# Supplementary material for: Characterizing Visual Neurosurgical Expertise in Brain MRI Visualization Using Eye-Tracking and 3D Fractal Dimension Analysis
Source: J Eye Mov Res. 2026 Jun 2;19(3):62. doi: 10.3390/jemr19030062 (PMC13301434; doi:10.3390/jemr19030062)
Supplement: Supplementary file 1 [file jemr-19-00062-s001.zip]

Archive with 127 entries (116 files):
- jemr-4253847-supplementary/
- jemr-4253847-supplementary/Supplementary files/
- jemr-4253847-supplementary/Supplementary files/1_StimuliImages/
- jemr-4253847-supplementary/Supplementary files/1_StimuliImages/Brain_stimuli/
- jemr-4253847-supplementary/Supplementary files/1_StimuliImages/Brain_stimuli/BRAIN_10_NORMAL_Normal Ax2.png
- jemr-4253847-supplementary/Supplementary files/1_StimuliImages/Brain_stimuli/BRAIN_11_NORMAL_Normal T2 post fossa.png
- jemr-4253847-supplementary/Supplementary files/1_StimuliImages/Brain_stimuli/BRAIN_12_PATH_GBM ax.png
- jemr-4253847-supplementary/Supplementary files/1_StimuliImages/Brain_stimuli/BRAIN_13_NORMAL_T2 CPA.png
- jemr-4253847-supplementary/Supplementary files/1_StimuliImages/Brain_stimuli/BRAIN_14_PATH_CS meningioma.png
- jemr-4253847-supplementary/Supplementary files/1_StimuliImages/Brain_stimuli/BRAIN_15_PATH_Temporal heamatoma T2.png
- jemr-4253847-supplementary/Supplementary files/1_StimuliImages/Brain_stimuli/BRAIN_16_PATH_Convexity Meningioma.png
- jemr-4253847-supplementary/Supplementary files/1_StimuliImages/Brain_stimuli/BRAIN_17_NORMAL_Normal ax.png
- jemr-4253847-supplementary/Supplementary files/1_StimuliImages/Brain_stimuli/BRAIN_18_PATH_Sag schwannoma.png
- jemr-4253847-supplementary/Supplementary files/1_StimuliImages/Brain_stimuli/BRAIN_19_NORMAL_Normal CTA.png
- jemr-4253847-supplementary/Supplementary files/1_StimuliImages/Brain_stimuli/BRAIN_1_PATH_Meningioma ax.png
- jemr-4253847-supplementary/Supplementary files/1_StimuliImages/Brain_stimuli/BRAIN_20_PATH_Empty Sella.png
- jemr-4253847-supplementary/Supplementary files/1_StimuliImages/Brain_stimuli/BRAIN_21_PATH_Cor met.png
- jemr-4253847-supplementary/Supplementary files/1_StimuliImages/Brain_stimuli/BRAIN_22_NORMAL_Normal Insula.png
- jemr-4253847-supplementary/Supplementary files/1_StimuliImages/Brain_stimuli/BRAIN_23_NORMAL_norm T1+.png
- jemr-4253847-supplementary/Supplementary files/1_StimuliImages/Brain_stimuli/BRAIN_24_NORMAL_Ax.png
- jemr-4253847-supplementary/Supplementary files/1_StimuliImages/Brain_stimuli/BRAIN_25_PATH_Transv sinus meningioma.png
- jemr-4253847-supplementary/Supplementary files/1_StimuliImages/Brain_stimuli/BRAIN_26_NORMAL_BG.png
- jemr-4253847-supplementary/Supplementary files/1_StimuliImages/Brain_stimuli/BRAIN_27_PATH_Sagittal GBM.png
- jemr-4253847-supplementary/Supplementary files/1_StimuliImages/Brain_stimuli/BRAIN_28_PATH_Aneurysm.png
- jemr-4253847-supplementary/Supplementary files/1_StimuliImages/Brain_stimuli/BRAIN_29_PATH_Chiari.png
- jemr-4253847-supplementary/Supplementary files/1_StimuliImages/Brain_stimuli/BRAIN_2_PATH_Mes tumour.png
- jemr-4253847-supplementary/Supplementary files/1_StimuliImages/Brain_stimuli/BRAIN_30_NORMAL_Normal IAM.png
- jemr-4253847-supplementary/Supplementary files/1_StimuliImages/Brain_stimuli/BRAIN_31_NORMAL_Sulci.png
- jemr-4253847-supplementary/Supplementary files/1_StimuliImages/Brain_stimuli/BRAIN_32_NORMAL_Axial T2.png
- jemr-4253847-supplementary/Supplementary files/1_StimuliImages/Brain_stimuli/BRAIN_33_NORMAL_T1C ventricles.png
- jemr-4253847-supplementary/Supplementary files/1_StimuliImages/Brain_stimuli/BRAIN_34_PATH_Colloid and pineal cysts.png
- jemr-4253847-supplementary/Supplementary files/1_StimuliImages/Brain_stimuli/BRAIN_35_PATH_SAH.png
- jemr-4253847-supplementary/Supplementary files/1_StimuliImages/Brain_stimuli/BRAIN_36_NORMAL_T1C a.png
- jemr-4253847-supplementary/Supplementary files/1_StimuliImages/Brain_stimuli/BRAIN_37_NORMAL_Normal MRA.png
- jemr-4253847-supplementary/Supplementary files/1_StimuliImages/Brain_stimuli/BRAIN_38_NORMAL_Sagittal T1.png
- jemr-4253847-supplementary/Supplementary files/1_StimuliImages/Brain_stimuli/BRAIN_39_PATH_Thrombosis.png
- jemr-4253847-supplementary/Supplementary files/1_StimuliImages/Brain_stimuli/BRAIN_3_NORMAL_Normal 4 vessels.png
- jemr-4253847-supplementary/Supplementary files/1_StimuliImages/Brain_stimuli/BRAIN_40_NORMAL_Sylvian.png
- jemr-4253847-supplementary/Supplementary files/1_StimuliImages/Brain_stimuli/BRAIN_4_NORMAL_Normal Coronal T2.png
- jemr-4253847-supplementary/Supplementary files/1_StimuliImages/Brain_stimuli/BRAIN_5_PATH_Dural ring.png
- jemr-4253847-supplementary/Supplementary files/1_StimuliImages/Brain_stimuli/BRAIN_6_PATH_Post surgical pit adenoma.png
- jemr-4253847-supplementary/Supplementary files/1_StimuliImages/Brain_stimuli/BRAIN_7_PATH_Ax schwannoma.png
- jemr-4253847-supplementary/Supplementary files/1_StimuliImages/Brain_stimuli/BRAIN_9_NORMAL_Normal SSS.png
- jemr-4253847-supplementary/Supplementary files/2_MixedEffectsModelling/
- jemr-4253847-supplementary/Supplementary files/2_MixedEffectsModelling/dataMatrix_stimuli3DFD_withinOneROI_And_FixDur.mat
- jemr-4253847-supplementary/Supplementary files/2_MixedEffectsModelling/dataMatrix_stimuli3DFD_withinOneROI_And_FixDur_upto_first_10_max.mat
- jemr-4253847-supplementary/Supplementary files/2_MixedEffectsModelling/mixedEffectModel_PerStimGroup_exportAPA7Edition.m
- jemr-4253847-supplementary/Supplementary files/2_MixedEffectsModelling/Output/
- jemr-4253847-supplementary/Supplementary files/2_MixedEffectsModelling/Output/First10Max/
- jemr-4253847-supplementary/Supplementary files/2_MixedEffectsModelling/Output/First10Max/MixedModelResults_UptoMax10_3DFD_ImageType_A.xlsx
- jemr-4253847-supplementary/Supplementary files/2_MixedEffectsModelling/Output/First10Max/MixedModelResults_UptoMax10_3DFD_ImageType_All.xlsx
- jemr-4253847-supplementary/Supplementary files/2_MixedEffectsModelling/Output/First10Max/MixedModelResults_UptoMax10_3DFD_ImageType_B.xlsx
- jemr-4253847-supplementary/Supplementary files/2_MixedEffectsModelling/Output/First10Max/MixedModelResults_UptoMax10_3DFD_ImageType_C.xlsx
- jemr-4253847-supplementary/Supplementary files/2_MixedEffectsModelling/Output/First10Max/MixedModelResults_UptoMax10_3DFD_ImageType_D.xlsx
- jemr-4253847-supplementary/Supplementary files/2_MixedEffectsModelling/Output/First10Max/MixedModelResults_UptoMax10_3DFD_ImageType_E.xlsx
- jemr-4253847-supplementary/Supplementary files/2_MixedEffectsModelling/Output/First10Max/MixedModelResults_UptoMax10_FixDur_ImageType_A.xlsx
- jemr-4253847-supplementary/Supplementary files/2_MixedEffectsModelling/Output/First10Max/MixedModelResults_UptoMax10_FixDur_ImageType_All.xlsx
- jemr-4253847-supplementary/Supplementary files/2_MixedEffectsModelling/Output/First10Max/MixedModelResults_UptoMax10_FixDur_ImageType_B.xlsx
- jemr-4253847-supplementary/Supplementary files/2_MixedEffectsModelling/Output/First10Max/MixedModelResults_UptoMax10_FixDur_ImageType_C.xlsx
- jemr-4253847-supplementary/Supplementary files/2_MixedEffectsModelling/Output/First10Max/MixedModelResults_UptoMax10_FixDur_ImageType_D.xlsx
- jemr-4253847-supplementary/Supplementary files/2_MixedEffectsModelling/Output/First10Max/MixedModelResults_UptoMax10_FixDur_ImageType_E.xlsx
- jemr-4253847-supplementary/Supplementary files/2_MixedEffectsModelling/Output/First10Max/Table2_MixedModelResults_UptoMax10_FixDur_ImageType.xlsx
- jemr-4253847-supplementary/Supplementary files/2_MixedEffectsModelling/Output/First10Max/Table3_MixedModelResults_UptoMax10_3DFD_ImageType.xlsx
- jemr-4253847-supplementary/Supplementary files/2_MixedEffectsModelling/prepareInputDataForClassifier.m
- jemr-4253847-supplementary/Supplementary files/2_MixedEffectsModelling/Step1_createDataMatrix_first_N_max.m
- jemr-4253847-supplementary/Supplementary files/2_MixedEffectsModelling/Step2_MixEffectModel_3DFD_FixDur_first_N_max.m
- jemr-4253847-supplementary/Supplementary files/2_MixedEffectsModelling/Step3_WhiskerPlots_first_N_max.m
- jemr-4253847-supplementary/Supplementary files/3_MachineLearning/
- jemr-4253847-supplementary/Supplementary files/3_MachineLearning/arrangeFeaturesForNclassClassifier.m
- jemr-4253847-supplementary/Supplementary files/3_MachineLearning/classifier_GroupKfold_CBM.m
- jemr-4253847-supplementary/Supplementary files/3_MachineLearning/export_ML_Kfold_ClassifierResults_InExcel_CBM.m
- jemr-4253847-supplementary/Supplementary files/3_MachineLearning/groupPerStimFor_ML_Kfold_N_Fet_manyClassifierMetrics_CBM.m
- jemr-4253847-supplementary/Supplementary files/3_MachineLearning/makeClassifierResultsTable_CBM.m
- jemr-4253847-supplementary/Supplementary files/3_MachineLearning/Output/
- jemr-4253847-supplementary/Supplementary files/3_MachineLearning/Output/Table_for_MLclassifierResults_K_equals_10.xlsx
- jemr-4253847-supplementary/Supplementary files/3_MachineLearning/pathoSplit_GroupKFold_1st10Max_2Fet_3DFD_NewClassMetrics.mat
- jemr-4253847-supplementary/Supplementary files/3_MachineLearning/pathoSplit_GroupKFold_1st10Max_2Fet_FixDur_NewClassMetrics.mat
- jemr-4253847-supplementary/Supplementary files/3_MachineLearning/pathoSplit_GroupKFold_1st10Max_4Fet_3DFD_FixDur_NewClassMetrics.mat
- jemr-4253847-supplementary/Supplementary files/3_MachineLearning/prepareInputDataForClassifier.m
- jemr-4253847-supplementary/Supplementary files/3_MachineLearning/Step1_MachineLearningClassifier_GroupKfold.m
- jemr-4253847-supplementary/Supplementary files/3_MachineLearning/Step2_createMLresultsTable_forJournalPaper.m
- jemr-4253847-supplementary/Supplementary files/3_MachineLearning/Step3_Figure_A3_A4_A5_accuracyPlots_3x3_layout_RFandSVM.m
- jemr-4253847-supplementary/Supplementary files/4_3DFDmapsCalculation/
- jemr-4253847-supplementary/Supplementary files/4_3DFDmapsCalculation/3DFD_Stimuli_BRN40/
- jemr-4253847-supplementary/Supplementary files/4_3DFDmapsCalculation/3DFD_Stimuli_BRN40/3DFDs_BRAIN_10_NORMAL_Normal Ax2.png_Heatmap_100_10.csv
- jemr-4253847-supplementary/Supplementary files/4_3DFDmapsCalculation/3DFD_Stimuli_BRN40/3DFDs_BRAIN_11_NORMAL_Normal T2 post fossa.png_Heatmap_100_10.csv
- jemr-4253847-supplementary/Supplementary files/4_3DFDmapsCalculation/3DFD_Stimuli_BRN40/3DFDs_BRAIN_12_PATH_GBM ax.png_Heatmap_100_10.csv
- jemr-4253847-supplementary/Supplementary files/4_3DFDmapsCalculation/3DFD_Stimuli_BRN40/3DFDs_BRAIN_13_NORMAL_T2 CPA.png_Heatmap_100_10.csv
- jemr-4253847-supplementary/Supplementary files/4_3DFDmapsCalculation/3DFD_Stimuli_BRN40/3DFDs_BRAIN_14_PATH_CS meningioma.png_Heatmap_100_10.csv
- jemr-4253847-supplementary/Supplementary files/4_3DFDmapsCalculation/3DFD_Stimuli_BRN40/3DFDs_BRAIN_15_PATH_Temporal heamatoma T2.png_Heatmap_100_10.csv
- jemr-4253847-supplementary/Supplementary files/4_3DFDmapsCalculation/3DFD_Stimuli_BRN40/3DFDs_BRAIN_16_PATH_Convexity Meningioma.png_Heatmap_100_10.csv
- jemr-4253847-supplementary/Supplementary files/4_3DFDmapsCalculation/3DFD_Stimuli_BRN40/3DFDs_BRAIN_17_NORMAL_Normal ax.png_Heatmap_100_10.csv
- jemr-4253847-supplementary/Supplementary files/4_3DFDmapsCalculation/3DFD_Stimuli_BRN40/3DFDs_BRAIN_18_PATH_Sag schwannoma.png_Heatmap_100_10.csv
- jemr-4253847-supplementary/Supplementary files/4_3DFDmapsCalculation/3DFD_Stimuli_BRN40/3DFDs_BRAIN_19_NORMAL_Normal CTA.png_Heatmap_100_10.csv
- jemr-4253847-supplementary/Supplementary files/4_3DFDmapsCalculation/3DFD_Stimuli_BRN40/3DFDs_BRAIN_1_PATH_Meningioma ax.png_Heatmap_100_10.csv
- jemr-4253847-supplementary/Supplementary files/4_3DFDmapsCalculation/3DFD_Stimuli_BRN40/3DFDs_BRAIN_20_PATH_Empty Sella.png_Heatmap_100_10.csv
- jemr-4253847-supplementary/Supplementary files/4_3DFDmapsCalculation/3DFD_Stimuli_BRN40/3DFDs_BRAIN_21_PATH_Cor met.png_Heatmap_100_10.csv
- jemr-4253847-supplementary/Supplementary files/4_3DFDmapsCalculation/3DFD_Stimuli_BRN40/3DFDs_BRAIN_22_NORMAL_Normal Insula.png_Heatmap_100_10.csv
- jemr-4253847-supplementary/Supplementary files/4_3DFDmapsCalculation/3DFD_Stimuli_BRN40/3DFDs_BRAIN_23_NORMAL_norm T1+.png_Heatmap_100_10.csv
- jemr-4253847-supplementary/Supplementary files/4_3DFDmapsCalculation/3DFD_Stimuli_BRN40/3DFDs_BRAIN_24_NORMAL_Ax.png_Heatmap_100_10.csv
- jemr-4253847-supplementary/Supplementary files/4_3DFDmapsCalculation/3DFD_Stimuli_BRN40/3DFDs_BRAIN_25_PATH_Transv sinus meningioma.png_Heatmap_100_10.csv
- jemr-4253847-supplementary/Supplementary files/4_3DFDmapsCalculation/3DFD_Stimuli_BRN40/3DFDs_BRAIN_26_NORMAL_BG.png_Heatmap_100_10.csv
- jemr-4253847-supplementary/Supplementary files/4_3DFDmapsCalculation/3DFD_Stimuli_BRN40/3DFDs_BRAIN_27_PATH_Sagittal GBM.png_Heatmap_100_10.csv
- jemr-4253847-supplementary/Supplementary files/4_3DFDmapsCalculation/3DFD_Stimuli_BRN40/3DFDs_BRAIN_28_PATH_Aneurysm.png_Heatmap_100_10.csv
- jemr-4253847-supplementary/Supplementary files/4_3DFDmapsCalculation/3DFD_Stimuli_BRN40/3DFDs_BRAIN_29_PATH_Chiari.png_Heatmap_100_10.csv
- jemr-4253847-supplementary/Supplementary files/4_3DFDmapsCalculation/3DFD_Stimuli_BRN40/3DFDs_BRAIN_2_PATH_Mes tumour.png_Heatmap_100_10.csv
- jemr-4253847-supplementary/Supplementary files/4_3DFDmapsCalculation/3DFD_Stimuli_BRN40/3DFDs_BRAIN_30_NORMAL_Normal IAM.png_Heatmap_100_10.csv
- jemr-4253847-supplementary/Supplementary files/4_3DFDmapsCalculation/3DFD_Stimuli_BRN40/3DFDs_BRAIN_31_NORMAL_Sulci.png_Heatmap_100_10.csv
- jemr-4253847-supplementary/Supplementary files/4_3DFDmapsCalculation/3DFD_Stimuli_BRN40/3DFDs_BRAIN_32_NORMAL_Axial T2.png_Heatmap_100_10.csv
- jemr-4253847-supplementary/Supplementary files/4_3DFDmapsCalculation/3DFD_Stimuli_BRN40/3DFDs_BRAIN_33_NORMAL_T1C ventricles.png_Heatmap_100_10.csv
- jemr-4253847-supplementary/Supplementary files/4_3DFDmapsCalculation/3DFD_Stimuli_BRN40/3DFDs_BRAIN_34_PATH_Colloid and pineal cysts.png_Heatmap_100_10.csv
- jemr-4253847-supplementary/Supplementary files/4_3DFDmapsCalculation/3DFD_Stimuli_BRN40/3DFDs_BRAIN_35_PATH_SAH.png_Heatmap_100_10.csv
- jemr-4253847-supplementary/Supplementary files/4_3DFDmapsCalculation/3DFD_Stimuli_BRN40/3DFDs_BRAIN_36_NORMAL_T1C a.png_Heatmap_100_10.csv
- jemr-4253847-supplementary/Supplementary files/4_3DFDmapsCalculation/3DFD_Stimuli_BRN40/3DFDs_BRAIN_37_NORMAL_Normal MRA.png_Heatmap_100_10.csv
- jemr-4253847-supplementary/Supplementary files/4_3DFDmapsCalculation/3DFD_Stimuli_BRN40/3DFDs_BRAIN_38_NORMAL_Sagittal T1.png_Heatmap_100_10.csv
- jemr-4253847-supplementary/Supplementary files/4_3DFDmapsCalculation/3DFD_Stimuli_BRN40/3DFDs_BRAIN_39_PATH_Thrombosis.png_Heatmap_100_10.csv
- jemr-4253847-supplementary/Supplementary files/4_3DFDmapsCalculation/3DFD_Stimuli_BRN40/3DFDs_BRAIN_3_NORMAL_Normal 4 vessels.png_Heatmap_100_10.csv
- jemr-4253847-supplementary/Supplementary files/4_3DFDmapsCalculation/3DFD_Stimuli_BRN40/3DFDs_BRAIN_40_NORMAL_Sylvian.png_Heatmap_100_10.csv
- jemr-4253847-supplementary/Supplementary files/4_3DFDmapsCalculation/3DFD_Stimuli_BRN40/3DFDs_BRAIN_4_NORMAL_Normal Coronal T2.png_Heatmap_100_10.csv
- jemr-4253847-supplementary/Supplementary files/4_3DFDmapsCalculation/3DFD_Stimuli_BRN40/3DFDs_BRAIN_5_PATH_Dural ring.png_Heatmap_100_10.csv
- jemr-4253847-supplementary/Supplementary files/4_3DFDmapsCalculation/3DFD_Stimuli_BRN40/3DFDs_BRAIN_6_PATH_Post surgical pit adenoma.png_Heatmap_100_10.csv
- jemr-4253847-supplementary/Supplementary files/4_3DFDmapsCalculation/3DFD_Stimuli_BRN40/3DFDs_BRAIN_7_PATH_Ax schwannoma.png_Heatmap_100_10.csv
- jemr-4253847-supplementary/Supplementary files/4_3DFDmapsCalculation/3DFD_Stimuli_BRN40/3DFDs_BRAIN_9_NORMAL_Normal SSS.png_Heatmap_100_10.csv
- jemr-4253847-supplementary/Supplementary files/4_3DFDmapsCalculation/func_create3DFDMatrix.m
- jemr-4253847-supplementary/Supplementary files/4_3DFDmapsCalculation/main_3DFDmap_Neuropath.py
- jemr-4253847-supplementary/Supplementary files/4_3DFDmapsCalculation/VisualTracking_PK_NeuroPath.py
- jemr-4253847-supplementary/Supplementary files/SupplementaryMaterial_NSA_Ver20260327.pdf
