# Supplementary material for: Characterizing Visual Neurosurgical Expertise in Brain MRI Visualization Using Eye-Tracking and 3D Fractal Dimension Analysis
Source: J Eye Mov Res. 2026 Jun 2;19(3):62. doi: 10.3390/jemr19030062 (PMC13301434; doi:10.3390/jemr19030062)
Supplement: Supplementary file 1 [file jemr-19-00062-s001.zip › jemr-4253847-supplementary/Supplementary files/2_MixedEffectsModelling/mixedEffectModel_PerStimGroup_exportAPA7Edition.m]

function FixedEffectsTable = mixedEffectModel_PerStimGroup_exportAPA7Edition(model, targetFileName)

%% ============================================================
%        LINEAR MIXED-EFFECTS MODEL (APA-7 EXPORT)
%% ============================================================


%% ============================================================
%               1. FIXED EFFECTS TABLE (APA FORMAT)
%% ============================================================

fe = model.Coefficients;

FixedEffectsTable = table( ...
    fe.Name, ...
    fe.Estimate, ...
    fe.SE, ...
    fe.tStat, ...
    fe.DF, ...
    fe.pValue, ...
    fe.Lower, ...
    fe.Upper, ...
    'VariableNames', ...
    {'Predictor','Beta','SE','t','df','p','CI_Lower','CI_Upper'} );


%% ----- APA Rounding -----
FixedEffectsTable.Beta     = round(FixedEffectsTable.Beta, 3);
FixedEffectsTable.SE       = round(FixedEffectsTable.SE, 3);
FixedEffectsTable.t        = round(FixedEffectsTable.t, 2);
FixedEffectsTable.p        = round(FixedEffectsTable.p, 3);
FixedEffectsTable.CI_Lower = round(FixedEffectsTable.CI_Lower, 3);
FixedEffectsTable.CI_Upper = round(FixedEffectsTable.CI_Upper, 3);


%% ============================================================
%         1b. ADD FDR CORRECTION (Benjamini–Hochberg)
%% ============================================================

raw_p = FixedEffectsTable.p;                 % Column of p-values
p_FDR = mafdr(raw_p, 'BHFDR', true);    % Perform FDR correction

FixedEffectsTable.p_FDR = round(p_FDR, 3);   % Add column (APA rounded)


%% ----- APA Rounding -----
FixedEffectsTable.CI_Lower = round(FixedEffectsTable.CI_Lower, 3);
FixedEffectsTable.CI_Upper = round(FixedEffectsTable.CI_Upper, 3);


%% ============================================================
%         2. COHEN'S d (CORRECT FOR MIXED-EFFECTS)
%% ============================================================

% Cohen's d uses *residual* SD only (correct for LME)
residSD = sqrt(model.MSE);

% Calculate d using Beta / residual SD
cohens_d = FixedEffectsTable.Beta ./ residSD;

% Add column
FixedEffectsTable.Cohens_d = round(cohens_d, 3);


%% ============================================================
%                  3. RANDOM EFFECTS TABLE
%% ============================================================

reVar = model.covarianceParameters;

RandomEffectsTable = table( ...
    {'Subject'; 'Stimulus'; 'Residual'}, ...
    [reVar{1,1}; reVar{2,1}; model.MSE], ...
    sqrt([reVar{1,1}; reVar{2,1}; model.MSE]), ...
    'VariableNames', {'Component','Variance','SD'} );

RandomEffectsTable.Variance = round(RandomEffectsTable.Variance, 3);
RandomEffectsTable.SD       = round(RandomEffectsTable.SD,       3);


%% ============================================================
%                     4. MODEL FIT
%% ============================================================

ModelFit = table( ...
    model.ModelCriterion.AIC, ...
    model.ModelCriterion.BIC, ...
    model.LogLikelihood, ...
    'VariableNames', {'AIC','BIC','LogLik'} );


%% ============================================================
%     5. MARGINAL R² AND CONDITIONAL R² (Nakagawa & Schielzeth)
%% ============================================================

% Extract variance components
var_subject  = reVar{1,1};
var_stimulus = reVar{2,1};
var_residual = model.MSE;

% Variance from fixed effects predictions
fixedPred = fitted(model, 'Conditional', false);
var_fixed = var(fixedPred);

% Total variance
var_total = var_fixed + var_subject + var_stimulus + var_residual;

% Marginal R² = fixed / total
R2_marginal = var_fixed / var_total;

% Conditional R² = (fixed + random) / total
R2_conditional = (var_fixed + var_subject + var_stimulus) / var_total;

% Add to ModelFit
ModelFit.R2_marginal   = R2_marginal;
ModelFit.R2_conditional = R2_conditional;

% APA rounding
ModelFit.R2_marginal    = round(ModelFit.R2_marginal, 3);
ModelFit.R2_conditional = round(ModelFit.R2_conditional, 3);


%% ============================================================
%          EXPORT ALL TABLES TO EXCEL (4 SHEETS)
%% ============================================================

% File exists ==> delete existing file
if isfile(targetFileName)

    delete(targetFileName);

end

% Export APA 7th Edition Tables to "targetFileName" excel spreadsheet(s)
writetable(FixedEffectsTable,  targetFileName, 'Sheet', 'FixedEffects');
writetable(RandomEffectsTable, targetFileName, 'Sheet', 'RandomEffects');
writetable(ModelFit,           targetFileName, 'Sheet', 'ModelFit');

fprintf('\nAPA tables saved successfully to: %s\n', targetFileName);
fprintf('Sheets created: FixedEffects, RandomEffects, ModelFit, ANOVA\n');
