# Supplementary material for: Characterizing Visual Neurosurgical Expertise in Brain MRI Visualization Using Eye-Tracking and 3D Fractal Dimension Analysis
Source: J Eye Mov Res. 2026 Jun 2;19(3):62. doi: 10.3390/jemr19030062 (PMC13301434; doi:10.3390/jemr19030062)
Supplement: Supplementary file 1 [file jemr-19-00062-s001.zip › jemr-4253847-supplementary/Supplementary files/2_MixedEffectsModelling/Output/First10Max/MixedModelResults_UptoMax10_3DFD_ImageType_A.xlsx]

## Sheet: FixedEffects
Predictor	Beta	SE	t	df	p	CI_Lower	CI_Upper	p_FDR	Cohens_d
(Intercept)	2.14	0.011	187.03	20094	0	2.118	2.163	0	15.703
Group_EC	0.019	0.015	1.3	20094	0.194	-0.01	0.049	0.233	0.139
Group_ER	0.017	0.017	1	20094	0.318	-0.016	0.049	0.318	0.125
ImageType_grp2_Pathology_1_tumors	0.022	0.011	2.12	20094	0.034	0.002	0.043	0.102	0.161
Group_EC:ImageType_grp2_Pathology_1_tumors	0.009	0.005	1.86	20094	0.062	0	0.018	0.117	0.066
Group_ER:ImageType_grp2_Pathology_1_tumors	0.009	0.005	1.76	20094	0.078	-0.001	0.019	0.117	0.066

## Sheet: RandomEffects
Component	Variance	SD
Subject	0.003	0.052
Stimulus	0.001	0.026
Residual	0.019	0.136

## Sheet: ModelFit
AIC	BIC	LogLik	R2_marginal	R2_conditional
-22712.3	-22641.1	11365.2	0.013	0.166
