# Supplementary material for: Characterizing Visual Neurosurgical Expertise in Brain MRI Visualization Using Eye-Tracking and 3D Fractal Dimension Analysis
Source: J Eye Mov Res. 2026 Jun 2;19(3):62. doi: 10.3390/jemr19030062 (PMC13301434; doi:10.3390/jemr19030062)
Supplement: Supplementary file 1 [file jemr-19-00062-s001.zip › jemr-4253847-supplementary/Supplementary files/2_MixedEffectsModelling/Output/First10Max/MixedModelResults_UptoMax10_3DFD_ImageType_All.xlsx]

## Sheet: FixedEffects
Predictor	Beta	SE	t	df	p	CI_Lower	CI_Upper	p_FDR	Cohens_d
(Intercept)	2.14	0.012	180.31	26124	0	2.117	2.164	0	15.021
Group_EC	0.019	0.015	1.28	26124	0.201	-0.01	0.049	0.402	0.133
Group_ER	0.017	0.017	0.98	26124	0.325	-0.016	0.049	0.431	0.119
ImageType_grp2_Pathology_all	0.021	0.01	2.21	26124	0.027	0.002	0.04	0.081	0.147
Group_EC:ImageType_grp2_Pathology_all	0.003	0.004	0.66	26124	0.507	-0.005	0.011	0.507	0.021
Group_ER:ImageType_grp2_Pathology_all	0.004	0.004	0.92	26124	0.359	-0.005	0.013	0.431	0.028

## Sheet: RandomEffects
Component	Variance	SD
Subject	0.003	0.053
Stimulus	0.001	0.029
Residual	0.02	0.142

## Sheet: ModelFit
AIC	BIC	LogLik	R2_marginal	R2_conditional
-27270.6	-27197	13644.3	0.01	0.159
