# Supplementary material for: Characterizing Visual Neurosurgical Expertise in Brain MRI Visualization Using Eye-Tracking and 3D Fractal Dimension Analysis
Source: J Eye Mov Res. 2026 Jun 2;19(3):62. doi: 10.3390/jemr19030062 (PMC13301434; doi:10.3390/jemr19030062)
Supplement: Supplementary file 1 [file jemr-19-00062-s001.zip › jemr-4253847-supplementary/Supplementary files/2_MixedEffectsModelling/Output/First10Max/MixedModelResults_UptoMax10_3DFD_ImageType_B.xlsx]

## Sheet: FixedEffects
Predictor	Beta	SE	t	df	p	CI_Lower	CI_Upper	p_FDR	Cohens_d
(Intercept)	2.14	0.01	222.36	16074	0	2.122	2.159	0	16.841
Group_EC	0.019	0.011	1.7	16074	0.089	-0.003	0.042	0.107	0.15
Group_ER	0.017	0.013	1.31	16074	0.191	-0.008	0.041	0.191	0.134
ImageType_grp2_Pathology_2_hemorrhagic	0.032	0.015	2.12	16074	0.034	0.002	0.062	0.051	0.252
Group_EC:ImageType_grp2_Pathology_2_hemorrhagic	-0.031	0.006	-5.01	16074	0	-0.043	-0.019	0	-0.244
Group_ER:ImageType_grp2_Pathology_2_hemorrhagic	-0.026	0.007	-3.81	16074	0	-0.04	-0.013	0	-0.205

## Sheet: RandomEffects
Component	Variance	SD
Subject	0.002	0.04
Stimulus	0.001	0.027
Residual	0.016	0.127

## Sheet: ModelFit
AIC	BIC	LogLik	R2_marginal	R2_conditional
-20401.7	-20332.6	10209.9	0.006	0.129
