# Supplementary material for: Characterizing Visual Neurosurgical Expertise in Brain MRI Visualization Using Eye-Tracking and 3D Fractal Dimension Analysis
Source: J Eye Mov Res. 2026 Jun 2;19(3):62. doi: 10.3390/jemr19030062 (PMC13301434; doi:10.3390/jemr19030062)
Supplement: Supplementary file 1 [file jemr-19-00062-s001.zip › jemr-4253847-supplementary/Supplementary files/2_MixedEffectsModelling/Output/First10Max/MixedModelResults_UptoMax10_3DFD_ImageType_C.xlsx]

## Sheet: FixedEffects
Predictor	Beta	SE	t	df	p	CI_Lower	CI_Upper	p_FDR	Cohens_d
(Intercept)	2.14	0.01	208.34	15404	0	2.12	2.161	0	17.051
Group_EC	0.019	0.013	1.5	15404	0.133	-0.006	0.045	0.399	0.151
Group_ER	0.017	0.014	1.16	15404	0.247	-0.011	0.045	0.462	0.135
ImageType_grp2_Pathology_3_cysts	-0.007	0.017	-0.41	15404	0.683	-0.039	0.026	0.683	-0.056
Group_EC:ImageType_grp2_Pathology_3_cysts	0.007	0.007	1.02	15404	0.308	-0.007	0.021	0.462	0.056
Group_ER:ImageType_grp2_Pathology_3_cysts	0.006	0.008	0.82	15404	0.412	-0.009	0.021	0.494	0.048

## Sheet: RandomEffects
Component	Variance	SD
Subject	0.002	0.045
Stimulus	0.001	0.026
Residual	0.016	0.126

## Sheet: ModelFit
AIC	BIC	LogLik	R2_marginal	R2_conditional
-19910.9	-19842.2	9964.47	0.005	0.15
