# Supplementary material for: Characterizing Visual Neurosurgical Expertise in Brain MRI Visualization Using Eye-Tracking and 3D Fractal Dimension Analysis
Source: J Eye Mov Res. 2026 Jun 2;19(3):62. doi: 10.3390/jemr19030062 (PMC13301434; doi:10.3390/jemr19030062)
Supplement: Supplementary file 1 [file jemr-19-00062-s001.zip › jemr-4253847-supplementary/Supplementary files/2_MixedEffectsModelling/Output/First10Max/MixedModelResults_UptoMax10_3DFD_ImageType_D.xlsx]

## Sheet: FixedEffects
Predictor	Beta	SE	t	df	p	CI_Lower	CI_Upper	p_FDR	Cohens_d
(Intercept)	2.14	0.012	184.81	14064	0	2.118	2.163	0	15.963
Group_EC	0.019	0.015	1.28	14064	0.2	-0.01	0.049	0.263	0.142
Group_ER	0.017	0.017	0.99	14064	0.324	-0.016	0.049	0.324	0.127
ImageType_grp2_Pathology_4_inflammatory	-0.034	0.028	-1.23	14064	0.219	-0.089	0.021	0.263	-0.254
Group_EC:ImageType_grp2_Pathology_4_inflammatory	0.078	0.012	6.37	14064	0	0.054	0.102	0	0.582
Group_ER:ImageType_grp2_Pathology_4_inflammatory	0.082	0.014	6.07	14064	0	0.056	0.109	0	0.612

## Sheet: RandomEffects
Component	Variance	SD
Subject	0.003	0.053
Stimulus	0.001	0.026
Residual	0.018	0.134

## Sheet: ModelFit
AIC	BIC	LogLik	R2_marginal	R2_conditional
-16296.7	-16228.7	8157.33	0.009	0.17
