# Supplementary material for: Characterizing Visual Neurosurgical Expertise in Brain MRI Visualization Using Eye-Tracking and 3D Fractal Dimension Analysis
Source: J Eye Mov Res. 2026 Jun 2;19(3):62. doi: 10.3390/jemr19030062 (PMC13301434; doi:10.3390/jemr19030062)
Supplement: Supplementary file 1 [file jemr-19-00062-s001.zip › jemr-4253847-supplementary/Supplementary files/2_MixedEffectsModelling/Output/First10Max/MixedModelResults_UptoMax10_3DFD_ImageType_E.xlsx]

## Sheet: FixedEffects
Predictor	Beta	SE	t	df	p	CI_Lower	CI_Upper	p_FDR	Cohens_d
(Intercept)	2.14	0.01	219.68	14064	0	2.121	2.16	0	17.807
Group_EC	0.019	0.012	1.65	14064	0.1	-0.004	0.043	0.2	0.158
Group_ER	0.017	0.013	1.27	14064	0.205	-0.009	0.042	0.308	0.141
ImageType_grp2_Pathology_5_malfomations	0.103	0.028	3.69	14064	0	0.048	0.157	0	0.857
Group_EC:ImageType_grp2_Pathology_5_malfomations	-0.011	0.011	-1.02	14064	0.309	-0.033	0.01	0.371	-0.092
Group_ER:ImageType_grp2_Pathology_5_malfomations	-0.01	0.012	-0.79	14064	0.429	-0.033	0.014	0.429	-0.083

## Sheet: RandomEffects
Component	Variance	SD
Subject	0.002	0.041
Stimulus	0.001	0.026
Residual	0.014	0.12

## Sheet: ModelFit
AIC	BIC	LogLik	R2_marginal	R2_conditional
-19387.6	-19319.7	9702.81	0.029	0.166
