# Supplementary material for: Characterizing Visual Neurosurgical Expertise in Brain MRI Visualization Using Eye-Tracking and 3D Fractal Dimension Analysis
Source: J Eye Mov Res. 2026 Jun 2;19(3):62. doi: 10.3390/jemr19030062 (PMC13301434; doi:10.3390/jemr19030062)
Supplement: Supplementary file 1 [file jemr-19-00062-s001.zip › jemr-4253847-supplementary/Supplementary files/2_MixedEffectsModelling/Output/First10Max/MixedModelResults_UptoMax10_FixDur_ImageType_A.xlsx]

## Sheet: FixedEffects
Predictor	Beta	SE	t	df	p	CI_Lower	CI_Upper	p_FDR	Cohens_d
(Intercept)	335.425	8.55	39.23	20094	0	318.667	352.183	0	1.869
Group_EC	-21.381	12.547	-1.7	20094	0.088	-45.975	3.212	0.132	-0.119
Group_ER	-12.33	13.82	-0.89	20094	0.372	-39.419	14.759	0.372	-0.069
ImageType_grp2_Pathology_1_tumors	-8.833	5.675	-1.56	20094	0.12	-19.957	2.29	0.144	-0.049
Group_EC:ImageType_grp2_Pathology_1_tumors	19.091	6.213	3.07	20094	0.002	6.912	31.27	0.004	0.106
Group_ER:ImageType_grp2_Pathology_1_tumors	43.807	6.844	6.4	20094	0	30.393	57.222	0	0.244

## Sheet: RandomEffects
Component	Variance	SD
Subject	1808.46	42.526
Stimulus	103.675	10.182
Residual	32196.3	179.433

## Sheet: ModelFit
AIC	BIC	LogLik	R2_marginal	R2_conditional
265916	265987	-132949	0.004	0.06
