# Supplementary material for: Characterizing Visual Neurosurgical Expertise in Brain MRI Visualization Using Eye-Tracking and 3D Fractal Dimension Analysis
Source: J Eye Mov Res. 2026 Jun 2;19(3):62. doi: 10.3390/jemr19030062 (PMC13301434; doi:10.3390/jemr19030062)
Supplement: Supplementary file 1 [file jemr-19-00062-s001.zip › jemr-4253847-supplementary/Supplementary files/2_MixedEffectsModelling/Output/First10Max/MixedModelResults_UptoMax10_FixDur_ImageType_All.xlsx]

## Sheet: FixedEffects
Predictor	Beta	SE	t	df	p	CI_Lower	CI_Upper	p_FDR	Cohens_d
(Intercept)	335.425	8.564	39.17	26124	0	318.639	352.211	0	1.828
Group_EC	-21.381	12.45	-1.72	26124	0.086	-45.784	3.022	0.129	-0.116
Group_ER	-12.33	13.713	-0.9	26124	0.369	-39.209	14.549	0.369	-0.067
ImageType_grp2_Pathology_all	-6.195	5.021	-1.23	26124	0.217	-16.036	3.646	0.26	-0.034
Group_EC:ImageType_grp2_Pathology_all	20.464	5.257	3.89	26124	0	10.16	30.767	0	0.112
Group_ER:ImageType_grp2_Pathology_all	39.733	5.79	6.86	26124	0	28.384	51.082	0	0.216

## Sheet: RandomEffects
Component	Variance	SD
Subject	1770.69	42.08
Stimulus	129.466	11.378
Residual	33683.1	183.53

## Sheet: ModelFit
AIC	BIC	LogLik	R2_marginal	R2_conditional
346825	346898	-173403	0.004	0.057
