# Supplementary material for: Characterizing Visual Neurosurgical Expertise in Brain MRI Visualization Using Eye-Tracking and 3D Fractal Dimension Analysis
Source: J Eye Mov Res. 2026 Jun 2;19(3):62. doi: 10.3390/jemr19030062 (PMC13301434; doi:10.3390/jemr19030062)
Supplement: Supplementary file 1 [file jemr-19-00062-s001.zip › jemr-4253847-supplementary/Supplementary files/2_MixedEffectsModelling/Output/First10Max/MixedModelResults_UptoMax10_FixDur_ImageType_B.xlsx]

## Sheet: FixedEffects
Predictor	Beta	SE	t	df	p	CI_Lower	CI_Upper	p_FDR	Cohens_d
(Intercept)	335.425	8.525	39.34	16074	0	318.714	352.136	0	1.955
Group_EC	-21.381	12.47	-1.71	16074	0.086	-45.824	3.062	0.129	-0.125
Group_ER	-12.33	13.736	-0.9	16074	0.369	-39.253	14.593	0.443	-0.072
ImageType_grp2_Pathology_2_hemorrhagic	-5.7	8.004	-0.71	16074	0.476	-21.39	9.99	0.476	-0.033
Group_EC:ImageType_grp2_Pathology_2_hemorrhagic	25.271	8.403	3.01	16074	0.003	8.8	41.742	0.006	0.147
Group_ER:ImageType_grp2_Pathology_2_hemorrhagic	42.304	9.256	4.57	16074	0	24.161	60.446	0	0.247

## Sheet: RandomEffects
Component	Variance	SD
Subject	1798.12	42.404
Stimulus	112.032	10.585
Residual	29445.4	171.597

## Sheet: ModelFit
AIC	BIC	LogLik	R2_marginal	R2_conditional
211333	211402	-105657	0.004	0.064
