# Supplementary material for: Characterizing Visual Neurosurgical Expertise in Brain MRI Visualization Using Eye-Tracking and 3D Fractal Dimension Analysis
Source: J Eye Mov Res. 2026 Jun 2;19(3):62. doi: 10.3390/jemr19030062 (PMC13301434; doi:10.3390/jemr19030062)
Supplement: Supplementary file 1 [file jemr-19-00062-s001.zip › jemr-4253847-supplementary/Supplementary files/2_MixedEffectsModelling/Output/First10Max/MixedModelResults_UptoMax10_FixDur_ImageType_C.xlsx]

## Sheet: FixedEffects
Predictor	Beta	SE	t	df	p	CI_Lower	CI_Upper	p_FDR	Cohens_d
(Intercept)	335.425	8.472	39.59	15404	0	318.82	352.03	0	1.956
Group_EC	-21.381	12.272	-1.74	15404	0.081	-45.435	2.672	0.122	-0.125
Group_ER	-12.33	13.517	-0.91	15404	0.362	-38.825	14.164	0.434	-0.072
ImageType_grp2_Pathology_3_cysts	0.982	9.542	0.1	15404	0.918	-17.722	19.685	0.918	0.006
Group_EC:ImageType_grp2_Pathology_3_cysts	18.864	9.492	1.99	15404	0.047	0.259	37.468	0.094	0.11
Group_ER:ImageType_grp2_Pathology_3_cysts	26.567	10.455	2.54	15404	0.011	6.075	47.059	0.033	0.155

## Sheet: RandomEffects
Component	Variance	SD
Subject	1736.88	41.676
Stimulus	136.143	11.668
Residual	29399.9	171.464

## Sheet: ModelFit
AIC	BIC	LogLik	R2_marginal	R2_conditional
202510	202579	-101246	0.003	0.063
