# Supplementary material for: Characterizing Visual Neurosurgical Expertise in Brain MRI Visualization Using Eye-Tracking and 3D Fractal Dimension Analysis
Source: J Eye Mov Res. 2026 Jun 2;19(3):62. doi: 10.3390/jemr19030062 (PMC13301434; doi:10.3390/jemr19030062)
Supplement: Supplementary file 1 [file jemr-19-00062-s001.zip › jemr-4253847-supplementary/Supplementary files/2_MixedEffectsModelling/Output/First10Max/MixedModelResults_UptoMax10_FixDur_ImageType_D.xlsx]

## Sheet: FixedEffects
Predictor	Beta	SE	t	df	p	CI_Lower	CI_Upper	p_FDR	Cohens_d
(Intercept)	335.425	8.759	38.29	14064	0	318.255	352.595	0	1.881
Group_EC	-21.381	12.966	-1.65	14064	0.099	-46.796	4.033	0.252	-0.12
Group_ER	-12.33	14.281	-0.86	14064	0.388	-40.323	15.663	0.466	-0.069
ImageType_grp2_Pathology_4_inflammatory	-6.228	14.265	-0.44	14064	0.662	-34.19	21.733	0.662	-0.035
Group_EC:ImageType_grp2_Pathology_4_inflammatory	22.526	16.334	1.38	14064	0.168	-9.491	54.543	0.252	0.126
Group_ER:ImageType_grp2_Pathology_4_inflammatory	25.54	17.992	1.42	14064	0.156	-9.726	60.806	0.252	0.143

## Sheet: RandomEffects
Component	Variance	SD
Subject	1944.06	44.092
Stimulus	84.192	9.176
Residual	31787.2	178.29

## Sheet: ModelFit
AIC	BIC	LogLik	R2_marginal	R2_conditional
186005	186073	-92993.3	0.003	0.062
