# Supplementary material for: Characterizing Visual Neurosurgical Expertise in Brain MRI Visualization Using Eye-Tracking and 3D Fractal Dimension Analysis
Source: J Eye Mov Res. 2026 Jun 2;19(3):62. doi: 10.3390/jemr19030062 (PMC13301434; doi:10.3390/jemr19030062)
Supplement: Supplementary file 1 [file jemr-19-00062-s001.zip › jemr-4253847-supplementary/Supplementary files/2_MixedEffectsModelling/Output/First10Max/MixedModelResults_UptoMax10_FixDur_ImageType_E.xlsx]

## Sheet: FixedEffects
Predictor	Beta	SE	t	df	p	CI_Lower	CI_Upper	p_FDR	Cohens_d
(Intercept)	335.425	8.391	39.98	14064	0	318.978	351.872	0	1.972
Group_EC	-21.381	12.368	-1.73	14064	0.084	-45.624	2.861	0.168	-0.126
Group_ER	-12.33	13.623	-0.91	14064	0.365	-39.033	14.372	0.438	-0.072
ImageType_grp2_Pathology_5_malfomations	-3.294	14.055	-0.23	14064	0.815	-30.844	24.256	0.815	-0.019
Group_EC:ImageType_grp2_Pathology_5_malfomations	17.696	15.584	1.14	14064	0.256	-12.852	48.243	0.384	0.104
Group_ER:ImageType_grp2_Pathology_5_malfomations	42.393	17.166	2.47	14064	0.014	8.746	76.04	0.042	0.249

## Sheet: RandomEffects
Component	Variance	SD
Subject	1768.87	42.058
Stimulus	88.355	9.4
Residual	28936.3	170.107

## Sheet: ModelFit
AIC	BIC	LogLik	R2_marginal	R2_conditional
184684	184752	-92333.2	0.003	0.063
