# Supplementary material for: Characterizing Visual Neurosurgical Expertise in Brain MRI Visualization Using Eye-Tracking and 3D Fractal Dimension Analysis
Source: J Eye Mov Res. 2026 Jun 2;19(3):62. doi: 10.3390/jemr19030062 (PMC13301434; doi:10.3390/jemr19030062)
Supplement: Supplementary file 1 [file jemr-19-00062-s001.zip › jemr-4253847-supplementary/Supplementary files/2_MixedEffectsModelling/Output/First10Max/Table2_MixedModelResults_UptoMax10_FixDur_ImageType.xlsx]

## Sheet: FixedEffects
Stimulus Group	Predictor	Beta	SE	t	df	p	p_FDR	Cohens_d
A	ImageType_grp2_Pathology_1_tumors	-8.833	5.675	-1.56	20094	0.12	0.144	-0.049
A	Group_EC:ImageType_grp2_Pathology_1_tumors	19.091	6.213	3.07	20094	0.002	0.004	0.106
A	Group_ER:ImageType_grp2_Pathology_1_tumors	43.807	6.844	6.4	20094	0	0	0.244
B	ImageType_grp2_Pathology_2_hemorrhagic	-5.7	8.004	-0.71	16074	0.476	0.476	-0.033
B	Group_EC:ImageType_grp2_Pathology_2_hemorrhagic	25.271	8.403	3.01	16074	0.003	0.006	0.147
B	Group_ER:ImageType_grp2_Pathology_2_hemorrhagic	42.304	9.256	4.57	16074	0	0	0.247
C	ImageType_grp2_Pathology_3_cysts	0.982	9.542	0.1	15404	0.918	0.918	0.006
C	Group_EC:ImageType_grp2_Pathology_3_cysts	18.864	9.492	1.99	15404	0.047	0.094	0.11
C	Group_ER:ImageType_grp2_Pathology_3_cysts	26.567	10.455	2.54	15404	0.011	0.033	0.155
D	ImageType_grp2_Pathology_4_inflammatory	-6.228	14.265	-0.44	14064	0.662	0.662	-0.035
D	Group_EC:ImageType_grp2_Pathology_4_inflammatory	22.526	16.334	1.38	14064	0.168	0.252	0.126
D	Group_ER:ImageType_grp2_Pathology_4_inflammatory	25.54	17.992	1.42	14064	0.156	0.252	0.143
E	ImageType_grp2_Pathology_5_malfomations	-3.294	14.055	-0.23	14064	0.815	0.815	-0.019
E	Group_EC:ImageType_grp2_Pathology_5_malfomations	17.696	15.584	1.14	14064	0.256	0.384	0.104
E	Group_ER:ImageType_grp2_Pathology_5_malfomations	42.393	17.166	2.47	14064	0.014	0.042	0.249
All	ImageType_grp2_Pathology_all	-6.195	5.021	-1.23	26124	0.217	0.26	-0.034
All	Group_EC:ImageType_grp2_Pathology_all	20.464	5.257	3.89	26124	0	0	0.112
All	Group_ER:ImageType_grp2_Pathology_all	39.733	5.79	6.86	26124	0	0	0.216
