# Supplementary material for: Characterizing Visual Neurosurgical Expertise in Brain MRI Visualization Using Eye-Tracking and 3D Fractal Dimension Analysis
Source: J Eye Mov Res. 2026 Jun 2;19(3):62. doi: 10.3390/jemr19030062 (PMC13301434; doi:10.3390/jemr19030062)
Supplement: Supplementary file 1 [file jemr-19-00062-s001.zip › jemr-4253847-supplementary/Supplementary files/2_MixedEffectsModelling/Output/First10Max/Table3_MixedModelResults_UptoMax10_3DFD_ImageType.xlsx]

## Sheet: RandomEffects
Stimulus Group	Predictor	Beta	SE	t	df	p	p_FDR	Cohens_d
A	ImageType_grp2_Pathology_1_tumors	0.022	0.011	2.12	20094	0.034	0.102	0.161
A	Group_EC:ImageType_grp2_Pathology_1_tumors	0.009	0.005	1.86	20094	0.062	0.117	0.066
A	Group_ER:ImageType_grp2_Pathology_1_tumors	0.009	0.005	1.76	20094	0.078	0.117	0.066
B	ImageType_grp2_Pathology_2_hemorrhagic	0.032	0.015	2.12	16074	0.034	0.051	0.252
B	Group_EC:ImageType_grp2_Pathology_2_hemorrhagic	-0.031	0.006	-5.01	16074	0	0	-0.244
B	Group_ER:ImageType_grp2_Pathology_2_hemorrhagic	-0.026	0.007	-3.81	16074	0	0	-0.205
C	ImageType_grp2_Pathology_3_cysts	-0.007	0.017	-0.41	15404	0.683	0.683	-0.056
C	Group_EC:ImageType_grp2_Pathology_3_cysts	0.007	0.007	1.02	15404	0.308	0.462	0.056
C	Group_ER:ImageType_grp2_Pathology_3_cysts	0.006	0.008	0.82	15404	0.412	0.494	0.048
D	ImageType_grp2_Pathology_4_inflammatory	-0.034	0.028	-1.23	14064	0.219	0.263	-0.254
D	Group_EC:ImageType_grp2_Pathology_4_inflammatory	0.078	0.012	6.37	14064	0	0	0.582
D	Group_ER:ImageType_grp2_Pathology_4_inflammatory	0.082	0.014	6.07	14064	0	0	0.612
E	ImageType_grp2_Pathology_5_malfomations	0.103	0.028	3.69	14064	0	0	0.857
E	Group_EC:ImageType_grp2_Pathology_5_malfomations	-0.011	0.011	-1.02	14064	0.309	0.371	-0.092
E	Group_ER:ImageType_grp2_Pathology_5_malfomations	-0.01	0.012	-0.79	14064	0.429	0.429	-0.083
All	ImageType_grp2_Pathology_all	0.021	0.01	2.21	26124	0.027	0.081	0.147
All	Group_EC:ImageType_grp2_Pathology_all	0.003	0.004	0.66	26124	0.507	0.507	0.021
All	Group_ER:ImageType_grp2_Pathology_all	0.004	0.004	0.92	26124	0.359	0.431	0.028
