# Supplementary material for: Characterizing Visual Neurosurgical Expertise in Brain MRI Visualization Using Eye-Tracking and 3D Fractal Dimension Analysis
Source: J Eye Mov Res. 2026 Jun 2;19(3):62. doi: 10.3390/jemr19030062 (PMC13301434; doi:10.3390/jemr19030062)
Supplement: Supplementary file 1 [file jemr-19-00062-s001.zip › jemr-4253847-supplementary/Supplementary files/2_MixedEffectsModelling/prepareInputDataForClassifier.m]

function [group_Tbl_sorted_upto_first_N_max, featureMatrix_stacked]...
    = prepareInputDataForClassifier(first_N_max,T,group_1_label)
%
%   This code prepares input data for binary classifier
%

group_Tbl_sorted_upto_first_N_max = [];
featureMatrix_stacked = [];

% % Get the first "first_N_max" values of fixation duration
% T = T_dataMatrix;
% first_N_max = 20;
% group_1_label = 'N';

% Group 1
group_1_index = (T.Group == group_1_label); %'N'
group_1_Tbl = T(group_1_index,:);

% Get unique stimuli ids of the group
group_1_stimuli = unique(group_1_Tbl.StimuliID);

% Get unique subject ids of the group
group_1_subject = unique(group_1_Tbl.Subject);

% Run Subject loop
for nSub = 1:length(group_1_subject)

    % Run stimuli loop
    for nStim = 1:length(group_1_stimuli)

        % Data corresponding to this Stimuli
        group_1_Tbl_thisSub_thisStim = group_1_Tbl(group_1_Tbl.Subject == group_1_subject(nSub) &...
            group_1_Tbl.StimuliID == group_1_stimuli(nStim),:);

        % Sort by decending fixation duration
        [sorted_fixDur,index_sorted_fixDur] = sort(group_1_Tbl_thisSub_thisStim.FixationDuration,'descend');
        % sorted_3DFD = group_1_Tbl_thisSub_thisStim.Mean3DFD(index_sorted_fixDur);

        % Sort the whole Table
        group_1_Tbl_thisSub_thisStim_sorted = group_1_Tbl_thisSub_thisStim(index_sorted_fixDur,:);

        % Take the first N maximum values of fixation duration and 3DFD
        noOfFixations = length(group_1_Tbl_thisSub_thisStim_sorted.Mean3DFD);

        if ( noOfFixations >= first_N_max )

            group_1_Tbl_thisSub_thisStim_sorted_upto_first_N_max = ...
                group_1_Tbl_thisSub_thisStim_sorted(1:first_N_max,:);

        else % zero-filling

            if (noOfFixations)
                % Find the differene to fill values with zeros
                diff_first_N_max = first_N_max - noOfFixations;

                group_1_Tbl_thisSub_thisStim_sorted_upto_first_N_max = ...
                    group_1_Tbl_thisSub_thisStim_sorted(1:noOfFixations,:);

                %%%%%%%%%%%%%%%%%%%%%%%%%%%%%%%%%%%%%%%%%%%%%%%%%%%%%%%%%%%%%%%
                %
                % Initialize with the values in the last row
                % Zero-padding for Mean3DFD and Fixation duration at column 7,
                % 8
                %
                %%%%%%%%%%%%%%%%%%%%%%%%%%%%%%%%%%%%%%%%%%%%%%%%%%%%%%%%%%%%%%%
                for kk = 1:diff_first_N_max
                    group_1_Tbl_thisSub_thisStim_sorted_upto_first_N_max(noOfFixations+kk,:) =...
                        group_1_Tbl_thisSub_thisStim_sorted(end,:);
                    group_1_Tbl_thisSub_thisStim_sorted_upto_first_N_max(noOfFixations+kk,7) = {0};
                    group_1_Tbl_thisSub_thisStim_sorted_upto_first_N_max(noOfFixations+kk,8) = {0};
                end
            end

        end % end of fixations loop

        % Flat data and then stack data

        featureMatrix(nStim,1) = group_1_Tbl_thisSub_thisStim_sorted_upto_first_N_max.Group(1);
        featureMatrix(nStim,2) = group_1_Tbl_thisSub_thisStim_sorted_upto_first_N_max.Subject(1);
        featureMatrix(nStim,3) = group_1_Tbl_thisSub_thisStim_sorted_upto_first_N_max.StimuliID(1);

        % Mean 3DFD
        for kk3 = 1:first_N_max
            featureMatrix(nStim,3+kk3) = categorical(group_1_Tbl_thisSub_thisStim_sorted_upto_first_N_max.Mean3DFD(kk3));
        end

        % Fixation duration
        for kk4 = 1:first_N_max

            featureMatrix(nStim,3+first_N_max+kk4) =...
                categorical(group_1_Tbl_thisSub_thisStim_sorted_upto_first_N_max.FixationDuration(kk4));
        end

        % ImageType
        featureMatrix(nStim,3+2*first_N_max+1) = group_1_Tbl_thisSub_thisStim_sorted_upto_first_N_max.ImageType(1);

        % stack data
        group_Tbl_sorted_upto_first_N_max = [group_Tbl_sorted_upto_first_N_max;...
            group_1_Tbl_thisSub_thisStim_sorted_upto_first_N_max];

    end % end of stimuli loop

    % stack feature matrix for each subject
    featureMatrix_stacked = [featureMatrix_stacked; featureMatrix];

end % end of subject loop
