# Supplementary material for: Characterizing Visual Neurosurgical Expertise in Brain MRI Visualization Using Eye-Tracking and 3D Fractal Dimension Analysis
Source: J Eye Mov Res. 2026 Jun 2;19(3):62. doi: 10.3390/jemr19030062 (PMC13301434; doi:10.3390/jemr19030062)
Supplement: Supplementary file 1 [file jemr-19-00062-s001.zip › jemr-4253847-supplementary/Supplementary files/2_MixedEffectsModelling/Step2_MixEffectModel_3DFD_FixDur_first_N_max.m]

%% Comparison of NAIVE and EXPERT data
%%
clear;
close all;

%%%%%%%%%%%%%%%%%%%%%%%%%%%%%%%%%%%%%%%%%%%%%%%%%%%%%%%%%%%%%%%
% Load data contained in a table called 
% 'dataMatrix_stimuli3DFD_withinOneROI_And_FixDur_upto_first_10_max'
%
% Data: [index == variable] -->
% 1 == Group, 2 == subject_no, 3 == stimuli_no,
% 4 == RoiIndex,  5 == x_coord, 6 == y_coord,
% 7 == mean of 3DFD (one value per ROI within stimuli),
% 8 == fixation duration (one value per ROI within stimuli)
% 9 == Image Type

load('dataMatrix_stimuli3DFD_withinOneROI_And_FixDur_upto_first_10_max');

%%%%%%%%%%%%%%%%%%%%%%%%%%%%%%%%%%%%%%%%%%%%%%%%%%%%%%%%%%%%%%%
%
% Save the loaded data in 'dataMatrix', which is an 9-dimensional matrix with format: 
%
% [ Group | Subject | StimuliID | RoiIndex | x_coord | y_coord  | Mean3DFD | FixationDuration | ImageType ]
%
dataMatrix = dataMatrix_stimuli3DFD_withinOneROI_And_FixDur_upto_first_N_max;

%%%%%%%%%%%%%%%%%%%%%%%%%%%%%%%%%%%%%%%%%%%%%%%%%%%%%%%%%%%%%%%%%%%%%%%%%%%
%
%      Mixed Effects Modelling - direcotry path to save model results
%
% Directory name to export APA-style Tables to excel spreadsheet(s)

dirPathToSaveOutputs = strcat(pwd,'\Output\First',num2str(first_N_max),'Max\');

% If no 'first_N_max' folder ==> make it 
if ~isfolder(dirPathToSaveOutputs)
    mkdir(dirPathToSaveOutputs);
end


%%%%%%%%%%%%%%%%%%%%%%%%%%%%%%%%%%%%%%%%%%%%%%%%%%%%%%%%%%%%%%%%%%%%%%%%%%%
%
%                 Mixed Effects Modelling - starts here
%
% Initialize a variable to store results for the mixed effects models
mixedEffectsResultsTable_forJournalPaper_FixDur      = table();
mixedEffectsResultsTable_forJournalPaper_3DFD        = table();
mixedEffectsResultsTable_forJournalPaper_FixDur_3DFD = table();
mixedEffectsResultsTable_forJournalPaper_FixDur_3DFD_ImageType = table();

for stimLoop = 1:length(stimulusGroupNames)-1

    % Data read from stimuli

    %% Load data into a table called 'data'
    %% Loop through the Stilumus Group: (A-E, All) are Pathology and (N) is Normal

    % Filter data
    keep = ismember(dataMatrix.ImageType, ["grp1_Normal",stimulusGroupNames(stimLoop)]);
    Tsub = dataMatrix(keep,:);

    Tsub.Group = reordercats(Tsub.Group, {'N','EC','ER'}); % reorders groups for [N vs EC; N vs ER] comparisons

    Tsub.ImageType = removecats(categorical(Tsub.ImageType));
    imageTypes = unique(Tsub.ImageType);
    Tsub.ImageType = reordercats(Tsub.ImageType,string(imageTypes([2 1])));
    sprintf('Data read from stimuli "%s (=%s, %s)" in this loop',stimulusGroupNames(stimLoop),unique(Tsub.ImageType))

    %% Test hypothesis H1: FixationDuration ~ Group * ImageType
    %
    %           Effect	            Hypothesis
    %           Group	            Do groups differ in fixation duration?
    %           ImageType	        Do image types differ in fixation duration?
    %           Group × ImageType	Does the image‑type effect differ across groups?
    %
    % Use a linear mixed-effects model with FixationDuration as the dependent variable:
    %
    % Filename to export APA Tables to excel spreadsheet(s)
    filename_FixDur_ImageType = strcat('MixedModelResults_UptoMax',num2str(first_N_max),'_FixDur_ImageType_',stimulusGroupCodes(stimLoop),'.xlsx');
    filenameToExportInSpreadsheet_FixDur_ImageType = strcat(dirPathToSaveOutputs,filename_FixDur_ImageType);

    % Model formula
    formula_FixDur_ImageType = 'FixationDuration ~ Group * ImageType + (1|Subject) + (1|StimuliID)';
    
    % Model
    model_FixDur_ImageType = fitlme(Tsub, formula_FixDur_ImageType);
    
    % Analyze model as per APA guidelines, create and export APA 7th Edition Tables 
    FixedEffectsTable_FixDur = mixedEffectModel_PerStimGroup_exportAPA7Edition(model_FixDur_ImageType, filenameToExportInSpreadsheet_FixDur_ImageType);

    % Stack Appended_FixedEffectsTable_FixDur
    mixedEffectsResultsTable_forJournalPaper_FixDur = ...
        mixedEffectsResultsTable(stimulusGroupCodes, stimLoop, FixedEffectsTable_FixDur, mixedEffectsResultsTable_forJournalPaper_FixDur);

    %% Test hypothesis H2: 3DFD ~ Group * ImageType
    %
    %           Effect	            Hypothesis
    %           Group	            Do groups differ in 3DFD?
    %           ImageType	        Do image types differ in 3DFD?
    %           Group × ImageType	Does the image‑type effect differ across groups?
    %
    % Use a linear mixed-effects model with 3DFD as the dependent variable:
    %
    % Filename to export APA Tables to excel spreadsheet(s)
    filename_3DFD_ImageType = strcat('MixedModelResults_UptoMax',num2str(first_N_max),'_3DFD_ImageType_',stimulusGroupCodes(stimLoop),'.xlsx');
    filenameToExportInSpreadsheet_3DFD_ImageType = strcat(dirPathToSaveOutputs,filename_3DFD_ImageType);
    
    % Model formula
    formula_3DFD_ImageType = 'Mean3DFD ~ Group * ImageType + (1|Subject) + (1|StimuliID)';

    % Model
    model_3DFD_ImageType = fitlme(Tsub, formula_3DFD_ImageType);
    
    % Analyze model as per APA guidelines, create and export APA 7th Edition Tables 
    FixedEffectsTable_3DFD = mixedEffectModel_PerStimGroup_exportAPA7Edition(model_3DFD_ImageType, filenameToExportInSpreadsheet_3DFD_ImageType);

    % Stack Appended_FixedEffectsTable_FixDur
    mixedEffectsResultsTable_forJournalPaper_3DFD = ...
        mixedEffectsResultsTable(stimulusGroupCodes, stimLoop, FixedEffectsTable_3DFD, mixedEffectsResultsTable_forJournalPaper_3DFD);

end % Stimuli group loop ends here: (A-E, All) are Pathology and (N) is Normal
 

%% % =================================================================
%          Fixation Duration: EXPORT ALL TABLES TO EXCEL 
% % ==================================================================
% Filename to export APA Tables to excel spreadsheet(s)
filename_Table_FixDur = strcat('Table2_MixedModelResults_UptoMax',num2str(first_N_max),'_FixDur_ImageType.xlsx');
filenameToExportInSpreadsheet_FixDur_ImageType = strcat(dirPathToSaveOutputs,filename_Table_FixDur);

% File exists ==> delete existing file
if isfile(filenameToExportInSpreadsheet_FixDur_ImageType)

    delete(filenameToExportInSpreadsheet_FixDur_ImageType);

end
% Export APA 7th Edition Tables to excel spreadsheet(s)
writetable(mixedEffectsResultsTable_forJournalPaper_FixDur, filenameToExportInSpreadsheet_FixDur_ImageType, 'Sheet', 'FixedEffects');

fprintf('\nAPA tables saved successfully to: %s\n', filenameToExportInSpreadsheet_FixDur_ImageType);
fprintf('Sheets created: FixedEffects, RandomEffects, ModelFit, ANOVA\n');

%% % =================================================================
%          3DFD: EXPORT ALL TABLES TO EXCEL 
% % ==================================================================
filename_Table_3DFD = strcat('Table3_MixedModelResults_UptoMax',num2str(first_N_max),'_3DFD_ImageType.xlsx');
filenameToExportInSpreadsheet_3DFD_ImageType = strcat(dirPathToSaveOutputs,filename_Table_3DFD);

% File exists ==> delete existing file
if isfile(filenameToExportInSpreadsheet_3DFD_ImageType)

    delete(filenameToExportInSpreadsheet_3DFD_ImageType);

end
% Export APA 7th Edition Tables to excel spreadsheet(s)
writetable(mixedEffectsResultsTable_forJournalPaper_3DFD, filenameToExportInSpreadsheet_3DFD_ImageType, 'Sheet', 'RandomEffects');

fprintf('\nAPA tables saved successfully to: %s\n', filenameToExportInSpreadsheet_3DFD_ImageType);
fprintf('Sheets created: FixedEffects, RandomEffects, ModelFit, ANOVA\n');

%% % =================================================================
%          FUNCTION TO APPEND MIXED EFFECTS TABLES
% % ==================================================================

function mixedEffectsResultsTable_forJournalPaper = ...
             mixedEffectsResultsTable(stimulusGroupCodes, stimLoop, FixedEffectsTable_FixDur, mixedEffectsResultsTable_forJournalPaper)

    % Stack the FixedEffectsTable for each stimuli in the stimulus group
    stimulusGroupCodeThisLoop = char(stimulusGroupCodes(stimLoop));
    stimulusGroupColumn = table({stimulusGroupCodeThisLoop; stimulusGroupCodeThisLoop; stimulusGroupCodeThisLoop},'VariableNames',{'Stimulus Group'});

    % Append stimulusGroupColumn to the FixedEffects Model results and skip the CI_Lower and CI_Upper columns
    appended_FixedEffectsTable_FixDur = [stimulusGroupColumn FixedEffectsTable_FixDur(4:6,[1:6,9,10])]; 

    % Stack Appended_FixedEffectsTable_FixDur
    mixedEffectsResultsTable_forJournalPaper = [mixedEffectsResultsTable_forJournalPaper; appended_FixedEffectsTable_FixDur];

end
