# Supplementary material for: Characterizing Visual Neurosurgical Expertise in Brain MRI Visualization Using Eye-Tracking and 3D Fractal Dimension Analysis
Source: J Eye Mov Res. 2026 Jun 2;19(3):62. doi: 10.3390/jemr19030062 (PMC13301434; doi:10.3390/jemr19030062)
Supplement: Supplementary file 1 [file jemr-19-00062-s001.zip › jemr-4253847-supplementary/Supplementary files/2_MixedEffectsModelling/Step3_WhiskerPlots_first_N_max.m]

%% Comparison of NAIVE and EXPERT data
%%
clear;
close all;

%%%%%%%%%%%%%%%%%%%%%%%%%%%%%%%%%%%%%%%%%%%%%%%%%%%%%%%%%%%%%%%
% Load data contained in a table called 
% 'dataMatrix_stimuli3DFD_withinOneROI_And_FixDur_upto_first_10_max'
%
% Data: [index == variable] -->
% 1 == Group, 2 == subject_no, 3 == stimuli_no,
% 4 == RoiIndex,  5 == x_coord, 6 == y_coord,
% 7 == mean of 3DFD (one value per ROI within stimuli),
% 8 == fixation duration (one value per ROI within stimuli)
% 9 == Image Type

load('dataMatrix_stimuli3DFD_withinOneROI_And_FixDur_upto_first_10_max');

%%%%%%%%%%%%%%%%%%%%%%%%%%%%%%%%%%%%%%%%%%%%%%%%%%%%%%%%%%%%%%%
%
% Save the loaded data in 'dataMatrix', which is an 9-dimensional matrix with format: 
%
% [ Group | Subject | StimuliID | RoiIndex | x_coord | y_coord  | Mean3DFD | FixationDuration | ImageType ]
%
dataMatrix = dataMatrix_stimuli3DFD_withinOneROI_And_FixDur_upto_first_N_max;

%%%%%%%%%%%%%%%%%%%%%%%%%%%%%%%%%%%%%%%%%%%%%%%%%%%%%%%%%%%%%%%

%%%%%%%%%%%%%%%%%%%%%%%%%%%%%%%%%%%%%%%%%%%%%%%%%%%%%%%%%%%%%%%%%%%%%%%%%%%
%
%      Box plots: N, A, B, C, D, E, All
%
%% %%%%%%%%%%%%%%%%%%%%%%%%%%%%%%%%%%%%%%%%%%%%%%%%%%%%%%%%%%%%%%%%%%%%%%%%
%
%       Fixation Duration
%
% %%%%%%%%%%%%%%%%%%%%%%%%%%%%%%%%%%%%%%%%%%%%%%%%%%%%%%%%%%%%%%%%%%%%%%%%%
figure1 = figure;

t = tiledlayout(2,3, ...
    'TileSpacing','compact', ...
    'Padding','compact');

for stimLoop = 1:length(stimulusGroupNames)-1

    %% Load data into a table called 'data'
    %% Loop through the Stilumus Group: (A-E, All) are Pathology and (N) is Normal

    nexttile

    % Filter data
    keep = ismember(dataMatrix.ImageType, ["grp1_Normal",stimulusGroupNames(stimLoop)]);
    Tsub = dataMatrix(keep,:);
    Tsub.ImageType = removecats(categorical(Tsub.ImageType));

    sprintf('Data read from stimuli "%s, with grouping = (%s, %s)" in this loop',stimulusGroupNames(stimLoop),unique(Tsub.ImageType))

    %% FixationDuration
    %
    % Prepare data for boxplot analysis - box vector data - Normal
    box1_first_N_max_NN  = Tsub.FixationDuration(Tsub.Group == 'N'  & Tsub.ImageType == 'grp1_Normal');
    box2_first_N_max_ECN = Tsub.FixationDuration(Tsub.Group == 'EC' & Tsub.ImageType == 'grp1_Normal');
    box3_first_N_max_ERN = Tsub.FixationDuration(Tsub.Group == 'ER' & Tsub.ImageType == 'grp1_Normal');
    %
    % Prepare data for boxplot analysis - box vector data - Pathology
    box4_first_N_max_NP  = Tsub.FixationDuration(Tsub.Group == 'N'  & Tsub.ImageType == stimulusGroupNames(stimLoop));
    box5_first_N_max_ECP = Tsub.FixationDuration(Tsub.Group == 'EC' & Tsub.ImageType == stimulusGroupNames(stimLoop));
    box6_first_N_max_ERP = Tsub.FixationDuration(Tsub.Group == 'ER' & Tsub.ImageType == stimulusGroupNames(stimLoop));

    boxplotVector = [box1_first_N_max_NN' box2_first_N_max_ECN' box3_first_N_max_ERN'...
        box4_first_N_max_NP' box5_first_N_max_ECP' box6_first_N_max_ERP'];

    % Prepare boxplot group for fixation duration comparisons
    boxplotGroup = [repmat({'NN'}, length(box1_first_N_max_NN),1);...
        repmat({'ECN'},length(box2_first_N_max_ECN),1);...
        repmat({'ERN'},length(box3_first_N_max_ERN),1);...
        repmat({'NP'}, length(box4_first_N_max_NP),1);...
        repmat({'ECP'},length(box5_first_N_max_ECP),1);...
        repmat({'ERP'},length(box6_first_N_max_ERP),1)...
        ];

    % Enforce group order
    boxplotGroup = categorical(boxplotGroup, ["NN","ECN","ERN","NP","ECP","ERP"]);

    h = boxchart(boxplotGroup, boxplotVector, ...
        'MarkerStyle','none', ...     % hides outlier markers
        'BoxWidth',0.55,'LineWidth',2);
    ylabel('Fixation Duration [ms]', 'FontWeight', 'bold');

    % title(sprintf('Fixation Duration: Stimulus group = %s', stimulusGroupNames(stimLoop)),'Interpreter','none');
    ylim([0 900]);

    % Show raw distribution without dominating the view
    hold on
    swarmchart(boxplotGroup, boxplotVector, 4, 'filled', 'MarkerFaceAlpha',0.2, 'MarkerEdgeAlpha',0.2);
    hold off


    HorizontalAlignment = 'left';
    VerticalAlignment = 'top';
    formatFigure(gca, stimLoop, HorizontalAlignment, VerticalAlignment);


end

%% %%%%%%%%%%%%%%%%%%%%%%%%%%%%%%%%%%%%%%%%%%%%%%%%%%%%%%%%%%%%%%%%%%%%%%%%
%
%       3DFD
%
% %%%%%%%%%%%%%%%%%%%%%%%%%%%%%%%%%%%%%%%%%%%%%%%%%%%%%%%%%%%%%%%%%%%%%%%%%
figure2 = figure;

t = tiledlayout(2,3, ...
    'TileSpacing','compact', ...
    'Padding','compact'); 

for stimLoop = 1:length(stimulusGroupNames)-1

    %% Load data into a table called 'data'
    %% Loop through the Stilumus Group: (A-E, All) are Pathology and (N) is Normal

    nexttile

    % Filter data
    keep = ismember(dataMatrix.ImageType, ["grp1_Normal",stimulusGroupNames(stimLoop)]);
    Tsub = dataMatrix(keep,:);
    Tsub.ImageType = removecats(categorical(Tsub.ImageType));

    sprintf('Data read from stimuli "%s, with grouping = (%s, %s)" in this loop',stimulusGroupNames(stimLoop),unique(Tsub.ImageType))

    %% 3DFD
    %
    % Prepare data for boxplot analysis - box vector data - Normal
    box1_3dfd_first_N_max_NN  = Tsub.Mean3DFD(Tsub.Group == 'N'  & Tsub.ImageType == 'grp1_Normal');
    box2_3dfd_first_N_max_ECN = Tsub.Mean3DFD(Tsub.Group == 'EC' & Tsub.ImageType == 'grp1_Normal');
    box3_3dfd_first_N_max_ERN = Tsub.Mean3DFD(Tsub.Group == 'ER' & Tsub.ImageType == 'grp1_Normal');
    %
    % Prepare data for boxplot analysis - box vector data - Pathology
    box4_3dfd_first_N_max_NP  = Tsub.Mean3DFD(Tsub.Group == 'N'  & Tsub.ImageType == stimulusGroupNames(stimLoop));
    box5_3dfd_first_N_max_ECP = Tsub.Mean3DFD(Tsub.Group == 'EC' & Tsub.ImageType == stimulusGroupNames(stimLoop));
    box6_3dfd_first_N_max_ERP = Tsub.Mean3DFD(Tsub.Group == 'ER' & Tsub.ImageType == stimulusGroupNames(stimLoop));

    % ----- Stack into a single response vector boxplotVector_3DFD -----
    boxplotVector_3DFD = [box1_3dfd_first_N_max_NN' box2_3dfd_first_N_max_ECN' box3_3dfd_first_N_max_ERN'...
        box4_3dfd_first_N_max_NP' box5_3dfd_first_N_max_ECP' box6_3dfd_first_N_max_ERP'];

    % Prepare boxplot group for fixation duration comparisons
    boxplotGroup_3DFD = [repmat({'NN'}, length(box1_3dfd_first_N_max_NN),1);...
        repmat({'ECN'},length(box2_3dfd_first_N_max_ECN),1);...
        repmat({'ERN'},length(box3_3dfd_first_N_max_ERN),1);...
        repmat({'NP'}, length(box4_3dfd_first_N_max_NP),1);...
        repmat({'ECP'},length(box5_3dfd_first_N_max_ECP),1);...
        repmat({'ERP'},length(box6_3dfd_first_N_max_ERP),1)...
        ];

    % Enforce group order
    boxplotGroup_3DFD = categorical(boxplotGroup_3DFD, ["NN","ECN","ERN","NP","ECP","ERP"]);

    h = boxchart(boxplotGroup_3DFD, boxplotVector_3DFD, ...
        'MarkerStyle','none', ...     % hides outlier markers
        'BoxWidth',0.55,'LineWidth',2);

    ylabel('3DFD');
    
    % title(sprintf('3DFD: Stimulus group = %s', stimulusGroupNames(stimLoop)),'Interpreter','none');
    ylim([1.7 2.35]);

    % Show raw distribution without dominating the view
    hold on
    swarmchart(boxplotGroup_3DFD, boxplotVector_3DFD, 4, 'filled', 'MarkerFaceAlpha',0.2, 'MarkerEdgeAlpha',0.2);
    hold off

    formatFigure(gca, stimLoop, 'right', 'bottom');   % top-left label

end % Stimuli group loop ends here: (A-E, All) are Pathology and (N) is Normal

function formatFigure(ax, stimLoop, HorizontalAlignment, VerticalAlignment)

% Font family + base size for this axes
ax.FontName = 'Arial';
ax.FontSize = 14;

% Bold axis labels only
ax.XLabel.FontWeight = 'bold';
ax.YLabel.FontWeight = 'bold';

% Bold x-category tick labels (NN, ECN, …)
ax.XAxis.FontWeight = 'bold';

% Keep numeric y-ticks normal
ax.YAxis.FontWeight = 'bold';


% Panel label: (a), (b), (c), ...
panelLabel = sprintf('(%c)', 'a' + stimLoop - 1);

% Choose normalized position consistent with desired alignment
switch lower(VerticalAlignment)
    case 'top'
        yPos = 0.97;
    case 'bottom'
        yPos = 0.03;
    otherwise
        yPos = 0.97; % default
end

switch lower(HorizontalAlignment)
    case 'left'
        xPos = 0.03;
    case 'right'
        xPos = 0.97;
    otherwise
        xPos = 0.03; % default
end

txt = text(ax, xPos, yPos, panelLabel, ...
    'Units','normalized', ...
    'FontUnits','points', ... % CRITICAL
    'FontName','Arial', ...
    'FontWeight','bold', ...
    'FontSize', 24, ...
    'HorizontalAlignment', HorizontalAlignment, ...
    'VerticalAlignment', VerticalAlignment, ...
    'Clipping','off');  % ensures it won't be clipped at edges

end
