# Supplementary material for: Characterizing Visual Neurosurgical Expertise in Brain MRI Visualization Using Eye-Tracking and 3D Fractal Dimension Analysis
Source: J Eye Mov Res. 2026 Jun 2;19(3):62. doi: 10.3390/jemr19030062 (PMC13301434; doi:10.3390/jemr19030062)
Supplement: Supplementary file 1 [file jemr-19-00062-s001.zip › jemr-4253847-supplementary/Supplementary files/3_MachineLearning/arrangeFeaturesForNclassClassifier.m]

function [X, y, SubjectIds] = arrangeFeaturesForNclassClassifier(groups, noOfFeatures, featureName)
%% Two features for input into the classifiers ->
%  [3DFD1, 3DFD2...., FixDur1, FixDur2,...]
%  [3DFD1, 3DFD2....]
%  [FixDur1, FixDur2,...]
%
%% Groups
% groups = {group1, group2}  → binarygroups
% groups = {group1, group2, group3} → 3-class
%
%% Prepare data (Features and Labels)

%% Initialization
X = []; 
y = [];
SubjectIds = [];

%% Grouping
numGroups = numel(groups);   % 2 or 3 groups

%% ---- Feature extraction ----
for g = 1:numGroups % Loops for each of the g-th group

    G = groups{g};  % current group matrix
    % G_Tbl = groups_Tbl{g};  % current group Table

    % Features: 3DFD and Fixation Duration

    if ( strcmpi(featureName,'3DFD_FixDur') )
        Xi = G( : , 4 : 3 + 2*noOfFeatures ); % [3DFD1, 3DFD2...., FixDur1, FixDur2,...]
        SubjectId_i = G( :, 2); % Subject number
        % SubjectId_i = G_Tbl.Subject; % Subject number 

    % Features: 3DFD
    elseif ( strcmpi(featureName,'3DFD') )
        Xi = G( : , 4 : 3 + noOfFeatures ); % [3DFD1, 3DFD2....]
        SubjectId_i = G( :, 2); % Subject number
        % SubjectId_i = G_Tbl.Subject; % Subject number

    % Features: Fixation Duration
    elseif ( strcmpi(featureName,'FixDur') )
        Xi = G( : , 3 + noOfFeatures + 1 : 3 + 2*noOfFeatures ); % [FixDur1, FixDur2,...]
        SubjectId_i = G( :, 2); % Subject number
        % SubjectId_i = G_Tbl.Subject; % Subject number

    else
        error('Invalid featureName or noOfFeatures combination.');
    end

    % ---- Accumulate features ----
    X = [X; Xi];
    SubjectIds = [SubjectIds; SubjectId_i];

    % Create corresponding labels (y) for each group
    % yi = G(:,1);  % group labels
    yi = g * ones(size(G,1), 1);  % group labels: 1,2,3
    y = [y; yi];
     

end
