# Supplementary material for: Characterizing Visual Neurosurgical Expertise in Brain MRI Visualization Using Eye-Tracking and 3D Fractal Dimension Analysis
Source: J Eye Mov Res. 2026 Jun 2;19(3):62. doi: 10.3390/jemr19030062 (PMC13301434; doi:10.3390/jemr19030062)
Supplement: Supplementary file 1 [file jemr-19-00062-s001.zip › jemr-4253847-supplementary/Supplementary files/3_MachineLearning/classifier_GroupKfold_CBM.m]

function results = classifier_GroupKfold_CBM(groups, number_Kfold, noOfFeatures, featureName)
% classifier_GroupKfold
% Grouped K-fold (by SubjectIds) binary classification with CBM-core metrics.
%
% INPUTS
%   groups        : cell array like {groupN, groupEC} (binary) or {A,B,C} (not supported here)
%   number_Kfold  : number of folds
%   noOfFeatures  : number of features to use
%   featureName   : feature(s) to extract (passed to arrangeFeaturesForNclassClassifier)
%
% OUTPUT (results struct)
%   .accuracy.*        : Kx1
%   .precision.*       : Kx1   (positive class)
%   .sensitivity.*     : Kx1   (recall / TPR, positive class)
%   .specificity.*     : Kx1   (TNR, negative class)
%   .auc.*             : Kx1   (ROC-AUC, positive class)  (NaN if scores unavailable)
%   .f1.*              : Kx1   (macro-F1; equals binary F1 if you keep class order fixed)
%   .kappa.*           : Kx1
%   .confusion.*       : 2x2xK
%   .sumConfusion.*    : 2x2   (sum across folds)
%   .avgConfusion.*    : 2x2   (mean across folds; may be fractional)
%   .posClass          : string
%   .classes           : categorical (order used for confusion matrices)

  
% %%%%%%%%%%%%%%%%%%%%%%%%%%%%%%%%%%%%%%%%%%%%%%%%%%%%%%%%%%%%%%%%%%%%%%%%%
% Set global seed for reproducibility
%
%   This setting ensure that the results are same every time I run this
%   code, again and again.
% 
%   This will make:
%   1. subject fold assignment repeatable
%   2. TreeBagger repeatable (same bootstraps/features) 
%   3. fitcensemble(...,'Bag',...) repeatable too

rng(42, 'twister'); % Use any fixed integer like 42

%%%%%%%%%%%%%%%%%%%%%%%%%%%%%%%%%%%%%%%%%%%%%%%%%%%%%%%%%%%%%%%%%%%%%%%%%%%

%% 1. Arrange data
[X, y, SubjectIds] = arrangeFeaturesForNclassClassifier(groups, noOfFeatures, featureName);

X = double(X);
Y = categorical(y);     % binary labels expected

classes = categorical(categories(Y));  % stable category set/order
numClasses = numel(classes);

if numClasses ~= 2
    error('classifier_GroupKfold:BinaryOnly', 'This implementation expects exactly 2 classes (binary).');
end

% Choose positive class (heuristic: expert-like labels; else second category)
posClass = choosePositiveClass(string(classes));
posClass = string(posClass);
negClass = string(setdiff(string(classes), posClass, 'stable'));

%% 2. Build subject-level folds (no cvpartition)
SubjectIds = string(SubjectIds);   % normalize

% 'stable' ensures the subject list order follows first appearance, and with 
% fixed rng, ensuring fold mapping is fully stable.
subjList   = unique(SubjectIds, 'stable');

nSubj = numel(subjList);

% Randomly permute subjects and assign fold IDs
perm = randperm(nSubj);
foldIdPerSubj = zeros(nSubj,1);
for i = 1:nSubj
    foldIdPerSubj(perm(i)) = mod(i-1, number_Kfold) + 1;   % 1..number_Kfold
end

% Map each row to a fold via its subject
foldPerRow = zeros(size(y,1),1);
for i = 1:nSubj
    foldPerRow(SubjectIds == subjList{i}) = foldIdPerSubj(i);
end

%% 3. Storage / Initialization
n = numel(Y);

pred_rf  = strings(n,1);
pred_xgb = strings(n,1);
pred_svm = strings(n,1);

acc_rf  = zeros(number_Kfold,1);
acc_xgb = zeros(number_Kfold,1);
acc_svm = zeros(number_Kfold,1);

prec_rf  = zeros(number_Kfold,1);
prec_xgb = zeros(number_Kfold,1);
prec_svm = zeros(number_Kfold,1);

sens_rf  = zeros(number_Kfold,1);
sens_xgb = zeros(number_Kfold,1);
sens_svm = zeros(number_Kfold,1);

spec_rf  = zeros(number_Kfold,1);
spec_xgb = zeros(number_Kfold,1);
spec_svm = zeros(number_Kfold,1);

auc_rf  = nan(number_Kfold,1);
auc_xgb = nan(number_Kfold,1);
auc_svm = nan(number_Kfold,1);

f1_rf  = zeros(number_Kfold,1);
f1_xgb = zeros(number_Kfold,1);
f1_svm = zeros(number_Kfold,1);

kappa_rf  = zeros(number_Kfold,1);
kappa_xgb = zeros(number_Kfold,1);
kappa_svm = zeros(number_Kfold,1);

conf_rf  = zeros(numClasses, numClasses, number_Kfold);
conf_xgb = zeros(numClasses, numClasses, number_Kfold);
conf_svm = zeros(numClasses, numClasses, number_Kfold);

%% 4. K-fold loop
for k = 1:number_Kfold

    % Train and test indices
    idxTest  = (foldPerRow == k);
    idxTrain = ~idxTest;

    % ---- leakage check: no subject overlap ----
    subjTrain = unique(SubjectIds(idxTrain));
    subjTest  = unique(SubjectIds(idxTest));
    overlap = intersect(subjTrain, subjTest);
    assert(isempty(overlap), sprintf('DATA LEAKAGE DETECTED: subject overlap in fold %d', k));

    % Get training data
    Xtrain = X(idxTrain,:);
    ytrain = Y(idxTrain);

    % Get testing data
    Xtest  = X(idxTest,:);
    ytest  = Y(idxTest);

    fprintf('********** Fold %d / %d **********\n', k, number_Kfold);

    % Ensure the training set has at least two classes
    if numel(unique(ytrain)) < 2
        error("Fold %d has <2 classes in training after grouping. Use stratified-by-group splitting or reduce K.", k);
    end

    % ===== RANDOM FOREST =====
    % Create options to use substreams for reproducibility
    rfOptions = statset('UseSubstreams', true, 'Streams', RandStream('mlfg6331_64'));
    
    % Run TreeBagger
    mdl_rf = TreeBagger(200, Xtrain, ytrain, 'Method','classification','Options', rfOptions);

    try
        [predRF, scoreRF] = predict(mdl_rf, Xtest);   % predRF is cellstr, scoreRF is N x 2
    catch
        predRF = predict(mdl_rf, Xtest);
        scoreRF = [];
    end

    [predBlock_rf, acc_rf(k), f1_rf(k), kappa_rf(k), conf_rf(:,:,k), ...
        prec_rf(k), sens_rf(k), spec_rf(k)] = ...
        computeMetricsBinary(predRF, ytest, categories(Y), posClass);

    pred_rf(idxTest) = string(predBlock_rf);

    % AUC (if scores available)
    auc_rf(k) = computeAUC(ytest, scoreRF, string(mdl_rf.ClassNames), posClass);

    % ===== XGB-LIKE (Bagging ensemble here) =====
    % Use 'Reproducible', true to ensure identical predictor selections
    t = templateTree('Reproducible', true);
    
    % Run fitcensemble
    mdl_xgb = fitcensemble(Xtrain, ytrain, 'Method','Bag','NumLearningCycles',200, ...
        'Learners', t);

    try
        [predXGB, scoreXGB] = predict(mdl_xgb, Xtest);
    catch
        predXGB = predict(mdl_xgb, Xtest);
        scoreXGB = [];
    end

    [predBlock_xgb, acc_xgb(k), f1_xgb(k), kappa_xgb(k), conf_xgb(:,:,k), ...
        prec_xgb(k), sens_xgb(k), spec_xgb(k)] = ...
        computeMetricsBinary(predXGB, ytest, categories(Y), posClass);

    pred_xgb(idxTest) = string(predBlock_xgb);

    auc_xgb(k) = computeAUC(ytest, scoreXGB, string(mdl_xgb.ClassNames), posClass);

    % ===== SVM (RBF) =====
    mdl_svm = fitcsvm(Xtrain, ytrain, 'KernelFunction', 'rbf', 'Standardize', true);

    try
        [predSVM, scoreSVM] = predict(mdl_svm, Xtest);
    catch
        predSVM = predict(mdl_svm, Xtest);
        scoreSVM = [];
    end

    [predBlock_svm, acc_svm(k), f1_svm(k), kappa_svm(k), conf_svm(:,:,k), ...
        prec_svm(k), sens_svm(k), spec_svm(k)] = ...
        computeMetricsBinary(predSVM, ytest, categories(Y), posClass);

    pred_svm(idxTest) = string(predBlock_svm);

    % SVM score columns correspond to mdl_svm.ClassNames
    try
        auc_svm(k) = computeAUC(ytest, scoreSVM, string(mdl_svm.ClassNames), posClass);
    catch
        auc_svm(k) = NaN;
    end
end

%% 5. Package results
results.classes  = classes;
results.posClass = posClass;

results.predictions.rf  = pred_rf;
results.predictions.xgb = pred_xgb;
results.predictions.svm = pred_svm;

results.accuracy.rf  = acc_rf;
results.accuracy.xgb = acc_xgb;
results.accuracy.svm = acc_svm;

results.precision.rf  = prec_rf;
results.precision.xgb = prec_xgb;
results.precision.svm = prec_svm;

results.sensitivity.rf  = sens_rf;
results.sensitivity.xgb = sens_xgb;
results.sensitivity.svm = sens_svm;

results.specificity.rf  = spec_rf;
results.specificity.xgb = spec_xgb;
results.specificity.svm = spec_svm;

results.auc.rf  = auc_rf;
results.auc.xgb = auc_xgb;
results.auc.svm = auc_svm;

results.f1.rf  = f1_rf;
results.f1.xgb = f1_xgb;
results.f1.svm = f1_svm;

results.kappa.rf  = kappa_rf;
results.kappa.xgb = kappa_xgb;
results.kappa.svm = kappa_svm;

results.confusion.rf  = conf_rf;
results.confusion.xgb = conf_xgb;
results.confusion.svm = conf_svm;

results.sumConfusion.rf  = sum(conf_rf,3);
results.sumConfusion.xgb = sum(conf_xgb,3);
results.sumConfusion.svm = sum(conf_svm,3);

results.avgConfusion.rf  = mean(conf_rf,3);
results.avgConfusion.xgb = mean(conf_xgb,3);
results.avgConfusion.svm = mean(conf_svm,3);

% Convenience summaries
results.meanAccuracy = [mean(acc_rf), mean(acc_xgb), mean(acc_svm)];
end  % End of classifier_GroupKfold


%% ========================================================================
% Helper: choose positive class (expert-like label heuristic)
% =========================================================================
function posClass = choosePositiveClass(classNames)
% classNames: string vector, length 2
c = lower(strtrim(classNames));
isExpertish = contains(c, "ec") | contains(c, "er") | contains(c, "expert") | contains(c, "consult") | contains(c, "registr");
if any(isExpertish)
    posClass = classNames(find(isExpertish, 1, 'first'));
else
    posClass = classNames(2); % default to second category
end
end

%% ========================================================================
% Metric: macroF1
% =========================================================================
function F1 = macroF1(C)
numClasses = size(C,1);
F1s = zeros(numClasses,1);
for i = 1:numClasses
    TP = C(i,i);
    FP = sum(C(:,i)) - TP;
    FN = sum(C(i,:)) - TP;
    precision = TP / (TP + FP + eps);
    recall    = TP / (TP + FN + eps);
    F1s(i) = 2 * precision * recall / (precision + recall + eps);
end
F1 = mean(F1s);
end

%% ========================================================================
% Metric: Cohen's Kappa
% =========================================================================
function k = cohensKappa(C)
n = sum(C(:));
po = trace(C) / n;
rowsum = sum(C,2);
colsum = sum(C,1);
pe = sum(rowsum .* colsum) / (n^2);
k = (po - pe) / (1 - pe + eps);
end

%% ========================================================================
% Helper: compute binary metrics (Accuracy, Macro-F1, Kappa, ConfMat, PPV/TPR/TNR)
% =========================================================================
function [pred_full, acc, f1, kappa, confMat, precisionPos, sensitivityPos, specificityPos] = ...
    computeMetricsBinary(pred, ytest, classes, posClass)

% Force classes to a string vector
classes = string(classes(:));
posClass = string(posClass);

% Convert ytest and pred to string first
y_str = string(ytest);
p_str = string(pred);

% Convert both to categorical with identical category set and order
y_cat = categorical(y_str, classes);
p_cat = categorical(p_str, classes);
class_cat = categorical(classes, classes);

% Safety: if anything is missing, the classes list doesn't cover labels
if any(ismissing(y_cat))
    bad = unique(y_str(ismissing(y_cat)));
    error('computeMetricsBinary:BadTrueLabels', ...
        'ytest contains labels not present in classes: %s', strjoin(bad, ', '));
end
if any(ismissing(p_cat))
    bad = unique(p_str(ismissing(p_cat)));
    error('computeMetricsBinary:BadPredLabels', ...
        'pred contains labels not present in classes: %s', strjoin(bad, ', '));
end

% Confusion matrix in fixed order
confMat = confusionmat(y_cat, p_cat, 'Order', class_cat);

% Accuracy
acc = mean(p_cat == y_cat);

% Macro F1 (for binary, equals mean of class-wise F1)
f1 = macroF1(confMat);

% Cohen's Kappa
kappa = cohensKappa(confMat);

% Positive/negative indices
posIdx = find(classes == posClass, 1);
if isempty(posIdx)
    error('computeMetricsBinary:BadPosClass', 'posClass=%s not found in classes.', posClass);
end
negIdx = 3 - posIdx;

% Map to TN/FP/FN/TP for the positive class
TP = confMat(posIdx, posIdx);
FP = confMat(negIdx, posIdx);
FN = confMat(posIdx, negIdx);
TN = confMat(negIdx, negIdx);

precisionPos   = TP / (TP + FP + eps);   % PPV
sensitivityPos = TP / (TP + FN + eps);   % TPR / Recall
specificityPos = TN / (TN + FP + eps);   % TNR

pred_full = pred;
end

%% ========================================================================
% Helper: ROC-AUC (NaN if scores unavailable)
% =========================================================================
function auc = computeAUC(ytest, scores, modelClassNames, posClass)
auc = NaN;
if isempty(scores)
    return;
end

% ytest must be categorical or string; perfcurve supports categorical
y = categorical(string(ytest));

modelClassNames = string(modelClassNames(:));
posClass = string(posClass);

% Identify column for posClass in the score matrix
posCol = find(modelClassNames == posClass, 1);
if isempty(posCol)
    % Sometimes TreeBagger returns ClassNames as categorical
    posCol = find(string(modelClassNames) == posClass, 1);
end
if isempty(posCol)
    return;
end

try
    [~,~,~,auc] = perfcurve(y, scores(:,posCol), categorical(posClass));
catch
    try
        [~,~,~,auc] = perfcurve(y, scores(:,posCol), posClass);
    catch
        auc = NaN;
    end
end
end
