# Supplementary material for: Characterizing Visual Neurosurgical Expertise in Brain MRI Visualization Using Eye-Tracking and 3D Fractal Dimension Analysis
Source: J Eye Mov Res. 2026 Jun 2;19(3):62. doi: 10.3390/jemr19030062 (PMC13301434; doi:10.3390/jemr19030062)
Supplement: Supplementary file 1 [file jemr-19-00062-s001.zip › jemr-4253847-supplementary/Supplementary files/3_MachineLearning/export_ML_Kfold_ClassifierResults_InExcel_CBM.m]

function export_ML_Kfold_ClassifierResults_InExcel_CBM(allTbl, Kvalues, fileName)

% K values
Summary = table(Kvalues(:), 'VariableNames', {'K'});
writetable(Summary, fileName, 'Sheet', 'K_Values', 'WriteMode', 'overwrite');

for i = 1:numel(Kvalues)
    k = Kvalues(i);
    tbl = allTbl{i};
    sheetName = sprintf('K_%d', k);

    % Find confusion-matrix column, if present
    confCol = '';
    if any(strcmp(tbl.Properties.VariableNames, 'SumConfusionMatrix'))
        confCol = 'SumConfusionMatrix';
    elseif any(strcmp(tbl.Properties.VariableNames, 'AvgConfusionMatrix'))
        confCol = 'AvgConfusionMatrix';
    end

    if ~isempty(confCol)
        confCells = tbl.(confCol);
        tblMain = removevars(tbl, confCol);
    else
        confCells = [];
        tblMain = tbl;
    end

    % Export summary table for this K
    writetable(tblMain, fileName, 'Sheet', sheetName);

    % Export confusion matrices to separate sheets (one per classifier per K)
    if ~isempty(confCol)
        for c = 1:height(tbl)
            classifierName = tbl.Classifier{c};
            confName = sprintf('K_%d_%s_%s', k, classifierName, confCol);
            confName = regexprep(confName, '[^\w]', '_');
            confName = confName(1:min(end,31)); % Excel sheet name limit
            confMat = confCells{c};
            writematrix(confMat, fileName, 'Sheet', confName);
        end
    end
end

disp(['Exported results for all K-fold values into ', fileName]);

end
