# Supplementary material for: Characterizing Visual Neurosurgical Expertise in Brain MRI Visualization Using Eye-Tracking and 3D Fractal Dimension Analysis
Source: J Eye Mov Res. 2026 Jun 2;19(3):62. doi: 10.3390/jemr19030062 (PMC13301434; doi:10.3390/jemr19030062)
Supplement: Supplementary file 1 [file jemr-19-00062-s001.zip › jemr-4253847-supplementary/Supplementary files/3_MachineLearning/groupPerStimFor_ML_Kfold_N_Fet_manyClassifierMetrics_CBM.m]

function [results_grp_N_Vs_grp_EC, results_grp_N_Vs_grp_ER, results_grp_EC_Vs_grp_ER,...
    allTbl_grp_N_Vs_grp_EC, allTbl_grp_N_Vs_grp_ER, allTbl_grp_EC_Vs_grp_ER] = ...
    groupPerStimFor_ML_Kfold_N_Fet_manyClassifierMetrics_CBM(PathoStimGrp,...
                                                        grp_N,...       % N
                                                        grp_EC,...      % EC
                                                        grp_ER,...      % ER
                                                        number_Kfold, noOfFeatures, featureName)

clear results_grp_N_Vs_grp_EC results_grp_N_Vs_grp_ER results_grp_EC_Vs_grp_ER  ...
    allTbl_grp_N_Vs_grp_EC allTbl_grp_N_Vs_grp_ER allTbl_grp_EC_Vs_grp_ER;

for kk = 1:length(number_Kfold)

    %% Two class classifier -> N Vs EC
    sprintf('Classifier N_Vs_EC, Stimuli group - "%s", K-fold iteration = %d',PathoStimGrp,number_Kfold(kk))

    results_grp_N_Vs_grp_EC{kk} = classifier_GroupKfold_CBM({grp_N,grp_EC}, number_Kfold(kk), noOfFeatures, featureName);
    allTbl_grp_N_Vs_grp_EC{kk} = makeClassifierResultsTable_CBM(results_grp_N_Vs_grp_EC{kk});
    
    %% Two class classifier -> N Vs ER
    sprintf('Classifier N_Vs_ER, Stimuli group - "%s", K-fold iteration = %d',PathoStimGrp,number_Kfold(kk))

    results_grp_N_Vs_grp_ER{kk} = classifier_GroupKfold_CBM({grp_N,grp_ER}, number_Kfold(kk), noOfFeatures, featureName);
    allTbl_grp_N_Vs_grp_ER{kk} = makeClassifierResultsTable_CBM(results_grp_N_Vs_grp_ER{kk});

    %% Two class classifier -> EC Vs ER
    sprintf('Classifier EC_Vs_ER, Stimuli group - "%s", K-fold iteration = %d',PathoStimGrp,number_Kfold(kk))
    
    results_grp_EC_Vs_grp_ER{kk} = classifier_GroupKfold_CBM({grp_EC,grp_ER}, number_Kfold(kk), noOfFeatures, featureName);
    allTbl_grp_EC_Vs_grp_ER{kk} = makeClassifierResultsTable_CBM(results_grp_EC_Vs_grp_ER{kk});

end
