# Supplementary material for: Characterizing Visual Neurosurgical Expertise in Brain MRI Visualization Using Eye-Tracking and 3D Fractal Dimension Analysis
Source: J Eye Mov Res. 2026 Jun 2;19(3):62. doi: 10.3390/jemr19030062 (PMC13301434; doi:10.3390/jemr19030062)
Supplement: Supplementary file 1 [file jemr-19-00062-s001.zip › jemr-4253847-supplementary/Supplementary files/3_MachineLearning/makeClassifierResultsTable_CBM.m]

function resultsTable = makeClassifierResultsTable_CBM(results)
% makeClassifierResultsTable
% Formats CBM-style summary table for binary classifiers.
%
% Expects 'results' from classifier_GroupKfold_CBM (or compatible struct) containing:
%   accuracy.*, precision.*, sensitivity.*, specificity.*, auc.*, f1.*, kappa.*
%   sumConfusion.* and/or avgConfusion.*
%
% Notes:
% - Accuracy is reported in percent; other metrics are 0-1.
% - If AUC is NaN (scores unavailable), it will be reported as 'NA'.

% ---- Extract relevant fields ----
acc_rf  = results.accuracy.rf;
acc_xgb = results.accuracy.xgb;
acc_svm = results.accuracy.svm;

prec_rf  = results.precision.rf;
prec_xgb = results.precision.xgb;
prec_svm = results.precision.svm;

sens_rf  = results.sensitivity.rf;
sens_xgb = results.sensitivity.xgb;
sens_svm = results.sensitivity.svm;

spec_rf  = results.specificity.rf;
spec_xgb = results.specificity.xgb;
spec_svm = results.specificity.svm;

auc_rf  = results.auc.rf;
auc_xgb = results.auc.xgb;
auc_svm = results.auc.svm;

f1_rf  = results.f1.rf;
f1_xgb = results.f1.xgb;
f1_svm = results.f1.svm;

k_rf  = results.kappa.rf;
k_xgb = results.kappa.xgb;
k_svm = results.kappa.svm;

% Prefer summed confusion matrices (integer-like totals)
if isfield(results, 'sumConfusion')
    conf_rf  = results.sumConfusion.rf;
    conf_xgb = results.sumConfusion.xgb;
    conf_svm = results.sumConfusion.svm;
    confVarName = 'SumConfusionMatrix';
else
    conf_rf  = results.avgConfusion.rf;
    conf_xgb = results.avgConfusion.xgb;
    conf_svm = results.avgConfusion.svm;
    confVarName = 'AvgConfusionMatrix';
end

% ---- Mean ± SD formatting ----
acc_rf_str  = sprintf('%.2f ± %.2f', 100*mean(acc_rf), 100*std(acc_rf));
acc_xgb_str = sprintf('%.2f ± %.2f', 100*mean(acc_xgb), 100*std(acc_xgb));
acc_svm_str = sprintf('%.2f ± %.2f', 100*mean(acc_svm), 100*std(acc_svm));

prec_rf_str  = sprintf('%.2f ± %.2f', mean(prec_rf), std(prec_rf));
prec_xgb_str = sprintf('%.2f ± %.2f', mean(prec_xgb), std(prec_xgb));
prec_svm_str = sprintf('%.2f ± %.2f', mean(prec_svm), std(prec_svm));

sens_rf_str  = sprintf('%.2f ± %.2f', mean(sens_rf), std(sens_rf));
sens_xgb_str = sprintf('%.2f ± %.2f', mean(sens_xgb), std(sens_xgb));
sens_svm_str = sprintf('%.2f ± %.2f', mean(sens_svm), std(sens_svm));

spec_rf_str  = sprintf('%.2f ± %.2f', mean(spec_rf), std(spec_rf));
spec_xgb_str = sprintf('%.2f ± %.2f', mean(spec_xgb), std(spec_xgb));
spec_svm_str = sprintf('%.2f ± %.2f', mean(spec_svm), std(spec_svm));

auc_rf_str  = formatAUC(auc_rf);
auc_xgb_str = formatAUC(auc_xgb);
auc_svm_str = formatAUC(auc_svm);

f1_rf_str  = sprintf('%.2f ± %.2f', mean(f1_rf), std(f1_rf));
f1_xgb_str = sprintf('%.2f ± %.2f', mean(f1_xgb), std(f1_xgb));
f1_svm_str = sprintf('%.2f ± %.2f', mean(f1_svm), std(f1_svm));

k_rf_str  = sprintf('%.2f ± %.2f', mean(k_rf), std(k_rf));
k_xgb_str = sprintf('%.2f ± %.2f', mean(k_xgb), std(k_xgb));
k_svm_str = sprintf('%.2f ± %.2f', mean(k_svm), std(k_svm));

% ---- Confusion matrices into cell array ----
confCells = {conf_rf; conf_xgb; conf_svm};

% ---- Build output table ----
resultsTable = table( ...
    {'Random Forest'; 'XGBoost-like'; 'SVM'}, ...
    {acc_rf_str;  acc_xgb_str;  acc_svm_str}, ...
    {sens_rf_str; sens_xgb_str; sens_svm_str}, ...
    {spec_rf_str; spec_xgb_str; spec_svm_str}, ...
    {prec_rf_str; prec_xgb_str; prec_svm_str}, ...
    {f1_rf_str;   f1_xgb_str;   f1_svm_str}, ...
    {auc_rf_str;  auc_xgb_str;  auc_svm_str}, ...
    {k_rf_str;    k_xgb_str;    k_svm_str}, ...
    confCells, ...
    'VariableNames', {'Classifier','Accuracy','Sensitivity','Specificity','Precision','F1','AUC','Kappa',confVarName} ...
);
end

%% ---- local helper ----
function s = formatAUC(aucVec)
aucVec = aucVec(~isnan(aucVec));
if isempty(aucVec)
    s = 'NA';
else
    s = sprintf('%.2f ± %.2f', mean(aucVec), std(aucVec));
end
end
