# Supplementary material for: Characterizing Visual Neurosurgical Expertise in Brain MRI Visualization Using Eye-Tracking and 3D Fractal Dimension Analysis
Source: J Eye Mov Res. 2026 Jun 2;19(3):62. doi: 10.3390/jemr19030062 (PMC13301434; doi:10.3390/jemr19030062)
Supplement: Supplementary file 1 [file jemr-19-00062-s001.zip › jemr-4253847-supplementary/Supplementary files/3_MachineLearning/Output/Table_for_MLclassifierResults_K_equals_10.xlsx]

## Sheet: Table4_N_vs_EC
Stimulus Group	Feature Set	Classifier	Accuracy	Sensitivity	Specificity	Precision	F1	AUC	Kappa	SumConfusionMatrix_1	SumConfusionMatrix_2	SumConfusionMatrix_3	SumConfusionMatrix_4
A	3DFD	Random Forest	91.27 ± 8.38	0.90 ± 0.08	0.93 ± 0.12	0.91 ± 0.15	0.90 ± 0.08	0.97 ± 0.06	0.83 ± 0.17	269	23	21	197
A	Fixation Duration	Random Forest	64.43 ± 11.67	0.41 ± 0.16	0.82 ± 0.11	0.60 ± 0.23	0.59 ± 0.10	0.62 ± 0.12	0.40 ± 0.22	235	126	55	94
A	Combined	Random Forest	94.03 ± 8.56	0.94 ± 0.08	0.94 ± 0.11	0.93 ± 0.13	0.94 ± 0.09	0.97 ± 0.06	0.88 ± 0.17	273	13	17	207
B	3DFD	Random Forest	96.50 ± 6.26	0.98 ± 0.04	0.97 ± 0.11	0.97 ± 0.11	0.96 ± 0.06	1.00 ± 0.01	0.93 ± 0.12	112	3	4	85
B	Fixation Duration	Random Forest	83.75 ± 5.43	0.74 ± 0.15	0.90 ± 0.11	0.88 ± 0.17	0.81 ± 0.05	0.91 ± 0.06	0.71 ± 0.13	105	22	11	66
B	Combined	Random Forest	98.50 ± 4.74	1.00 ± 0.00	0.97 ± 0.08	0.97 ± 0.09	0.98 ± 0.05	1.00 ± 0.00	0.97 ± 0.09	113	0	3	88
C	3DFD	Random Forest	95.33 ± 8.34	0.99 ± 0.04	0.93 ± 0.14	0.93 ± 0.14	0.95 ± 0.08	0.99 ± 0.02	0.91 ± 0.16	81	1	6	65
C	Fixation Duration	Random Forest	87.33 ± 9.14	0.83 ± 0.16	0.94 ± 0.09	0.89 ± 0.15	0.86 ± 0.09	0.91 ± 0.11	0.76 ± 0.18	81	13	6	53
C	Combined	Random Forest	97.33 ± 5.62	1.00 ± 0.00	0.96 ± 0.09	0.95 ± 0.11	0.97 ± 0.06	1.00 ± 0.01	0.95 ± 0.11	83	0	4	66
D	3DFD	Random Forest	98.00 ± 6.32	0.97 ± 0.08	1.00 ± 0.00	1.00 ± 0.00	0.98 ± 0.08	1.00 ± 0.00	0.96 ± 0.12	29	1	0	21
D	Fixation Duration	Random Forest	94.00 ± 13.50	0.95 ± 0.16	0.97 ± 0.11	0.97 ± 0.11	0.94 ± 0.14	1.00 ± 0.00	0.88 ± 0.26	28	2	1	20
D	Combined	Random Forest	100.00 ± 0.00	1.00 ± 0.00	1.00 ± 0.00	1.00 ± 0.00	1.00 ± 0.00	1.00 ± 0.00	1.00 ± 0.00	29	0	0	22
E	3DFD	Random Forest	100.00 ± 0.00	1.00 ± 0.00	1.00 ± 0.00	1.00 ± 0.00	1.00 ± 0.00	1.00 ± 0.00	1.00 ± 0.00	29	0	0	22
E	Fixation Duration	Random Forest	94.00 ± 13.50	0.93 ± 0.17	0.97 ± 0.11	0.95 ± 0.16	0.93 ± 0.14	0.98 ± 0.05	0.88 ± 0.26	28	2	1	20
E	Combined	Random Forest	100.00 ± 0.00	1.00 ± 0.00	1.00 ± 0.00	1.00 ± 0.00	1.00 ± 0.00	1.00 ± 0.00	1.00 ± 0.00	29	0	0	22
All	3DFD	Random Forest	75.14 ± 7.28	0.57 ± 0.09	0.89 ± 0.10	0.79 ± 0.21	0.71 ± 0.06	0.77 ± 0.08	0.55 ± 0.17	484	173	67	245
All	Fixation Duration	Random Forest	59.84 ± 9.45	0.33 ± 0.06	0.81 ± 0.08	0.55 ± 0.23	0.54 ± 0.06	0.61 ± 0.06	0.35 ± 0.19	443	280	108	138
All	Combined	Random Forest	80.86 ± 7.31	0.66 ± 0.05	0.92 ± 0.10	0.85 ± 0.17	0.78 ± 0.06	0.83 ± 0.06	0.65 ± 0.16	506	139	45	279
N	3DFD	Random Forest	73.38 ± 9.99	0.60 ± 0.11	0.83 ± 0.13	0.74 ± 0.22	0.70 ± 0.10	0.80 ± 0.09	0.50 ± 0.22	483	173	97	267
N	Fixation Duration	Random Forest	57.75 ± 9.94	0.39 ± 0.10	0.73 ± 0.05	0.52 ± 0.16	0.54 ± 0.08	0.60 ± 0.08	0.27 ± 0.18	428	277	152	163
N	Combined	Random Forest	77.67 ± 9.37	0.64 ± 0.09	0.88 ± 0.13	0.80 ± 0.21	0.75 ± 0.09	0.82 ± 0.07	0.59 ± 0.21	507	153	73	287

## Sheet: Table5_N_vs_ER
Stimulus Group	Feature Set	Classifier	Accuracy	Sensitivity	Specificity	Precision	F1	AUC	Kappa	SumConfusionMatrix_1	SumConfusionMatrix_2	SumConfusionMatrix_3	SumConfusionMatrix_4
A	3DFD	Random Forest	92.15 ± 9.48	0.80 ± 0.29	0.95 ± 0.11	0.84 ± 0.35	0.88 ± 0.18	0.94 ± 0.08	0.86 ± 0.17	273	16	17	144
A	Fixation Duration	Random Forest	79.85 ± 12.08	0.52 ± 0.30	0.92 ± 0.15	0.74 ± 0.37	0.70 ± 0.16	0.84 ± 0.09	0.66 ± 0.26	266	67	24	93
A	Combined	Random Forest	93.70 ± 7.00	0.84 ± 0.30	0.96 ± 0.09	0.86 ± 0.33	0.89 ± 0.17	0.98 ± 0.03	0.89 ± 0.12	275	12	15	148
B	3DFD	Random Forest	95.12 ± 8.22	0.86 ± 0.31	0.96 ± 0.09	0.87 ± 0.32	0.91 ± 0.18	1.00 ± 0.00	0.92 ± 0.14	110	2	6	62
B	Fixation Duration	Random Forest	83.87 ± 12.96	0.66 ± 0.37	0.90 ± 0.16	0.78 ± 0.34	0.75 ± 0.18	0.91 ± 0.13	0.73 ± 0.25	105	18	11	46
B	Combined	Random Forest	95.62 ± 9.34	0.90 ± 0.32	0.95 ± 0.11	0.86 ± 0.33	0.92 ± 0.19	1.00 ± 0.00	0.92 ± 0.16	109	0	7	64
C	3DFD	Random Forest	92.83 ± 9.69	0.87 ± 0.31	0.94 ± 0.10	0.85 ± 0.32	0.89 ± 0.18	0.99 ± 0.02	0.87 ± 0.17	81	3	6	45
C	Fixation Duration	Random Forest	86.50 ± 9.98	0.67 ± 0.38	0.94 ± 0.14	0.72 ± 0.42	0.78 ± 0.19	0.90 ± 0.17	0.77 ± 0.20	81	12	6	36
C	Combined	Random Forest	93.67 ± 8.56	0.84 ± 0.32	0.95 ± 0.10	0.86 ± 0.33	0.90 ± 0.18	1.00 ± 0.00	0.89 ± 0.15	82	3	5	45
D	3DFD	Random Forest	97.50 ± 7.91	0.90 ± 0.32	0.97 ± 0.08	0.90 ± 0.32	0.94 ± 0.18	1.00 ± 0.00	0.96 ± 0.13	28	0	1	16
D	Fixation Duration	Random Forest	95.50 ± 9.56	0.85 ± 0.34	0.97 ± 0.08	0.90 ± 0.32	0.92 ± 0.19	1.00 ± 0.00	0.93 ± 0.15	28	1	1	15
D	Combined	Random Forest	95.50 ± 9.56	0.80 ± 0.42	0.97 ± 0.08	0.80 ± 0.42	0.89 ± 0.24	1.00 ± 0.00	0.94 ± 0.13	28	1	1	15
E	3DFD	Random Forest	98.00 ± 6.32	0.85 ± 0.34	1.00 ± 0.00	0.90 ± 0.32	0.93 ± 0.17	1.00 ± 0.00	0.97 ± 0.09	29	1	0	15
E	Fixation Duration	Random Forest	97.50 ± 7.91	0.90 ± 0.32	0.97 ± 0.08	0.90 ± 0.32	0.94 ± 0.18	1.00 ± 0.00	0.96 ± 0.13	28	0	1	16
E	Combined	Random Forest	100.00 ± 0.00	0.90 ± 0.32	1.00 ± 0.00	0.90 ± 0.32	0.95 ± 0.16	1.00 ± 0.00	1.00 ± 0.00	29	0	0	16
All	3DFD	Random Forest	80.08 ± 9.90	0.54 ± 0.22	0.93 ± 0.08	0.77 ± 0.32	0.72 ± 0.11	0.81 ± 0.09	0.66 ± 0.21	511	130	40	174
All	Fixation Duration	Random Forest	74.32 ± 13.95	0.38 ± 0.25	0.94 ± 0.06	0.68 ± 0.31	0.63 ± 0.12	0.73 ± 0.09	0.62 ± 0.23	513	185	38	119
All	Combined	Random Forest	87.05 ± 6.96	0.67 ± 0.26	0.96 ± 0.08	0.85 ± 0.32	0.81 ± 0.14	0.89 ± 0.07	0.77 ± 0.15	526	86	25	218
N	3DFD	Random Forest	78.33 ± 9.97	0.53 ± 0.20	0.91 ± 0.10	0.74 ± 0.32	0.71 ± 0.12	0.79 ± 0.10	0.63 ± 0.21	526	139	54	181
N	Fixation Duration	Random Forest	64.58 ± 16.28	0.20 ± 0.16	0.90 ± 0.08	0.51 ± 0.36	0.50 ± 0.11	0.60 ± 0.10	0.53 ± 0.20	514	255	66	65
N	Combined	Random Forest	81.97 ± 7.23	0.57 ± 0.21	0.93 ± 0.08	0.78 ± 0.32	0.75 ± 0.11	0.84 ± 0.07	0.69 ± 0.17	536	117	44	203

## Sheet: Table6_EC_vs_ER
Stimulus Group	Feature Set	Classifier	Accuracy	Sensitivity	Specificity	Precision	F1	AUC	Kappa	SumConfusionMatrix_1	SumConfusionMatrix_2	SumConfusionMatrix_3	SumConfusionMatrix_4
A	3DFD	Random Forest	94.00 ± 8.68	0.68 ± 0.47	0.85 ± 0.32	0.66 ± 0.47	0.76 ± 0.25	0.98 ± 0.02	0.90 ± 0.15	203	7	17	153
A	Fixation Duration	Random Forest	78.92 ± 10.93	0.47 ± 0.36	0.81 ± 0.30	0.63 ± 0.45	0.63 ± 0.19	0.85 ± 0.07	0.63 ± 0.22	191	54	29	106
A	Combined	Random Forest	94.92 ± 8.14	0.68 ± 0.47	0.86 ± 0.31	0.67 ± 0.47	0.77 ± 0.26	1.00 ± 0.01	0.92 ± 0.13	205	5	15	155
B	3DFD	Random Forest	96.25 ± 6.72	0.68 ± 0.47	0.88 ± 0.32	0.70 ± 0.48	0.78 ± 0.26	1.00 ± 0.00	0.94 ± 0.11	85	3	3	61
B	Fixation Duration	Random Forest	90.62 ± 9.43	0.56 ± 0.42	0.88 ± 0.32	0.70 ± 0.48	0.72 ± 0.23	0.95 ± 0.06	0.86 ± 0.15	85	12	3	52
B	Combined	Random Forest	96.88 ± 7.93	0.69 ± 0.48	0.88 ± 0.32	0.70 ± 0.48	0.79 ± 0.26	1.00 ± 0.00	0.95 ± 0.13	84	1	4	63
C	3DFD	Random Forest	95.00 ± 8.05	0.66 ± 0.46	0.88 ± 0.32	0.70 ± 0.48	0.77 ± 0.26	1.00 ± 0.00	0.92 ± 0.13	63	3	3	45
C	Fixation Duration	Random Forest	93.06 ± 10.33	0.62 ± 0.45	0.88 ± 0.32	0.70 ± 0.48	0.74 ± 0.24	0.98 ± 0.05	0.88 ± 0.19	63	5	3	43
C	Combined	Random Forest	96.67 ± 8.05	0.69 ± 0.48	0.88 ± 0.32	0.70 ± 0.48	0.78 ± 0.26	1.00 ± 0.00	0.94 ± 0.13	63	1	3	47
D	3DFD	Random Forest	97.50 ± 7.91	0.70 ± 0.48	0.88 ± 0.32	0.70 ± 0.48	0.79 ± 0.27	1.00 ± 0.00	0.96 ± 0.13	21	0	1	16
D	Fixation Duration	Random Forest	92.50 ± 12.08	0.63 ± 0.46	0.88 ± 0.32	0.70 ± 0.48	0.74 ± 0.25	1.00 ± 0.00	0.86 ± 0.23	21	2	1	14
D	Combined	Random Forest	95.00 ± 10.54	0.67 ± 0.47	0.88 ± 0.32	0.70 ± 0.48	0.77 ± 0.26	1.00 ± 0.00	0.91 ± 0.19	21	1	1	15
E	3DFD	Random Forest	100.00 ± 0.00	0.70 ± 0.48	0.90 ± 0.32	0.70 ± 0.48	0.80 ± 0.26	1.00 ± 0.00	1.00 ± 0.00	22	0	0	16
E	Fixation Duration	Random Forest	97.50 ± 7.91	0.67 ± 0.47	0.90 ± 0.32	0.70 ± 0.48	0.77 ± 0.25	1.00 ± 0.00	0.95 ± 0.16	22	1	0	15
E	Combined	Random Forest	100.00 ± 0.00	0.70 ± 0.48	0.90 ± 0.32	0.70 ± 0.48	0.80 ± 0.26	1.00 ± 0.00	1.00 ± 0.00	22	0	0	16
All	3DFD	Random Forest	79.21 ± 9.41	0.51 ± 0.36	0.80 ± 0.30	0.62 ± 0.45	0.65 ± 0.19	0.90 ± 0.04	0.62 ± 0.20	359	93	59	211
All	Fixation Duration	Random Forest	70.31 ± 12.98	0.33 ± 0.25	0.80 ± 0.30	0.58 ± 0.43	0.55 ± 0.13	0.65 ± 0.10	0.50 ± 0.25	357	159	61	145
All	Combined	Random Forest	87.41 ± 7.27	0.59 ± 0.41	0.83 ± 0.30	0.64 ± 0.46	0.71 ± 0.22	0.96 ± 0.03	0.78 ± 0.12	377	53	41	251
N	3DFD	Random Forest	76.79 ± 9.55	0.50 ± 0.36	0.77 ± 0.30	0.62 ± 0.45	0.64 ± 0.21	0.92 ± 0.05	0.58 ± 0.18	356	97	84	223
N	Fixation Duration	Random Forest	64.62 ± 16.29	0.29 ± 0.21	0.76 ± 0.28	0.54 ± 0.42	0.51 ± 0.14	0.65 ± 0.07	0.40 ± 0.31	358	194	82	126
N	Combined	Random Forest	82.42 ± 8.13	0.55 ± 0.39	0.80 ± 0.30	0.64 ± 0.46	0.67 ± 0.21	0.95 ± 0.06	0.69 ± 0.15	376	73	64	247
