# Supplementary material for: Characterizing Visual Neurosurgical Expertise in Brain MRI Visualization Using Eye-Tracking and 3D Fractal Dimension Analysis
Source: J Eye Mov Res. 2026 Jun 2;19(3):62. doi: 10.3390/jemr19030062 (PMC13301434; doi:10.3390/jemr19030062)
Supplement: Supplementary file 1 [file jemr-19-00062-s001.zip › jemr-4253847-supplementary/Supplementary files/3_MachineLearning/Step1_MachineLearningClassifier_GroupKfold.m]

%% Comparison of NAIVE and EXPERT data
%%
clear;
close all;

% Define the local directory path for data files
dir_path_local = 'C:\Users\apsma\OneDrive - Macquarie University (1)\PhD\Publications\Paper1_NSA DRAFT\DRAFT 3_Ver20251220\';

% Place the below directory path in your local path
dir_path = strcat(dir_path_local,'MDPI_Sensors_Journal\Final\DataProcessing_NSA\2_MixedEffectsModelling\');

%%%%%%%%%%%%%%%%%%%%%%%%%%%%%%%%%%%%%%%%%%%%%%%%%%%%%%%%%%%%%%%
% Load data 
%
% Data: [index == variable] -->
% 1 == Group, 2 == subject_no, 3 == stimuli_no,
% 4 == RoiIndex,  5 == x_coord, 6 == y_coord,
% 7 == mean of 3DFD (one value per ROI within stimuli),
% 8 == fixation duration (one value per ROI within stimuli)
% 9 == Image Type
%
%   Take this data from ..\2_MixedEffectsModelling\
%
load(strcat(dir_path,'dataMatrix_stimuli3DFD_withinOneROI_And_FixDur'));

%%%%%%%%%%%%%%%%%%%%%%%%%%%%%%%%%%%%%%%%%%%%%%%%%%%%%%%%%%%%%%%%%%%%%%%%%%%
%
% Output matrix size = 9-dimensions
%
% [ Group | Subject | StimuliID | RoiIndex | x_coord | y_coord  | Mean3DFD | FixationDuration | ImageType ]
%
% %%%%%%%%%%%%%%%%%%%%%%%%%%%%%%%%%%%%%%%%%%%%%%%%%%%%%%%%%%%%%%%%%%%%%%%%%

% Choose the number of maximum fixation points as "first_N_max"
first_N_max = 10;

%%%%%%%%%%%%%%%%%%%%%%%%%%%%%%%%%%%%%%%%%%%%%%%%%%%%%%%%%%%%%%%%%%%%%%%%%%%
% Load data into a table called 'data'
%
% Data: [index == variable] -->
% 1 == Group, 2 == subject_no, 3 == stimuli_no,
% 4 == RoiIndex,  5 == x_coord, 6 == y_coord,
% 7 == mean of 3DFD (one value per ROI within stimuli),
% 8 == fixation duration (one value per ROI within stimuli)
% 9 == Image Type
%
%%%%%%%%%%%%%%%%%%%%%%%%%%%%%%%%%%%%%%%%%%%%%%%%%%%%%%%%%%%%%%%%%%%%%%%%%%%
%
% Output matrix size = 9-dimensions
%
% [ Group | Subject | StimuliID | RoiIndex | x_coord | y_coord  | Mean3DFD | FixationDuration | ImageType ]
%
%%%%%%%%%%%%%%%%%%%%%%%%%%%%%%%%%%%%%%%%%%%%%%%%%%%%%%%%%%%%%%%%%%%%%%%%%%%

%% Loop through the Stilumus Groups: (A-E, All) are Pathology groups
for stimLoop = 1:length(stimulusGroupNames)

    % Data read from stimuli
    sprintf('Data read from stimuli "%s" in this loop',stimulusGroupNames(stimLoop))

    % Get the data from the dataMatrix corresponding to the stimuli in this
    % loop
    datInthisStimLoop = dataMatrix(dataMatrix(:,9) == stimulusGroupNames(stimLoop),:);

    %% Load data into a table called 'data'
    T_dataMatrix = array2table(datInthisStimLoop,'VariableNames',{'Group','Subject','StimuliID','ROIindex','x_coord','y_coord','Mean3DFD','FixationDuration','ImageType'});

    T_dataMatrix.Mean3DFD = str2double(T_dataMatrix.Mean3DFD); % Convert 'ImageType' into 'Categorical' data
    T_dataMatrix.FixationDuration = str2double(T_dataMatrix.FixationDuration); % Convert 'ImageType' into 'Categorical' data

    T_dataMatrix.Group = categorical(T_dataMatrix.Group); % Convert 'Group' into 'Categorical' data
    T_dataMatrix.Group = reordercats(T_dataMatrix.Group, {'N','EC','ER'}); % reorders groups for [N vs EC; N vs ER] comparisons
    T_dataMatrix.Subject = categorical(T_dataMatrix.Subject); % Convert 'Subject' into 'Categorical' data
    T_dataMatrix.StimuliID = categorical(T_dataMatrix.StimuliID); % Convert 'StimuliID' into 'Categorical' data
    T_dataMatrix.ROIindex = categorical(T_dataMatrix.ROIindex); % Convert 'ROIindex' into 'Categorical' data
    T_dataMatrix.ImageType = categorical(T_dataMatrix.ImageType); % Convert 'ImageType' into 'Categorical' data

    % N
    [T_N_sorted_upto_first_N_max{stimLoop}, T_N_sorted_upto_first_N_max_featureMatrix]...
        = prepareInputDataForClassifier(first_N_max,T_dataMatrix,'N');
    % EC
    [T_EC_sorted_upto_first_N_max{stimLoop}, T_EC_sorted_upto_first_N_max_featureMatrix]...
        = prepareInputDataForClassifier(first_N_max,T_dataMatrix,'EC');

    % ER
    [T_ER_sorted_upto_first_N_max{stimLoop}, T_ER_sorted_upto_first_N_max_featureMatrix]...
        = prepareInputDataForClassifier(first_N_max,T_dataMatrix,'ER');

    number_Kfold = 2:10; % An array of k-fold-cross-validation
    noOfFeatures = first_N_max; % Number of features ==> first N maximum chosen for 3DFD and Fixation Duration
    featureName = '3DFD_FixDur' % Feature name ==> {'3DFD','FixDur','3DFD_FixDur'}

    [   classifierMetrics_grp_N_grp_EC{stimLoop},...
        classifierMetrics_grp_N_grp_ER{stimLoop},...
        classifierMetrics_grp_EC_grp_ER{stimLoop},...
            classifierTable_grp_N_grp_EC{stimLoop},...
            classifierTable_grp_N_grp_ER{stimLoop},...
            classifierTable_grp_EC_grp_ER{stimLoop}] = ...
      groupPerStimFor_ML_Kfold_N_Fet_manyClassifierMetrics_CBM(stimulusGroupNames(stimLoop),...
                T_N_sorted_upto_first_N_max_featureMatrix,...  % N
                T_EC_sorted_upto_first_N_max_featureMatrix,... % EC
                T_ER_sorted_upto_first_N_max_featureMatrix,... % ER
                number_Kfold, noOfFeatures, featureName);

end

save(strcat('pathoSplit_GroupKFold_1st',num2str(first_N_max),'Max_4Fet_3DFD_FixDur_NewClassMetrics'),...
    'classifierMetrics_grp_N_grp_EC','classifierMetrics_grp_N_grp_ER','classifierMetrics_grp_EC_grp_ER',...
    'classifierTable_grp_N_grp_EC','classifierTable_grp_N_grp_ER','classifierTable_grp_EC_grp_ER');
