# Supplementary material for: Characterizing Visual Neurosurgical Expertise in Brain MRI Visualization Using Eye-Tracking and 3D Fractal Dimension Analysis
Source: J Eye Mov Res. 2026 Jun 2;19(3):62. doi: 10.3390/jemr19030062 (PMC13301434; doi:10.3390/jemr19030062)
Supplement: Supplementary file 1 [file jemr-19-00062-s001.zip › jemr-4253847-supplementary/Supplementary files/3_MachineLearning/Step2_createMLresultsTable_forJournalPaper.m]

clear;
close all;

% Define the local directory path for data files
dir_path_local = 'C:\Users\apsma\OneDrive - Macquarie University (1)\PhD\Publications\Paper1_NSA DRAFT\DRAFT 3_Ver20251220\';

% Place the below directory path in your local path
dir_path_MixedEffectsModelling = strcat(dir_path_local,'MDPI_Sensors_Journal\Final\DataProcessing_NSA\2_MixedEffectsModelling\');

% Load MixedEffectsModelling data
load(strcat(dir_path_MixedEffectsModelling,'dataMatrix_stimuli3DFD_withinOneROI_And_FixDur'));

% Choose the number of maximum fixation points as "first_N_max"
first_N_max = 10;

% number_Kfold
number_Kfold = 2:10; % An array of k-fold-cross-validation 

% User chosen Kfold for Table creation
userChosen_Kfold_forTableCreation = 10;

% Save results in a spreadsheet
dirPath = pwd;

% Pathological stimuli group codes
% stimulusGroupCodes = "A"    "B"    "C"    "D"    "E"    "All"    "N"

%% Folders for saving spreadsheets
foldername_MLresultsExport_K_for_Kfold = '\Output\';
% If no 'Output' folder ==> make it
if ~isfolder(strcat( dirPath, foldername_MLresultsExport_K_for_Kfold) )
    mkdir(strcat(dirPath,foldername_MLresultsExport_K_for_Kfold));
end

%% Input spreadsheet name to save classifier results
filename_MLresultsExport_K_for_Kfold = strcat( '\Output\Table_for_MLclassifierResults_K_equals_',...
                                         num2str(userChosen_Kfold_forTableCreation),'.xlsx' );
if isfile(strcat(dirPath,filename_MLresultsExport_K_for_Kfold))
    % File exists ==> delete existing file
    delete(strcat(dirPath,filename_MLresultsExport_K_for_Kfold));
end

%% %%%%%%%%%%%%%%%%%%%%%%%%%%%%%%%%%%%%%%%%%%%%%%%%%%%%%%%%%%%%%%%%%%%%%%%%
%
%       All the classifier results are read together
%
%%%%%%%%%%%%%%%%%%%%%%%%%%%%%%%%%%%%%%%%%%%%%%%%%%%%%%%%%%%%%%%%%%%%%%%%%%%

% Initialization
rowsOfTable_N_vs_EC = [];
rowsOfTable_N_vs_ER = [];
rowsOfTable_EC_vs_ER = [];

for stimGroupLoop = 1:length(stimulusGroupCodes)

    %% %%%%%%%%%%%%%%%%%%%%%%%%%%%%%%%%%%%%%%%%%%%%%%%%%%%%%%%%%%%%%%%%%%%%%%%%
    %
    %       3DFD Only
    %
    %%%%%%%%%%%%%%%%%%%%%%%%%%%%%%%%%%%%%%%%%%%%%%%%%%%%%%%%%%%%%%%%%%%%%%%%%%%
    % Load 3DFD data
    load(strcat('pathoSplit_GroupKFold_1st',num2str(first_N_max),'Max_2Fet_3DFD_NewClassMetrics'));

    % Rows of table - 3DFD only
    rowsOfTable_3DFD_N_vs_EC  = getAppendedRows(classifierTable_grp_N_grp_EC,stimGroupLoop,stimulusGroupCodes,userChosen_Kfold_forTableCreation, {'3DFD'});
    rowsOfTable_3DFD_N_vs_ER  = getAppendedRows(classifierTable_grp_N_grp_ER,stimGroupLoop,stimulusGroupCodes,userChosen_Kfold_forTableCreation, {'3DFD'});
    rowsOfTable_3DFD_EC_vs_ER = getAppendedRows(classifierTable_grp_EC_grp_ER,stimGroupLoop,stimulusGroupCodes,userChosen_Kfold_forTableCreation,{'3DFD'});

    %% %%%%%%%%%%%%%%%%%%%%%%%%%%%%%%%%%%%%%%%%%%%%%%%%%%%%%%%%%%%%%%%%%%%%%%%%
    %
    %       Fixation Duration Only
    %
    %%%%%%%%%%%%%%%%%%%%%%%%%%%%%%%%%%%%%%%%%%%%%%%%%%%%%%%%%%%%%%%%%%%%%%%%%%%

    % Load data
    load(strcat('pathoSplit_GroupKFold_1st',num2str(first_N_max),'Max_2Fet_FixDur_NewClassMetrics'));

    % Rows of table - Fixation duration only
    rowsOfTable_FixDur_N_vs_EC  = getAppendedRows(classifierTable_grp_N_grp_EC,stimGroupLoop,stimulusGroupCodes,userChosen_Kfold_forTableCreation, {'Fixation Duration'});
    rowsOfTable_FixDur_N_vs_ER  = getAppendedRows(classifierTable_grp_N_grp_ER,stimGroupLoop,stimulusGroupCodes,userChosen_Kfold_forTableCreation, {'Fixation Duration'});
    rowsOfTable_FixDur_EC_vs_ER = getAppendedRows(classifierTable_grp_EC_grp_ER,stimGroupLoop,stimulusGroupCodes,userChosen_Kfold_forTableCreation,{'Fixation Duration'});

    %% %%%%%%%%%%%%%%%%%%%%%%%%%%%%%%%%%%%%%%%%%%%%%%%%%%%%%%%%%%%%%%%%%%%%%%%%
    %
    %       Combined 3DFD and Fixation Duration
    %
    %%%%%%%%%%%%%%%%%%%%%%%%%%%%%%%%%%%%%%%%%%%%%%%%%%%%%%%%%%%%%%%%%%%%%%%%%%%

    % Load data
    load(strcat('pathoSplit_GroupKFold_1st',num2str(first_N_max),'Max_4Fet_3DFD_FixDur_NewClassMetrics'));

    % Rows of table - Fixation duration only
    rowsOfTable_3DFD_FixDur_N_vs_EC = getAppendedRows(classifierTable_grp_N_grp_EC,stimGroupLoop,stimulusGroupCodes,userChosen_Kfold_forTableCreation,  {'Combined'});
    rowsOfTable_3DFD_FixDur_N_vs_ER = getAppendedRows(classifierTable_grp_N_grp_ER,stimGroupLoop,stimulusGroupCodes,userChosen_Kfold_forTableCreation,  {'Combined'});
    rowsOfTable_3DFD_FixDur_EC_vs_ER = getAppendedRows(classifierTable_grp_EC_grp_ER,stimGroupLoop,stimulusGroupCodes,userChosen_Kfold_forTableCreation,{'Combined'});

    %% %%%%%%%%%%%%%%%%%%%%%%%%%%%%%%%%%%%%%%%%%%%%%%%%%%%%%%%%%%%%%%%%%%%%%%%%
    %
    %       Stack the below tables:
    %       1. 3DFD
    %       2. Fixation Duration
    %       3. Combined
    %
    %%%%%%%%%%%%%%%%%%%%%%%%%%%%%%%%%%%%%%%%%%%%%%%%%%%%%%%%%%%%%%%%%%%%%%%

    rowsOfTable_N_vs_EC  = [ rowsOfTable_N_vs_EC;  rowsOfTable_3DFD_N_vs_EC;  rowsOfTable_FixDur_N_vs_EC;  rowsOfTable_3DFD_FixDur_N_vs_EC;];
    rowsOfTable_N_vs_ER  = [ rowsOfTable_N_vs_ER;  rowsOfTable_3DFD_N_vs_ER;  rowsOfTable_FixDur_N_vs_ER;  rowsOfTable_3DFD_FixDur_N_vs_ER;];
    rowsOfTable_EC_vs_ER = [ rowsOfTable_EC_vs_ER; rowsOfTable_3DFD_EC_vs_ER; rowsOfTable_FixDur_EC_vs_ER; rowsOfTable_3DFD_FixDur_EC_vs_ER;];

end % end of stimulus group loop
 
%% %%%%%%%%%%%%%%%%%%%%%%%%%%%%%%%%%%%%%%%%%%%%%%%%%%%%%%%%%%%%%%%%%%%%%%%%
%   Export results table for this user chosen K value of the Kfold
writetable( rowsOfTable_N_vs_EC,  strcat( dirPath,filename_MLresultsExport_K_for_Kfold ), 'Sheet', 'Table4_N_vs_EC');
writetable( rowsOfTable_N_vs_ER,  strcat( dirPath,filename_MLresultsExport_K_for_Kfold ), 'Sheet', 'Table5_N_vs_ER');
writetable( rowsOfTable_EC_vs_ER, strcat( dirPath,filename_MLresultsExport_K_for_Kfold ), 'Sheet', 'Table6_EC_vs_ER');

% %%%%%%%%%%%%%%%%%%%%%%%%%%%%%%%%%%%%%%%%%%%%%%%%%%%%%%%%%%%%%%%%%%%%%

function rowsOfTable = getAppendedRows(classifierTable,stimGroupLoop,stimulusGroupCodes,userChosen_Kfold_forTableCreation,featureSet) %{'3DFD'}

% Get the data corresponding to your chosen classifier:
% Example -> random forest
% The data corresponds to all k values = [2, 3, 4, 5, 6, 7, 8, 9, 10]
grp_1_grp_2_classifierTable = classifierTable{stimGroupLoop};

% %%%%%%%%%%%%%%%%%%%%%%%%%%%%%%%%%%%%%%%%%%%%%%%%%%%%%%%%%%%%%%%%%%%%%
% Add "-1" because Kfold values starts from 2
% Take 1st row becuase we want Random forest results (1,:)
grp_1_grp_2_classifierTable_userChosenKfold = grp_1_grp_2_classifierTable{userChosen_Kfold_forTableCreation-1}(1,:) ;

% %%%%%%%%%%%%%%%%%%%%%%%%%%%%%%%%%%%%%%%%%%%%%%%%%%%%%%%%%%%%%%%%%%%%%
% create 2 columns to be appended to the existing table
% Stimulus Group	Feature Set
prefixColumns = table(stimulusGroupCodes(stimGroupLoop),featureSet, 'VariableNames', {'Stimulus Group', 'Feature Set'});

% Append two more columns before these columns
% [StimulusGroup    FeatureSet  Accuracy    Sensitivity Specificity
% Precision   F1  AUC]
%
rowsOfTable = [prefixColumns grp_1_grp_2_classifierTable_userChosenKfold];

end
