# Supplementary material for: Characterizing Visual Neurosurgical Expertise in Brain MRI Visualization Using Eye-Tracking and 3D Fractal Dimension Analysis
Source: J Eye Mov Res. 2026 Jun 2;19(3):62. doi: 10.3390/jemr19030062 (PMC13301434; doi:10.3390/jemr19030062)
Supplement: Supplementary file 1 [file jemr-19-00062-s001.zip › jemr-4253847-supplementary/Supplementary files/3_MachineLearning/Step3_Figure_A3_A4_A5_accuracyPlots_3x3_layout_RFandSVM.m]

% Generate a figure with subplots for stimuli A to F and All, arranged in a
% 3x3 layout
%
%
clear;
close all;

%% Choose "first_N_max"
first_N_max = 10;

%% Get file names for graphing
file1 = ['pathoSplit_GroupKFold_1st',num2str(first_N_max),'Max_2Fet_3DFD_NewClassMetrics'];
file2 = ['pathoSplit_GroupKFold_1st',num2str(first_N_max),'Max_2Fet_FixDur_NewClassMetrics'];
file3 = ['pathoSplit_GroupKFold_1st',num2str(first_N_max),'Max_4Fet_3DFD_FixDur_NewClassMetrics'];

%% Stimulus grouping for PATHOLOGICAL stimuli
% Pathological stimuli group codes
grp2_Pathology_names_codes = ["A", "B", "C", "D", "E", "All"];

% Pathological stimuli names
grp2_Pathology_names = ["Pathology: tumors", "Pathology: cerebrovascular pathologies", "Pathology: others",...
                        "Pathology: inflammatory", "Pathology: malfomations","Pathology: all"];

%% Stimulus grouping for NORMAL stimuli
% Normal stimuli group codes
grp1_Normal_names_codes = "N";

% Normal stimuli names
grp1_Normal_names = "Normal";

%% Stimuli groups concatenation: (A-E) PATHOLOGY, and (F) NORMAL
stimulusGroupNames = [grp2_Pathology_names       grp1_Normal_names]; % [A-E, All, N]
stimulusGroupCodes = [grp2_Pathology_names_codes grp1_Normal_names_codes]; % [A-E, All, N]


%% Load the binary classifier ML metrics

% Only 3DFD [Max1, Max2] used as features
load(file1);

% This loads 3 cell matrices
% 1st index = stimuli group; 2nd index = Kfold group = {2,3..,10}
noStim = length(classifierMetrics_grp_N_grp_EC);
noKfolds = length(classifierMetrics_grp_N_grp_EC{1});

%% 3DFD only -> used as features
for ns = 1:noStim
    for nk = 1:noKfolds

        % _grp_N_grp_EC
        acc_rf_3dfd_grp_N_grp_EC(nk,ns)  = classifierMetrics_grp_N_grp_EC{ns}{nk}.meanAccuracy(1);
        acc_xgb_3dfd_grp_N_grp_EC(nk,ns) = classifierMetrics_grp_N_grp_EC{ns}{nk}.meanAccuracy(2);
        acc_svm_3dfd_grp_N_grp_EC(nk,ns) = classifierMetrics_grp_N_grp_EC{ns}{nk}.meanAccuracy(3);

        % grp_N_grp_ER
        acc_rf_3dfd_grp_N_grp_ER(nk,ns)  = classifierMetrics_grp_N_grp_ER{ns}{nk}.meanAccuracy(1);
        acc_xgb_3dfd_grp_N_grp_ER(nk,ns) = classifierMetrics_grp_N_grp_ER{ns}{nk}.meanAccuracy(2);
        acc_svm_3dfd_grp_N_grp_ER(nk,ns) = classifierMetrics_grp_N_grp_ER{ns}{nk}.meanAccuracy(3);

        % grp_EC_grp_ER
        acc_rf_3dfd_grp_EC_grp_ER(nk,ns)  = classifierMetrics_grp_EC_grp_ER{ns}{nk}.meanAccuracy(1);
        acc_xgb_3dfd_grp_EC_grp_ER(nk,ns) = classifierMetrics_grp_EC_grp_ER{ns}{nk}.meanAccuracy(2);
        acc_svm_3dfd_grp_EC_grp_ER(nk,ns) = classifierMetrics_grp_EC_grp_ER{ns}{nk}.meanAccuracy(3);

    end
end


%% Fixation duration only -> used as features
load(file2);

for ns = 1:noStim
    for nk = 1:noKfolds

        % _grp_N_grp_EC
        acc_rf_fixDur_grp_N_grp_EC(nk,ns)  = classifierMetrics_grp_N_grp_EC{ns}{nk}.meanAccuracy(1);
        acc_xgb_fixDur_grp_N_grp_EC(nk,ns) = classifierMetrics_grp_N_grp_EC{ns}{nk}.meanAccuracy(2);
        acc_svm_fixDur_grp_N_grp_EC(nk,ns) = classifierMetrics_grp_N_grp_EC{ns}{nk}.meanAccuracy(3);

        % grp_N_grp_ER
        acc_rf_fixDur_grp_N_grp_ER(nk,ns)  = classifierMetrics_grp_N_grp_ER{ns}{nk}.meanAccuracy(1);
        acc_xgb_fixDur_grp_N_grp_ER(nk,ns) = classifierMetrics_grp_N_grp_ER{ns}{nk}.meanAccuracy(2);
        acc_svm_fixDur_grp_N_grp_ER(nk,ns) = classifierMetrics_grp_N_grp_ER{ns}{nk}.meanAccuracy(3);

        % grp_EC_grp_ER
        acc_rf_fixDur_grp_EC_grp_ER(nk,ns)  = classifierMetrics_grp_EC_grp_ER{ns}{nk}.meanAccuracy(1);
        acc_xgb_fixDur_grp_EC_grp_ER(nk,ns) = classifierMetrics_grp_EC_grp_ER{ns}{nk}.meanAccuracy(2);
        acc_svm_fixDur_grp_EC_grp_ER(nk,ns) = classifierMetrics_grp_EC_grp_ER{ns}{nk}.meanAccuracy(3);

    end
end

%% Combined 3DFD and Fixation duration -> used as features
load(file3);

for ns = 1:noStim
    for nk = 1:noKfolds

        % grp_N_grp_EC
        acc_rf_3dfd_fixDur_grp_N_grp_EC(nk,ns)  = classifierMetrics_grp_N_grp_EC{ns}{nk}.meanAccuracy(1);
        acc_xgb_3dfd_fixDur_grp_N_grp_EC(nk,ns) = classifierMetrics_grp_N_grp_EC{ns}{nk}.meanAccuracy(2);
        acc_svm_3dfd_fixDur_grp_N_grp_EC(nk,ns) = classifierMetrics_grp_N_grp_EC{ns}{nk}.meanAccuracy(3);

        % grp_N_grp_ER
        acc_rf_3dfd_fixDur_grp_N_grp_ER(nk,ns)  = classifierMetrics_grp_N_grp_ER{ns}{nk}.meanAccuracy(1);
        acc_xgb_3dfd_fixDur_grp_N_grp_ER(nk,ns) = classifierMetrics_grp_N_grp_ER{ns}{nk}.meanAccuracy(2);
        acc_svm_3dfd_fixDur_grp_N_grp_ER(nk,ns) = classifierMetrics_grp_N_grp_ER{ns}{nk}.meanAccuracy(3);

        % grp_EC_grp_ER
        acc_rf_3dfd_fixDur_grp_EC_grp_ER(nk,ns)  = classifierMetrics_grp_EC_grp_ER{ns}{nk}.meanAccuracy(1);
        acc_xgb_3dfd_fixDur_grp_EC_grp_ER(nk,ns) = classifierMetrics_grp_EC_grp_ER{ns}{nk}.meanAccuracy(2);
        acc_svm_3dfd_fixDur_grp_EC_grp_ER(nk,ns) = classifierMetrics_grp_EC_grp_ER{ns}{nk}.meanAccuracy(3);

    end
end

%% Customization of box plots
% RGB colors for each box in the boxplots
boxColors = [1 0 0; 0 1 0; 0 0 1];  % red (3DFD), green (Fix_Dur), blue (3DFD_FixDur)
% Control the spacing among the boxes
positionOfboxes = [1 1.2 1.4,   2 2.2 2.4];
%                   RF block    SVM block     

%% Boxplots: Accuracy of classifier: grp_N_grp_EC
figure1 = figure;
t = tiledlayout(3, 3, 'TileSpacing', 'compact', 'Padding', 'compact');
title(t, '\bf N vs EC'); % Add a main title to the overall figure

for ns = 1:noStim
    % Random Forest
    boxplotGroup1 = [repmat({'RF-3DFD'},size(acc_rf_3dfd_grp_N_grp_EC,1),1);...
        repmat({'RF-FixDur'},size(acc_rf_fixDur_grp_N_grp_EC,1),1);...
        repmat({'RF-Combined'},size(acc_rf_3dfd_fixDur_grp_N_grp_EC,1),1)];
    boxplotVectr1 = 100*[acc_rf_3dfd_grp_N_grp_EC(:,ns);...
        acc_rf_fixDur_grp_N_grp_EC(:,ns);...
        acc_rf_3dfd_fixDur_grp_N_grp_EC(:,ns)];

    % % % XGBoost
    % % boxplotGroup2 = [repmat({'XGB-3DFD'},size(acc_xgb_3dfd_grp_N_grp_EC,1),1);...
    % %     repmat({'XGB-FixDur'},size(acc_xgb_fixDur_grp_N_grp_EC,1),1);...
    % %     repmat({'XGB-Combined'},size(acc_xgb_3dfd_fixDur_grp_N_grp_EC,1),1)];
    % % boxplotVectr2 = 100*[acc_xgb_3dfd_grp_N_grp_EC(:,ns);...
    % %     acc_xgb_fixDur_grp_N_grp_EC(:,ns);...
    % %     acc_xgb_3dfd_fixDur_grp_N_grp_EC(:,ns)];

    % SVM
    boxplotGroup3 = [repmat({'SVM-3DFD'},size(acc_svm_3dfd_grp_N_grp_EC,1),1);...
        repmat({'SVM-FixDur'},size(acc_svm_fixDur_grp_N_grp_EC,1),1);...
        repmat({'SVM-Combined'},size(acc_svm_3dfd_fixDur_grp_N_grp_EC,1),1)];
    boxplotVectr3 = 100*[acc_svm_3dfd_grp_N_grp_EC(:,ns);...
        acc_svm_fixDur_grp_N_grp_EC(:,ns);...
        acc_svm_3dfd_fixDur_grp_N_grp_EC(:,ns)];

    % Subplot using nexttile
    nexttile; % Moves focus to the next available tile in the grid

    % Comment the below line:
    % subplot_ns = subplot(3,3,ns,'Parent',figure1);     % Set the ticks for x-axis
    % subplot_ns is implicitly the current axis handle (gca) after nexttile
    
    current_ax = gca;

    boxplot([boxplotVectr1; boxplotVectr3],...
        [boxplotGroup1; boxplotGroup3], 'Colors', boxColors, 'Positions', positionOfboxes);

    title(strcat('Stimuli =',{' '},stimulusGroupNames(ns)));
    ylabel('Accuracy [%]'); 
    % 'outlierColorChange' is a custom function defined in this code
    outlierColorChange(gca, current_ax, boxColors)
    % % % % % % % % % % % % % % % % % % % % % % % % % % % % % % % % % % % % % % % % % outlierColorChange(gca, subplot_ns, boxColors)

    HorizontalAlignment = 'left';
    VerticalAlignment = 'bottom';
    formatFigure(gca, ns, HorizontalAlignment, VerticalAlignment, 'N Vs EC');

end

% Call the new function to add the legend
addLegend(boxColors, 18); % Pass the defined boxColors and your desired font size

%% Boxplots: Accuracy of classifier: grp_N_grp_ER
figure2 = figure;
t = tiledlayout(3, 3, 'TileSpacing', 'compact', 'Padding', 'compact');
title(t, '\bf N vs ER'); % Add a main title to the overall figure

for ns = 1:noStim
    % Random Forest
    boxplotGroup1 = [repmat({'RF-3DFD'},size(acc_rf_3dfd_grp_N_grp_ER,1),1);...
        repmat({'RF-FixDur'},size(acc_rf_fixDur_grp_N_grp_ER,1),1);...
        repmat({'RF-Combined'},size(acc_rf_3dfd_fixDur_grp_N_grp_ER,1),1)];
    boxplotVectr1 = 100*[acc_rf_3dfd_grp_N_grp_ER(:,ns);...
        acc_rf_fixDur_grp_N_grp_ER(:,ns);...
        acc_rf_3dfd_fixDur_grp_N_grp_ER(:,ns)];

    % % % XGBoost
    % % boxplotGroup2 = [repmat({'XGB-3DFD'},size(acc_xgb_3dfd_grp_N_grp_ER,1),1);...
    % %     repmat({'XGB-FixDur'},size(acc_xgb_fixDur_grp_N_grp_ER,1),1);...
    % %     repmat({'XGB-Combined'},size(acc_xgb_3dfd_fixDur_grp_N_grp_ER,1),1)];
    % % boxplotVectr2 = 100*[acc_xgb_3dfd_grp_N_grp_ER(:,ns);...
    % %     acc_xgb_fixDur_grp_N_grp_ER(:,ns);...
    % %     acc_xgb_3dfd_fixDur_grp_N_grp_ER(:,ns)];

    % SVM
    boxplotGroup3 = [repmat({'SVM-3DFD'},size(acc_svm_3dfd_grp_N_grp_ER,1),1);...
        repmat({'SVM-FixDur'},size(acc_svm_fixDur_grp_N_grp_ER,1),1);...
        repmat({'SVM-Combined'},size(acc_svm_3dfd_fixDur_grp_N_grp_ER,1),1)];
    boxplotVectr3 = 100*[acc_svm_3dfd_grp_N_grp_ER(:,ns);...
        acc_svm_fixDur_grp_N_grp_ER(:,ns);...
        acc_svm_3dfd_fixDur_grp_N_grp_ER(:,ns)];

    % Subplot using nexttile
    nexttile; % Moves focus to the next available tile in the grid

    % Comment the below line:
    % subplot_ns = subplot(3,3,ns,'Parent',figure1);     % Set the ticks for x-axis
    % subplot_ns is implicitly the current axis handle (gca) after nexttile
    
    current_ax = gca;

    boxplot([boxplotVectr1; boxplotVectr3],...
        [boxplotGroup1; boxplotGroup3], 'Colors', boxColors, 'Positions', positionOfboxes);

    title(strcat('Stimuli =',{' '},stimulusGroupNames(ns)));
    ylabel('Accuracy [%]'); 

    % 'outlierColorChange' is a custom function defined in this code
    outlierColorChange(gca, current_ax, boxColors)
    % % % % % % % % % % % % % % % % % % % % % % % % % % % % % % % % % % % % % % % % % outlierColorChange(gca, subplot_ns, boxColors)

    HorizontalAlignment = 'left';
    VerticalAlignment = 'bottom';
    formatFigure(gca, ns, HorizontalAlignment, VerticalAlignment, 'N Vs ER');

end

% Call the new function to add the legend
addLegend(boxColors, 18); % Pass the defined boxColors and your desired font size


%% Boxplots: Accuracy of classifier: grp_EC_grp_ER
figure3 = figure;
t = tiledlayout(3, 3, 'TileSpacing', 'compact', 'Padding', 'compact');
title(t, '\bf EC vs ER'); % Add a main title to the overall figure

for ns = 1:noStim
    % Random Forest
    boxplotGroup1 = [repmat({'RF-3DFD'},size(acc_rf_3dfd_grp_EC_grp_ER,1),1);...
        repmat({'RF-FixDur'},size(acc_rf_fixDur_grp_EC_grp_ER,1),1);...
        repmat({'RF-Combined'},size(acc_rf_3dfd_fixDur_grp_EC_grp_ER,1),1)];
    boxplotVectr1 = 100*[acc_rf_3dfd_grp_EC_grp_ER(:,ns);...
        acc_rf_fixDur_grp_EC_grp_ER(:,ns);...
        acc_rf_3dfd_fixDur_grp_EC_grp_ER(:,ns)];

    % % % XGBoost
    % % boxplotGroup2 = [repmat({'XGB-3DFD'},size(acc_xgb_3dfd_grp_EC_grp_ER,1),1);...
    % %     repmat({'XGB-FixDur'},size(acc_xgb_fixDur_grp_EC_grp_ER,1),1);...
    % %     repmat({'XGB-Combined'},size(acc_xgb_3dfd_fixDur_grp_EC_grp_ER,1),1)];
    % % boxplotVectr2 = 100*[acc_xgb_3dfd_grp_EC_grp_ER(:,ns);...
    % %     acc_xgb_fixDur_grp_EC_grp_ER(:,ns);...
    % %     acc_xgb_3dfd_fixDur_grp_EC_grp_ER(:,ns)];

    % SVM
    boxplotGroup3 = [repmat({'SVM-3DFD'},size(acc_svm_3dfd_grp_EC_grp_ER,1),1);...
        repmat({'SVM-FixDur'},size(acc_svm_fixDur_grp_EC_grp_ER,1),1);...
        repmat({'SVM-Combined'},size(acc_svm_3dfd_fixDur_grp_EC_grp_ER,1),1)];
    boxplotVectr3 = 100*[acc_svm_3dfd_grp_EC_grp_ER(:,ns);...
        acc_svm_fixDur_grp_EC_grp_ER(:,ns);...
        acc_svm_3dfd_fixDur_grp_EC_grp_ER(:,ns)];

    % Subplot using nexttile
    nexttile; % Moves focus to the next available tile in the grid

    % Comment the below line:
    % subplot_ns = subplot(3,3,ns,'Parent',figure1);     % Set the ticks for x-axis
    % subplot_ns is implicitly the current axis handle (gca) after nexttile
    
    current_ax = gca;

    boxplot([boxplotVectr1; boxplotVectr3],...
        [boxplotGroup1; boxplotGroup3], 'Colors', boxColors, 'Positions', positionOfboxes);

    title(strcat('Stimuli =',{' '},stimulusGroupNames(ns)));
    ylabel('Accuracy [%]'); 

    % 'outlierColorChange' is a custom function defined in this code
    outlierColorChange(gca, current_ax, boxColors)
    % % % % % % % % % % % % % % % % % % % % % % % % % % % % % % % % % % % % % % % % % outlierColorChange(gca, subplot_ns, boxColors)

    HorizontalAlignment = 'left';
    VerticalAlignment = 'bottom';
    formatFigure(gca, ns, HorizontalAlignment, VerticalAlignment, 'EC Vs ER');

end

% Call the new function to add the legend
addLegend(boxColors, 18); % Pass the defined boxColors and your desired font size


%%%%%%%%%%%%%%%%%%%%%%%%%%%%%%%%%%%%%%%%%%%%%%%%%%%%%%%%%
% --- Add the Legend in the empty 3rd row, 2nd column tile ---

function addLegend(boxColors, fontSizeForLegend)

% Target the 8th tile (3rd row, 2nd column)
% NOTE: This assumes a 'tiledlayout' is already active in the current figure.
axLegend = nexttile(8); 

% Create dummy plot objects to use in the legend
% We plot invisible points (NaN, NaN) in the correct colors
h1 = plot(NaN, NaN, 'Color', boxColors(1,:), 'LineWidth', 2); hold on;
h2 = plot(NaN, NaN, 'Color', boxColors(2,:), 'LineWidth', 2);
h3 = plot(NaN, NaN, 'Color', boxColors(3,:), 'LineWidth', 2);
hold off;

% Create the legend using the dummy handles and capture the legend handle (leg)
leg = legend(axLegend, [h1, h2, h3], {'3DFD only', 'Fixation duration only', 'Combined 3DFD and fixation duration'}, ...
    'Location', 'west');

% --- Increase the Font Size of the Legend Text ---
leg.FontSize = fontSizeForLegend;

% Optional: Hide the dummy axes borders so only the legend box is visible
axLegend.Visible = 'off';
axLegend.HandleVisibility = 'off'; 

end
 
% --- End of Tiled Layout Implementation ---
%


%%%%%%%%%%%%%%%%%%%%%%%%%%%%%%%%%%%%%%%%%%%%%%%%%%%%%%%%%

% The below function changes the color of the outliers
function outlierColorChange(gca, subplot_ns, boxColors)

% Set y-limit
ylim([30 110]);

% Set Y ticks and X tick's labels
set(findobj(gca,'type','line'),'LineWidth',1.5); % Optional: set line width
set(subplot_ns,'XTickLabel',{'','RF','','','SVM','','','3',''}); % {RF, XGB, SVM}
set(subplot_ns,'YTick',40:15:110);

% Find all box objects
boxHandles = findobj(gca, 'Tag', 'Box');

% MATLAB returns them in reverse order → fix ordering
boxHandles = flipud(boxHandles);

% Find all outlier handles (across all boxes)
outlierHandles = findobj(gca, 'Tag', 'Outliers');
outlierHandles = flipud(outlierHandles);

% Loop over each box
outlierIndex = 1;

boxColors1 = [boxColors; boxColors; boxColors];
for i = 1:length(boxHandles)


    thisColor = boxColors1(i,:);

    % There may be 0, 1, or many outliers for box i
    % Extract all outliers belonging to this box
    %
    % Trick: outliers appear in the same order as boxes
    %
    if outlierIndex <= length(outlierHandles)
        oh = outlierHandles(outlierIndex);

        % Change only if this outlier belongs to this box
        % (MATLAB groups outliers in order, 1 per box IF present)
        %
        set(oh, 'MarkerEdgeColor', thisColor);

        outlierIndex = outlierIndex + 1;
    end
end
end
%%%%%%%%%%%%%%%%%%%%%%%%%%%%%%%%%%%%%%%%%%%%%%%%%%%%%%%%%


function formatFigure(ax, stimLoop, HorizontalAlignment, VerticalAlignment, title)

% Font family + base size for this axes
ax.FontName = 'Arial';
ax.FontSize = 18;

% Bold axis labels only
ax.XLabel.FontWeight = 'bold';
ax.YLabel.FontWeight = 'bold';

% Bold x-category tick labels (NN, ECN, …)
ax.XAxis.FontWeight = 'bold';

% Keep numeric y-ticks normal
ax.YAxis.FontWeight = 'bold';


% Panel label: (a), (b), (c), ...
panelTitle = sprintf(title);

% Title: (a), (b), (c), ...
panelLabel = sprintf('(%c)', 'a' + stimLoop - 1);

% Choose normalized position consistent with desired alignment
switch lower(VerticalAlignment)
    case 'top'
        yPos = 0.97;
    case 'bottom'
        yPos = 0.03;
    otherwise
        yPos = 0.97; % default
end

switch lower(HorizontalAlignment)
    case 'left'
        xPos = 0.03;
    case 'right'
        xPos = 0.97;
    otherwise
        xPos = 0.03; % default
end

txt = text(ax, xPos, yPos, panelLabel, ...
    'Units','normalized', ...
    'FontUnits','points', ... % CRITICAL
    'FontName','Arial', ...
    'FontWeight','bold', ...
    'FontSize', 18, ...
    'HorizontalAlignment', HorizontalAlignment, ...
    'VerticalAlignment', VerticalAlignment, ...
    'Clipping','off');  % ensures it won't be clipped at edges

if (stimLoop == 1)
    txt2 = text(ax, 1, 1.2, panelTitle, ...
        'Units','normalized', ...
        'FontUnits','points', ... % CRITICAL
        'FontName','Arial', ...
        'FontWeight','bold', ...
        'FontSize', 18, ...
        'HorizontalAlignment', HorizontalAlignment, ...
        'VerticalAlignment', VerticalAlignment, ...
        'Clipping','off');  % ensures it won't be clipped at edges
end
end
