# Supplementary material for: Characterizing Visual Neurosurgical Expertise in Brain MRI Visualization Using Eye-Tracking and 3D Fractal Dimension Analysis
Source: J Eye Mov Res. 2026 Jun 2;19(3):62. doi: 10.3390/jemr19030062 (PMC13301434; doi:10.3390/jemr19030062)
Supplement: Supplementary file 1 [file jemr-19-00062-s001.zip › jemr-4253847-supplementary/Supplementary files/4_3DFDmapsCalculation/3DFD_Stimuli_BRN40/3DFDs_BRAIN_10_NORMAL_Normal Ax2.png_Heatmap_100_10.csv]

50.0	50.0	2.03514158528777
50.0	60.0	2.03514158528777
50.0	70.0	2.03514158528777
50.0	80.0	2.03514158528777
50.0	90.0	2.03514158528777
50.0	100.0	2.03514158528777
50.0	110.0	2.03514158528777
50.0	120.0	2.03514158528777
50.0	130.0	2.03514158528777
50.0	140.0	2.03514158528777
50.0	150.0	2.03514158528777
50.0	160.0	2.03514158528777
50.0	170.0	2.03514158528777
50.0	180.0	2.03514158528777
50.0	190.0	2.03514158528777
50.0	200.0	2.03514158528777
50.0	210.0	2.03514158528777
50.0	220.0	2.03514158528777
50.0	230.0	2.03514158528777
50.0	240.0	2.03514158528777
50.0	250.0	2.03514158528777
50.0	260.0	2.03514158528777
50.0	270.0	2.03514158528777
50.0	280.0	2.03514158528777
50.0	290.0	2.03514158528777
50.0	300.0	2.03514158528777
50.0	310.0	2.03514158528777
50.0	320.0	2.03514158528777
50.0	330.0	2.03514158528777
50.0	340.0	2.03514158528777
50.0	350.0	2.03514158528777
50.0	360.0	2.03514158528777
50.0	370.0	2.03514158528777
50.0	380.0	2.03514158528777
50.0	390.0	2.03514158528777
50.0	400.0	2.03514158528777
50.0	410.0	2.03514158528777
50.0	420.0	2.03514158528777
50.0	430.0	2.03514158528777
50.0	440.0	2.03514158528777
50.0	450.0	2.03514158528777
50.0	460.0	2.03514158528777
50.0	470.0	2.03514158528777
50.0	480.0	2.03514158528777
50.0	490.0	2.0356723837147643
50.0	500.0	2.0389651339452866
50.0	510.0	2.043477872474158
50.0	520.0	2.055765826127627
50.0	530.0	2.0744500532347936
50.0	540.0	2.097039084851952
50.0	550.0	2.1173240027841596
50.0	560.0	2.13786267866615
50.0	570.0	2.1531911893470017
50.0	580.0	2.1715342396492106
50.0	590.0	2.1944963508244495
50.0	600.0	2.2141474154533234
50.0	610.0	2.1704584579990636
50.0	620.0	2.1899864744928426
50.0	630.0	2.234044293680389
50.0	640.0	2.25276479654761
50.0	650.0	2.2271149126972745
50.0	660.0	2.20342296758373
50.0	670.0	2.202012949473279
50.0	680.0	2.1884752407274273
50.0	690.0	2.194002543832446
50.0	700.0	2.2034521435789705
50.0	710.0	2.2066610582198085
50.0	720.0	2.178133186552057
50.0	730.0	2.183671818217675
50.0	740.0	2.1851237576741993
50.0	750.0	2.1885010778350704
50.0	760.0	2.1725868921994533
50.0	770.0	2.1550110184799625
50.0	780.0	2.1650494429772476
50.0	790.0	2.167947393629447
50.0	800.0	2.1733310108030794
50.0	810.0	2.1745848647347077
50.0	820.0	2.167118766349651
50.0	830.0	2.164623525875677
50.0	840.0	2.162781856828402
50.0	850.0	2.1768792512904405
50.0	860.0	2.1892122183626634
50.0	870.0	2.191934728900689
50.0	880.0	2.189095141197976
50.0	890.0	2.1918351632120636
50.0	900.0	2.199449009317555
50.0	910.0	2.1980985826009904
50.0	920.0	2.1987553123319916
50.0	930.0	2.208213421647952
50.0	940.0	2.2116255132045457
50.0	950.0	2.2140512082059693
50.0	960.0	2.209420704686869
50.0	970.0	2.2034169371676335
50.0	980.0	2.2058507347452885
50.0	990.0	2.2155685325045265
50.0	1000.0	2.210541185813978
50.0	1010.0	2.209527990507012
50.0	1020.0	2.202934033694533
50.0	1030.0	2.2004736133559057
50.0	1040.0	2.2005937020061017
50.0	1050.0	2.2007426042010167
50.0	1060.0	2.193051266304408
50.0	1070.0	2.186883029286167
50.0	1080.0	2.1855803959706344
50.0	1090.0	2.186530281987929
50.0	1100.0	2.183146487409159
50.0	1110.0	2.186426766579841
50.0	1120.0	2.189812717812735
50.0	1130.0	2.1855414337405317
50.0	1140.0	2.189850302780188
50.0	1150.0	2.1866795175863865
50.0	1160.0	2.194700246481518
50.0	1170.0	2.202095270763073
50.0	1180.0	2.193053493959844
50.0	1190.0	2.1950309888043655
50.0	1200.0	2.2037944390140267
50.0	1210.0	2.1852268563303783
50.0	1220.0	2.1928090733847636
50.0	1230.0	2.184535683300094
50.0	1240.0	2.204107731945751
50.0	1250.0	2.221424830227335
50.0	1260.0	2.2150530070996566
50.0	1270.0	2.193742082385032
50.0	1280.0	2.140234005210124
50.0	1290.0	2.2290842575644154
50.0	1300.0	2.213801793778573
50.0	1310.0	2.191206217889379
50.0	1320.0	2.172590609404903
50.0	1330.0	2.153253368035696
50.0	1340.0	2.129981397639037
50.0	1350.0	2.1074393957790725
50.0	1360.0	2.089183650687201
50.0	1370.0	2.071122495134097
50.0	1380.0	2.0560438630920626
50.0	1390.0	2.043039285197429
50.0	1400.0	2.0373041101457265
50.0	1410.0	2.035653131932752
50.0	1420.0	2.0352920797343095
50.0	1430.0	2.0352920797343095
50.0	1440.0	2.0352419349700206
50.0	1450.0	2.03514158528777
50.0	1460.0	2.03514158528777
50.0	1470.0	2.03514158528777
50.0	1480.0	2.03514158528777
50.0	1490.0	2.03514158528777
50.0	1500.0	2.03514158528777
50.0	1510.0	2.03514158528777
50.0	1520.0	2.03514158528777
50.0	1530.0	2.03514158528777
50.0	1540.0	2.03514158528777
50.0	1550.0	2.03514158528777
50.0	1560.0	2.03514158528777
50.0	1570.0	2.03514158528777
50.0	1580.0	2.03514158528777
50.0	1590.0	2.03514158528777
50.0	1600.0	2.03514158528777
50.0	1610.0	2.03514158528777
50.0	1620.0	2.03514158528777
50.0	1630.0	2.03514158528777
50.0	1640.0	2.03514158528777
50.0	1650.0	2.03514158528777
50.0	1660.0	2.03514158528777
50.0	1670.0	2.03514158528777
50.0	1680.0	2.03514158528777
50.0	1690.0	2.03514158528777
50.0	1700.0	2.03514158528777
50.0	1710.0	2.03514158528777
50.0	1720.0	2.03514158528777
50.0	1730.0	2.03514158528777
50.0	1740.0	2.03514158528777
50.0	1750.0	2.03514158528777
50.0	1760.0	2.03514158528777
50.0	1770.0	2.03514158528777
50.0	1780.0	2.03514158528777
50.0	1790.0	2.03514158528777
50.0	1800.0	2.03514158528777
50.0	1810.0	2.03514158528777
50.0	1820.0	2.03514158528777
50.0	1830.0	2.03514158528777
50.0	1840.0	2.03514158528777
50.0	1850.0	2.03514158528777
50.0	1860.0	2.03514158528777
60.0	50.0	2.03514158528777
60.0	60.0	2.03514158528777
60.0	70.0	2.03514158528777
60.0	80.0	2.03514158528777
60.0	90.0	2.03514158528777
60.0	100.0	2.03514158528777
60.0	110.0	2.03514158528777
60.0	120.0	2.03514158528777
60.0	130.0	2.03514158528777
60.0	140.0	2.03514158528777
60.0	150.0	2.03514158528777
60.0	160.0	2.03514158528777
60.0	170.0	2.03514158528777
60.0	180.0	2.03514158528777
60.0	190.0	2.03514158528777
60.0	200.0	2.03514158528777
60.0	210.0	2.03514158528777
60.0	220.0	2.03514158528777
60.0	230.0	2.03514158528777
60.0	240.0	2.03514158528777
60.0	250.0	2.03514158528777
60.0	260.0	2.03514158528777
60.0	270.0	2.03514158528777
60.0	280.0	2.03514158528777
60.0	290.0	2.03514158528777
60.0	300.0	2.03514158528777
60.0	310.0	2.03514158528777
60.0	320.0	2.03514158528777
60.0	330.0	2.03514158528777
60.0	340.0	2.03514158528777
60.0	350.0	2.03514158528777
60.0	360.0	2.03514158528777
60.0	370.0	2.03514158528777
60.0	380.0	2.03514158528777
60.0	390.0	2.03514158528777
60.0	400.0	2.03514158528777
60.0	410.0	2.03514158528777
60.0	420.0	2.03514158528777
60.0	430.0	2.03514158528777
60.0	440.0	2.03514158528777
60.0	450.0	2.03514158528777
60.0	460.0	2.03514158528777
60.0	470.0	2.03514158528777
60.0	480.0	2.03514158528777
60.0	490.0	2.035772383537541
60.0	500.0	2.0402943082426876
60.0	510.0	2.0464383588892607
60.0	520.0	2.062196116108003
60.0	530.0	2.0849360703727355
60.0	540.0	2.1109393983048963
60.0	550.0	2.1326457355780115
60.0	560.0	2.154148829373554
60.0	570.0	2.1716172783971226
60.0	580.0	2.190245187688823
60.0	590.0	2.212656624510034
60.0	600.0	2.1954221987343745
60.0	610.0	2.1851132707530425
60.0	620.0	2.2411528843946864
60.0	630.0	2.2631811189333884
60.0	640.0	2.2397362544999204
60.0	650.0	2.221100880501239
60.0	660.0	2.1849590668241192
60.0	670.0	2.1856205472494405
60.0	680.0	2.183473931381407
60.0	690.0	2.2074245914072597
60.0	700.0	2.2068468419675153
60.0	710.0	2.1828285845226656
60.0	720.0	2.167590340978673
60.0	730.0	2.17694578727498
60.0	740.0	2.1827097609271315
60.0	750.0	2.177268494746451
60.0	760.0	2.18978071078293
60.0	770.0	2.1747572103687376
60.0	780.0	2.1813394785341496
60.0	790.0	2.180740034941629
60.0	800.0	2.182269225864883
60.0	810.0	2.1828388631533575
60.0	820.0	2.17669020197673
60.0	830.0	2.1747997355347177
60.0	840.0	2.172722919139488
60.0	850.0	2.18261749680897
60.0	860.0	2.1973646646995597
60.0	870.0	2.201366588009243
60.0	880.0	2.197392060522402
60.0	890.0	2.201326835605224
60.0	900.0	2.2009319598405805
60.0	910.0	2.200647324515461
60.0	920.0	2.213641539898793
60.0	930.0	2.2157831541679966
60.0	940.0	2.2115494524841113
60.0	950.0	2.220007517819276
60.0	960.0	2.2073285908139915
60.0	970.0	2.202458672991504
60.0	980.0	2.2145142091676
60.0	990.0	2.211612973252392
60.0	1000.0	2.2082920062573006
60.0	1010.0	2.204419205935622
60.0	1020.0	2.19707381858482
60.0	1030.0	2.2026323814691633
60.0	1040.0	2.1995379962721233
60.0	1050.0	2.199160435498415
60.0	1060.0	2.1886221230532885
60.0	1070.0	2.1897853722715697
60.0	1080.0	2.1896330162942577
60.0	1090.0	2.1890719386344024
60.0	1100.0	2.187380423473503
60.0	1110.0	2.1963746889703706
60.0	1120.0	2.2015399347491047
60.0	1130.0	2.2019163772985935
60.0	1140.0	2.198595468836217
60.0	1150.0	2.1963069707620173
60.0	1160.0	2.205219454877353
60.0	1170.0	2.208097157176899
60.0	1180.0	2.202686537157578
60.0	1190.0	2.200541903483496
60.0	1200.0	2.1677684043771177
60.0	1210.0	2.1935499889768293
60.0	1220.0	2.1866115054750166
60.0	1230.0	2.174682832883487
60.0	1240.0	2.1827050849055762
60.0	1250.0	2.185618515799926
60.0	1260.0	2.214101156896207
60.0	1270.0	2.215756224500564
60.0	1280.0	2.1695703356447815
60.0	1290.0	2.1821597187495576
60.0	1300.0	2.2284005472066677
60.0	1310.0	2.205389311554967
60.0	1320.0	2.186255999234694
60.0	1330.0	2.166836864592237
60.0	1340.0	2.143136952561275
60.0	1350.0	2.120393457775604
60.0	1360.0	2.099966743749758
60.0	1370.0	2.0796921809322133
60.0	1380.0	2.062278580760176
60.0	1390.0	2.0470844035233067
60.0	1400.0	2.039962561383521
60.0	1410.0	2.0363036201432
60.0	1420.0	2.0352920797343095
60.0	1430.0	2.0352920797343095
60.0	1440.0	2.0352419349700206
60.0	1450.0	2.03514158528777
60.0	1460.0	2.03514158528777
60.0	1470.0	2.03514158528777
60.0	1480.0	2.03514158528777
60.0	1490.0	2.03514158528777
60.0	1500.0	2.03514158528777
60.0	1510.0	2.03514158528777
60.0	1520.0	2.03514158528777
60.0	1530.0	2.03514158528777
60.0	1540.0	2.03514158528777
60.0	1550.0	2.03514158528777
60.0	1560.0	2.03514158528777
60.0	1570.0	2.03514158528777
60.0	1580.0	2.03514158528777
60.0	1590.0	2.03514158528777
60.0	1600.0	2.03514158528777
60.0	1610.0	2.03514158528777
60.0	1620.0	2.03514158528777
60.0	1630.0	2.03514158528777
60.0	1640.0	2.03514158528777
60.0	1650.0	2.03514158528777
60.0	1660.0	2.03514158528777
60.0	1670.0	2.03514158528777
60.0	1680.0	2.03514158528777
60.0	1690.0	2.03514158528777
60.0	1700.0	2.03514158528777
60.0	1710.0	2.03514158528777
60.0	1720.0	2.03514158528777
60.0	1730.0	2.03514158528777
60.0	1740.0	2.03514158528777
60.0	1750.0	2.03514158528777
60.0	1760.0	2.03514158528777
60.0	1770.0	2.03514158528777
60.0	1780.0	2.03514158528777
60.0	1790.0	2.03514158528777
60.0	1800.0	2.03514158528777
60.0	1810.0	2.03514158528777
60.0	1820.0	2.03514158528777
60.0	1830.0	2.03514158528777
60.0	1840.0	2.03514158528777
60.0	1850.0	2.03514158528777
60.0	1860.0	2.03514158528777
70.0	50.0	2.03514158528777
70.0	60.0	2.03514158528777
70.0	70.0	2.03514158528777
70.0	80.0	2.03514158528777
70.0	90.0	2.03514158528777
70.0	100.0	2.03514158528777
70.0	110.0	2.03514158528777
70.0	120.0	2.03514158528777
70.0	130.0	2.03514158528777
70.0	140.0	2.03514158528777
70.0	150.0	2.03514158528777
70.0	160.0	2.03514158528777
70.0	170.0	2.03514158528777
70.0	180.0	2.03514158528777
70.0	190.0	2.03514158528777
70.0	200.0	2.03514158528777
70.0	210.0	2.03514158528777
70.0	220.0	2.03514158528777
70.0	230.0	2.03514158528777
70.0	240.0	2.03514158528777
70.0	250.0	2.03514158528777
70.0	260.0	2.03514158528777
70.0	270.0	2.03514158528777
70.0	280.0	2.03514158528777
70.0	290.0	2.03514158528777
70.0	300.0	2.03514158528777
70.0	310.0	2.03514158528777
70.0	320.0	2.03514158528777
70.0	330.0	2.03514158528777
70.0	340.0	2.03514158528777
70.0	350.0	2.03514158528777
70.0	360.0	2.03514158528777
70.0	370.0	2.03514158528777
70.0	380.0	2.03514158528777
70.0	390.0	2.03514158528777
70.0	400.0	2.03514158528777
70.0	410.0	2.03514158528777
70.0	420.0	2.03514158528777
70.0	430.0	2.03514158528777
70.0	440.0	2.03514158528777
70.0	450.0	2.03514158528777
70.0	460.0	2.03514158528777
70.0	470.0	2.03514158528777
70.0	480.0	2.035216855071672
70.0	490.0	2.036463670844643
70.0	500.0	2.0430287823680553
70.0	510.0	2.0530276115490436
70.0	520.0	2.072317308768927
70.0	530.0	2.095981622181576
70.0	540.0	2.1238286901864383
70.0	550.0	2.1465661564730576
70.0	560.0	2.1679723630212475
70.0	570.0	2.186976557865561
70.0	580.0	2.206013102888932
70.0	590.0	2.23399744564261
70.0	600.0	2.17614808057303
70.0	610.0	2.2414414535819294
70.0	620.0	2.275041800525368
70.0	630.0	2.2550864637563355
70.0	640.0	2.234945168683707
70.0	650.0	2.196067255673017
70.0	660.0	2.2125612968576163
70.0	670.0	2.185067549379092
70.0	680.0	2.2072975189065116
70.0	690.0	2.197344517182788
70.0	700.0	2.1879968425120486
70.0	710.0	2.1793644398473164
70.0	720.0	2.1733903871950346
70.0	730.0	2.1816774390997407
70.0	740.0	2.187512209297362
70.0	750.0	2.1793282095761994
70.0	760.0	2.1812425153248056
70.0	770.0	2.174896892381791
70.0	780.0	2.1747647592049195
70.0	790.0	2.186141659258975
70.0	800.0	2.1929883418172023
70.0	810.0	2.1918066281637483
70.0	820.0	2.1835289689502564
70.0	830.0	2.1808204707254637
70.0	840.0	2.1817387480421973
70.0	850.0	2.193232327778453
70.0	860.0	2.198295862105375
70.0	870.0	2.204824626730042
70.0	880.0	2.198247893306222
70.0	890.0	2.196531520629363
70.0	900.0	2.2066725480886853
70.0	910.0	2.2117244612802667
70.0	920.0	2.212391507904076
70.0	930.0	2.2136023522799877
70.0	940.0	2.2129544667457894
70.0	950.0	2.234387898597138
70.0	960.0	2.219985557232269
70.0	970.0	2.207687399618032
70.0	980.0	2.2181718401179875
70.0	990.0	2.2166797242287997
70.0	1000.0	2.211975195025476
70.0	1010.0	2.2222571675545315
70.0	1020.0	2.2138481187216263
70.0	1030.0	2.2116542125764713
70.0	1040.0	2.2039415766103345
70.0	1050.0	2.2119993261133244
70.0	1060.0	2.1964742933686323
70.0	1070.0	2.192357055412751
70.0	1080.0	2.1945062913222153
70.0	1090.0	2.191604778718333
70.0	1100.0	2.190530649985566
70.0	1110.0	2.189685830088434
70.0	1120.0	2.199015930709002
70.0	1130.0	2.20977954336598
70.0	1140.0	2.216776827663621
70.0	1150.0	2.20542705117088
70.0	1160.0	2.2072903738880396
70.0	1170.0	2.217771608618512
70.0	1180.0	2.20871912904728
70.0	1190.0	2.2202927384072613
70.0	1200.0	2.1991799320872434
70.0	1210.0	2.1817307658932763
70.0	1220.0	2.2003949055405863
70.0	1230.0	2.1883118618950372
70.0	1240.0	2.1693385352864225
70.0	1250.0	2.1883618322521112
70.0	1260.0	2.176244020603357
70.0	1270.0	2.2120447840918676
70.0	1280.0	2.2018361596132414
70.0	1290.0	2.163472924304209
70.0	1300.0	2.2431437732727817
70.0	1310.0	2.2188472648467035
70.0	1320.0	2.200924237333539
70.0	1330.0	2.181472422642545
70.0	1340.0	2.1576619137233357
70.0	1350.0	2.1344251801847367
70.0	1360.0	2.1134298946676546
70.0	1370.0	2.0913640586931703
70.0	1380.0	2.071512610276594
70.0	1390.0	2.0541174659282224
70.0	1400.0	2.0448076212128528
70.0	1410.0	2.037850522273964
70.0	1420.0	2.0352920797343095
70.0	1430.0	2.0352920797343095
70.0	1440.0	2.0352419349700206
70.0	1450.0	2.03514158528777
70.0	1460.0	2.03514158528777
70.0	1470.0	2.03514158528777
70.0	1480.0	2.03514158528777
70.0	1490.0	2.03514158528777
70.0	1500.0	2.03514158528777
70.0	1510.0	2.03514158528777
70.0	1520.0	2.03514158528777
70.0	1530.0	2.03514158528777
70.0	1540.0	2.03514158528777
70.0	1550.0	2.03514158528777
70.0	1560.0	2.03514158528777
70.0	1570.0	2.03514158528777
70.0	1580.0	2.03514158528777
70.0	1590.0	2.03514158528777
70.0	1600.0	2.03514158528777
70.0	1610.0	2.03514158528777
70.0	1620.0	2.03514158528777
70.0	1630.0	2.03514158528777
70.0	1640.0	2.03514158528777
70.0	1650.0	2.03514158528777
70.0	1660.0	2.03514158528777
70.0	1670.0	2.03514158528777
70.0	1680.0	2.03514158528777
70.0	1690.0	2.03514158528777
70.0	1700.0	2.03514158528777
70.0	1710.0	2.03514158528777
70.0	1720.0	2.03514158528777
70.0	1730.0	2.03514158528777
70.0	1740.0	2.03514158528777
70.0	1750.0	2.03514158528777
70.0	1760.0	2.03514158528777
70.0	1770.0	2.03514158528777
70.0	1780.0	2.03514158528777
70.0	1790.0	2.03514158528777
70.0	1800.0	2.03514158528777
70.0	1810.0	2.03514158528777
70.0	1820.0	2.03514158528777
70.0	1830.0	2.03514158528777
70.0	1840.0	2.03514158528777
70.0	1850.0	2.03514158528777
70.0	1860.0	2.03514158528777
80.0	50.0	2.03514158528777
80.0	60.0	2.03514158528777
80.0	70.0	2.03514158528777
80.0	80.0	2.03514158528777
80.0	90.0	2.03514158528777
80.0	100.0	2.03514158528777
80.0	110.0	2.03514158528777
80.0	120.0	2.03514158528777
80.0	130.0	2.03514158528777
80.0	140.0	2.03514158528777
80.0	150.0	2.03514158528777
80.0	160.0	2.03514158528777
80.0	170.0	2.03514158528777
80.0	180.0	2.03514158528777
80.0	190.0	2.03514158528777
80.0	200.0	2.03514158528777
80.0	210.0	2.03514158528777
80.0	220.0	2.03514158528777
80.0	230.0	2.03514158528777
80.0	240.0	2.03514158528777
80.0	250.0	2.03514158528777
80.0	260.0	2.03514158528777
80.0	270.0	2.03514158528777
80.0	280.0	2.03514158528777
80.0	290.0	2.03514158528777
80.0	300.0	2.03514158528777
80.0	310.0	2.03514158528777
80.0	320.0	2.03514158528777
80.0	330.0	2.03514158528777
80.0	340.0	2.03514158528777
80.0	350.0	2.03514158528777
80.0	360.0	2.03514158528777
80.0	370.0	2.03514158528777
80.0	380.0	2.03514158528777
80.0	390.0	2.03514158528777
80.0	400.0	2.03514158528777
80.0	410.0	2.03514158528777
80.0	420.0	2.03514158528777
80.0	430.0	2.03514158528777
80.0	440.0	2.03514158528777
80.0	450.0	2.03514158528777
80.0	460.0	2.03514158528777
80.0	470.0	2.03514158528777
80.0	480.0	2.0358291875517396
80.0	490.0	2.038677042192677
80.0	500.0	2.049207414608006
80.0	510.0	2.0618835966317737
80.0	520.0	2.0831060039315035
80.0	530.0	2.1078508279451236
80.0	540.0	2.136520504424085
80.0	550.0	2.1604653618886163
80.0	560.0	2.1838659658120134
80.0	570.0	2.204581139659613
80.0	580.0	2.2245105324418875
80.0	590.0	2.1870947864562518
80.0	600.0	2.222801931367118
80.0	610.0	2.2703484211596656
80.0	620.0	2.2625328548368357
80.0	630.0	2.233947697490247
80.0	640.0	2.214704545548137
80.0	650.0	2.2191937310488155
80.0	660.0	2.191119350824316
80.0	670.0	2.2193759488880187
80.0	680.0	2.2029158891476763
80.0	690.0	2.192584742721501
80.0	700.0	2.1841990021498585
80.0	710.0	2.1917637753755366
80.0	720.0	2.184953504605245
80.0	730.0	2.1810217754493406
80.0	740.0	2.1937428196649345
80.0	750.0	2.186019567014032
80.0	760.0	2.184642889242411
80.0	770.0	2.177607026308786
80.0	780.0	2.1792321574971156
80.0	790.0	2.184366939665678
80.0	800.0	2.1928964002090527
80.0	810.0	2.2018054953855746
80.0	820.0	2.20197346007511
80.0	830.0	2.2033822203031193
80.0	840.0	2.1853973744365613
80.0	850.0	2.196295293203578
80.0	860.0	2.209775612255674
80.0	870.0	2.220812452498695
80.0	880.0	2.2149676223301
80.0	890.0	2.214022436128876
80.0	900.0	2.223550139332701
80.0	910.0	2.2194037149188897
80.0	920.0	2.229178917856849
80.0	930.0	2.229911890032953
80.0	940.0	2.2183086631143527
80.0	950.0	2.235827762321592
80.0	960.0	2.223214918160659
80.0	970.0	2.2239112598101864
80.0	980.0	2.230265930694366
80.0	990.0	2.227206651440816
80.0	1000.0	2.227688915539865
80.0	1010.0	2.230572640987685
80.0	1020.0	2.2255802197534527
80.0	1030.0	2.2325705155468247
80.0	1040.0	2.21581956182866
80.0	1050.0	2.2198266789392935
80.0	1060.0	2.218148929819655
80.0	1070.0	2.2207500544657037
80.0	1080.0	2.211271734710411
80.0	1090.0	2.209265028422891
80.0	1100.0	2.2125262652481634
80.0	1110.0	2.2041266263705825
80.0	1120.0	2.207569409081265
80.0	1130.0	2.223772496453938
80.0	1140.0	2.2268450433975575
80.0	1150.0	2.2353022357546766
80.0	1160.0	2.2303736354902957
80.0	1170.0	2.2280905968471942
80.0	1180.0	2.227406228505748
80.0	1190.0	2.2213078626799416
80.0	1200.0	2.2138587996117147
80.0	1210.0	2.200271467550553
80.0	1220.0	2.197919183566411
80.0	1230.0	2.2048256633348773
80.0	1240.0	2.183909205394737
80.0	1250.0	2.1943211606060564
80.0	1260.0	2.176331480015457
80.0	1270.0	2.192161788632032
80.0	1280.0	2.196794538423618
80.0	1290.0	2.1711788401956027
80.0	1300.0	2.2186533793629812
80.0	1310.0	2.2305569515837655
80.0	1320.0	2.21135082609324
80.0	1330.0	2.1927785171063165
80.0	1340.0	2.16928910244268
80.0	1350.0	2.144353158157429
80.0	1360.0	2.124241163171696
80.0	1370.0	2.101289971914422
80.0	1380.0	2.0802393911337123
80.0	1390.0	2.0609857585877585
80.0	1400.0	2.049426334614929
80.0	1410.0	2.0386423085021206
80.0	1420.0	2.0352920797343095
80.0	1430.0	2.0352920797343095
80.0	1440.0	2.0352419349700206
80.0	1450.0	2.03514158528777
80.0	1460.0	2.03514158528777
80.0	1470.0	2.03514158528777
80.0	1480.0	2.03514158528777
80.0	1490.0	2.03514158528777
80.0	1500.0	2.03514158528777
80.0	1510.0	2.03514158528777
80.0	1520.0	2.03514158528777
80.0	1530.0	2.03514158528777
80.0	1540.0	2.03514158528777
80.0	1550.0	2.03514158528777
80.0	1560.0	2.03514158528777
80.0	1570.0	2.03514158528777
80.0	1580.0	2.03514158528777
80.0	1590.0	2.03514158528777
80.0	1600.0	2.03514158528777
80.0	1610.0	2.03514158528777
80.0	1620.0	2.03514158528777
80.0	1630.0	2.03514158528777
80.0	1640.0	2.03514158528777
80.0	1650.0	2.03514158528777
80.0	1660.0	2.03514158528777
80.0	1670.0	2.03514158528777
80.0	1680.0	2.03514158528777
80.0	1690.0	2.03514158528777
80.0	1700.0	2.03514158528777
80.0	1710.0	2.03514158528777
80.0	1720.0	2.03514158528777
80.0	1730.0	2.03514158528777
80.0	1740.0	2.03514158528777
80.0	1750.0	2.03514158528777
80.0	1760.0	2.03514158528777
80.0	1770.0	2.03514158528777
80.0	1780.0	2.03514158528777
80.0	1790.0	2.03514158528777
80.0	1800.0	2.03514158528777
80.0	1810.0	2.03514158528777
80.0	1820.0	2.03514158528777
80.0	1830.0	2.03514158528777
80.0	1840.0	2.03514158528777
80.0	1850.0	2.03514158528777
80.0	1860.0	2.03514158528777
90.0	50.0	2.03514158528777
90.0	60.0	2.03514158528777
90.0	70.0	2.03514158528777
90.0	80.0	2.03514158528777
90.0	90.0	2.03514158528777
90.0	100.0	2.03514158528777
90.0	110.0	2.03514158528777
90.0	120.0	2.03514158528777
90.0	130.0	2.03514158528777
90.0	140.0	2.03514158528777
90.0	150.0	2.03514158528777
90.0	160.0	2.03514158528777
90.0	170.0	2.03514158528777
90.0	180.0	2.03514158528777
90.0	190.0	2.03514158528777
90.0	200.0	2.03514158528777
90.0	210.0	2.03514158528777
90.0	220.0	2.03514158528777
90.0	230.0	2.03514158528777
90.0	240.0	2.03514158528777
90.0	250.0	2.03514158528777
90.0	260.0	2.03514158528777
90.0	270.0	2.03514158528777
90.0	280.0	2.03514158528777
90.0	290.0	2.03514158528777
90.0	300.0	2.03514158528777
90.0	310.0	2.03514158528777
90.0	320.0	2.03514158528777
90.0	330.0	2.03514158528777
90.0	340.0	2.03514158528777
90.0	350.0	2.03514158528777
90.0	360.0	2.03514158528777
90.0	370.0	2.03514158528777
90.0	380.0	2.03514158528777
90.0	390.0	2.03514158528777
90.0	400.0	2.03514158528777
90.0	410.0	2.03514158528777
90.0	420.0	2.03514158528777
90.0	430.0	2.03514158528777
90.0	440.0	2.03514158528777
90.0	450.0	2.03514158528777
90.0	460.0	2.03514158528777
90.0	470.0	2.03514158528777
90.0	480.0	2.0369020334180856
90.0	490.0	2.0425604816355087
90.0	500.0	2.056110583282791
90.0	510.0	2.07251599517505
90.0	520.0	2.0943640654647866
90.0	530.0	2.1211625324148384
90.0	540.0	2.151543102687387
90.0	550.0	2.1753583593743255
90.0	560.0	2.196511590911572
90.0	570.0	2.2187866850909406
90.0	580.0	2.215412895892123
90.0	590.0	2.1921159302769566
90.0	600.0	2.2632614084025815
90.0	610.0	2.2567565192187833
90.0	620.0	2.2299334124020445
90.0	630.0	2.2294651183028633
90.0	640.0	2.2110136158610683
90.0	650.0	2.2023250893139235
90.0	660.0	2.2212582313901037
90.0	670.0	2.20948154925448
90.0	680.0	2.2117433612691513
90.0	690.0	2.2016027527863016
90.0	700.0	2.2019332537402265
90.0	710.0	2.1981818724477544
90.0	720.0	2.1946018812448362
90.0	730.0	2.203707051275961
90.0	740.0	2.203156299314704
90.0	750.0	2.1872769748895986
90.0	760.0	2.1749771426514544
90.0	770.0	2.1729832486688108
90.0	780.0	2.18519607715829
90.0	790.0	2.1965963695591935
90.0	800.0	2.206247390914511
90.0	810.0	2.201441451007397
90.0	820.0	2.203691872316776
90.0	830.0	2.215544743761448
90.0	840.0	2.209024660259524
90.0	850.0	2.2345854257235738
90.0	860.0	2.236027145388082
90.0	870.0	2.2249436889202125
90.0	880.0	2.2067821258061042
90.0	890.0	2.2247163641471097
90.0	900.0	2.2242162276780406
90.0	910.0	2.217817361050866
90.0	920.0	2.221938968759132
90.0	930.0	2.2197621176660607
90.0	940.0	2.21706098121715
90.0	950.0	2.2237183993663905
90.0	960.0	2.2163334572419418
90.0	970.0	2.2248151221616306
90.0	980.0	2.2391776797708234
90.0	990.0	2.2459614310380265
90.0	1000.0	2.2323277350663524
90.0	1010.0	2.2295617992741588
90.0	1020.0	2.237645575970952
90.0	1030.0	2.239228687532987
90.0	1040.0	2.2320901116975715
90.0	1050.0	2.2283684277986566
90.0	1060.0	2.2156344626289806
90.0	1070.0	2.2289798611411107
90.0	1080.0	2.2157854667519072
90.0	1090.0	2.2244764002488195
90.0	1100.0	2.22563541682709
90.0	1110.0	2.2222092367590607
90.0	1120.0	2.2236064413208436
90.0	1130.0	2.2139044854347514
90.0	1140.0	2.22838979206581
90.0	1150.0	2.2311665989654625
90.0	1160.0	2.2412587010450826
90.0	1170.0	2.234600710285174
90.0	1180.0	2.2289106639744127
90.0	1190.0	2.2310075160758798
90.0	1200.0	2.2150229750829276
90.0	1210.0	2.2038640366824582
90.0	1220.0	2.193359047566162
90.0	1230.0	2.1969415145901565
90.0	1240.0	2.2067088421234815
90.0	1250.0	2.1740492104653226
90.0	1260.0	2.1835640280446413
90.0	1270.0	2.1796634939709354
90.0	1280.0	2.1995658077161764
90.0	1290.0	2.2049888161957165
90.0	1300.0	2.180197423494675
90.0	1310.0	2.2411533247645603
90.0	1320.0	2.223702331146974
90.0	1330.0	2.2061448163220443
90.0	1340.0	2.182282182292272
90.0	1350.0	2.1573129542256595
90.0	1360.0	2.1373932266589546
90.0	1370.0	2.1133814224533256
90.0	1380.0	2.0911505087438056
90.0	1390.0	2.069116851820652
90.0	1400.0	2.056067203833815
90.0	1410.0	2.0425255579952655
90.0	1420.0	2.0361680222158998
90.0	1430.0	2.0352920797343095
90.0	1440.0	2.0352419349700206
90.0	1450.0	2.03514158528777
90.0	1460.0	2.03514158528777
90.0	1470.0	2.03514158528777
90.0	1480.0	2.03514158528777
90.0	1490.0	2.03514158528777
90.0	1500.0	2.03514158528777
90.0	1510.0	2.03514158528777
90.0	1520.0	2.03514158528777
90.0	1530.0	2.03514158528777
90.0	1540.0	2.03514158528777
90.0	1550.0	2.03514158528777
90.0	1560.0	2.03514158528777
90.0	1570.0	2.03514158528777
90.0	1580.0	2.03514158528777
90.0	1590.0	2.03514158528777
90.0	1600.0	2.03514158528777
90.0	1610.0	2.03514158528777
90.0	1620.0	2.03514158528777
90.0	1630.0	2.03514158528777
90.0	1640.0	2.03514158528777
90.0	1650.0	2.03514158528777
90.0	1660.0	2.03514158528777
90.0	1670.0	2.03514158528777
90.0	1680.0	2.03514158528777
90.0	1690.0	2.03514158528777
90.0	1700.0	2.03514158528777
90.0	1710.0	2.03514158528777
90.0	1720.0	2.03514158528777
90.0	1730.0	2.03514158528777
90.0	1740.0	2.03514158528777
90.0	1750.0	2.03514158528777
90.0	1760.0	2.03514158528777
90.0	1770.0	2.03514158528777
90.0	1780.0	2.03514158528777
90.0	1790.0	2.03514158528777
90.0	1800.0	2.03514158528777
90.0	1810.0	2.03514158528777
90.0	1820.0	2.03514158528777
90.0	1830.0	2.03514158528777
90.0	1840.0	2.03514158528777
90.0	1850.0	2.03514158528777
90.0	1860.0	2.03514158528777
100.0	50.0	2.03514158528777
100.0	60.0	2.03514158528777
100.0	70.0	2.03514158528777
100.0	80.0	2.03514158528777
100.0	90.0	2.03514158528777
100.0	100.0	2.03514158528777
100.0	110.0	2.03514158528777
100.0	120.0	2.03514158528777
100.0	130.0	2.03514158528777
100.0	140.0	2.03514158528777
100.0	150.0	2.03514158528777
100.0	160.0	2.03514158528777
100.0	170.0	2.03514158528777
100.0	180.0	2.03514158528777
100.0	190.0	2.03514158528777
100.0	200.0	2.03514158528777
100.0	210.0	2.03514158528777
100.0	220.0	2.03514158528777
100.0	230.0	2.03514158528777
100.0	240.0	2.03514158528777
100.0	250.0	2.03514158528777
100.0	260.0	2.03514158528777
100.0	270.0	2.03514158528777
100.0	280.0	2.03514158528777
100.0	290.0	2.03514158528777
100.0	300.0	2.03514158528777
100.0	310.0	2.03514158528777
100.0	320.0	2.03514158528777
100.0	330.0	2.03514158528777
100.0	340.0	2.03514158528777
100.0	350.0	2.03514158528777
100.0	360.0	2.03514158528777
100.0	370.0	2.03514158528777
100.0	380.0	2.03514158528777
100.0	390.0	2.03514158528777
100.0	400.0	2.03514158528777
100.0	410.0	2.03514158528777
100.0	420.0	2.03514158528777
100.0	430.0	2.03514158528777
100.0	440.0	2.03514158528777
100.0	450.0	2.03514158528777
100.0	460.0	2.03514158528777
100.0	470.0	2.0352795454216626
100.0	480.0	2.0375161610591936
100.0	490.0	2.0462631628379406
100.0	500.0	2.064565431963614
100.0	510.0	2.0840871528917293
100.0	520.0	2.107549572914274
100.0	530.0	2.1353096912543044
100.0	540.0	2.1653600746860238
100.0	550.0	2.187644781452991
100.0	560.0	2.2097033595612228
100.0	570.0	2.2329550940877207
100.0	580.0	2.1892908374739943
100.0	590.0	2.2324971212675857
100.0	600.0	2.256991085010897
100.0	610.0	2.2373820451104858
100.0	620.0	2.2255009038680513
100.0	630.0	2.2129744010595513
100.0	640.0	2.2189365963033327
100.0	650.0	2.219251604753941
100.0	660.0	2.213292946202171
100.0	670.0	2.207925737235368
100.0	680.0	2.209840163381096
100.0	690.0	2.2115614459259216
100.0	700.0	2.2035178995712097
100.0	710.0	2.1915538902444522
100.0	720.0	2.19250741376224
100.0	730.0	2.194844030015006
100.0	740.0	2.1997238594451782
100.0	750.0	2.1820196399316396
100.0	760.0	2.1781351622824614
100.0	770.0	2.170059181063862
100.0	780.0	2.177662445289759
100.0	790.0	2.189875379161678
100.0	800.0	2.205271130430158
100.0	810.0	2.210654221025558
100.0	820.0	2.222827205345558
100.0	830.0	2.221232516108331
100.0	840.0	2.2089309380162296
100.0	850.0	2.2309781828575908
100.0	860.0	2.23424522489149
100.0	870.0	2.2331907253006706
100.0	880.0	2.216305629568081
100.0	890.0	2.2272125942061427
100.0	900.0	2.2327379030741468
100.0	910.0	2.2215886839078394
100.0	920.0	2.2215993808660124
100.0	930.0	2.2245534510020804
100.0	940.0	2.212994034941348
100.0	950.0	2.220115737886145
100.0	960.0	2.2148877038037935
100.0	970.0	2.2177630164727042
100.0	980.0	2.245634896127581
100.0	990.0	2.2470386089511853
100.0	1000.0	2.2341597720546944
100.0	1010.0	2.2346115017477426
100.0	1020.0	2.252471618642038
100.0	1030.0	2.260456155453553
100.0	1040.0	2.241557666651374
100.0	1050.0	2.2351646651559407
100.0	1060.0	2.224380343534614
100.0	1070.0	2.2309866623001633
100.0	1080.0	2.2259298351092847
100.0	1090.0	2.2247293793100558
100.0	1100.0	2.2316746944127948
100.0	1110.0	2.222002793495858
100.0	1120.0	2.2247362283848107
100.0	1130.0	2.225637432300779
100.0	1140.0	2.216007386613815
100.0	1150.0	2.2159370918396855
100.0	1160.0	2.232711460036633
100.0	1170.0	2.2437629978977145
100.0	1180.0	2.2274377518714625
100.0	1190.0	2.2247584918145393
100.0	1200.0	2.211778259361578
100.0	1210.0	2.2015497663593355
100.0	1220.0	2.1938827608668863
100.0	1230.0	2.1761854081868797
100.0	1240.0	2.2007159113003554
100.0	1250.0	2.1853102784055745
100.0	1260.0	2.1831187623870982
100.0	1270.0	2.173827052345707
100.0	1280.0	2.1796501983911023
100.0	1290.0	2.1897739158022778
100.0	1300.0	2.169600319122855
100.0	1310.0	2.2252784373425625
100.0	1320.0	2.2320433564991315
100.0	1330.0	2.213168884589762
100.0	1340.0	2.1903874868623756
100.0	1350.0	2.1665678737230896
100.0	1360.0	2.1470496778826886
100.0	1370.0	2.1236626812434554
100.0	1380.0	2.099620790326043
100.0	1390.0	2.075350080905609
100.0	1400.0	2.060607029889624
100.0	1410.0	2.045678932110146
100.0	1420.0	2.0372795512311015
100.0	1430.0	2.0355174835348
100.0	1440.0	2.0352419349700206
100.0	1450.0	2.03514158528777
100.0	1460.0	2.03514158528777
100.0	1470.0	2.03514158528777
100.0	1480.0	2.03514158528777
100.0	1490.0	2.03514158528777
100.0	1500.0	2.03514158528777
100.0	1510.0	2.03514158528777
100.0	1520.0	2.03514158528777
100.0	1530.0	2.03514158528777
100.0	1540.0	2.03514158528777
100.0	1550.0	2.03514158528777
100.0	1560.0	2.03514158528777
100.0	1570.0	2.03514158528777
100.0	1580.0	2.03514158528777
100.0	1590.0	2.03514158528777
100.0	1600.0	2.03514158528777
100.0	1610.0	2.03514158528777
100.0	1620.0	2.03514158528777
100.0	1630.0	2.03514158528777
100.0	1640.0	2.03514158528777
100.0	1650.0	2.03514158528777
100.0	1660.0	2.03514158528777
100.0	1670.0	2.03514158528777
100.0	1680.0	2.03514158528777
100.0	1690.0	2.03514158528777
100.0	1700.0	2.03514158528777
100.0	1710.0	2.03514158528777
100.0	1720.0	2.03514158528777
100.0	1730.0	2.03514158528777
100.0	1740.0	2.03514158528777
100.0	1750.0	2.03514158528777
100.0	1760.0	2.03514158528777
100.0	1770.0	2.03514158528777
100.0	1780.0	2.03514158528777
100.0	1790.0	2.03514158528777
100.0	1800.0	2.03514158528777
100.0	1810.0	2.03514158528777
100.0	1820.0	2.03514158528777
100.0	1830.0	2.03514158528777
100.0	1840.0	2.03514158528777
100.0	1850.0	2.03514158528777
100.0	1860.0	2.03514158528777
110.0	50.0	2.03514158528777
110.0	60.0	2.03514158528777
110.0	70.0	2.03514158528777
110.0	80.0	2.03514158528777
110.0	90.0	2.03514158528777
110.0	100.0	2.03514158528777
110.0	110.0	2.03514158528777
110.0	120.0	2.03514158528777
110.0	130.0	2.03514158528777
110.0	140.0	2.03514158528777
110.0	150.0	2.03514158528777
110.0	160.0	2.03514158528777
110.0	170.0	2.03514158528777
110.0	180.0	2.03514158528777
110.0	190.0	2.03514158528777
110.0	200.0	2.03514158528777
110.0	210.0	2.03514158528777
110.0	220.0	2.03514158528777
110.0	230.0	2.03514158528777
110.0	240.0	2.03514158528777
110.0	250.0	2.03514158528777
110.0	260.0	2.03514158528777
110.0	270.0	2.03514158528777
110.0	280.0	2.03514158528777
110.0	290.0	2.03514158528777
110.0	300.0	2.03514158528777
110.0	310.0	2.03514158528777
110.0	320.0	2.03514158528777
110.0	330.0	2.03514158528777
110.0	340.0	2.03514158528777
110.0	350.0	2.03514158528777
110.0	360.0	2.03514158528777
110.0	370.0	2.03514158528777
110.0	380.0	2.03514158528777
110.0	390.0	2.03514158528777
110.0	400.0	2.03514158528777
110.0	410.0	2.03514158528777
110.0	420.0	2.03514158528777
110.0	430.0	2.03514158528777
110.0	440.0	2.03514158528777
110.0	450.0	2.03514158528777
110.0	460.0	2.03514158528777
110.0	470.0	2.0353923091892927
110.0	480.0	2.0398548293730463
110.0	490.0	2.0514110387603455
110.0	500.0	2.0787063903113636
110.0	510.0	2.1004200282583407
110.0	520.0	2.1253039005579937
110.0	530.0	2.149952133536435
110.0	540.0	2.17843480040032
110.0	550.0	2.1998606870406556
110.0	560.0	2.221206165666371
110.0	570.0	2.247737370947338
110.0	580.0	2.1973043750962704
110.0	590.0	2.268030756218222
110.0	600.0	2.231801216900944
110.0	610.0	2.222330976316842
110.0	620.0	2.220613580190305
110.0	630.0	2.210761779971233
110.0	640.0	2.226580345505942
110.0	650.0	2.2129609736084572
110.0	660.0	2.2120051198096293
110.0	670.0	2.2180571339230366
110.0	680.0	2.2156975829675924
110.0	690.0	2.2129509988552902
110.0	700.0	2.209088619272073
110.0	710.0	2.2223023865139746
110.0	720.0	2.233303685377108
110.0	730.0	2.2093983838779576
110.0	740.0	2.216244342700451
110.0	750.0	2.202420705458967
110.0	760.0	2.201477982985472
110.0	770.0	2.2125833189852653
110.0	780.0	2.212047567996941
110.0	790.0	2.22538312806007
110.0	800.0	2.2212402143404346
110.0	810.0	2.2234859113469376
110.0	820.0	2.2356788433080794
110.0	830.0	2.2483764624066054
110.0	840.0	2.2307157398383706
110.0	850.0	2.242501307344387
110.0	860.0	2.246423959822974
110.0	870.0	2.2503941670357404
110.0	880.0	2.2354315467257835
110.0	890.0	2.250941240834848
110.0	900.0	2.2583709591226566
110.0	910.0	2.246315578149803
110.0	920.0	2.2601265869425973
110.0	930.0	2.259185719281774
110.0	940.0	2.2480472661243667
110.0	950.0	2.2444021062233404
110.0	960.0	2.240586218943809
110.0	970.0	2.2487262460082404
110.0	980.0	2.260106685045832
110.0	990.0	2.262574809104121
110.0	1000.0	2.247449754188445
110.0	1010.0	2.2378247499765407
110.0	1020.0	2.250504122735747
110.0	1030.0	2.252491967097092
110.0	1040.0	2.2370100728123883
110.0	1050.0	2.2275945335501057
110.0	1060.0	2.223059853276392
110.0	1070.0	2.2297994615425725
110.0	1080.0	2.2273491598775776
110.0	1090.0	2.216974731419736
110.0	1100.0	2.225977262130839
110.0	1110.0	2.2181199343428415
110.0	1120.0	2.22849325912736
110.0	1130.0	2.227173504599763
110.0	1140.0	2.2189873938954796
110.0	1150.0	2.2056700845369765
110.0	1160.0	2.224827591902891
110.0	1170.0	2.236259394208979
110.0	1180.0	2.2312196558499244
110.0	1190.0	2.225303554111933
110.0	1200.0	2.21446201741446
110.0	1210.0	2.207078724595441
110.0	1220.0	2.202155199880134
110.0	1230.0	2.177791641270431
110.0	1240.0	2.176122135969599
110.0	1250.0	2.1990186019556335
110.0	1260.0	2.1800664618559717
110.0	1270.0	2.1859418983274566
110.0	1280.0	2.174327406759315
110.0	1290.0	2.1860479856833264
110.0	1300.0	2.198445826483436
110.0	1310.0	2.174814011945985
110.0	1320.0	2.240496971394552
110.0	1330.0	2.2189530754811044
110.0	1340.0	2.197569634893094
110.0	1350.0	2.173418377587837
110.0	1360.0	2.1537615230020393
110.0	1370.0	2.1310492402329806
110.0	1380.0	2.1077887415589855
110.0	1390.0	2.0827146682117035
110.0	1400.0	2.066828214675999
110.0	1410.0	2.050158533407019
110.0	1420.0	2.0395066865755624
110.0	1430.0	2.0367554240772665
110.0	1440.0	2.0356474046146973
110.0	1450.0	2.03514158528777
110.0	1460.0	2.03514158528777
110.0	1470.0	2.03514158528777
110.0	1480.0	2.03514158528777
110.0	1490.0	2.03514158528777
110.0	1500.0	2.03514158528777
110.0	1510.0	2.03514158528777
110.0	1520.0	2.03514158528777
110.0	1530.0	2.03514158528777
110.0	1540.0	2.03514158528777
110.0	1550.0	2.03514158528777
110.0	1560.0	2.03514158528777
110.0	1570.0	2.03514158528777
110.0	1580.0	2.03514158528777
110.0	1590.0	2.03514158528777
110.0	1600.0	2.03514158528777
110.0	1610.0	2.03514158528777
110.0	1620.0	2.03514158528777
110.0	1630.0	2.03514158528777
110.0	1640.0	2.03514158528777
110.0	1650.0	2.03514158528777
110.0	1660.0	2.03514158528777
110.0	1670.0	2.03514158528777
110.0	1680.0	2.03514158528777
110.0	1690.0	2.03514158528777
110.0	1700.0	2.03514158528777
110.0	1710.0	2.03514158528777
110.0	1720.0	2.03514158528777
110.0	1730.0	2.03514158528777
110.0	1740.0	2.03514158528777
110.0	1750.0	2.03514158528777
110.0	1760.0	2.03514158528777
110.0	1770.0	2.03514158528777
110.0	1780.0	2.03514158528777
110.0	1790.0	2.03514158528777
110.0	1800.0	2.03514158528777
110.0	1810.0	2.03514158528777
110.0	1820.0	2.03514158528777
110.0	1830.0	2.03514158528777
110.0	1840.0	2.03514158528777
110.0	1850.0	2.03514158528777
110.0	1860.0	2.03514158528777
120.0	50.0	2.03514158528777
120.0	60.0	2.03514158528777
120.0	70.0	2.03514158528777
120.0	80.0	2.03514158528777
120.0	90.0	2.03514158528777
120.0	100.0	2.03514158528777
120.0	110.0	2.03514158528777
120.0	120.0	2.03514158528777
120.0	130.0	2.03514158528777
120.0	140.0	2.03514158528777
120.0	150.0	2.03514158528777
120.0	160.0	2.03514158528777
120.0	170.0	2.03514158528777
120.0	180.0	2.03514158528777
120.0	190.0	2.03514158528777
120.0	200.0	2.03514158528777
120.0	210.0	2.03514158528777
120.0	220.0	2.03514158528777
120.0	230.0	2.03514158528777
120.0	240.0	2.03514158528777
120.0	250.0	2.03514158528777
120.0	260.0	2.03514158528777
120.0	270.0	2.03514158528777
120.0	280.0	2.03514158528777
120.0	290.0	2.03514158528777
120.0	300.0	2.03514158528777
120.0	310.0	2.03514158528777
120.0	320.0	2.03514158528777
120.0	330.0	2.03514158528777
120.0	340.0	2.03514158528777
120.0	350.0	2.03514158528777
120.0	360.0	2.03514158528777
120.0	370.0	2.03514158528777
120.0	380.0	2.03514158528777
120.0	390.0	2.03514158528777
120.0	400.0	2.03514158528777
120.0	410.0	2.03514158528777
120.0	420.0	2.03514158528777
120.0	430.0	2.03514158528777
120.0	440.0	2.03514158528777
120.0	450.0	2.03514158528777
120.0	460.0	2.03514158528777
120.0	470.0	2.0357310351968985
120.0	480.0	2.042436909912243
120.0	490.0	2.0571448458022545
120.0	500.0	2.0890449003311264
120.0	510.0	2.113579121307733
120.0	520.0	2.1386371867497447
120.0	530.0	2.161435204408218
120.0	540.0	2.1881193499270917
120.0	550.0	2.2107574235136456
120.0	560.0	2.2332385250758464
120.0	570.0	2.18787453088149
120.0	580.0	2.2361587540215515
120.0	590.0	2.2713920151614397
120.0	600.0	2.237011110872061
120.0	610.0	2.2202715845648946
120.0	620.0	2.2070529339705045
120.0	630.0	2.235187594263326
120.0	640.0	2.232483593697652
120.0	650.0	2.202557933942609
120.0	660.0	2.21198674888313
120.0	670.0	2.2215086722050064
120.0	680.0	2.2118903380804413
120.0	690.0	2.2071078866031475
120.0	700.0	2.209864089720547
120.0	710.0	2.21762450478577
120.0	720.0	2.218583833408537
120.0	730.0	2.2004765734198357
120.0	740.0	2.2185243748164574
120.0	750.0	2.2148582433734783
120.0	760.0	2.197956555830766
120.0	770.0	2.2219857809727235
120.0	780.0	2.221268693058834
120.0	790.0	2.2240497060566287
120.0	800.0	2.2265151840009265
120.0	810.0	2.2346316321121567
120.0	820.0	2.243160553622011
120.0	830.0	2.24761231414068
120.0	840.0	2.2331541769010643
120.0	850.0	2.23901265006073
120.0	860.0	2.2414839067026384
120.0	870.0	2.2456181094499827
120.0	880.0	2.2309253988845152
120.0	890.0	2.247737266336235
120.0	900.0	2.2649018040141997
120.0	910.0	2.2482892019803655
120.0	920.0	2.2505503061706653
120.0	930.0	2.2585505897501545
120.0	940.0	2.236371238265814
120.0	950.0	2.2523608445418724
120.0	960.0	2.2464983908389744
120.0	970.0	2.249906815698854
120.0	980.0	2.2619251462256678
120.0	990.0	2.2611263293910864
120.0	1000.0	2.251242891151526
120.0	1010.0	2.235644972401373
120.0	1020.0	2.2488971153861383
120.0	1030.0	2.2484243029784805
120.0	1040.0	2.235190256859471
120.0	1050.0	2.2275277767610038
120.0	1060.0	2.2223527022559946
120.0	1070.0	2.2320453184194884
120.0	1080.0	2.2156964987817624
120.0	1090.0	2.2136959035051027
120.0	1100.0	2.2191656403473723
120.0	1110.0	2.218170175460876
120.0	1120.0	2.23000722808893
120.0	1130.0	2.221435320163124
120.0	1140.0	2.2194298048921826
120.0	1150.0	2.2272706048237816
120.0	1160.0	2.2160676165281963
120.0	1170.0	2.225605723864602
120.0	1180.0	2.234950071827874
120.0	1190.0	2.227999459450996
120.0	1200.0	2.2206920242846078
120.0	1210.0	2.20679751647753
120.0	1220.0	2.212301328556527
120.0	1230.0	2.1915318672833464
120.0	1240.0	2.1751577723213518
120.0	1250.0	2.1893981920505015
120.0	1260.0	2.193615176648757
120.0	1270.0	2.207623703288898
120.0	1280.0	2.178595655336538
120.0	1290.0	2.1822606224312726
120.0	1300.0	2.209499948679209
120.0	1310.0	2.1767693587936825
120.0	1320.0	2.2187212596950836
120.0	1330.0	2.230814510442128
120.0	1340.0	2.2074759858341464
120.0	1350.0	2.181400766644596
120.0	1360.0	2.1630374003478248
120.0	1370.0	2.140755626756872
120.0	1380.0	2.1192544668646747
120.0	1390.0	2.0939049966221015
120.0	1400.0	2.076748500301216
120.0	1410.0	2.0573991996037595
120.0	1420.0	2.0444838460864214
120.0	1430.0	2.0391416422356343
120.0	1440.0	2.0365023999930676
120.0	1450.0	2.03514158528777
120.0	1460.0	2.03514158528777
120.0	1470.0	2.03514158528777
120.0	1480.0	2.03514158528777
120.0	1490.0	2.03514158528777
120.0	1500.0	2.03514158528777
120.0	1510.0	2.03514158528777
120.0	1520.0	2.03514158528777
120.0	1530.0	2.03514158528777
120.0	1540.0	2.03514158528777
120.0	1550.0	2.03514158528777
120.0	1560.0	2.03514158528777
120.0	1570.0	2.03514158528777
120.0	1580.0	2.03514158528777
120.0	1590.0	2.03514158528777
120.0	1600.0	2.03514158528777
120.0	1610.0	2.03514158528777
120.0	1620.0	2.03514158528777
120.0	1630.0	2.03514158528777
120.0	1640.0	2.03514158528777
120.0	1650.0	2.03514158528777
120.0	1660.0	2.03514158528777
120.0	1670.0	2.03514158528777
120.0	1680.0	2.03514158528777
120.0	1690.0	2.03514158528777
120.0	1700.0	2.03514158528777
120.0	1710.0	2.03514158528777
120.0	1720.0	2.03514158528777
120.0	1730.0	2.03514158528777
120.0	1740.0	2.03514158528777
120.0	1750.0	2.03514158528777
120.0	1760.0	2.03514158528777
120.0	1770.0	2.03514158528777
120.0	1780.0	2.03514158528777
120.0	1790.0	2.03514158528777
120.0	1800.0	2.03514158528777
120.0	1810.0	2.03514158528777
120.0	1820.0	2.03514158528777
120.0	1830.0	2.03514158528777
120.0	1840.0	2.03514158528777
120.0	1850.0	2.03514158528777
120.0	1860.0	2.03514158528777
130.0	50.0	2.03514158528777
130.0	60.0	2.03514158528777
130.0	70.0	2.03514158528777
130.0	80.0	2.03514158528777
130.0	90.0	2.03514158528777
130.0	100.0	2.03514158528777
130.0	110.0	2.03514158528777
130.0	120.0	2.03514158528777
130.0	130.0	2.03514158528777
130.0	140.0	2.03514158528777
130.0	150.0	2.03514158528777
130.0	160.0	2.03514158528777
130.0	170.0	2.03514158528777
130.0	180.0	2.03514158528777
130.0	190.0	2.03514158528777
130.0	200.0	2.03514158528777
130.0	210.0	2.03514158528777
130.0	220.0	2.03514158528777
130.0	230.0	2.03514158528777
130.0	240.0	2.03514158528777
130.0	250.0	2.03514158528777
130.0	260.0	2.03514158528777
130.0	270.0	2.03514158528777
130.0	280.0	2.03514158528777
130.0	290.0	2.03514158528777
130.0	300.0	2.03514158528777
130.0	310.0	2.03514158528777
130.0	320.0	2.03514158528777
130.0	330.0	2.03514158528777
130.0	340.0	2.03514158528777
130.0	350.0	2.03514158528777
130.0	360.0	2.03514158528777
130.0	370.0	2.03514158528777
130.0	380.0	2.03514158528777
130.0	390.0	2.03514158528777
130.0	400.0	2.03514158528777
130.0	410.0	2.03514158528777
130.0	420.0	2.03514158528777
130.0	430.0	2.03514158528777
130.0	440.0	2.03514158528777
130.0	450.0	2.03514158528777
130.0	460.0	2.03514158528777
130.0	470.0	2.0360231641978332
130.0	480.0	2.0445992149301397
130.0	490.0	2.064178806966882
130.0	500.0	2.098774456195208
130.0	510.0	2.124754587562057
130.0	520.0	2.148871613796797
130.0	530.0	2.1701109898148685
130.0	540.0	2.197321167789085
130.0	550.0	2.220410820657707
130.0	560.0	2.2442469717510622
130.0	570.0	2.1897477822099027
130.0	580.0	2.26390178965054
130.0	590.0	2.231193588157294
130.0	600.0	2.2215973262843285
130.0	610.0	2.217249855055773
130.0	620.0	2.206121068475386
130.0	630.0	2.236923603848487
130.0	640.0	2.2019615574491382
130.0	650.0	2.1993416061139457
130.0	660.0	2.2270155524106108
130.0	670.0	2.2208547509117897
130.0	680.0	2.210814435118867
130.0	690.0	2.2165482026588976
130.0	700.0	2.2220169341152154
130.0	710.0	2.21341052284584
130.0	720.0	2.217889931874093
130.0	730.0	2.2181817703494224
130.0	740.0	2.2212786421737505
130.0	750.0	2.2182348071066653
130.0	760.0	2.206918801312943
130.0	770.0	2.2290932831177965
130.0	780.0	2.219847181499066
130.0	790.0	2.2240298883470335
130.0	800.0	2.2365097498149815
130.0	810.0	2.2410073382281266
130.0	820.0	2.2555630326535354
130.0	830.0	2.267782207200357
130.0	840.0	2.2515056333933923
130.0	850.0	2.262284264633189
130.0	860.0	2.2617148615096343
130.0	870.0	2.2572268826582262
130.0	880.0	2.2424420537818786
130.0	890.0	2.255006396758021
130.0	900.0	2.2751266478562515
130.0	910.0	2.2533407605209113
130.0	920.0	2.2439436105802364
130.0	930.0	2.247427540151703
130.0	940.0	2.2227925757526625
130.0	950.0	2.223260746650344
130.0	960.0	2.2274540373791076
130.0	970.0	2.2426545197213588
130.0	980.0	2.251878801616579
130.0	990.0	2.2518355260270195
130.0	1000.0	2.2498237338399645
130.0	1010.0	2.2284206110246267
130.0	1020.0	2.2462611346358594
130.0	1030.0	2.2463026482226707
130.0	1040.0	2.2364655300130987
130.0	1050.0	2.235179434587742
130.0	1060.0	2.2262491101642077
130.0	1070.0	2.2409335241954937
130.0	1080.0	2.2254282870997573
130.0	1090.0	2.219357000284102
130.0	1100.0	2.2242841323059084
130.0	1110.0	2.2241690526873694
130.0	1120.0	2.2430139220633194
130.0	1130.0	2.226981756255832
130.0	1140.0	2.226336826081074
130.0	1150.0	2.2366147634657536
130.0	1160.0	2.237612066353504
130.0	1170.0	2.2204494724208823
130.0	1180.0	2.2314885679719794
130.0	1190.0	2.238361145414192
130.0	1200.0	2.240507686298336
130.0	1210.0	2.2208108620520624
130.0	1220.0	2.207728073902757
130.0	1230.0	2.204379004539886
130.0	1240.0	2.1947063715908857
130.0	1250.0	2.1764610997173923
130.0	1260.0	2.199456092909626
130.0	1270.0	2.1930384481737866
130.0	1280.0	2.19309290991426
130.0	1290.0	2.1653122925074335
130.0	1300.0	2.204867341257855
130.0	1310.0	2.194206798437644
130.0	1320.0	2.1680780103062243
130.0	1330.0	2.2291387689559135
130.0	1340.0	2.2078647331939036
130.0	1350.0	2.1823070957394344
130.0	1360.0	2.1655898333251535
130.0	1370.0	2.144383173003538
130.0	1380.0	2.1239307083090244
130.0	1390.0	2.1003343921165825
130.0	1400.0	2.0823844913366965
130.0	1410.0	2.0627931480658876
130.0	1420.0	2.0479815173713773
130.0	1430.0	2.041193665863746
130.0	1440.0	2.03662697785594
130.0	1450.0	2.03514158528777
130.0	1460.0	2.03514158528777
130.0	1470.0	2.03514158528777
130.0	1480.0	2.03514158528777
130.0	1490.0	2.03514158528777
130.0	1500.0	2.03514158528777
130.0	1510.0	2.03514158528777
130.0	1520.0	2.03514158528777
130.0	1530.0	2.03514158528777
130.0	1540.0	2.03514158528777
130.0	1550.0	2.03514158528777
130.0	1560.0	2.03514158528777
130.0	1570.0	2.03514158528777
130.0	1580.0	2.03514158528777
130.0	1590.0	2.03514158528777
130.0	1600.0	2.03514158528777
130.0	1610.0	2.03514158528777
130.0	1620.0	2.03514158528777
130.0	1630.0	2.03514158528777
130.0	1640.0	2.03514158528777
130.0	1650.0	2.03514158528777
130.0	1660.0	2.03514158528777
130.0	1670.0	2.03514158528777
130.0	1680.0	2.03514158528777
130.0	1690.0	2.03514158528777
130.0	1700.0	2.03514158528777
130.0	1710.0	2.03514158528777
130.0	1720.0	2.03514158528777
130.0	1730.0	2.03514158528777
130.0	1740.0	2.03514158528777
130.0	1750.0	2.03514158528777
130.0	1760.0	2.03514158528777
130.0	1770.0	2.03514158528777
130.0	1780.0	2.03514158528777
130.0	1790.0	2.03514158528777
130.0	1800.0	2.03514158528777
130.0	1810.0	2.03514158528777
130.0	1820.0	2.03514158528777
130.0	1830.0	2.03514158528777
130.0	1840.0	2.03514158528777
130.0	1850.0	2.03514158528777
130.0	1860.0	2.03514158528777
140.0	50.0	2.03514158528777
140.0	60.0	2.03514158528777
140.0	70.0	2.03514158528777
140.0	80.0	2.03514158528777
140.0	90.0	2.03514158528777
140.0	100.0	2.03514158528777
140.0	110.0	2.03514158528777
140.0	120.0	2.03514158528777
140.0	130.0	2.03514158528777
140.0	140.0	2.03514158528777
140.0	150.0	2.03514158528777
140.0	160.0	2.03514158528777
140.0	170.0	2.03514158528777
140.0	180.0	2.03514158528777
140.0	190.0	2.03514158528777
140.0	200.0	2.03514158528777
140.0	210.0	2.03514158528777
140.0	220.0	2.03514158528777
140.0	230.0	2.03514158528777
140.0	240.0	2.03514158528777
140.0	250.0	2.03514158528777
140.0	260.0	2.03514158528777
140.0	270.0	2.03514158528777
140.0	280.0	2.03514158528777
140.0	290.0	2.03514158528777
140.0	300.0	2.03514158528777
140.0	310.0	2.03514158528777
140.0	320.0	2.03514158528777
140.0	330.0	2.03514158528777
140.0	340.0	2.03514158528777
140.0	350.0	2.03514158528777
140.0	360.0	2.03514158528777
140.0	370.0	2.03514158528777
140.0	380.0	2.03514158528777
140.0	390.0	2.03514158528777
140.0	400.0	2.03514158528777
140.0	410.0	2.03514158528777
140.0	420.0	2.03514158528777
140.0	430.0	2.03514158528777
140.0	440.0	2.03514158528777
140.0	450.0	2.03514158528777
140.0	460.0	2.03514158528777
140.0	470.0	2.0370664006508132
140.0	480.0	2.0483340725391908
140.0	490.0	2.0705424316281813
140.0	500.0	2.107939755003784
140.0	510.0	2.134570369123288
140.0	520.0	2.157127209501055
140.0	530.0	2.1785972610529725
140.0	540.0	2.20616682652839
140.0	550.0	2.2309949111525875
140.0	560.0	2.2583061109799356
140.0	570.0	2.2233827992988444
140.0	580.0	2.261843494335439
140.0	590.0	2.242332778216487
140.0	600.0	2.22247107147657
140.0	610.0	2.2348242876879056
140.0	620.0	2.2152001917863333
140.0	630.0	2.2042837154826818
140.0	640.0	2.193792696568109
140.0	650.0	2.198153950914934
140.0	660.0	2.228572891862268
140.0	670.0	2.210553563085918
140.0	680.0	2.211316324693741
140.0	690.0	2.2175099656651063
140.0	700.0	2.205451893570225
140.0	710.0	2.200356846053692
140.0	720.0	2.2206694595219365
140.0	730.0	2.205374705333902
140.0	740.0	2.2079898444794606
140.0	750.0	2.2127423908823967
140.0	760.0	2.205248573781838
140.0	770.0	2.2208081925557583
140.0	780.0	2.2137642318151176
140.0	790.0	2.218883965689845
140.0	800.0	2.2393334153181823
140.0	810.0	2.2449582911209203
140.0	820.0	2.2625927543251296
140.0	830.0	2.2736274201779967
140.0	840.0	2.2571549582429635
140.0	850.0	2.2627539727232184
140.0	860.0	2.2632593439294517
140.0	870.0	2.2610352913714156
140.0	880.0	2.244698607390683
140.0	890.0	2.259666846923286
140.0	900.0	2.268059533455848
140.0	910.0	2.250753958914683
140.0	920.0	2.240603069027853
140.0	930.0	2.2450201318162977
140.0	940.0	2.232401077663289
140.0	950.0	2.228043736911564
140.0	960.0	2.225838351519374
140.0	970.0	2.2546122145179077
140.0	980.0	2.273573386805334
140.0	990.0	2.2759448037133545
140.0	1000.0	2.2609859751273342
140.0	1010.0	2.240758510330322
140.0	1020.0	2.2547679283027744
140.0	1030.0	2.2484383153966996
140.0	1040.0	2.252563403896913
140.0	1050.0	2.2339168055499887
140.0	1060.0	2.2257321767926173
140.0	1070.0	2.2334308854675333
140.0	1080.0	2.2131769569467563
140.0	1090.0	2.2116893584778095
140.0	1100.0	2.216652474797396
140.0	1110.0	2.222965363723476
140.0	1120.0	2.2387000294517865
140.0	1130.0	2.232686514583316
140.0	1140.0	2.2311171291302214
140.0	1150.0	2.2404363166335837
140.0	1160.0	2.2456349358849192
140.0	1170.0	2.226871155600179
140.0	1180.0	2.221769405718946
140.0	1190.0	2.227891965393434
140.0	1200.0	2.2295650321313722
140.0	1210.0	2.225388607400846
140.0	1220.0	2.2001618142694492
140.0	1230.0	2.2019583855466314
140.0	1240.0	2.181913743703075
140.0	1250.0	2.1666933125983605
140.0	1260.0	2.182619487630249
140.0	1270.0	2.194328955375461
140.0	1280.0	2.1996032604340714
140.0	1290.0	2.1787564035677915
140.0	1300.0	2.1879343142266974
140.0	1310.0	2.1963944559380395
140.0	1320.0	2.1828046099594913
140.0	1330.0	2.171055106134405
140.0	1340.0	2.2117828951341223
140.0	1350.0	2.187464654270349
140.0	1360.0	2.169668409991423
140.0	1370.0	2.1477846947198036
140.0	1380.0	2.127866041093111
140.0	1390.0	2.107094472242441
140.0	1400.0	2.090121603674885
140.0	1410.0	2.0707910673139476
140.0	1420.0	2.0535386356812064
140.0	1430.0	2.0445580076540684
140.0	1440.0	2.037306464565689
140.0	1450.0	2.03514158528777
140.0	1460.0	2.03514158528777
140.0	1470.0	2.03514158528777
140.0	1480.0	2.03514158528777
140.0	1490.0	2.03514158528777
140.0	1500.0	2.03514158528777
140.0	1510.0	2.03514158528777
140.0	1520.0	2.03514158528777
140.0	1530.0	2.03514158528777
140.0	1540.0	2.03514158528777
140.0	1550.0	2.03514158528777
140.0	1560.0	2.03514158528777
140.0	1570.0	2.03514158528777
140.0	1580.0	2.03514158528777
140.0	1590.0	2.03514158528777
140.0	1600.0	2.03514158528777
140.0	1610.0	2.03514158528777
140.0	1620.0	2.03514158528777
140.0	1630.0	2.03514158528777
140.0	1640.0	2.03514158528777
140.0	1650.0	2.03514158528777
140.0	1660.0	2.03514158528777
140.0	1670.0	2.03514158528777
140.0	1680.0	2.03514158528777
140.0	1690.0	2.03514158528777
140.0	1700.0	2.03514158528777
140.0	1710.0	2.03514158528777
140.0	1720.0	2.03514158528777
140.0	1730.0	2.03514158528777
140.0	1740.0	2.03514158528777
140.0	1750.0	2.03514158528777
140.0	1760.0	2.03514158528777
140.0	1770.0	2.03514158528777
140.0	1780.0	2.03514158528777
140.0	1790.0	2.03514158528777
140.0	1800.0	2.03514158528777
140.0	1810.0	2.03514158528777
140.0	1820.0	2.03514158528777
140.0	1830.0	2.03514158528777
140.0	1840.0	2.03514158528777
140.0	1850.0	2.03514158528777
140.0	1860.0	2.03514158528777
150.0	50.0	2.03514158528777
150.0	60.0	2.03514158528777
150.0	70.0	2.03514158528777
150.0	80.0	2.03514158528777
150.0	90.0	2.03514158528777
150.0	100.0	2.03514158528777
150.0	110.0	2.03514158528777
150.0	120.0	2.03514158528777
150.0	130.0	2.03514158528777
150.0	140.0	2.03514158528777
150.0	150.0	2.03514158528777
150.0	160.0	2.03514158528777
150.0	170.0	2.03514158528777
150.0	180.0	2.03514158528777
150.0	190.0	2.03514158528777
150.0	200.0	2.03514158528777
150.0	210.0	2.03514158528777
150.0	220.0	2.03514158528777
150.0	230.0	2.03514158528777
150.0	240.0	2.03514158528777
150.0	250.0	2.03514158528777
150.0	260.0	2.03514158528777
150.0	270.0	2.03514158528777
150.0	280.0	2.03514158528777
150.0	290.0	2.03514158528777
150.0	300.0	2.03514158528777
150.0	310.0	2.03514158528777
150.0	320.0	2.03514158528777
150.0	330.0	2.03514158528777
150.0	340.0	2.03514158528777
150.0	350.0	2.03514158528777
150.0	360.0	2.03514158528777
150.0	370.0	2.03514158528777
150.0	380.0	2.03514158528777
150.0	390.0	2.03514158528777
150.0	400.0	2.03514158528777
150.0	410.0	2.03514158528777
150.0	420.0	2.03514158528777
150.0	430.0	2.03514158528777
150.0	440.0	2.03514158528777
150.0	450.0	2.03514158528777
150.0	460.0	2.03514158528777
150.0	470.0	2.03762425055212
150.0	480.0	2.052375268387805
150.0	490.0	2.0780150655422527
150.0	500.0	2.1174095988763018
150.0	510.0	2.143980679078292
150.0	520.0	2.1656223054721804
150.0	530.0	2.1867481910072657
150.0	540.0	2.2135364346272004
150.0	550.0	2.239046325693967
150.0	560.0	2.1931290354259647
150.0	570.0	2.2503480207301556
150.0	580.0	2.239988551035709
150.0	590.0	2.227938740194685
150.0	600.0	2.2187626400858838
150.0	610.0	2.2040393353067196
150.0	620.0	2.2160098113907667
150.0	630.0	2.1936649212272137
150.0	640.0	2.2006118361802627
150.0	650.0	2.2047010411359937
150.0	660.0	2.2161606351153003
150.0	670.0	2.2163010794899876
150.0	680.0	2.2088785301283904
150.0	690.0	2.2080173927102615
150.0	700.0	2.1973010032521687
150.0	710.0	2.208211335941648
150.0	720.0	2.216174956983879
150.0	730.0	2.1999669034946723
150.0	740.0	2.2111818363412685
150.0	750.0	2.2100777361406845
150.0	760.0	2.209031713834383
150.0	770.0	2.223184572357634
150.0	780.0	2.2105048027611875
150.0	790.0	2.211872204920862
150.0	800.0	2.238593193993641
150.0	810.0	2.249536994084515
150.0	820.0	2.2641449975652788
150.0	830.0	2.2611798899150983
150.0	840.0	2.253725862599024
150.0	850.0	2.2664845827457394
150.0	860.0	2.2626502571086116
150.0	870.0	2.264113547541121
150.0	880.0	2.2498745237423616
150.0	890.0	2.267543486227157
150.0	900.0	2.2729062323057536
150.0	910.0	2.2551836288934877
150.0	920.0	2.244087466406375
150.0	930.0	2.244420157728277
150.0	940.0	2.2282110228009664
150.0	950.0	2.2313810887195107
150.0	960.0	2.2371938225408154
150.0	970.0	2.26026211606735
150.0	980.0	2.279895289243539
150.0	990.0	2.2748002606746014
150.0	1000.0	2.2653085744687855
150.0	1010.0	2.2458446621141195
150.0	1020.0	2.266875147167769
150.0	1030.0	2.2794798499590123
150.0	1040.0	2.2622987997682884
150.0	1050.0	2.2420602513646126
150.0	1060.0	2.2401635437570167
150.0	1070.0	2.244648776032593
150.0	1080.0	2.225993098847253
150.0	1090.0	2.2205223920232338
150.0	1100.0	2.2168948698887876
150.0	1110.0	2.2268202045093552
150.0	1120.0	2.2404231317394125
150.0	1130.0	2.237052177269438
150.0	1140.0	2.2367694563555176
150.0	1150.0	2.2356660777223585
150.0	1160.0	2.2490611677578203
150.0	1170.0	2.225554772758102
150.0	1180.0	2.2175070790013245
150.0	1190.0	2.220835450351506
150.0	1200.0	2.2362836100851786
150.0	1210.0	2.237585109089667
150.0	1220.0	2.2214063332216667
150.0	1230.0	2.197636697256716
150.0	1240.0	2.197420960448521
150.0	1250.0	2.1716228985698196
150.0	1260.0	2.1869890716168987
150.0	1270.0	2.1998848052321156
150.0	1280.0	2.1956202306122083
150.0	1290.0	2.1988890488489847
150.0	1300.0	2.1719262645226336
150.0	1310.0	2.1875427605662168
150.0	1320.0	2.2085579043671957
150.0	1330.0	2.162829128760857
150.0	1340.0	2.218423350127478
150.0	1350.0	2.1931377181290452
150.0	1360.0	2.1735669890781324
150.0	1370.0	2.151301539052804
150.0	1380.0	2.1314204712688594
150.0	1390.0	2.1128525544080268
150.0	1400.0	2.097086531899407
150.0	1410.0	2.077836439494331
150.0	1420.0	2.0583700182284925
150.0	1430.0	2.0478258628631423
150.0	1440.0	2.038417344629864
150.0	1450.0	2.03514158528777
150.0	1460.0	2.03514158528777
150.0	1470.0	2.03514158528777
150.0	1480.0	2.03514158528777
150.0	1490.0	2.03514158528777
150.0	1500.0	2.03514158528777
150.0	1510.0	2.03514158528777
150.0	1520.0	2.03514158528777
150.0	1530.0	2.03514158528777
150.0	1540.0	2.03514158528777
150.0	1550.0	2.03514158528777
150.0	1560.0	2.03514158528777
150.0	1570.0	2.03514158528777
150.0	1580.0	2.03514158528777
150.0	1590.0	2.03514158528777
150.0	1600.0	2.03514158528777
150.0	1610.0	2.03514158528777
150.0	1620.0	2.03514158528777
150.0	1630.0	2.03514158528777
150.0	1640.0	2.03514158528777
150.0	1650.0	2.03514158528777
150.0	1660.0	2.03514158528777
150.0	1670.0	2.03514158528777
150.0	1680.0	2.03514158528777
150.0	1690.0	2.03514158528777
150.0	1700.0	2.03514158528777
150.0	1710.0	2.03514158528777
150.0	1720.0	2.03514158528777
150.0	1730.0	2.03514158528777
150.0	1740.0	2.03514158528777
150.0	1750.0	2.03514158528777
150.0	1760.0	2.03514158528777
150.0	1770.0	2.03514158528777
150.0	1780.0	2.03514158528777
150.0	1790.0	2.03514158528777
150.0	1800.0	2.03514158528777
150.0	1810.0	2.03514158528777
150.0	1820.0	2.03514158528777
150.0	1830.0	2.03514158528777
150.0	1840.0	2.03514158528777
[truncated: 15,836 more rows]
