# Supplementary material for: Characterizing Visual Neurosurgical Expertise in Brain MRI Visualization Using Eye-Tracking and 3D Fractal Dimension Analysis
Source: J Eye Mov Res. 2026 Jun 2;19(3):62. doi: 10.3390/jemr19030062 (PMC13301434; doi:10.3390/jemr19030062)
Supplement: Supplementary file 1 [file jemr-19-00062-s001.zip › jemr-4253847-supplementary/Supplementary files/4_3DFDmapsCalculation/3DFD_Stimuli_BRN40/3DFDs_BRAIN_11_NORMAL_Normal T2 post fossa.png_Heatmap_100_10.csv]

50.0	50.0	2.03514158528777
50.0	60.0	2.03514158528777
50.0	70.0	2.03514158528777
50.0	80.0	2.03514158528777
50.0	90.0	2.03514158528777
50.0	100.0	2.03514158528777
50.0	110.0	2.03514158528777
50.0	120.0	2.03514158528777
50.0	130.0	2.03514158528777
50.0	140.0	2.03514158528777
50.0	150.0	2.03514158528777
50.0	160.0	2.0496750024412966
50.0	170.0	2.094559322153218
50.0	180.0	2.1039297078925703
50.0	190.0	2.112781352010924
50.0	200.0	2.114837622148339
50.0	210.0	2.117826383710681
50.0	220.0	2.123082057827871
50.0	230.0	2.1269800082094115
50.0	240.0	2.123469634995374
50.0	250.0	2.1123697936201764
50.0	260.0	2.114976651548724
50.0	270.0	2.1210755502604535
50.0	280.0	2.121369832207013
50.0	290.0	2.118355442772118
50.0	300.0	2.117592533905263
50.0	310.0	2.10435019065583
50.0	320.0	2.096522646328746
50.0	330.0	2.0990348860104624
50.0	340.0	2.1090425880555577
50.0	350.0	2.105944868025965
50.0	360.0	2.1071771987635732
50.0	370.0	2.0999600494241255
50.0	380.0	2.101963677256996
50.0	390.0	2.1070476341601436
50.0	400.0	2.1042404112288327
50.0	410.0	2.0966621130215515
50.0	420.0	2.0754181110229446
50.0	430.0	2.115934292708059
50.0	440.0	2.1176225987561437
50.0	450.0	2.114422399650237
50.0	460.0	2.1336198084283002
50.0	470.0	2.1127953250605356
50.0	480.0	2.1223888846160985
50.0	490.0	2.120089912932268
50.0	500.0	2.13371051909507
50.0	510.0	2.1467114905703157
50.0	520.0	2.1298194804881243
50.0	530.0	2.1333101104000027
50.0	540.0	2.1232381416961457
50.0	550.0	2.112700875729565
50.0	560.0	2.1268577524184473
50.0	570.0	2.119469388091407
50.0	580.0	2.122273538201703
50.0	590.0	2.124677683748556
50.0	600.0	2.1352480088508563
50.0	610.0	2.1516715487006
50.0	620.0	2.1464643092847444
50.0	630.0	2.1424347536118074
50.0	640.0	2.143861401520418
50.0	650.0	2.141701683337568
50.0	660.0	2.1556079373789045
50.0	670.0	2.1662711236394365
50.0	680.0	2.160834792685834
50.0	690.0	2.140818308448143
50.0	700.0	2.1480015795961824
50.0	710.0	2.1687218912727384
50.0	720.0	2.1796955598182217
50.0	730.0	2.151868776414628
50.0	740.0	2.151066928933911
50.0	750.0	2.156682754735212
50.0	760.0	2.1449199187511763
50.0	770.0	2.1589101135655486
50.0	780.0	2.1586842815076714
50.0	790.0	2.1596790270461783
50.0	800.0	2.145805028143192
50.0	810.0	2.1410763416535583
50.0	820.0	2.1295477308452706
50.0	830.0	2.1387685142392048
50.0	840.0	2.135244875580484
50.0	850.0	2.1378531725976235
50.0	860.0	2.1368188012054534
50.0	870.0	2.1288650241561826
50.0	880.0	2.1173783802081445
50.0	890.0	2.1156800596797747
50.0	900.0	2.115775886539301
50.0	910.0	2.145051785350651
50.0	920.0	2.120793864113443
50.0	930.0	2.1186636020108045
50.0	940.0	2.133049070988441
50.0	950.0	2.1217381238932327
50.0	960.0	2.1393498048327153
50.0	970.0	2.1175400549618155
50.0	980.0	2.1092588031384807
50.0	990.0	2.113519900920811
50.0	1000.0	2.11628490292362
50.0	1010.0	2.1334048392058595
50.0	1020.0	2.1126552534850775
50.0	1030.0	2.105140843071552
50.0	1040.0	2.1135989133479085
50.0	1050.0	2.1133091348157325
50.0	1060.0	2.131159434753996
50.0	1070.0	2.1360135936409845
50.0	1080.0	2.128426690795028
50.0	1090.0	2.14696681633457
50.0	1100.0	2.147056102713957
50.0	1110.0	2.1672578054449354
50.0	1120.0	2.195990270252333
50.0	1130.0	2.1657884546428345
50.0	1140.0	2.1708871917726995
50.0	1150.0	2.181883846365423
50.0	1160.0	2.16332716889917
50.0	1170.0	2.165619620937664
50.0	1180.0	2.1730025558789587
50.0	1190.0	2.1660551187122494
50.0	1200.0	2.1673162001876456
50.0	1210.0	2.160020148756503
50.0	1220.0	2.1569937999217075
50.0	1230.0	2.1597148491379454
50.0	1240.0	2.1692576095799985
50.0	1250.0	2.137480231410369
50.0	1260.0	2.146294867630365
50.0	1270.0	2.150854315987439
50.0	1280.0	2.1482191144648324
50.0	1290.0	2.1489725954533756
50.0	1300.0	2.1332040204251523
50.0	1310.0	2.1331602747782523
50.0	1320.0	2.128066199118275
50.0	1330.0	2.126996498016598
50.0	1340.0	2.1311161146703763
50.0	1350.0	2.148951665614309
50.0	1360.0	2.153541509639998
50.0	1370.0	2.144436382252731
50.0	1380.0	2.121624383416817
50.0	1390.0	2.137442104911238
50.0	1400.0	2.159822134655856
50.0	1410.0	2.1598996579348215
50.0	1420.0	2.1565455733818757
50.0	1430.0	2.1548476617026475
50.0	1440.0	2.138689981021107
50.0	1450.0	2.1438275744928097
50.0	1460.0	2.135324542518496
50.0	1470.0	2.1395035203345287
50.0	1480.0	2.1327996278412718
50.0	1490.0	2.1278745554039125
50.0	1500.0	2.1243088951307896
50.0	1510.0	2.0885399463117023
50.0	1520.0	2.100275227163207
50.0	1530.0	2.0976110102059145
50.0	1540.0	2.1094973864643687
50.0	1550.0	2.103674377989473
50.0	1560.0	2.08693413292701
50.0	1570.0	2.089521188970351
50.0	1580.0	2.088116061945597
50.0	1590.0	2.088904170219656
50.0	1600.0	2.1032009309390984
50.0	1610.0	2.111575656168873
50.0	1620.0	2.117399863049394
50.0	1630.0	2.123724577154441
50.0	1640.0	2.1216843828250656
50.0	1650.0	2.121501120414905
50.0	1660.0	2.1004825232777478
50.0	1670.0	2.1281248665673997
50.0	1680.0	2.1472014344627195
50.0	1690.0	2.1255631498427907
50.0	1700.0	2.1104137339151463
50.0	1710.0	2.082263273863563
50.0	1720.0	2.0674236463305333
50.0	1730.0	2.0648656702994206
50.0	1740.0	2.03514158528777
50.0	1750.0	2.03514158528777
50.0	1760.0	2.03514158528777
50.0	1770.0	2.03514158528777
50.0	1780.0	2.03514158528777
50.0	1790.0	2.03514158528777
50.0	1800.0	2.03514158528777
50.0	1810.0	2.03514158528777
50.0	1820.0	2.03514158528777
50.0	1830.0	2.03514158528777
50.0	1840.0	2.03514158528777
50.0	1850.0	2.03514158528777
50.0	1860.0	2.03514158528777
60.0	50.0	2.03514158528777
60.0	60.0	2.03514158528777
60.0	70.0	2.03514158528777
60.0	80.0	2.03514158528777
60.0	90.0	2.03514158528777
60.0	100.0	2.03514158528777
60.0	110.0	2.03514158528777
60.0	120.0	2.03514158528777
60.0	130.0	2.03514158528777
60.0	140.0	2.03514158528777
60.0	150.0	2.03514158528777
60.0	160.0	2.0489719370347634
60.0	170.0	2.086432779136942
60.0	180.0	2.1079601135330313
60.0	190.0	2.104017885245004
60.0	200.0	2.1294054434939564
60.0	210.0	2.141703363878255
60.0	220.0	2.139765579038732
60.0	230.0	2.140790304105301
60.0	240.0	2.1446501610290394
60.0	250.0	2.150392343858635
60.0	260.0	2.151175155047444
60.0	270.0	2.1501127333069303
60.0	280.0	2.153770442437091
60.0	290.0	2.155401823019052
60.0	300.0	2.157469129350558
60.0	310.0	2.1338889024157432
60.0	320.0	2.120002017467618
60.0	330.0	2.120701564945775
60.0	340.0	2.122870975451798
60.0	350.0	2.11992644360295
60.0	360.0	2.1148836202878525
60.0	370.0	2.097520484624493
60.0	380.0	2.1014338267808297
60.0	390.0	2.101759685968829
60.0	400.0	2.1082118073943787
60.0	410.0	2.088000945024798
60.0	420.0	2.0764190002258367
60.0	430.0	2.112554248107964
60.0	440.0	2.108459903248315
60.0	450.0	2.139521658196174
60.0	460.0	2.1547131014994325
60.0	470.0	2.1208793645578488
60.0	480.0	2.1229486793159142
60.0	490.0	2.1258020481548168
60.0	500.0	2.1450414470990755
60.0	510.0	2.1273081453900744
60.0	520.0	2.133184008608449
60.0	530.0	2.127239837329718
60.0	540.0	2.1199380257112836
60.0	550.0	2.119684345298758
60.0	560.0	2.113624606941816
60.0	570.0	2.10545421120131
60.0	580.0	2.122195481539319
60.0	590.0	2.1250768852588267
60.0	600.0	2.1421771416580615
60.0	610.0	2.1475773969952754
60.0	620.0	2.1447034568365986
60.0	630.0	2.1375555902790038
60.0	640.0	2.1357030562276798
60.0	650.0	2.1374531714643132
60.0	660.0	2.1460532416196494
60.0	670.0	2.1596936163199003
60.0	680.0	2.150708791436845
60.0	690.0	2.141968107485565
60.0	700.0	2.1429100179659306
60.0	710.0	2.1800762019308317
60.0	720.0	2.181668223759698
60.0	730.0	2.1568890856749614
60.0	740.0	2.1557796207137834
60.0	750.0	2.162661438973741
60.0	760.0	2.151374407346405
60.0	770.0	2.1635449160475564
60.0	780.0	2.168013009376542
60.0	790.0	2.1665379198614945
60.0	800.0	2.1492235464636567
60.0	810.0	2.1421861622522624
60.0	820.0	2.146116987039058
60.0	830.0	2.1364664413078294
60.0	840.0	2.127032731645962
60.0	850.0	2.1296151241968837
60.0	860.0	2.1260678603843135
60.0	870.0	2.1355407148737724
60.0	880.0	2.106591416219542
60.0	890.0	2.1038669986013234
60.0	900.0	2.100957531001071
60.0	910.0	2.1271360212414283
60.0	920.0	2.1145157422625185
60.0	930.0	2.1088222858106977
60.0	940.0	2.1251617263725144
60.0	950.0	2.1171473911148433
60.0	960.0	2.1287602858428025
60.0	970.0	2.113229048995316
60.0	980.0	2.1082592743285664
60.0	990.0	2.1072446054453775
60.0	1000.0	2.1070800830225394
60.0	1010.0	2.1085832611961166
60.0	1020.0	2.09740198445094
60.0	1030.0	2.0963376650018435
60.0	1040.0	2.1062138193928917
60.0	1050.0	2.1055908449797944
60.0	1060.0	2.104264719757991
60.0	1070.0	2.125107783682416
60.0	1080.0	2.119424010437187
60.0	1090.0	2.14939132983084
60.0	1100.0	2.1471962914729836
60.0	1110.0	2.1688822111632806
60.0	1120.0	2.195475687171094
60.0	1130.0	2.1617735565467653
60.0	1140.0	2.162515866513598
60.0	1150.0	2.1746281149016564
60.0	1160.0	2.162173855705319
60.0	1170.0	2.162661871866412
60.0	1180.0	2.173366420985187
60.0	1190.0	2.1637068177464114
60.0	1200.0	2.165833831884133
60.0	1210.0	2.154428653133792
60.0	1220.0	2.1622796735302234
60.0	1230.0	2.161101342183691
60.0	1240.0	2.1708004470620117
60.0	1250.0	2.1448333773193315
60.0	1260.0	2.147537108335555
60.0	1270.0	2.1502684967343653
60.0	1280.0	2.1497298656019
60.0	1290.0	2.1543040045245254
60.0	1300.0	2.1327417307486285
60.0	1310.0	2.1302946516664463
60.0	1320.0	2.126293091962027
60.0	1330.0	2.1228759579078154
60.0	1340.0	2.120593614900411
60.0	1350.0	2.1342277477137572
60.0	1360.0	2.1478713810787395
60.0	1370.0	2.1415898226586787
60.0	1380.0	2.128927298816238
60.0	1390.0	2.1187131702049222
60.0	1400.0	2.15035544542388
60.0	1410.0	2.169746220979056
60.0	1420.0	2.148312887623987
60.0	1430.0	2.1500691352408228
60.0	1440.0	2.145611344012098
60.0	1450.0	2.1479467035729143
60.0	1460.0	2.135201609302479
60.0	1470.0	2.129251214499604
60.0	1480.0	2.1439141070906755
60.0	1490.0	2.113790169427575
60.0	1500.0	2.1173855759491342
60.0	1510.0	2.1097463423626404
60.0	1520.0	2.1038897630297275
60.0	1530.0	2.1066581331257437
60.0	1540.0	2.096127618554657
60.0	1550.0	2.086431650525909
60.0	1560.0	2.0786845915251964
60.0	1570.0	2.083223838571807
60.0	1580.0	2.0876172268340225
60.0	1590.0	2.0881078570712472
60.0	1600.0	2.0939607499150834
60.0	1610.0	2.0963357760262373
60.0	1620.0	2.107872031603281
60.0	1630.0	2.1076814110507676
60.0	1640.0	2.1283444135261784
60.0	1650.0	2.121091285149821
60.0	1660.0	2.1071480881314963
60.0	1670.0	2.1360855692461675
60.0	1680.0	2.1382979381329914
60.0	1690.0	2.1228440935926747
60.0	1700.0	2.104953249927151
60.0	1710.0	2.113040417852858
60.0	1720.0	2.089270589300853
60.0	1730.0	2.0622987682672416
60.0	1740.0	2.03514158528777
60.0	1750.0	2.03514158528777
60.0	1760.0	2.03514158528777
60.0	1770.0	2.03514158528777
60.0	1780.0	2.03514158528777
60.0	1790.0	2.03514158528777
60.0	1800.0	2.03514158528777
60.0	1810.0	2.03514158528777
60.0	1820.0	2.03514158528777
60.0	1830.0	2.03514158528777
60.0	1840.0	2.03514158528777
60.0	1850.0	2.03514158528777
60.0	1860.0	2.03514158528777
70.0	50.0	2.03514158528777
70.0	60.0	2.03514158528777
70.0	70.0	2.03514158528777
70.0	80.0	2.03514158528777
70.0	90.0	2.03514158528777
70.0	100.0	2.03514158528777
70.0	110.0	2.03514158528777
70.0	120.0	2.03514158528777
70.0	130.0	2.03514158528777
70.0	140.0	2.03514158528777
70.0	150.0	2.03514158528777
70.0	160.0	2.0491116841951182
70.0	170.0	2.0785330834697997
70.0	180.0	2.0905451473153227
70.0	190.0	2.0973107410434513
70.0	200.0	2.123836160310849
70.0	210.0	2.134170312354498
70.0	220.0	2.1287530705989433
70.0	230.0	2.1305457720603465
70.0	240.0	2.132077645649017
70.0	250.0	2.1411453308201542
70.0	260.0	2.1514259208526174
70.0	270.0	2.1302916911001093
70.0	280.0	2.1306478231666617
70.0	290.0	2.1422696203205236
70.0	300.0	2.1447934999408376
70.0	310.0	2.141950153892529
70.0	320.0	2.1316929678555545
70.0	330.0	2.13055523586989
70.0	340.0	2.1330441128097415
70.0	350.0	2.125461517235483
70.0	360.0	2.137930429841741
70.0	370.0	2.13261633553286
70.0	380.0	2.126121812294487
70.0	390.0	2.125899584115656
70.0	400.0	2.1223585102216043
70.0	410.0	2.116419419980651
70.0	420.0	2.095262728227355
70.0	430.0	2.101785816066881
70.0	440.0	2.1046039564420425
70.0	450.0	2.1387780956196605
70.0	460.0	2.1383502007479818
70.0	470.0	2.1192418598134335
70.0	480.0	2.12021775501184
70.0	490.0	2.1200565665708346
70.0	500.0	2.120144332711286
70.0	510.0	2.1341830603528376
70.0	520.0	2.1213875070822557
70.0	530.0	2.1217463343563017
70.0	540.0	2.1359599013782504
70.0	550.0	2.1099818980900715
70.0	560.0	2.0970129410429084
70.0	570.0	2.100613232414877
70.0	580.0	2.111351090002807
70.0	590.0	2.106062797739811
70.0	600.0	2.118599710764893
70.0	610.0	2.112859986667045
70.0	620.0	2.1081170953801216
70.0	630.0	2.105744258110856
70.0	640.0	2.119531131895347
70.0	650.0	2.113927355733035
70.0	660.0	2.1243188307890306
70.0	670.0	2.141937214077143
70.0	680.0	2.1335409741807148
70.0	690.0	2.1232629549679385
70.0	700.0	2.1332793033110153
70.0	710.0	2.1671415331696444
70.0	720.0	2.172460260515014
70.0	730.0	2.1458243291734247
70.0	740.0	2.1394747407088253
70.0	750.0	2.150078019084594
70.0	760.0	2.148178190350077
70.0	770.0	2.1465442385712494
70.0	780.0	2.1461439257234507
70.0	790.0	2.14890601046724
70.0	800.0	2.131828823232074
70.0	810.0	2.143242900403266
70.0	820.0	2.1416174934935
70.0	830.0	2.12665786013703
70.0	840.0	2.1196993361524386
70.0	850.0	2.1327366981005715
70.0	860.0	2.124128932518614
70.0	870.0	2.1314892043499536
70.0	880.0	2.1104275560429286
70.0	890.0	2.1084544954149615
70.0	900.0	2.108712015502081
70.0	910.0	2.1280790890658854
70.0	920.0	2.116041605208746
70.0	930.0	2.1130699480604
70.0	940.0	2.1231939939870514
70.0	950.0	2.115636875535514
70.0	960.0	2.1316625120496147
70.0	970.0	2.1085950936257447
70.0	980.0	2.101950828149955
70.0	990.0	2.102988024967964
70.0	1000.0	2.10062802742092
70.0	1010.0	2.1158044737896793
70.0	1020.0	2.1118863321748846
70.0	1030.0	2.1065704497419633
70.0	1040.0	2.106963947761249
70.0	1050.0	2.1076366835164855
70.0	1060.0	2.1187657758704326
70.0	1070.0	2.1500098805693915
70.0	1080.0	2.1359720313517125
70.0	1090.0	2.1388080264144
70.0	1100.0	2.144956999846982
70.0	1110.0	2.155273605547625
70.0	1120.0	2.19263704155071
70.0	1130.0	2.1495995673698736
70.0	1140.0	2.1558568395036257
70.0	1150.0	2.1671122045918874
70.0	1160.0	2.1504041721550267
70.0	1170.0	2.1560152088714766
70.0	1180.0	2.168644846982375
70.0	1190.0	2.1668828495522763
70.0	1200.0	2.156438687133149
70.0	1210.0	2.1501562626611124
70.0	1220.0	2.158063762699044
70.0	1230.0	2.155191818834222
70.0	1240.0	2.1652713719635237
70.0	1250.0	2.143526949321255
70.0	1260.0	2.1489007527035184
70.0	1270.0	2.147918792517634
70.0	1280.0	2.140569152167197
70.0	1290.0	2.1428029804583124
70.0	1300.0	2.1318054289764095
70.0	1310.0	2.1381061482127914
70.0	1320.0	2.1377596807546153
70.0	1330.0	2.1372546104440926
70.0	1340.0	2.133980452293821
70.0	1350.0	2.130377558973859
70.0	1360.0	2.1415956500223703
70.0	1370.0	2.160823489343907
70.0	1380.0	2.154856102358534
70.0	1390.0	2.1317372319893346
70.0	1400.0	2.1372490513289177
70.0	1410.0	2.153075866252106
70.0	1420.0	2.1543409506506332
70.0	1430.0	2.149773514480998
70.0	1440.0	2.1385319193992123
70.0	1450.0	2.1373355172422954
70.0	1460.0	2.1200427875482277
70.0	1470.0	2.1206597862685985
70.0	1480.0	2.1168077244457146
70.0	1490.0	2.1163453391178075
70.0	1500.0	2.129480120753342
70.0	1510.0	2.1126664618468807
70.0	1520.0	2.124159153188819
70.0	1530.0	2.0993188447103748
70.0	1540.0	2.0953159596045037
70.0	1550.0	2.097111552515205
70.0	1560.0	2.090869711346737
70.0	1570.0	2.1024539063143943
70.0	1580.0	2.083898115843064
70.0	1590.0	2.099417553704005
70.0	1600.0	2.1173492709766752
70.0	1610.0	2.0977612916527484
70.0	1620.0	2.0985472389326416
70.0	1630.0	2.109026504662891
70.0	1640.0	2.12248526917731
70.0	1650.0	2.1296736372567917
70.0	1660.0	2.1229728185344428
70.0	1670.0	2.128859805738952
70.0	1680.0	2.1326475217092637
70.0	1690.0	2.1168012894819497
70.0	1700.0	2.0984941516662863
70.0	1710.0	2.107370316509064
70.0	1720.0	2.0816195706444987
70.0	1730.0	2.057693867309743
70.0	1740.0	2.03514158528777
70.0	1750.0	2.03514158528777
70.0	1760.0	2.03514158528777
70.0	1770.0	2.03514158528777
70.0	1780.0	2.03514158528777
70.0	1790.0	2.03514158528777
70.0	1800.0	2.03514158528777
70.0	1810.0	2.03514158528777
70.0	1820.0	2.03514158528777
70.0	1830.0	2.03514158528777
70.0	1840.0	2.03514158528777
70.0	1850.0	2.03514158528777
70.0	1860.0	2.03514158528777
80.0	50.0	2.03514158528777
80.0	60.0	2.03514158528777
80.0	70.0	2.03514158528777
80.0	80.0	2.03514158528777
80.0	90.0	2.03514158528777
80.0	100.0	2.03514158528777
80.0	110.0	2.03514158528777
80.0	120.0	2.03514158528777
80.0	130.0	2.03514158528777
80.0	140.0	2.03514158528777
80.0	150.0	2.0352043132425717
80.0	160.0	2.0498127043158645
80.0	170.0	2.0983821094484054
80.0	180.0	2.087731576714605
80.0	190.0	2.0950629222414516
80.0	200.0	2.130283263767012
80.0	210.0	2.129848399503601
80.0	220.0	2.1450980167266094
80.0	230.0	2.129466139959038
80.0	240.0	2.1114260891240413
80.0	250.0	2.118918150131525
80.0	260.0	2.121842273694424
80.0	270.0	2.140319649601514
80.0	280.0	2.122664095284499
80.0	290.0	2.117962334865998
80.0	300.0	2.12516178334927
80.0	310.0	2.1303302352006837
80.0	320.0	2.1514296483276487
80.0	330.0	2.130634043338502
80.0	340.0	2.141169589860711
80.0	350.0	2.134693370785432
80.0	360.0	2.139582282192323
80.0	370.0	2.1428007506300744
80.0	380.0	2.1379610880379754
80.0	390.0	2.1283565163930027
80.0	400.0	2.1321909587808183
80.0	410.0	2.1254626277445072
80.0	420.0	2.1127486735720864
80.0	430.0	2.1051866597341062
80.0	440.0	2.096410280084712
80.0	450.0	2.131009063779864
80.0	460.0	2.133782794207867
80.0	470.0	2.1427076730096597
80.0	480.0	2.109281072857092
80.0	490.0	2.112585215842828
80.0	500.0	2.130614964743369
80.0	510.0	2.1389826695553227
80.0	520.0	2.140428446591207
80.0	530.0	2.1378324857999127
80.0	540.0	2.130977988090258
80.0	550.0	2.108077797550017
80.0	560.0	2.1020565307470815
80.0	570.0	2.1250987954846723
80.0	580.0	2.12426525133628
80.0	590.0	2.0935062897818435
80.0	600.0	2.1102404947410554
80.0	610.0	2.1034962301995073
80.0	620.0	2.1138636149980994
80.0	630.0	2.11531384770636
80.0	640.0	2.1195067895728448
80.0	650.0	2.1230703583562374
80.0	660.0	2.124575825661017
80.0	670.0	2.1442408827205126
80.0	680.0	2.1406335369921945
80.0	690.0	2.1360810429579504
80.0	700.0	2.1411913358894843
80.0	710.0	2.160567389214116
80.0	720.0	2.1641737301019615
80.0	730.0	2.1441251571284896
80.0	740.0	2.141540163781879
80.0	750.0	2.1479780963771637
80.0	760.0	2.125059876704805
80.0	770.0	2.1305198395240765
80.0	780.0	2.140698944375318
80.0	790.0	2.1471177539268855
80.0	800.0	2.126845969831518
80.0	810.0	2.1233508565396884
80.0	820.0	2.1205935540239502
80.0	830.0	2.1222958706233452
80.0	840.0	2.111371002291988
80.0	850.0	2.114237299313497
80.0	860.0	2.1199760484876005
80.0	870.0	2.1220862416457944
80.0	880.0	2.1038938160576532
80.0	890.0	2.098803992186934
80.0	900.0	2.100419038273027
80.0	910.0	2.105877826073825
80.0	920.0	2.1136110032404876
80.0	930.0	2.1098663660886188
80.0	940.0	2.1209535695862773
80.0	950.0	2.119749168893239
80.0	960.0	2.1171287009134376
80.0	970.0	2.1029899622527344
80.0	980.0	2.1000947656458933
80.0	990.0	2.1062488728252196
80.0	1000.0	2.102477245636178
80.0	1010.0	2.11354053076665
80.0	1020.0	2.116463129116023
80.0	1030.0	2.11548365034622
80.0	1040.0	2.100828984791229
80.0	1050.0	2.1040942981720177
80.0	1060.0	2.121581735114584
80.0	1070.0	2.121582110634408
80.0	1080.0	2.1306314715972063
80.0	1090.0	2.119725313520522
80.0	1100.0	2.1395328462119463
80.0	1110.0	2.151080448578841
80.0	1120.0	2.1590219758975007
80.0	1130.0	2.135373441877317
80.0	1140.0	2.1271017261001686
80.0	1150.0	2.1535528674091933
80.0	1160.0	2.141458255284183
80.0	1170.0	2.1464371623486285
80.0	1180.0	2.1601000028338686
80.0	1190.0	2.1607349070781257
80.0	1200.0	2.1496796555760462
80.0	1210.0	2.1477503219689695
80.0	1220.0	2.1591440694692485
80.0	1230.0	2.155275523899524
80.0	1240.0	2.169442912512276
80.0	1250.0	2.150412126007727
80.0	1260.0	2.1600746566786544
80.0	1270.0	2.1533954694025974
80.0	1280.0	2.1515212594495523
80.0	1290.0	2.142185465376245
80.0	1300.0	2.1260798948798185
80.0	1310.0	2.1343554415408956
80.0	1320.0	2.1368222977150517
80.0	1330.0	2.1395799720739315
80.0	1340.0	2.1344551680959696
80.0	1350.0	2.131108091235071
80.0	1360.0	2.1328678634211546
80.0	1370.0	2.135421183471961
80.0	1380.0	2.1412033693433883
80.0	1390.0	2.1420105405189176
80.0	1400.0	2.136990939723837
80.0	1410.0	2.147038525910227
80.0	1420.0	2.13836047878131
80.0	1430.0	2.149186558170893
80.0	1440.0	2.122732920616056
80.0	1450.0	2.1142863933367178
80.0	1460.0	2.110650854339233
80.0	1470.0	2.111766017774201
80.0	1480.0	2.127934894724573
80.0	1490.0	2.1250986589969036
80.0	1500.0	2.1232225701493057
80.0	1510.0	2.1121782871198125
80.0	1520.0	2.1061892811983665
80.0	1530.0	2.1159364181717493
80.0	1540.0	2.1132615303225815
80.0	1550.0	2.110514194119899
80.0	1560.0	2.095970071743839
80.0	1570.0	2.116777079039387
80.0	1580.0	2.1167424227713307
80.0	1590.0	2.0993199660966106
80.0	1600.0	2.1111016928199855
80.0	1610.0	2.1082954326004657
80.0	1620.0	2.1075467764794613
80.0	1630.0	2.099349770968323
80.0	1640.0	2.1057746466473666
80.0	1650.0	2.101949393684712
80.0	1660.0	2.1017952029465667
80.0	1670.0	2.0980207698093984
80.0	1680.0	2.1103445394464013
80.0	1690.0	2.09617723431446
80.0	1700.0	2.0814757596558486
80.0	1710.0	2.086868179399362
80.0	1720.0	2.0813502844889222
80.0	1730.0	2.0658535756915084
80.0	1740.0	2.03514158528777
80.0	1750.0	2.03514158528777
80.0	1760.0	2.03514158528777
80.0	1770.0	2.03514158528777
80.0	1780.0	2.03514158528777
80.0	1790.0	2.03514158528777
80.0	1800.0	2.03514158528777
80.0	1810.0	2.03514158528777
80.0	1820.0	2.03514158528777
80.0	1830.0	2.03514158528777
80.0	1840.0	2.03514158528777
80.0	1850.0	2.03514158528777
80.0	1860.0	2.03514158528777
90.0	50.0	2.03514158528777
90.0	60.0	2.03514158528777
90.0	70.0	2.03514158528777
90.0	80.0	2.03514158528777
90.0	90.0	2.03514158528777
90.0	100.0	2.03514158528777
90.0	110.0	2.03514158528777
90.0	120.0	2.03514158528777
90.0	130.0	2.03514158528777
90.0	140.0	2.03514158528777
90.0	150.0	2.0353547325245507
90.0	160.0	2.0517760280125437
90.0	170.0	2.098899540678582
90.0	180.0	2.1169748550755707
90.0	190.0	2.1208885813054867
90.0	200.0	2.1214780854380946
90.0	210.0	2.1359616374657286
90.0	220.0	2.1379074987466296
90.0	230.0	2.145533203394223
90.0	240.0	2.136618530445138
90.0	250.0	2.1275343397757025
90.0	260.0	2.1197707486102426
90.0	270.0	2.1367632150552454
90.0	280.0	2.1497667823719766
90.0	290.0	2.138562848251293
90.0	300.0	2.1272899412717936
90.0	310.0	2.1337766539897487
90.0	320.0	2.1473109290056325
90.0	330.0	2.1492268388891906
90.0	340.0	2.1489667167346043
90.0	350.0	2.1262086464473233
90.0	360.0	2.1308813142744416
90.0	370.0	2.128746019181259
90.0	380.0	2.124333000608402
90.0	390.0	2.124025282662632
90.0	400.0	2.118234850196005
90.0	410.0	2.1109479927099652
90.0	420.0	2.100708077869711
90.0	430.0	2.1113173636631615
90.0	440.0	2.1016363524867696
90.0	450.0	2.121494661308939
90.0	460.0	2.1265766001468434
90.0	470.0	2.116610410074857
90.0	480.0	2.1248624350994807
90.0	490.0	2.112562747624667
90.0	500.0	2.1248200636587495
90.0	510.0	2.1283601839203516
90.0	520.0	2.13100206017558
90.0	530.0	2.1267826125989053
90.0	540.0	2.116006275781266
90.0	550.0	2.105907605138987
90.0	560.0	2.121573404101733
90.0	570.0	2.1281340433495686
90.0	580.0	2.1294553230805455
90.0	590.0	2.099260978837108
90.0	600.0	2.11035718908457
90.0	610.0	2.1133877540805726
90.0	620.0	2.151726519670107
90.0	630.0	2.1286715566465335
90.0	640.0	2.1302268195499616
90.0	650.0	2.1331182447234665
90.0	660.0	2.1333318825646552
90.0	670.0	2.1576968422438227
90.0	680.0	2.1420009585351103
90.0	690.0	2.134512410567355
90.0	700.0	2.141576208331352
90.0	710.0	2.15613799360619
90.0	720.0	2.16051398488124
90.0	730.0	2.145794227408305
90.0	740.0	2.141989002781102
90.0	750.0	2.1546041952669133
90.0	760.0	2.1332370035058714
90.0	770.0	2.136058171439754
90.0	780.0	2.138044033106576
90.0	790.0	2.131733481942039
90.0	800.0	2.1178495275123725
90.0	810.0	2.114064089608539
90.0	820.0	2.103001351587371
90.0	830.0	2.110799905764967
90.0	840.0	2.108849907612909
90.0	850.0	2.110982005602135
90.0	860.0	2.1089464351700413
90.0	870.0	2.1097605006949514
90.0	880.0	2.100314682834158
90.0	890.0	2.0883954853863473
90.0	900.0	2.09764151329608
90.0	910.0	2.100338895486727
90.0	920.0	2.095332209195115
90.0	930.0	2.1085488070879954
90.0	940.0	2.1152964125231724
90.0	950.0	2.1009600840320504
90.0	960.0	2.0993953127241523
90.0	970.0	2.100919297928885
90.0	980.0	2.113818853929102
90.0	990.0	2.1109352523438405
90.0	1000.0	2.092382757183363
90.0	1010.0	2.109205169440226
90.0	1020.0	2.1115056533958545
90.0	1030.0	2.1137723689518784
90.0	1040.0	2.1022819738782763
90.0	1050.0	2.1018302196287815
90.0	1060.0	2.119043146083501
90.0	1070.0	2.123798827364919
90.0	1080.0	2.110312539188866
90.0	1090.0	2.117114493680274
90.0	1100.0	2.14218756013256
90.0	1110.0	2.148124600757464
90.0	1120.0	2.1581025535673524
90.0	1130.0	2.1318529379014306
90.0	1140.0	2.1316328268976434
90.0	1150.0	2.156129737087643
90.0	1160.0	2.1462350650428674
90.0	1170.0	2.1544319666657428
90.0	1180.0	2.162812988302925
90.0	1190.0	2.1659059358636816
90.0	1200.0	2.1522841173823455
90.0	1210.0	2.1500985347444432
90.0	1220.0	2.1603928080207395
90.0	1230.0	2.1533112757910815
90.0	1240.0	2.1658840166473703
90.0	1250.0	2.159500958574046
90.0	1260.0	2.1469539800735284
90.0	1270.0	2.149830418257235
90.0	1280.0	2.1578005349427443
90.0	1290.0	2.143999257379813
90.0	1300.0	2.1360689925018077
90.0	1310.0	2.1294484742258866
90.0	1320.0	2.1285079102191573
90.0	1330.0	2.1515715290448036
90.0	1340.0	2.134659419611463
90.0	1350.0	2.1321616467322344
90.0	1360.0	2.1366769232825082
90.0	1370.0	2.1397467724224013
90.0	1380.0	2.1411537889689205
90.0	1390.0	2.137190463118365
90.0	1400.0	2.1422345266919884
90.0	1410.0	2.154637529796263
90.0	1420.0	2.143707089238571
90.0	1430.0	2.1297621317703523
90.0	1440.0	2.1177835272104097
90.0	1450.0	2.110410826227408
90.0	1460.0	2.106879288891684
90.0	1470.0	2.1137768036607665
90.0	1480.0	2.121266942493168
90.0	1490.0	2.1146576247908664
90.0	1500.0	2.108774251437399
90.0	1510.0	2.088623818302218
90.0	1520.0	2.1162103881010244
90.0	1530.0	2.098867461106334
90.0	1540.0	2.1040154963837554
90.0	1550.0	2.1018900417065725
90.0	1560.0	2.0971987947347395
90.0	1570.0	2.108537132050225
90.0	1580.0	2.108793517051175
90.0	1590.0	2.095004466927995
90.0	1600.0	2.1116714163652492
90.0	1610.0	2.1220553667347777
90.0	1620.0	2.1120244613819565
90.0	1630.0	2.1214265402815364
90.0	1640.0	2.119232478345711
90.0	1650.0	2.11977647527079
90.0	1660.0	2.1152584148819633
90.0	1670.0	2.1185245329723186
90.0	1680.0	2.129812263695302
90.0	1690.0	2.107526647183833
90.0	1700.0	2.086174985592228
90.0	1710.0	2.094888437211179
90.0	1720.0	2.075028985002816
90.0	1730.0	2.0607484930052085
90.0	1740.0	2.03514158528777
90.0	1750.0	2.03514158528777
90.0	1760.0	2.03514158528777
90.0	1770.0	2.03514158528777
90.0	1780.0	2.03514158528777
90.0	1790.0	2.03514158528777
90.0	1800.0	2.03514158528777
90.0	1810.0	2.03514158528777
90.0	1820.0	2.03514158528777
90.0	1830.0	2.03514158528777
90.0	1840.0	2.03514158528777
90.0	1850.0	2.03514158528777
90.0	1860.0	2.03514158528777
100.0	50.0	2.03514158528777
100.0	60.0	2.03514158528777
100.0	70.0	2.03514158528777
100.0	80.0	2.03514158528777
100.0	90.0	2.03514158528777
100.0	100.0	2.03514158528777
100.0	110.0	2.03514158528777
100.0	120.0	2.03514158528777
100.0	130.0	2.03514158528777
100.0	140.0	2.03514158528777
100.0	150.0	2.0354549119698215
100.0	160.0	2.053559052059607
100.0	170.0	2.103799860929256
100.0	180.0	2.121539277496233
100.0	190.0	2.1150345733204676
100.0	200.0	2.114880876351394
100.0	210.0	2.120954707863858
100.0	220.0	2.1316756538202895
100.0	230.0	2.13373540719839
100.0	240.0	2.125234258660805
100.0	250.0	2.1124903625625553
100.0	260.0	2.1142212516717596
100.0	270.0	2.1278260337844785
100.0	280.0	2.135152565785375
100.0	290.0	2.123849021174455
100.0	300.0	2.1281998285981762
100.0	310.0	2.1306591070315886
100.0	320.0	2.1355109429895838
100.0	330.0	2.1360076682396922
100.0	340.0	2.1415620257134167
100.0	350.0	2.1323672453091587
100.0	360.0	2.1400152040514557
100.0	370.0	2.1197776726310926
100.0	380.0	2.114098192918901
100.0	390.0	2.1103521875317868
100.0	400.0	2.1096669156909083
100.0	410.0	2.101095865148825
100.0	420.0	2.1029071054971955
100.0	430.0	2.1028430627384966
100.0	440.0	2.102867088345823
100.0	450.0	2.1206503341335536
100.0	460.0	2.1239292465678337
100.0	470.0	2.122871280650779
100.0	480.0	2.1193638302250966
100.0	490.0	2.117527059269218
100.0	500.0	2.1291946059453073
100.0	510.0	2.154105597626701
100.0	520.0	2.1294812867228066
100.0	530.0	2.1221194934231487
100.0	540.0	2.121642553343773
100.0	550.0	2.1133570908956845
100.0	560.0	2.131434401786768
100.0	570.0	2.128669065064593
100.0	580.0	2.1316846981111905
100.0	590.0	2.093778471592606
100.0	600.0	2.094544213357692
100.0	610.0	2.11977262195167
100.0	620.0	2.1477537459688714
100.0	630.0	2.122868329885068
100.0	640.0	2.1251129021161876
100.0	650.0	2.1359275636227286
100.0	660.0	2.139791365813869
100.0	670.0	2.1673691550970626
100.0	680.0	2.138270097556533
100.0	690.0	2.139492760474074
100.0	700.0	2.1380195652858522
100.0	710.0	2.154688421137614
100.0	720.0	2.1528392437611092
100.0	730.0	2.1331829934785125
100.0	740.0	2.129654003260853
100.0	750.0	2.13841609812441
100.0	760.0	2.1162230052927913
100.0	770.0	2.1224972342511768
100.0	780.0	2.1224601616138057
100.0	790.0	2.1173486105731505
100.0	800.0	2.1066071000318733
100.0	810.0	2.105642641225239
100.0	820.0	2.0984869221177234
100.0	830.0	2.0931314749647094
100.0	840.0	2.0915574114028876
100.0	850.0	2.084129270000454
100.0	860.0	2.089999841927865
100.0	870.0	2.091477027137529
100.0	880.0	2.0912656730106463
100.0	890.0	2.083635114499307
100.0	900.0	2.104697918345929
100.0	910.0	2.096162011873415
100.0	920.0	2.0955904329984802
100.0	930.0	2.104675800902105
100.0	940.0	2.100095809195687
100.0	950.0	2.099214331521362
100.0	960.0	2.104720450580493
100.0	970.0	2.097028514219178
100.0	980.0	2.090899411095788
100.0	990.0	2.0929229923735773
100.0	1000.0	2.0893843096998865
100.0	1010.0	2.1071643484134146
100.0	1020.0	2.086689279083954
100.0	1030.0	2.0861286500315153
100.0	1040.0	2.0837795529153307
100.0	1050.0	2.086824580239075
100.0	1060.0	2.0936880447627764
100.0	1070.0	2.0999315371316087
100.0	1080.0	2.08737532086837
100.0	1090.0	2.0842545598301254
100.0	1100.0	2.1103963263693046
100.0	1110.0	2.1224370989742947
100.0	1120.0	2.1419883608717747
100.0	1130.0	2.115451605449136
100.0	1140.0	2.1243479678374646
100.0	1150.0	2.140147863991571
100.0	1160.0	2.13758298107477
100.0	1170.0	2.146287074126088
100.0	1180.0	2.156553730186459
100.0	1190.0	2.156177620926554
100.0	1200.0	2.145729161786867
100.0	1210.0	2.144116749293776
100.0	1220.0	2.1578472626632244
100.0	1230.0	2.1546309343226406
100.0	1240.0	2.1613659785432744
100.0	1250.0	2.1606365719041754
100.0	1260.0	2.155675493207273
100.0	1270.0	2.1575036165000157
100.0	1280.0	2.149445943226893
100.0	1290.0	2.1412969398088824
100.0	1300.0	2.135101649563161
100.0	1310.0	2.1419524318814895
100.0	1320.0	2.1372111516150425
100.0	1330.0	2.1399566478224648
100.0	1340.0	2.1382419595194566
100.0	1350.0	2.1393430646131084
100.0	1360.0	2.1490605112243033
100.0	1370.0	2.1449420653830518
100.0	1380.0	2.1347978714772338
100.0	1390.0	2.135486016869644
100.0	1400.0	2.1636331606836205
100.0	1410.0	2.175167079622025
100.0	1420.0	2.148038203148499
100.0	1430.0	2.1285703685104265
100.0	1440.0	2.1241345649771226
100.0	1450.0	2.1130894117680716
100.0	1460.0	2.1139372372548126
100.0	1470.0	2.1301427781131035
100.0	1480.0	2.111541812818758
100.0	1490.0	2.1027029253867218
100.0	1500.0	2.114185869221288
100.0	1510.0	2.0946132093317913
100.0	1520.0	2.100086456569497
100.0	1530.0	2.1019740014061292
100.0	1540.0	2.1057433017582494
100.0	1550.0	2.11668764336689
100.0	1560.0	2.108197099263619
100.0	1570.0	2.1179041260958837
100.0	1580.0	2.118682295199374
100.0	1590.0	2.1156812970770313
100.0	1600.0	2.1420494243460237
100.0	1610.0	2.14976443347234
100.0	1620.0	2.1420074547004524
100.0	1630.0	2.1436292932820575
100.0	1640.0	2.144355010849128
100.0	1650.0	2.1425435897868703
100.0	1660.0	2.125929721154151
100.0	1670.0	2.123418815894531
100.0	1680.0	2.1398115475556114
100.0	1690.0	2.1152099092663357
100.0	1700.0	2.0972258152139656
100.0	1710.0	2.077441439896207
100.0	1720.0	2.062961376165439
100.0	1730.0	2.056369251842699
100.0	1740.0	2.03514158528777
100.0	1750.0	2.03514158528777
100.0	1760.0	2.03514158528777
100.0	1770.0	2.03514158528777
100.0	1780.0	2.03514158528777
100.0	1790.0	2.03514158528777
100.0	1800.0	2.03514158528777
100.0	1810.0	2.03514158528777
100.0	1820.0	2.03514158528777
100.0	1830.0	2.03514158528777
100.0	1840.0	2.03514158528777
100.0	1850.0	2.03514158528777
100.0	1860.0	2.03514158528777
110.0	50.0	2.03514158528777
110.0	60.0	2.03514158528777
110.0	70.0	2.03514158528777
110.0	80.0	2.03514158528777
110.0	90.0	2.03514158528777
110.0	100.0	2.03514158528777
110.0	110.0	2.03514158528777
110.0	120.0	2.03514158528777
110.0	130.0	2.03514158528777
110.0	140.0	2.03514158528777
110.0	150.0	2.0354549119698215
110.0	160.0	2.054363256383092
110.0	170.0	2.0975693889364915
110.0	180.0	2.1112620123526002
110.0	190.0	2.115554591898364
110.0	200.0	2.1354828331350606
110.0	210.0	2.137669474952056
110.0	220.0	2.150010309469373
110.0	230.0	2.1606860462004533
110.0	240.0	2.138427066172917
110.0	250.0	2.148789257343228
110.0	260.0	2.1580336057573177
110.0	270.0	2.1463703744006923
110.0	280.0	2.154227864583809
110.0	290.0	2.136729205332458
110.0	300.0	2.139809631932804
110.0	310.0	2.143077860191979
110.0	320.0	2.1202957104492266
110.0	330.0	2.1268222321974593
110.0	340.0	2.1254331962043516
110.0	350.0	2.1215983966067644
110.0	360.0	2.118404722470958
110.0	370.0	2.1003825423434765
110.0	380.0	2.0910345532898007
110.0	390.0	2.1006839252872394
110.0	400.0	2.1030017751873666
110.0	410.0	2.097416306844545
110.0	420.0	2.1145845847345273
110.0	430.0	2.1141525458385106
110.0	440.0	2.1225029621109535
110.0	450.0	2.1172691821640077
110.0	460.0	2.127588422953367
110.0	470.0	2.134320994817671
110.0	480.0	2.134700061716737
110.0	490.0	2.1301897771999188
110.0	500.0	2.122900458209205
110.0	510.0	2.133477049272935
110.0	520.0	2.1162171808222223
110.0	530.0	2.109510399232179
110.0	540.0	2.106632758635565
110.0	550.0	2.111858613685143
110.0	560.0	2.122818191617166
110.0	570.0	2.1236009483854317
110.0	580.0	2.119978255373889
110.0	590.0	2.084379392877568
110.0	600.0	2.1267119171742186
110.0	610.0	2.1211195208717823
110.0	620.0	2.1429113244879963
110.0	630.0	2.1331855489549905
110.0	640.0	2.1330449057351983
110.0	650.0	2.132503138565376
110.0	660.0	2.14253379313601
110.0	670.0	2.1620534818653128
110.0	680.0	2.1450474705933296
110.0	690.0	2.1403510281434244
110.0	700.0	2.132422950678414
110.0	710.0	2.1378695210970933
110.0	720.0	2.141803477519419
110.0	730.0	2.1307188692561265
110.0	740.0	2.1297977869308804
110.0	750.0	2.1307686357655258
110.0	760.0	2.1140504855771645
110.0	770.0	2.1123737000529514
110.0	780.0	2.106430116859585
110.0	790.0	2.1135201794373497
110.0	800.0	2.1012739699709044
110.0	810.0	2.087446670108954
110.0	820.0	2.082624112048444
110.0	830.0	2.0846612005792853
110.0	840.0	2.084439980105559
110.0	850.0	2.0720256970877253
110.0	860.0	2.0902043728480146
110.0	870.0	2.097897891423269
110.0	880.0	2.1114442293424975
110.0	890.0	2.105084764074126
110.0	900.0	2.1172604394525423
110.0	910.0	2.115040423758936
110.0	920.0	2.109051794258429
110.0	930.0	2.113501896624745
110.0	940.0	2.114159088713281
110.0	950.0	2.1188877118187093
110.0	960.0	2.11779078531296
110.0	970.0	2.099237667372573
110.0	980.0	2.1000081706336426
110.0	990.0	2.0941624390489153
110.0	1000.0	2.086752641292317
110.0	1010.0	2.091593751379146
110.0	1020.0	2.090351831005908
110.0	1030.0	2.091976923658494
110.0	1040.0	2.0804103294632528
110.0	1050.0	2.0884485394601078
110.0	1060.0	2.0942947917123917
110.0	1070.0	2.1039064448284175
110.0	1080.0	2.0970145799666295
110.0	1090.0	2.1077353421051725
110.0	1100.0	2.1113657596706363
110.0	1110.0	2.119483817362402
110.0	1120.0	2.151022691438911
110.0	1130.0	2.1191054130050464
110.0	1140.0	2.1353216265598047
110.0	1150.0	2.168634147716572
110.0	1160.0	2.154666172091037
110.0	1170.0	2.1527112672962074
110.0	1180.0	2.1621580111785836
110.0	1190.0	2.1816015325865434
110.0	1200.0	2.1708109020219104
110.0	1210.0	2.17114934779625
110.0	1220.0	2.1567357587545657
110.0	1230.0	2.153749699605012
110.0	1240.0	2.1515781069852498
110.0	1250.0	2.147420718964107
110.0	1260.0	2.1469063712234933
110.0	1270.0	2.1373845530582316
110.0	1280.0	2.133922571281304
110.0	1290.0	2.140244627465573
110.0	1300.0	2.1233261133243375
110.0	1310.0	2.1265224587919778
110.0	1320.0	2.141061720009256
110.0	1330.0	2.1356610230294173
110.0	1340.0	2.132485337440499
110.0	1350.0	2.145309802969524
110.0	1360.0	2.1485099545430284
110.0	1370.0	2.1430923071993537
110.0	1380.0	2.1397963221952665
110.0	1390.0	2.1315718464694884
110.0	1400.0	2.160143378665279
110.0	1410.0	2.1732673011674866
110.0	1420.0	2.1476234136538523
110.0	1430.0	2.13520802900607
110.0	1440.0	2.1325332757466313
110.0	1450.0	2.1330653581813763
110.0	1460.0	2.1284322131663194
110.0	1470.0	2.1251007895637297
110.0	1480.0	2.154373898850314
110.0	1490.0	2.1212500575635262
110.0	1500.0	2.1212961325327497
110.0	1510.0	2.1274010225862354
110.0	1520.0	2.121902143596121
110.0	1530.0	2.125364676764157
110.0	1540.0	2.1308126962729093
110.0	1550.0	2.1212862294227284
110.0	1560.0	2.1237267458507896
110.0	1570.0	2.1299068099445093
110.0	1580.0	2.1227858080204283
110.0	1590.0	2.1380280752638865
110.0	1600.0	2.1405854904383013
110.0	1610.0	2.16162637330554
110.0	1620.0	2.1489481426317503
110.0	1630.0	2.148485235179714
110.0	1640.0	2.1689209538696765
110.0	1650.0	2.1437824806008923
110.0	1660.0	2.1437896831780328
110.0	1670.0	2.142896878678406
110.0	1680.0	2.135611879172942
110.0	1690.0	2.109040855597243
110.0	1700.0	2.0926145236215246
110.0	1710.0	2.0965351668337653
110.0	1720.0	2.080163603944459
110.0	1730.0	2.057330989928292
110.0	1740.0	2.03514158528777
110.0	1750.0	2.03514158528777
110.0	1760.0	2.03514158528777
110.0	1770.0	2.03514158528777
110.0	1780.0	2.03514158528777
110.0	1790.0	2.03514158528777
110.0	1800.0	2.03514158528777
110.0	1810.0	2.03514158528777
110.0	1820.0	2.03514158528777
110.0	1830.0	2.03514158528777
110.0	1840.0	2.03514158528777
110.0	1850.0	2.03514158528777
110.0	1860.0	2.03514158528777
120.0	50.0	2.03514158528777
120.0	60.0	2.03514158528777
120.0	70.0	2.03514158528777
120.0	80.0	2.03514158528777
120.0	90.0	2.03514158528777
120.0	100.0	2.03514158528777
120.0	110.0	2.03514158528777
120.0	120.0	2.03514158528777
120.0	130.0	2.03514158528777
120.0	140.0	2.03514158528777
120.0	150.0	2.0354549119698215
120.0	160.0	2.054471894157365
120.0	170.0	2.0991013847687423
120.0	180.0	2.1159975672683733
120.0	190.0	2.120306757062812
120.0	200.0	2.137136697217305
120.0	210.0	2.1467308849965643
120.0	220.0	2.15382466509715
120.0	230.0	2.1609506876737394
120.0	240.0	2.148363725344654
120.0	250.0	2.1487072493044366
120.0	260.0	2.1581158409062833
120.0	270.0	2.125099438194387
120.0	280.0	2.1300501012065616
120.0	290.0	2.120406067820887
120.0	300.0	2.125452307679907
120.0	310.0	2.1326621539369013
120.0	320.0	2.1157740716186093
120.0	330.0	2.120121068711775
120.0	340.0	2.1202387338027773
120.0	350.0	2.1174337352041137
120.0	360.0	2.1180246205690936
120.0	370.0	2.116549302806411
120.0	380.0	2.109394635155651
120.0	390.0	2.1131027904326634
120.0	400.0	2.1411755101434222
120.0	410.0	2.139329866556977
120.0	420.0	2.133670682230688
120.0	430.0	2.129984214959662
120.0	440.0	2.1280177542435816
120.0	450.0	2.1527684255705224
120.0	460.0	2.1456895625357446
120.0	470.0	2.1495165168818255
120.0	480.0	2.1462196611496553
120.0	490.0	2.131894165708006
120.0	500.0	2.1217516041759197
120.0	510.0	2.13656921522161
120.0	520.0	2.1131269120297227
120.0	530.0	2.1133443322899996
120.0	540.0	2.1388830000794186
120.0	550.0	2.125306749834069
120.0	560.0	2.141640787357258
120.0	570.0	2.1403615157468256
120.0	580.0	2.129577330488822
120.0	590.0	2.133847007725757
120.0	600.0	2.1469119582417013
120.0	610.0	2.142538622761365
120.0	620.0	2.156732993517949
120.0	630.0	2.155863046187425
120.0	640.0	2.1516187125244075
120.0	650.0	2.1431249713231644
120.0	660.0	2.131297543573598
120.0	670.0	2.1650304718718454
120.0	680.0	2.146720843141913
120.0	690.0	2.1412577871117007
120.0	700.0	2.1345435391822867
120.0	710.0	2.145181333473224
120.0	720.0	2.1335301408895884
120.0	730.0	2.1320124696952347
120.0	740.0	2.1297154981899995
120.0	750.0	2.1303617433521747
120.0	760.0	2.1236749433701143
120.0	770.0	2.1195225241761184
120.0	780.0	2.104681546862641
120.0	790.0	2.117468530783608
120.0	800.0	2.1055100679040457
120.0	810.0	2.0890086566630686
120.0	820.0	2.0914748590387644
120.0	830.0	2.0914653927018594
120.0	840.0	2.094638040682579
120.0	850.0	2.087520278727493
120.0	860.0	2.097544283091594
120.0	870.0	2.1017802480245478
120.0	880.0	2.110913435615479
120.0	890.0	2.0977550283903437
120.0	900.0	2.111645095600688
120.0	910.0	2.1099855226548545
120.0	920.0	2.097851093433989
120.0	930.0	2.0988920743626993
120.0	940.0	2.1036241699059732
120.0	950.0	2.0958508441781043
120.0	960.0	2.099572633462951
120.0	970.0	2.0904627437606327
120.0	980.0	2.0932745835666147
120.0	990.0	2.08213545897254
120.0	1000.0	2.094793925846424
120.0	1010.0	2.091188378988663
120.0	1020.0	2.09165934020403
120.0	1030.0	2.0924039692588727
120.0	1040.0	2.0819831226368084
120.0	1050.0	2.081930777901025
120.0	1060.0	2.0876629183696758
120.0	1070.0	2.100907905645248
120.0	1080.0	2.079814732453852
120.0	1090.0	2.090430041312528
120.0	1100.0	2.107630490302893
120.0	1110.0	2.1104636955270926
120.0	1120.0	2.139446325881663
120.0	1130.0	2.1248934942779343
120.0	1140.0	2.122235769964168
120.0	1150.0	2.1464487782034447
120.0	1160.0	2.1419844566774473
120.0	1170.0	2.149857999005777
120.0	1180.0	2.1558835026884235
120.0	1190.0	2.1549553789227422
120.0	1200.0	2.1417283615884095
120.0	1210.0	2.145292049117003
120.0	1220.0	2.147015619808047
120.0	1230.0	2.147185186586642
120.0	1240.0	2.148313533733528
120.0	1250.0	2.1490332471674902
120.0	1260.0	2.1439211316024775
120.0	1270.0	2.145573511444311
120.0	1280.0	2.136150914764268
120.0	1290.0	2.14511910633147
120.0	1300.0	2.1475216695225514
120.0	1310.0	2.1376582842921787
120.0	1320.0	2.1382536912836647
120.0	1330.0	2.1385464214910157
120.0	1340.0	2.136939198708657
120.0	1350.0	2.1477430395217008
120.0	1360.0	2.1608248549087157
120.0	1370.0	2.156986152624409
120.0	1380.0	2.1479398335088895
120.0	1390.0	2.128232473759888
120.0	1400.0	2.1537955605228625
120.0	1410.0	2.1741331484254847
120.0	1420.0	2.1580303553668223
120.0	1430.0	2.1472573980480254
120.0	1440.0	2.1264225540409636
120.0	1450.0	2.131271349567591
120.0	1460.0	2.130749779932462
120.0	1470.0	2.1240421190628975
120.0	1480.0	2.131456272102096
120.0	1490.0	2.1300629514644407
120.0	1500.0	2.127615005842756
120.0	1510.0	2.127176181831289
120.0	1520.0	2.140825521965347
120.0	1530.0	2.1242448437864114
120.0	1540.0	2.1268868148762716
120.0	1550.0	2.1298723539146023
120.0	1560.0	2.126778194902615
120.0	1570.0	2.143826525849433
120.0	1580.0	2.1188877233010412
120.0	1590.0	2.142503355461865
120.0	1600.0	2.1407337757312748
120.0	1610.0	2.1585625967824473
120.0	1620.0	2.155584515384529
120.0	1630.0	2.1462531491994943
120.0	1640.0	2.169835651978824
120.0	1650.0	2.146671683057691
120.0	1660.0	2.162253095808615
120.0	1670.0	2.150385836169495
120.0	1680.0	2.1486571543696704
120.0	1690.0	2.119107332802012
120.0	1700.0	2.0916296045261364
120.0	1710.0	2.095746310165815
120.0	1720.0	2.0867944987452147
120.0	1730.0	2.059135585993496
120.0	1740.0	2.03514158528777
120.0	1750.0	2.03514158528777
120.0	1760.0	2.03514158528777
120.0	1770.0	2.03514158528777
120.0	1780.0	2.03514158528777
120.0	1790.0	2.03514158528777
120.0	1800.0	2.03514158528777
120.0	1810.0	2.03514158528777
120.0	1820.0	2.03514158528777
120.0	1830.0	2.03514158528777
120.0	1840.0	2.03514158528777
120.0	1850.0	2.03514158528777
120.0	1860.0	2.03514158528777
130.0	50.0	2.03514158528777
130.0	60.0	2.03514158528777
130.0	70.0	2.03514158528777
130.0	80.0	2.03514158528777
130.0	90.0	2.03514158528777
130.0	100.0	2.03514158528777
130.0	110.0	2.03514158528777
130.0	120.0	2.03514158528777
130.0	130.0	2.03514158528777
130.0	140.0	2.03514158528777
130.0	150.0	2.0354549119698215
130.0	160.0	2.0548232087806184
130.0	170.0	2.103246770997025
130.0	180.0	2.1174850078526766
130.0	190.0	2.1275288783900566
130.0	200.0	2.145181360975236
130.0	210.0	2.1495070027069385
130.0	220.0	2.161557775695164
130.0	230.0	2.172534260845153
130.0	240.0	2.128080323864796
130.0	250.0	2.1400591768921
130.0	260.0	2.145128885451834
130.0	270.0	2.140076202757475
130.0	280.0	2.135819569224353
130.0	290.0	2.1237968607616136
130.0	300.0	2.123751593223659
130.0	310.0	2.1266754534035317
130.0	320.0	2.12666613966403
130.0	330.0	2.133483057234596
130.0	340.0	2.153072366445079
130.0	350.0	2.154240031917926
130.0	360.0	2.1575730701508467
130.0	370.0	2.1594667113968673
130.0	380.0	2.1289149911258516
130.0	390.0	2.1392295957737137
130.0	400.0	2.143588773054678
130.0	410.0	2.1348343137660644
130.0	420.0	2.1326229093689695
130.0	430.0	2.121799725411462
130.0	440.0	2.1313558392727185
130.0	450.0	2.130720318774774
130.0	460.0	2.137085439363579
130.0	470.0	2.1387548477514917
130.0	480.0	2.1285633346601474
130.0	490.0	2.1267837578589344
130.0	500.0	2.1190015014973707
130.0	510.0	2.129743136415723
130.0	520.0	2.1269337043400336
130.0	530.0	2.1444969270929404
130.0	540.0	2.1318792108502103
130.0	550.0	2.1251839452222927
130.0	560.0	2.141657665147199
130.0	570.0	2.144134744157915
130.0	580.0	2.167913320592115
130.0	590.0	2.133926102671922
130.0	600.0	2.145207033953435
130.0	610.0	2.1372712206112676
130.0	620.0	2.165240079676966
130.0	630.0	2.1535811732308567
130.0	640.0	2.1335177952748987
130.0	650.0	2.1343232938646293
130.0	660.0	2.140237357714157
130.0	670.0	2.1555637402288133
130.0	680.0	2.138775291335443
130.0	690.0	2.114881445025356
130.0	700.0	2.120266724457382
130.0	710.0	2.1309398550450838
130.0	720.0	2.1280609500058203
130.0	730.0	2.113561595962764
130.0	740.0	2.111307857810226
130.0	750.0	2.116887555329109
130.0	760.0	2.109831947736867
130.0	770.0	2.1026336138336132
130.0	780.0	2.1039704275413
130.0	790.0	2.102914521080183
130.0	800.0	2.0965629451324395
130.0	810.0	2.089560882094434
130.0	820.0	2.083504056137598
130.0	830.0	2.0997569529158615
130.0	840.0	2.0976433415368723
130.0	850.0	2.092041969909593
130.0	860.0	2.1083185384010124
130.0	870.0	2.1100330192093595
130.0	880.0	2.125248053330116
130.0	890.0	2.1301593011262274
130.0	900.0	2.156494956254992
130.0	910.0	2.152478481230863
130.0	920.0	2.1423950271932344
130.0	930.0	2.1499882240232866
130.0	940.0	2.1433107668516187
130.0	950.0	2.1488383922244103
130.0	960.0	2.1473131581773632
130.0	970.0	2.126416090138049
130.0	980.0	2.1202481271042153
130.0	990.0	2.104840245033291
130.0	1000.0	2.0891642105330095
130.0	1010.0	2.088614481510878
130.0	1020.0	2.084209996223493
130.0	1030.0	2.077699039301329
130.0	1040.0	2.0729214290780673
130.0	1050.0	2.0775188219786545
130.0	1060.0	2.0754320935519113
130.0	1070.0	2.0727290432589753
130.0	1080.0	2.081345436157325
130.0	1090.0	2.0842070265951462
130.0	1100.0	2.093531555303459
130.0	1110.0	2.100712775055684
130.0	1120.0	2.11589808601711
130.0	1130.0	2.1144100520144393
130.0	1140.0	2.121440855617018
130.0	1150.0	2.1435311283874525
130.0	1160.0	2.1415928352372964
130.0	1170.0	2.143026179465213
130.0	1180.0	2.1509424420335663
130.0	1190.0	2.1551291087862166
130.0	1200.0	2.1422310863219622
130.0	1210.0	2.147060400540188
130.0	1220.0	2.1507023949897923
130.0	1230.0	2.145539103656995
130.0	1240.0	2.146275251941294
130.0	1250.0	2.15050959834333
130.0	1260.0	2.1451710354583247
130.0	1270.0	2.1438984838747874
130.0	1280.0	2.128635913621631
130.0	1290.0	2.140492073665979
130.0	1300.0	2.1434530849093933
130.0	1310.0	2.1464298743502868
130.0	1320.0	2.149587427510236
130.0	1330.0	2.1571327325827356
130.0	1340.0	2.1370794541208533
130.0	1350.0	2.133625108806358
130.0	1360.0	2.1384915480463813
130.0	1370.0	2.1420372219755492
130.0	1380.0	2.147207525312702
130.0	1390.0	2.111612455435337
130.0	1400.0	2.1312176715266298
130.0	1410.0	2.1372652134532837
130.0	1420.0	2.1197903913946448
130.0	1430.0	2.1338715809550206
130.0	1440.0	2.1082999124527424
130.0	1450.0	2.1234200446705778
130.0	1460.0	2.131617760179107
130.0	1470.0	2.1338451811171724
130.0	1480.0	2.1368161410565936
130.0	1490.0	2.1287342265896307
130.0	1500.0	2.1379429560136916
130.0	1510.0	2.139852072230031
130.0	1520.0	2.149983125252029
130.0	1530.0	2.143803506817327
130.0	1540.0	2.152618328978904
130.0	1550.0	2.143397520801015
130.0	1560.0	2.1382718590575776
130.0	1570.0	2.1595672405234514
130.0	1580.0	2.1545396311728124
130.0	1590.0	2.164134561329359
130.0	1600.0	2.1634311951639793
130.0	1610.0	2.178953275880207
130.0	1620.0	2.166842237834186
130.0	1630.0	2.152087651233438
130.0	1640.0	2.1583694005179166
130.0	1650.0	2.1476873823824167
130.0	1660.0	2.150318370774776
130.0	1670.0	2.142242768565638
130.0	1680.0	2.1478121785723685
130.0	1690.0	2.1195406909784498
130.0	1700.0	2.092999484534448
130.0	1710.0	2.101875881809949
130.0	1720.0	2.084685478482015
130.0	1730.0	2.058505138399693
130.0	1740.0	2.03514158528777
130.0	1750.0	2.03514158528777
130.0	1760.0	2.03514158528777
130.0	1770.0	2.03514158528777
130.0	1780.0	2.03514158528777
130.0	1790.0	2.03514158528777
130.0	1800.0	2.03514158528777
130.0	1810.0	2.03514158528777
130.0	1820.0	2.03514158528777
130.0	1830.0	2.03514158528777
130.0	1840.0	2.03514158528777
130.0	1850.0	2.03514158528777
130.0	1860.0	2.03514158528777
140.0	50.0	2.03514158528777
140.0	60.0	2.03514158528777
140.0	70.0	2.03514158528777
140.0	80.0	2.03514158528777
140.0	90.0	2.03514158528777
140.0	100.0	2.03514158528777
140.0	110.0	2.03514158528777
140.0	120.0	2.03514158528777
140.0	130.0	2.03514158528777
140.0	140.0	2.03514158528777
140.0	150.0	2.0354549119698215
140.0	160.0	2.0553805234302076
140.0	170.0	2.1042814252537054
140.0	180.0	2.118736270832118
140.0	190.0	2.1335297882245414
140.0	200.0	2.147288831412139
140.0	210.0	2.143062196379248
140.0	220.0	2.153893685748941
140.0	230.0	2.168914285203922
140.0	240.0	2.1378113775239433
140.0	250.0	2.1508945172135707
140.0	260.0	2.162631181295264
140.0	270.0	2.1545172816577076
140.0	280.0	2.1521595537405913
140.0	290.0	2.137839498641416
140.0	300.0	2.140967203390944
140.0	310.0	2.1483700094517353
140.0	320.0	2.1475505015249827
140.0	330.0	2.1581013100524595
140.0	340.0	2.156216337685218
140.0	350.0	2.1507974778373704
140.0	360.0	2.1515711850977
140.0	370.0	2.1466504642565276
140.0	380.0	2.1205870112203375
140.0	390.0	2.1366477617971587
140.0	400.0	2.145094570582886
140.0	410.0	2.1373993667773843
140.0	420.0	2.13277139228027
140.0	430.0	2.1240013352413083
140.0	440.0	2.1316633140467482
140.0	450.0	2.1499711603007654
140.0	460.0	2.1549796744948018
140.0	470.0	2.161730127540284
140.0	480.0	2.13903600802361
140.0	490.0	2.1367280772385113
140.0	500.0	2.1435204233882983
140.0	510.0	2.145551388088499
140.0	520.0	2.159541377344764
140.0	530.0	2.173926336584564
140.0	540.0	2.149662900492144
140.0	550.0	2.1324747481102637
140.0	560.0	2.1362995153655446
140.0	570.0	2.1364925558395074
140.0	580.0	2.1475455870410944
140.0	590.0	2.1173813128109744
140.0	600.0	2.1211604292139876
140.0	610.0	2.1214312454927278
140.0	620.0	2.122175038050151
140.0	630.0	2.1310222198667788
140.0	640.0	2.11708146199399
140.0	650.0	2.123104510916019
140.0	660.0	2.1190746837783925
140.0	670.0	2.1361719895263342
140.0	680.0	2.1336218488938705
140.0	690.0	2.107544983679607
140.0	700.0	2.109460140878732
140.0	710.0	2.1186008118972395
140.0	720.0	2.111725330749383
140.0	730.0	2.113474688425184
140.0	740.0	2.108918090574469
140.0	750.0	2.110361410096597
140.0	760.0	2.1058349114769346
140.0	770.0	2.097945978312017
140.0	780.0	2.0966696534615084
140.0	790.0	2.1076810782321473
140.0	800.0	2.1029878511614934
140.0	810.0	2.1012962557988644
140.0	820.0	2.0965297227188415
140.0	830.0	2.100887155569484
140.0	840.0	2.116990290631885
140.0	850.0	2.1006082287370944
140.0	860.0	2.1154850687718856
140.0	870.0	2.1141733151773265
140.0	880.0	2.141257045848289
140.0	890.0	2.130604054237712
140.0	900.0	2.1432368388755587
140.0	910.0	2.136440625626231
140.0	920.0	2.133297184886273
140.0	930.0	2.1327274647556065
140.0	940.0	2.141487843468941
140.0	950.0	2.1377180061188206
140.0	960.0	2.137013784099723
140.0	970.0	2.121487088565579
140.0	980.0	2.1139665811394153
140.0	990.0	2.1080124140745005
140.0	1000.0	2.1100085757301876
140.0	1010.0	2.11672994601477
140.0	1020.0	2.1010413014014953
140.0	1030.0	2.0790081226349018
140.0	1040.0	2.09173608318938
140.0	1050.0	2.0879318683770265
140.0	1060.0	2.0900193845572064
140.0	1070.0	2.0814628705923153
140.0	1080.0	2.083076395000289
140.0	1090.0	2.0831871614655775
140.0	1100.0	2.077839056573083
140.0	1110.0	2.0856934261875306
140.0	1120.0	2.0959608468923654
140.0	1130.0	2.095988695316206
140.0	1140.0	2.101645987901601
140.0	1150.0	2.129586144190547
140.0	1160.0	2.1262881700803162
140.0	1170.0	2.117964023291035
140.0	1180.0	2.1379692726464343
140.0	1190.0	2.1425469576882725
140.0	1200.0	2.1335626852732306
140.0	1210.0	2.1429542374809722
140.0	1220.0	2.1421175203321234
140.0	1230.0	2.1413818548022454
140.0	1240.0	2.1372590723662137
140.0	1250.0	2.1439273738606244
140.0	1260.0	2.140849782188631
140.0	1270.0	2.1378701600974743
140.0	1280.0	2.1409823759914883
140.0	1290.0	2.138644286281594
140.0	1300.0	2.157050018233144
140.0	1310.0	2.1673268028874277
140.0	1320.0	2.163886365860166
140.0	1330.0	2.1788779519303043
140.0	1340.0	2.1667883558637127
140.0	1350.0	2.1588257043143537
140.0	1360.0	2.1507878591682013
140.0	1370.0	2.159967169760426
140.0	1380.0	2.16031029951726
140.0	1390.0	2.1372099637835866
140.0	1400.0	2.1358876564911564
140.0	1410.0	2.142755958017379
140.0	1420.0	2.119735644802994
140.0	1430.0	2.1096447025163365
140.0	1440.0	2.11794327896335
140.0	1450.0	2.1061825716429663
140.0	1460.0	2.1109770198724562
140.0	1470.0	2.1239026515460244
140.0	1480.0	2.1240167865962953
140.0	1490.0	2.115398287129903
140.0	1500.0	2.1216126149346315
140.0	1510.0	2.1318822846403225
140.0	1520.0	2.138016954096785
140.0	1530.0	2.1314356626761484
140.0	1540.0	2.1283954971615056
140.0	1550.0	2.1253954051035517
140.0	1560.0	2.1260460354925828
140.0	1570.0	2.1423918352191693
140.0	1580.0	2.155850307807548
140.0	1590.0	2.158955513852058
140.0	1600.0	2.1506834061652143
140.0	1610.0	2.1609035944754034
140.0	1620.0	2.16860944171669
140.0	1630.0	2.1849384639144347
140.0	1640.0	2.157570087316366
140.0	1650.0	2.1494547515169335
140.0	1660.0	2.152968265473246
140.0	1670.0	2.136913411971591
140.0	1680.0	2.1407133175129576
140.0	1690.0	2.109397275930552
140.0	1700.0	2.090364999814397
140.0	1710.0	2.094385679297688
140.0	1720.0	2.0820844752627297
140.0	1730.0	2.058116326906064
140.0	1740.0	2.03514158528777
140.0	1750.0	2.03514158528777
140.0	1760.0	2.03514158528777
140.0	1770.0	2.03514158528777
140.0	1780.0	2.03514158528777
140.0	1790.0	2.03514158528777
140.0	1800.0	2.03514158528777
140.0	1810.0	2.03514158528777
140.0	1820.0	2.03514158528777
140.0	1830.0	2.03514158528777
140.0	1840.0	2.03514158528777
140.0	1850.0	2.03514158528777
140.0	1860.0	2.03514158528777
150.0	50.0	2.03514158528777
150.0	60.0	2.03514158528777
150.0	70.0	2.03514158528777
150.0	80.0	2.03514158528777
150.0	90.0	2.03514158528777
150.0	100.0	2.03514158528777
150.0	110.0	2.03514158528777
150.0	120.0	2.03514158528777
150.0	130.0	2.03514158528777
150.0	140.0	2.03514158528777
150.0	150.0	2.0354549119698215
150.0	160.0	2.0543650246770246
150.0	170.0	2.102825280090574
150.0	180.0	2.1091775661686345
150.0	190.0	2.128499658232413
150.0	200.0	2.1413399785111618
150.0	210.0	2.1322246327047254
150.0	220.0	2.147283980358283
150.0	230.0	2.159660866173137
150.0	240.0	2.130802233863257
150.0	250.0	2.144307523020131
150.0	260.0	2.1555252398500846
150.0	270.0	2.1446658846434103
150.0	280.0	2.140019334531507
150.0	290.0	2.136948527581257
150.0	300.0	2.1301189712736663
150.0	310.0	2.139606895409695
150.0	320.0	2.1444840817126027
150.0	330.0	2.1536961944279747
150.0	340.0	2.1467764816007686
150.0	350.0	2.1478012134542914
150.0	360.0	2.148303686022349
150.0	370.0	2.1638357546433866
150.0	380.0	2.13186846709083
150.0	390.0	2.148899697987664
150.0	400.0	2.1611721771617325
150.0	410.0	2.143371746207414
150.0	420.0	2.1479467972499955
150.0	430.0	2.1324235009772408
150.0	440.0	2.1472480269901415
150.0	450.0	2.149629626883141
150.0	460.0	2.1662502859923833
150.0	470.0	2.156447728797782
150.0	480.0	2.1383396517546136
150.0	490.0	2.137554900363204
150.0	500.0	2.1567829749217156
150.0	510.0	2.1710725853131474
150.0	520.0	2.155054064421995
150.0	530.0	2.1626948284414236
150.0	540.0	2.134462739483594
150.0	550.0	2.1208776062119923
150.0	560.0	2.1489522981801956
150.0	570.0	2.1337162531521683
150.0	580.0	2.1286181208062427
150.0	590.0	2.1054404014817156
150.0	600.0	2.1173919040873432
150.0	610.0	2.1289119882355108
150.0	620.0	2.1106744776881627
150.0	630.0	2.0933394040616613
150.0	640.0	2.1107082854457935
150.0	650.0	2.1133653760140874
150.0	660.0	2.1206875557841327
150.0	670.0	2.122921037512746
150.0	680.0	2.1070089620648194
150.0	690.0	2.0971268228826503
150.0	700.0	2.103094392197128
150.0	710.0	2.0988319406124356
150.0	720.0	2.0930915612341354
150.0	730.0	2.0974465117561114
150.0	740.0	2.095137251249468
150.0	750.0	2.092519436944995
150.0	760.0	2.103110818877125
150.0	770.0	2.0960566913427265
150.0	780.0	2.086089492134525
150.0	790.0	2.0986507744046863
150.0	800.0	2.1024770095590477
150.0	810.0	2.089275415742555
150.0	820.0	2.094811894007782
150.0	830.0	2.095569755009074
150.0	840.0	2.096485386782514
150.0	850.0	2.116696454445174
150.0	860.0	2.139314994519749
150.0	870.0	2.1312944784724164
150.0	880.0	2.1221906734058082
150.0	890.0	2.1221497831921825
150.0	900.0	2.130714388298647
150.0	910.0	2.134000823619992
150.0	920.0	2.118774647870991
150.0	930.0	2.1217011595693194
150.0	940.0	2.1173710431982724
150.0	950.0	2.118966852938816
150.0	960.0	2.120806919060585
150.0	970.0	2.1116701113141336
150.0	980.0	2.104564285144136
150.0	990.0	2.1072689590070275
150.0	1000.0	2.1086266457544096
150.0	1010.0	2.124345402419866
150.0	1020.0	2.119279047516686
150.0	1030.0	2.107693750878531
150.0	1040.0	2.1050194132889013
150.0	1050.0	2.08350765204682
150.0	1060.0	2.1051826122719017
150.0	1070.0	2.0766579503341336
150.0	1080.0	2.0885996790045533
150.0	1090.0	2.0816071549051087
150.0	1100.0	2.0722802703743013
150.0	1110.0	2.0692835080841796
150.0	1120.0	2.075882466734913
150.0	1130.0	2.0925490392687083
150.0	1140.0	2.090862983309155
150.0	1150.0	2.1222058907804247
150.0	1160.0	2.116718606699838
150.0	1170.0	2.116179358439823
150.0	1180.0	2.1259948352106934
150.0	1190.0	2.1388608366467046
150.0	1200.0	2.1519786486322494
150.0	1210.0	2.1572152226670047
150.0	1220.0	2.1606935734010824
150.0	1230.0	2.1526005778562736
150.0	1240.0	2.151155083362816
150.0	1250.0	2.156711032328936
150.0	1260.0	2.1506888104904816
150.0	1270.0	2.1551311233773327
150.0	1280.0	2.1446560850095935
150.0	1290.0	2.144085659961136
150.0	1300.0	2.1316429198594156
150.0	1310.0	2.153307547760525
150.0	1320.0	2.1714019257216695
150.0	1330.0	2.1669596919004803
150.0	1340.0	2.1603535521975883
150.0	1350.0	2.152686861167558
150.0	1360.0	2.139173481055216
150.0	1370.0	2.1438694386068757
150.0	1380.0	2.142255288317606
150.0	1390.0	2.1319935853491057
150.0	1400.0	2.144822301975267
150.0	1410.0	2.1397416819869974
150.0	1420.0	2.1196765007234957
150.0	1430.0	2.1033167716034593
150.0	1440.0	2.1079561707938064
150.0	1450.0	2.119850545373422
150.0	1460.0	2.1265665595512866
150.0	1470.0	2.1278100167377785
150.0	1480.0	2.110077422857198
150.0	1490.0	2.1069723124015507
150.0	1500.0	2.124338475654355
150.0	1510.0	2.124052847462179
150.0	1520.0	2.119307392326062
150.0	1530.0	2.1114955097638526
150.0	1540.0	2.1076947097995067
150.0	1550.0	2.12020043323377
150.0	1560.0	2.1444266032591415
150.0	1570.0	2.1499651865749403
150.0	1580.0	2.150352670058203
150.0	1590.0	2.1608140630482073
150.0	1600.0	2.16323864453051
150.0	1610.0	2.2094019670623553
150.0	1620.0	2.2137722970578406
150.0	1630.0	2.208432425728268
150.0	1640.0	2.20501495027623
150.0	1650.0	2.196668210152397
150.0	1660.0	2.182289246871471
150.0	1670.0	2.1679369542423697
150.0	1680.0	2.162632557434348
150.0	1690.0	2.133775036227892
150.0	1700.0	2.11158745264382
150.0	1710.0	2.094935537969727
150.0	1720.0	2.0849275293565457
150.0	1730.0	2.060317798083687
150.0	1740.0	2.03514158528777
150.0	1750.0	2.03514158528777
150.0	1760.0	2.03514158528777
150.0	1770.0	2.03514158528777
150.0	1780.0	2.03514158528777
150.0	1790.0	2.03514158528777
150.0	1800.0	2.03514158528777
150.0	1810.0	2.03514158528777
150.0	1820.0	2.03514158528777
150.0	1830.0	2.03514158528777
150.0	1840.0	2.03514158528777
[truncated: 15,836 more rows]
