# Supplementary material for: Characterizing Visual Neurosurgical Expertise in Brain MRI Visualization Using Eye-Tracking and 3D Fractal Dimension Analysis
Source: J Eye Mov Res. 2026 Jun 2;19(3):62. doi: 10.3390/jemr19030062 (PMC13301434; doi:10.3390/jemr19030062)
Supplement: Supplementary file 1 [file jemr-19-00062-s001.zip › jemr-4253847-supplementary/Supplementary files/4_3DFDmapsCalculation/3DFD_Stimuli_BRN40/3DFDs_BRAIN_12_PATH_GBM ax.png_Heatmap_100_10.csv]

50.0	50.0	2.03514158528777
50.0	60.0	2.03514158528777
50.0	70.0	2.03514158528777
50.0	80.0	2.03514158528777
50.0	90.0	2.03514158528777
50.0	100.0	2.03514158528777
50.0	110.0	2.03514158528777
50.0	120.0	2.03514158528777
50.0	130.0	2.03514158528777
50.0	140.0	2.03514158528777
50.0	150.0	2.03514158528777
50.0	160.0	2.03514158528777
50.0	170.0	2.03514158528777
50.0	180.0	2.03514158528777
50.0	190.0	2.03514158528777
50.0	200.0	2.03514158528777
50.0	210.0	2.03514158528777
50.0	220.0	2.03514158528777
50.0	230.0	2.03514158528777
50.0	240.0	2.03514158528777
50.0	250.0	2.03514158528777
50.0	260.0	2.03514158528777
50.0	270.0	2.03514158528777
50.0	280.0	2.03514158528777
50.0	290.0	2.03514158528777
50.0	300.0	2.03514158528777
50.0	310.0	2.03514158528777
50.0	320.0	2.03514158528777
50.0	330.0	2.03514158528777
50.0	340.0	2.03514158528777
50.0	350.0	2.03514158528777
50.0	360.0	2.03514158528777
50.0	370.0	2.03514158528777
50.0	380.0	2.03514158528777
50.0	390.0	2.03514158528777
50.0	400.0	2.03514158528777
50.0	410.0	2.03514158528777
50.0	420.0	2.03514158528777
50.0	430.0	2.03514158528777
50.0	440.0	2.03514158528777
50.0	450.0	2.03514158528777
50.0	460.0	2.03514158528777
50.0	470.0	2.03514158528777
50.0	480.0	2.057394641357682
50.0	490.0	2.0632843992972485
50.0	500.0	2.067877721065872
50.0	510.0	2.0738141828946124
50.0	520.0	2.079752321210177
50.0	530.0	2.0842767142091527
50.0	540.0	2.09115519224938
50.0	550.0	2.098839163401689
50.0	560.0	2.105542378191347
50.0	570.0	2.1128105396598587
50.0	580.0	2.103123834740123
50.0	590.0	2.105940698707635
50.0	600.0	2.111209779981804
50.0	610.0	2.118314296904311
50.0	620.0	2.1241492744284165
50.0	630.0	2.1299733811877144
50.0	640.0	2.1356659636808786
50.0	650.0	2.1384535515670926
50.0	660.0	2.143865201973958
50.0	670.0	2.126001315580733
50.0	680.0	2.1017241580131487
50.0	690.0	2.1414337625938673
50.0	700.0	2.2158264984101566
50.0	710.0	2.2522785968674315
50.0	720.0	2.2456503564525434
50.0	730.0	2.2457855549231867
50.0	740.0	2.2470385709268563
50.0	750.0	2.2391372666544
50.0	760.0	2.2450616045405374
50.0	770.0	2.254619424931495
50.0	780.0	2.266308518505629
50.0	790.0	2.2605821276636537
50.0	800.0	2.245183613423454
50.0	810.0	2.2323137581041124
50.0	820.0	2.217585640868719
50.0	830.0	2.216279240313542
50.0	840.0	2.2164593105797774
50.0	850.0	2.212246558076965
50.0	860.0	2.195650212212339
50.0	870.0	2.189944019629571
50.0	880.0	2.193630377058529
50.0	890.0	2.182310800524044
50.0	900.0	2.179955614026356
50.0	910.0	2.1778696597567926
50.0	920.0	2.180720662801753
50.0	930.0	2.184498909736494
50.0	940.0	2.182404341095527
50.0	950.0	2.180945395578711
50.0	960.0	2.177493224114452
50.0	970.0	2.1713394686738323
50.0	980.0	2.1668549799683055
50.0	990.0	2.168563088993411
50.0	1000.0	2.171112017992616
50.0	1010.0	2.172474062079816
50.0	1020.0	2.181208835948897
50.0	1030.0	2.1755598341691447
50.0	1040.0	2.1648479694061122
50.0	1050.0	2.1784438220719684
50.0	1060.0	2.1779493433843964
50.0	1070.0	2.186799615588442
50.0	1080.0	2.186963912032722
50.0	1090.0	2.1968968100870745
50.0	1100.0	2.198072275320301
50.0	1110.0	2.2021925338737462
50.0	1120.0	2.2141238229675686
50.0	1130.0	2.2064674324306703
50.0	1140.0	2.2089792308123086
50.0	1150.0	2.191420073203594
50.0	1160.0	2.185409416765115
50.0	1170.0	2.188981464851354
50.0	1180.0	2.1834594071516094
50.0	1190.0	2.184725021343427
50.0	1200.0	2.188946274982628
50.0	1210.0	2.1464742573352185
50.0	1220.0	2.0947188358179982
50.0	1230.0	2.073283363740625
50.0	1240.0	2.1088972287612737
50.0	1250.0	2.12778414188671
50.0	1260.0	2.124973070779594
50.0	1270.0	2.122867181678049
50.0	1280.0	2.118330272961878
50.0	1290.0	2.1143128136968112
50.0	1300.0	2.111444738575416
50.0	1310.0	2.1079480995383424
50.0	1320.0	2.1047654501989363
50.0	1330.0	2.1006284207702204
50.0	1340.0	2.096727983659423
50.0	1350.0	2.106680853904864
50.0	1360.0	2.099362265371
50.0	1370.0	2.0922127736932876
50.0	1380.0	2.086885886857136
50.0	1390.0	2.080542682919653
50.0	1400.0	2.0754227360337194
50.0	1410.0	2.070764210360709
50.0	1420.0	2.0662165280414735
50.0	1430.0	2.060783514121678
50.0	1440.0	2.055343462202877
50.0	1450.0	2.03514158528777
50.0	1460.0	2.03514158528777
50.0	1470.0	2.03514158528777
50.0	1480.0	2.03514158528777
50.0	1490.0	2.03514158528777
50.0	1500.0	2.03514158528777
50.0	1510.0	2.03514158528777
50.0	1520.0	2.03514158528777
50.0	1530.0	2.03514158528777
50.0	1540.0	2.03514158528777
50.0	1550.0	2.03514158528777
50.0	1560.0	2.03514158528777
50.0	1570.0	2.03514158528777
50.0	1580.0	2.03514158528777
50.0	1590.0	2.03514158528777
50.0	1600.0	2.03514158528777
50.0	1610.0	2.03514158528777
50.0	1620.0	2.03514158528777
50.0	1630.0	2.03514158528777
50.0	1640.0	2.03514158528777
50.0	1650.0	2.03514158528777
50.0	1660.0	2.03514158528777
50.0	1670.0	2.03514158528777
50.0	1680.0	2.03514158528777
50.0	1690.0	2.03514158528777
50.0	1700.0	2.03514158528777
50.0	1710.0	2.03514158528777
50.0	1720.0	2.03514158528777
50.0	1730.0	2.03514158528777
50.0	1740.0	2.03514158528777
50.0	1750.0	2.03514158528777
50.0	1760.0	2.03514158528777
50.0	1770.0	2.03514158528777
50.0	1780.0	2.03514158528777
50.0	1790.0	2.03514158528777
50.0	1800.0	2.03514158528777
50.0	1810.0	2.03514158528777
50.0	1820.0	2.03514158528777
50.0	1830.0	2.03514158528777
50.0	1840.0	2.03514158528777
50.0	1850.0	2.03514158528777
50.0	1860.0	2.03514158528777
60.0	50.0	2.03514158528777
60.0	60.0	2.03514158528777
60.0	70.0	2.03514158528777
60.0	80.0	2.03514158528777
60.0	90.0	2.03514158528777
60.0	100.0	2.03514158528777
60.0	110.0	2.03514158528777
60.0	120.0	2.03514158528777
60.0	130.0	2.03514158528777
60.0	140.0	2.03514158528777
60.0	150.0	2.03514158528777
60.0	160.0	2.03514158528777
60.0	170.0	2.03514158528777
60.0	180.0	2.03514158528777
60.0	190.0	2.03514158528777
60.0	200.0	2.03514158528777
60.0	210.0	2.03514158528777
60.0	220.0	2.03514158528777
60.0	230.0	2.03514158528777
60.0	240.0	2.03514158528777
60.0	250.0	2.03514158528777
60.0	260.0	2.03514158528777
60.0	270.0	2.03514158528777
60.0	280.0	2.03514158528777
60.0	290.0	2.03514158528777
60.0	300.0	2.03514158528777
60.0	310.0	2.03514158528777
60.0	320.0	2.03514158528777
60.0	330.0	2.03514158528777
60.0	340.0	2.03514158528777
60.0	350.0	2.03514158528777
60.0	360.0	2.03514158528777
60.0	370.0	2.03514158528777
60.0	380.0	2.03514158528777
60.0	390.0	2.03514158528777
60.0	400.0	2.03514158528777
60.0	410.0	2.03514158528777
60.0	420.0	2.03514158528777
60.0	430.0	2.03514158528777
60.0	440.0	2.03514158528777
60.0	450.0	2.03514158528777
60.0	460.0	2.03514158528777
60.0	470.0	2.03514158528777
60.0	480.0	2.0578955404250237
60.0	490.0	2.063090617485524
60.0	500.0	2.0668557671342405
60.0	510.0	2.072776073894392
60.0	520.0	2.0787804071356732
60.0	530.0	2.083643689738355
60.0	540.0	2.090513573665386
60.0	550.0	2.0988573213408137
60.0	560.0	2.1054194521983187
60.0	570.0	2.1140870541343144
60.0	580.0	2.103647081160872
60.0	590.0	2.107547767614523
60.0	600.0	2.1139226053481113
60.0	610.0	2.120997113935634
60.0	620.0	2.1274068409151115
60.0	630.0	2.1332142998181034
60.0	640.0	2.1394851816323075
60.0	650.0	2.142558280571654
60.0	660.0	2.1316156509576656
60.0	670.0	2.0934004665519
60.0	680.0	2.158049116746568
60.0	690.0	2.234202084516821
60.0	700.0	2.2607334237480257
60.0	710.0	2.27613213829645
60.0	720.0	2.2620385190956647
60.0	730.0	2.251526973706108
60.0	740.0	2.2434385816948423
60.0	750.0	2.260419833869099
60.0	760.0	2.277577130770227
60.0	770.0	2.2707759466303155
60.0	780.0	2.257893755080013
60.0	790.0	2.2411280275473775
60.0	800.0	2.2413564350007777
60.0	810.0	2.2258176283736444
60.0	820.0	2.2229444164075254
60.0	830.0	2.212019924233187
60.0	840.0	2.2120899266391585
60.0	850.0	2.216050014451826
60.0	860.0	2.203528113333326
60.0	870.0	2.1969933244207405
60.0	880.0	2.199856996979817
60.0	890.0	2.1874621321977146
60.0	900.0	2.190458115538579
60.0	910.0	2.18940603911752
60.0	920.0	2.1943689659908405
60.0	930.0	2.2009167161220393
60.0	940.0	2.1997089483667813
60.0	950.0	2.2012424168730154
60.0	960.0	2.1997380570470715
60.0	970.0	2.198103370796118
60.0	980.0	2.1942303992291667
60.0	990.0	2.1940246873248124
60.0	1000.0	2.19294811914506
60.0	1010.0	2.191126182995824
60.0	1020.0	2.200085526716328
60.0	1030.0	2.1909696649921626
60.0	1040.0	2.1866542609386928
60.0	1050.0	2.1891634714619674
60.0	1060.0	2.1877732311738134
60.0	1070.0	2.1970550626982526
60.0	1080.0	2.2058535765884515
60.0	1090.0	2.2125552736919536
60.0	1100.0	2.207952253444939
60.0	1110.0	2.2120456307936216
60.0	1120.0	2.2173322533128506
60.0	1130.0	2.226371816770632
60.0	1140.0	2.2401981545670404
60.0	1150.0	2.2311461333066585
60.0	1160.0	2.2093207362582667
60.0	1170.0	2.2002134647370286
60.0	1180.0	2.1983197753562624
60.0	1190.0	2.2114155137146483
60.0	1200.0	2.207093458510101
60.0	1210.0	2.201241029383238
60.0	1220.0	2.164839547687534
60.0	1230.0	2.103305709254914
60.0	1240.0	2.0864195766352203
60.0	1250.0	2.105517740740531
60.0	1260.0	2.1301568175639964
60.0	1270.0	2.126806827458091
60.0	1280.0	2.1220983857344713
60.0	1290.0	2.1171449461468357
60.0	1300.0	2.113444601740275
60.0	1310.0	2.1095636928143
60.0	1320.0	2.104967281020439
60.0	1330.0	2.1007109689539587
60.0	1340.0	2.0976384938640544
60.0	1350.0	2.1075087338831366
60.0	1360.0	2.0996874331761246
60.0	1370.0	2.0922743307666987
60.0	1380.0	2.0869170054733064
60.0	1390.0	2.080745826050797
60.0	1400.0	2.0756146667010706
60.0	1410.0	2.071441921897638
60.0	1420.0	2.0668151938681785
60.0	1430.0	2.0611095077452624
60.0	1440.0	2.0554481429414513
60.0	1450.0	2.03514158528777
60.0	1460.0	2.03514158528777
60.0	1470.0	2.03514158528777
60.0	1480.0	2.03514158528777
60.0	1490.0	2.03514158528777
60.0	1500.0	2.03514158528777
60.0	1510.0	2.03514158528777
60.0	1520.0	2.03514158528777
60.0	1530.0	2.03514158528777
60.0	1540.0	2.03514158528777
60.0	1550.0	2.03514158528777
60.0	1560.0	2.03514158528777
60.0	1570.0	2.03514158528777
60.0	1580.0	2.03514158528777
60.0	1590.0	2.03514158528777
60.0	1600.0	2.03514158528777
60.0	1610.0	2.03514158528777
60.0	1620.0	2.03514158528777
60.0	1630.0	2.03514158528777
60.0	1640.0	2.03514158528777
60.0	1650.0	2.03514158528777
60.0	1660.0	2.03514158528777
60.0	1670.0	2.03514158528777
60.0	1680.0	2.03514158528777
60.0	1690.0	2.03514158528777
60.0	1700.0	2.03514158528777
60.0	1710.0	2.03514158528777
60.0	1720.0	2.03514158528777
60.0	1730.0	2.03514158528777
60.0	1740.0	2.03514158528777
60.0	1750.0	2.03514158528777
60.0	1760.0	2.03514158528777
60.0	1770.0	2.03514158528777
60.0	1780.0	2.03514158528777
60.0	1790.0	2.03514158528777
60.0	1800.0	2.03514158528777
60.0	1810.0	2.03514158528777
60.0	1820.0	2.03514158528777
60.0	1830.0	2.03514158528777
60.0	1840.0	2.03514158528777
60.0	1850.0	2.03514158528777
60.0	1860.0	2.03514158528777
70.0	50.0	2.03514158528777
70.0	60.0	2.03514158528777
70.0	70.0	2.03514158528777
70.0	80.0	2.03514158528777
70.0	90.0	2.03514158528777
70.0	100.0	2.03514158528777
70.0	110.0	2.03514158528777
70.0	120.0	2.03514158528777
70.0	130.0	2.03514158528777
70.0	140.0	2.03514158528777
70.0	150.0	2.03514158528777
70.0	160.0	2.03514158528777
70.0	170.0	2.03514158528777
70.0	180.0	2.03514158528777
70.0	190.0	2.03514158528777
70.0	200.0	2.03514158528777
70.0	210.0	2.03514158528777
70.0	220.0	2.03514158528777
70.0	230.0	2.03514158528777
70.0	240.0	2.03514158528777
70.0	250.0	2.03514158528777
70.0	260.0	2.03514158528777
70.0	270.0	2.03514158528777
70.0	280.0	2.03514158528777
70.0	290.0	2.03514158528777
70.0	300.0	2.03514158528777
70.0	310.0	2.03514158528777
70.0	320.0	2.03514158528777
70.0	330.0	2.03514158528777
70.0	340.0	2.03514158528777
70.0	350.0	2.03514158528777
70.0	360.0	2.03514158528777
70.0	370.0	2.03514158528777
70.0	380.0	2.03514158528777
70.0	390.0	2.03514158528777
70.0	400.0	2.03514158528777
70.0	410.0	2.03514158528777
70.0	420.0	2.03514158528777
70.0	430.0	2.03514158528777
70.0	440.0	2.03514158528777
70.0	450.0	2.03514158528777
70.0	460.0	2.03514158528777
70.0	470.0	2.03514158528777
70.0	480.0	2.0585043762113786
70.0	490.0	2.063295852491917
70.0	500.0	2.067421553293609
70.0	510.0	2.0739670995497126
70.0	520.0	2.0796047352915457
70.0	530.0	2.0848920988468116
70.0	540.0	2.092288568232555
70.0	550.0	2.1015464410805813
70.0	560.0	2.1089355000402743
70.0	570.0	2.1174334965202526
70.0	580.0	2.107476609761215
70.0	590.0	2.111561776113431
70.0	600.0	2.1174750179364907
70.0	610.0	2.12494439567443
70.0	620.0	2.131549861563911
70.0	630.0	2.135915102020792
70.0	640.0	2.1410942776138575
70.0	650.0	2.1081946831158875
70.0	660.0	2.0934991687520346
70.0	670.0	2.170814383750334
70.0	680.0	2.2340025709723443
70.0	690.0	2.254907502361699
70.0	700.0	2.2666579583959416
70.0	710.0	2.2591385158861295
70.0	720.0	2.2595745842946746
70.0	730.0	2.250163534197981
70.0	740.0	2.2596558253093058
70.0	750.0	2.2756617239081933
70.0	760.0	2.261844966636368
70.0	770.0	2.2514694834467828
70.0	780.0	2.2483529813517285
70.0	790.0	2.2444472286530788
70.0	800.0	2.2434460145123722
70.0	810.0	2.230762703436819
70.0	820.0	2.219418342220794
70.0	830.0	2.2243063206059497
70.0	840.0	2.222779284672574
70.0	850.0	2.219609019289106
70.0	860.0	2.2094410826560544
70.0	870.0	2.2065387942933703
70.0	880.0	2.2036462862452173
70.0	890.0	2.193561634243862
70.0	900.0	2.1946431598253198
70.0	910.0	2.191746260174273
70.0	920.0	2.20443592583019
70.0	930.0	2.21598289748297
70.0	940.0	2.2137602719471086
70.0	950.0	2.214459023679839
70.0	960.0	2.2137872890979584
70.0	970.0	2.2071387194015206
70.0	980.0	2.205174948473723
70.0	990.0	2.2080663459662326
70.0	1000.0	2.2097258963029653
70.0	1010.0	2.206287866473977
70.0	1020.0	2.2115826761376374
70.0	1030.0	2.2005751160451954
70.0	1040.0	2.1970098577455963
70.0	1050.0	2.206844347278381
70.0	1060.0	2.1988076795280183
70.0	1070.0	2.205140704229495
70.0	1080.0	2.211363535392795
70.0	1090.0	2.2166917914030453
70.0	1100.0	2.2253227192393834
70.0	1110.0	2.2230918096244734
70.0	1120.0	2.225746848637893
70.0	1130.0	2.228672242916483
70.0	1140.0	2.2305861296655434
70.0	1150.0	2.24466612665998
70.0	1160.0	2.251142926510701
70.0	1170.0	2.226205576656337
70.0	1180.0	2.2089731539019577
70.0	1190.0	2.2106124603507316
70.0	1200.0	2.210588683135993
70.0	1210.0	2.2058209811457807
70.0	1220.0	2.2000599103654235
70.0	1230.0	2.1775070817266076
70.0	1240.0	2.1195629876418933
70.0	1250.0	2.0756746755930187
70.0	1260.0	2.088940152550186
70.0	1270.0	2.1346886694602007
70.0	1280.0	2.129932768493327
70.0	1290.0	2.1235635564760247
70.0	1300.0	2.119956352186007
70.0	1310.0	2.1152955141329097
70.0	1320.0	2.1097952637070767
70.0	1330.0	2.1043398808742912
70.0	1340.0	2.1004646185230507
70.0	1350.0	2.109949992435472
70.0	1360.0	2.1011149355049152
70.0	1370.0	2.0927366911584615
70.0	1380.0	2.086577552488164
70.0	1390.0	2.080774327036173
70.0	1400.0	2.0753499557763164
70.0	1410.0	2.070892238681667
70.0	1420.0	2.066432934168692
70.0	1430.0	2.0604225357251353
70.0	1440.0	2.0552180066559576
70.0	1450.0	2.03514158528777
70.0	1460.0	2.03514158528777
70.0	1470.0	2.03514158528777
70.0	1480.0	2.03514158528777
70.0	1490.0	2.03514158528777
70.0	1500.0	2.03514158528777
70.0	1510.0	2.03514158528777
70.0	1520.0	2.03514158528777
70.0	1530.0	2.03514158528777
70.0	1540.0	2.03514158528777
70.0	1550.0	2.03514158528777
70.0	1560.0	2.03514158528777
70.0	1570.0	2.03514158528777
70.0	1580.0	2.03514158528777
70.0	1590.0	2.03514158528777
70.0	1600.0	2.03514158528777
70.0	1610.0	2.03514158528777
70.0	1620.0	2.03514158528777
70.0	1630.0	2.03514158528777
70.0	1640.0	2.03514158528777
70.0	1650.0	2.03514158528777
70.0	1660.0	2.03514158528777
70.0	1670.0	2.03514158528777
70.0	1680.0	2.03514158528777
70.0	1690.0	2.03514158528777
70.0	1700.0	2.03514158528777
70.0	1710.0	2.03514158528777
70.0	1720.0	2.03514158528777
70.0	1730.0	2.03514158528777
70.0	1740.0	2.03514158528777
70.0	1750.0	2.03514158528777
70.0	1760.0	2.03514158528777
70.0	1770.0	2.03514158528777
70.0	1780.0	2.03514158528777
70.0	1790.0	2.03514158528777
70.0	1800.0	2.03514158528777
70.0	1810.0	2.03514158528777
70.0	1820.0	2.03514158528777
70.0	1830.0	2.03514158528777
70.0	1840.0	2.03514158528777
70.0	1850.0	2.03514158528777
70.0	1860.0	2.03514158528777
80.0	50.0	2.03514158528777
80.0	60.0	2.03514158528777
80.0	70.0	2.03514158528777
80.0	80.0	2.03514158528777
80.0	90.0	2.03514158528777
80.0	100.0	2.03514158528777
80.0	110.0	2.03514158528777
80.0	120.0	2.03514158528777
80.0	130.0	2.03514158528777
80.0	140.0	2.03514158528777
80.0	150.0	2.03514158528777
80.0	160.0	2.03514158528777
80.0	170.0	2.03514158528777
80.0	180.0	2.03514158528777
80.0	190.0	2.03514158528777
80.0	200.0	2.03514158528777
80.0	210.0	2.03514158528777
80.0	220.0	2.03514158528777
80.0	230.0	2.03514158528777
80.0	240.0	2.03514158528777
80.0	250.0	2.03514158528777
80.0	260.0	2.03514158528777
80.0	270.0	2.03514158528777
80.0	280.0	2.03514158528777
80.0	290.0	2.03514158528777
80.0	300.0	2.03514158528777
80.0	310.0	2.03514158528777
80.0	320.0	2.03514158528777
80.0	330.0	2.03514158528777
80.0	340.0	2.03514158528777
80.0	350.0	2.03514158528777
80.0	360.0	2.03514158528777
80.0	370.0	2.03514158528777
80.0	380.0	2.03514158528777
80.0	390.0	2.03514158528777
80.0	400.0	2.03514158528777
80.0	410.0	2.03514158528777
80.0	420.0	2.03514158528777
80.0	430.0	2.03514158528777
80.0	440.0	2.03514158528777
80.0	450.0	2.03514158528777
80.0	460.0	2.03514158528777
80.0	470.0	2.03514158528777
80.0	480.0	2.0585893380863474
80.0	490.0	2.06347110690051
80.0	500.0	2.068213276480602
80.0	510.0	2.0745447371907417
80.0	520.0	2.079893177330788
80.0	530.0	2.0854143657530453
80.0	540.0	2.09363109633553
80.0	550.0	2.1032978520693315
80.0	560.0	2.111937042748622
80.0	570.0	2.1210275290099707
80.0	580.0	2.111187115289491
80.0	590.0	2.115667803780046
80.0	600.0	2.1216752870144426
80.0	610.0	2.1288754360566147
80.0	620.0	2.1356855928349012
80.0	630.0	2.1410653205438166
80.0	640.0	2.125815957681056
80.0	650.0	2.1073206563480213
80.0	660.0	2.1639125838906774
80.0	670.0	2.223305686623835
80.0	680.0	2.2389042708664793
80.0	690.0	2.2715198684147038
80.0	700.0	2.2508227958623466
80.0	710.0	2.2569697696019446
80.0	720.0	2.2476555369637192
80.0	730.0	2.259386164533484
80.0	740.0	2.2743466581933203
80.0	750.0	2.258928172865582
80.0	760.0	2.249018546804544
80.0	770.0	2.2516063903731824
80.0	780.0	2.2618803682351887
80.0	790.0	2.252873574259131
80.0	800.0	2.242127163949674
80.0	810.0	2.226344625151128
80.0	820.0	2.2243909928416583
80.0	830.0	2.220353924579337
80.0	840.0	2.211201060679238
80.0	850.0	2.2100362645308005
80.0	860.0	2.1935969636438744
80.0	870.0	2.179630941473565
80.0	880.0	2.1762909754272273
80.0	890.0	2.1571756038112198
80.0	900.0	2.1597451503342606
80.0	910.0	2.161824744391142
80.0	920.0	2.1734416337818536
80.0	930.0	2.1886314609727116
80.0	940.0	2.19319986248859
80.0	950.0	2.2050917114743185
80.0	960.0	2.206031445794712
80.0	970.0	2.1989315769586932
80.0	980.0	2.2001919230307423
80.0	990.0	2.1919155481414885
80.0	1000.0	2.1940523725433296
80.0	1010.0	2.1951835071314183
80.0	1020.0	2.205159875251835
80.0	1030.0	2.192791572178089
80.0	1040.0	2.1833894074570934
80.0	1050.0	2.19719261145464
80.0	1060.0	2.1868987833082327
80.0	1070.0	2.2013700675489902
80.0	1080.0	2.216138796872515
80.0	1090.0	2.2162301287773496
80.0	1100.0	2.22163880685136
80.0	1110.0	2.2252454784129654
80.0	1120.0	2.225091956425248
80.0	1130.0	2.2353480094161156
80.0	1140.0	2.237649888790376
80.0	1150.0	2.234559543188387
80.0	1160.0	2.2435227970706486
80.0	1170.0	2.2536793464231297
80.0	1180.0	2.2354871366605082
80.0	1190.0	2.215820207558646
80.0	1200.0	2.216224846168084
80.0	1210.0	2.212713153242652
80.0	1220.0	2.2129484664062313
80.0	1230.0	2.194188944318658
80.0	1240.0	2.197075523174182
80.0	1250.0	2.1290834682108284
80.0	1260.0	2.078530908284127
80.0	1270.0	2.083037515402352
80.0	1280.0	2.135171338868978
80.0	1290.0	2.1276414570596014
80.0	1300.0	2.124023820777744
80.0	1310.0	2.119928965115371
80.0	1320.0	2.1157768220619477
80.0	1330.0	2.1102775500938327
80.0	1340.0	2.1061036966345283
80.0	1350.0	2.1147447789005436
80.0	1360.0	2.1053026695431414
80.0	1370.0	2.0962767469177206
80.0	1380.0	2.0896069063797293
80.0	1390.0	2.0837052481038785
80.0	1400.0	2.0777892011307846
80.0	1410.0	2.072809518241447
80.0	1420.0	2.066676298588325
80.0	1430.0	2.060779117896519
80.0	1440.0	2.0551151764288167
80.0	1450.0	2.03514158528777
80.0	1460.0	2.03514158528777
80.0	1470.0	2.03514158528777
80.0	1480.0	2.03514158528777
80.0	1490.0	2.03514158528777
80.0	1500.0	2.03514158528777
80.0	1510.0	2.03514158528777
80.0	1520.0	2.03514158528777
80.0	1530.0	2.03514158528777
80.0	1540.0	2.03514158528777
80.0	1550.0	2.03514158528777
80.0	1560.0	2.03514158528777
80.0	1570.0	2.03514158528777
80.0	1580.0	2.03514158528777
80.0	1590.0	2.03514158528777
80.0	1600.0	2.03514158528777
80.0	1610.0	2.03514158528777
80.0	1620.0	2.03514158528777
80.0	1630.0	2.03514158528777
80.0	1640.0	2.03514158528777
80.0	1650.0	2.03514158528777
80.0	1660.0	2.03514158528777
80.0	1670.0	2.03514158528777
80.0	1680.0	2.03514158528777
80.0	1690.0	2.03514158528777
80.0	1700.0	2.03514158528777
80.0	1710.0	2.03514158528777
80.0	1720.0	2.03514158528777
80.0	1730.0	2.03514158528777
80.0	1740.0	2.03514158528777
80.0	1750.0	2.03514158528777
80.0	1760.0	2.03514158528777
80.0	1770.0	2.03514158528777
80.0	1780.0	2.03514158528777
80.0	1790.0	2.03514158528777
80.0	1800.0	2.03514158528777
80.0	1810.0	2.03514158528777
80.0	1820.0	2.03514158528777
80.0	1830.0	2.03514158528777
80.0	1840.0	2.03514158528777
80.0	1850.0	2.03514158528777
80.0	1860.0	2.03514158528777
90.0	50.0	2.03514158528777
90.0	60.0	2.03514158528777
90.0	70.0	2.03514158528777
90.0	80.0	2.03514158528777
90.0	90.0	2.03514158528777
90.0	100.0	2.03514158528777
90.0	110.0	2.03514158528777
90.0	120.0	2.03514158528777
90.0	130.0	2.03514158528777
90.0	140.0	2.03514158528777
90.0	150.0	2.03514158528777
90.0	160.0	2.03514158528777
90.0	170.0	2.03514158528777
90.0	180.0	2.03514158528777
90.0	190.0	2.03514158528777
90.0	200.0	2.03514158528777
90.0	210.0	2.03514158528777
90.0	220.0	2.03514158528777
90.0	230.0	2.03514158528777
90.0	240.0	2.03514158528777
90.0	250.0	2.03514158528777
90.0	260.0	2.03514158528777
90.0	270.0	2.03514158528777
90.0	280.0	2.03514158528777
90.0	290.0	2.03514158528777
90.0	300.0	2.03514158528777
90.0	310.0	2.03514158528777
90.0	320.0	2.03514158528777
90.0	330.0	2.03514158528777
90.0	340.0	2.03514158528777
90.0	350.0	2.03514158528777
90.0	360.0	2.03514158528777
90.0	370.0	2.03514158528777
90.0	380.0	2.03514158528777
90.0	390.0	2.03514158528777
90.0	400.0	2.03514158528777
90.0	410.0	2.03514158528777
90.0	420.0	2.03514158528777
90.0	430.0	2.03514158528777
90.0	440.0	2.03514158528777
90.0	450.0	2.03514158528777
90.0	460.0	2.03514158528777
90.0	470.0	2.03514158528777
90.0	480.0	2.058481071521977
90.0	490.0	2.0629425120755642
90.0	500.0	2.0688201316952255
90.0	510.0	2.074990719259692
90.0	520.0	2.081865102879986
90.0	530.0	2.088756217671066
90.0	540.0	2.098093762866941
90.0	550.0	2.1086875432032057
90.0	560.0	2.117288704350822
90.0	570.0	2.127200291390969
90.0	580.0	2.1192215247104227
90.0	590.0	2.1248549787234277
90.0	600.0	2.130290818508183
90.0	610.0	2.137316462579223
90.0	620.0	2.1422662510887354
90.0	630.0	2.148283962016055
90.0	640.0	2.1026760725068265
90.0	650.0	2.1461367466097054
90.0	660.0	2.2147423538806867
90.0	670.0	2.2351637810559764
90.0	680.0	2.271097965138923
90.0	690.0	2.2372025787702583
90.0	700.0	2.267296365285047
90.0	710.0	2.2605446171174743
90.0	720.0	2.279230412326316
90.0	730.0	2.2841614748654395
90.0	740.0	2.261791158856021
90.0	750.0	2.2720881628027003
90.0	760.0	2.2667639956965986
90.0	770.0	2.271632437231951
90.0	780.0	2.273410085957821
90.0	790.0	2.2624515160059255
90.0	800.0	2.2574957757463463
90.0	810.0	2.238904653301303
90.0	820.0	2.2243462920130086
90.0	830.0	2.2358006673371484
90.0	840.0	2.2229120743045714
90.0	850.0	2.2118463975312093
90.0	860.0	2.194596559236533
90.0	870.0	2.1871182765289667
90.0	880.0	2.189077782702905
90.0	890.0	2.171479432636421
90.0	900.0	2.1587646888483243
90.0	910.0	2.1802894072835115
90.0	920.0	2.1815873132261125
90.0	930.0	2.193756187796234
90.0	940.0	2.2010668455820013
90.0	950.0	2.1997684292942385
90.0	960.0	2.1964320625881815
90.0	970.0	2.174985560303528
90.0	980.0	2.1740423565561344
90.0	990.0	2.174553638310152
90.0	1000.0	2.1802037077268825
90.0	1010.0	2.186387300892554
90.0	1020.0	2.1865683819515755
90.0	1030.0	2.17125148214968
90.0	1040.0	2.1706953681055956
90.0	1050.0	2.173790742209706
90.0	1060.0	2.1798992166144484
90.0	1070.0	2.1924953442010677
90.0	1080.0	2.2030105785934126
90.0	1090.0	2.2059660878077003
90.0	1100.0	2.2156379171576726
90.0	1110.0	2.208977742886734
90.0	1120.0	2.211878127052356
90.0	1130.0	2.221369338033798
90.0	1140.0	2.234532369001658
90.0	1150.0	2.234410356151293
90.0	1160.0	2.2384933355743466
90.0	1170.0	2.2464795998175213
90.0	1180.0	2.258860119761526
90.0	1190.0	2.241404420599659
90.0	1200.0	2.2238932174356614
90.0	1210.0	2.2122165864178953
90.0	1220.0	2.2196412558307657
90.0	1230.0	2.227261175112946
90.0	1240.0	2.206888455308765
90.0	1250.0	2.2144347293126865
90.0	1260.0	2.128874257292014
90.0	1270.0	2.0873822529429797
90.0	1280.0	2.114775611687208
90.0	1290.0	2.1345826563865824
90.0	1300.0	2.128380117044714
90.0	1310.0	2.125297207679926
90.0	1320.0	2.121030983912643
90.0	1330.0	2.1154370951487618
90.0	1340.0	2.1105341255580528
90.0	1350.0	2.1189773329983512
90.0	1360.0	2.1094617143285896
90.0	1370.0	2.0990237895709476
90.0	1380.0	2.091286176295945
90.0	1390.0	2.08476315308
90.0	1400.0	2.079094855816335
90.0	1410.0	2.0730884801062035
90.0	1420.0	2.0670528022700094
90.0	1430.0	2.0607719776079243
90.0	1440.0	2.0555256927638776
90.0	1450.0	2.03514158528777
90.0	1460.0	2.03514158528777
90.0	1470.0	2.03514158528777
90.0	1480.0	2.03514158528777
90.0	1490.0	2.03514158528777
90.0	1500.0	2.03514158528777
90.0	1510.0	2.03514158528777
90.0	1520.0	2.03514158528777
90.0	1530.0	2.03514158528777
90.0	1540.0	2.03514158528777
90.0	1550.0	2.03514158528777
90.0	1560.0	2.03514158528777
90.0	1570.0	2.03514158528777
90.0	1580.0	2.03514158528777
90.0	1590.0	2.03514158528777
90.0	1600.0	2.03514158528777
90.0	1610.0	2.03514158528777
90.0	1620.0	2.03514158528777
90.0	1630.0	2.03514158528777
90.0	1640.0	2.03514158528777
90.0	1650.0	2.03514158528777
90.0	1660.0	2.03514158528777
90.0	1670.0	2.03514158528777
90.0	1680.0	2.03514158528777
90.0	1690.0	2.03514158528777
90.0	1700.0	2.03514158528777
90.0	1710.0	2.03514158528777
90.0	1720.0	2.03514158528777
90.0	1730.0	2.03514158528777
90.0	1740.0	2.03514158528777
90.0	1750.0	2.03514158528777
90.0	1760.0	2.03514158528777
90.0	1770.0	2.03514158528777
90.0	1780.0	2.03514158528777
90.0	1790.0	2.03514158528777
90.0	1800.0	2.03514158528777
90.0	1810.0	2.03514158528777
90.0	1820.0	2.03514158528777
90.0	1830.0	2.03514158528777
90.0	1840.0	2.03514158528777
90.0	1850.0	2.03514158528777
90.0	1860.0	2.03514158528777
100.0	50.0	2.03514158528777
100.0	60.0	2.03514158528777
100.0	70.0	2.03514158528777
100.0	80.0	2.03514158528777
100.0	90.0	2.03514158528777
100.0	100.0	2.03514158528777
100.0	110.0	2.03514158528777
100.0	120.0	2.03514158528777
100.0	130.0	2.03514158528777
100.0	140.0	2.03514158528777
100.0	150.0	2.03514158528777
100.0	160.0	2.03514158528777
100.0	170.0	2.03514158528777
100.0	180.0	2.03514158528777
100.0	190.0	2.03514158528777
100.0	200.0	2.03514158528777
100.0	210.0	2.03514158528777
100.0	220.0	2.03514158528777
100.0	230.0	2.03514158528777
100.0	240.0	2.03514158528777
100.0	250.0	2.03514158528777
100.0	260.0	2.03514158528777
100.0	270.0	2.03514158528777
100.0	280.0	2.03514158528777
100.0	290.0	2.03514158528777
100.0	300.0	2.03514158528777
100.0	310.0	2.03514158528777
100.0	320.0	2.03514158528777
100.0	330.0	2.03514158528777
100.0	340.0	2.03514158528777
100.0	350.0	2.03514158528777
100.0	360.0	2.03514158528777
100.0	370.0	2.03514158528777
100.0	380.0	2.03514158528777
100.0	390.0	2.03514158528777
100.0	400.0	2.03514158528777
100.0	410.0	2.03514158528777
100.0	420.0	2.03514158528777
100.0	430.0	2.03514158528777
100.0	440.0	2.03514158528777
100.0	450.0	2.03514158528777
100.0	460.0	2.03514158528777
100.0	470.0	2.03514158528777
100.0	480.0	2.0581908742645187
100.0	490.0	2.063281360838353
100.0	500.0	2.0700786373046207
100.0	510.0	2.0772263288142914
100.0	520.0	2.085148852192235
100.0	530.0	2.0933104461456247
100.0	540.0	2.1034148434404245
100.0	550.0	2.1145068129737257
100.0	560.0	2.124111273943744
100.0	570.0	2.134867776530543
100.0	580.0	2.12765307031873
100.0	590.0	2.1330959438475623
100.0	600.0	2.1377629312915687
100.0	610.0	2.1443068089313186
100.0	620.0	2.1490921541535366
100.0	630.0	2.111960508757794
100.0	640.0	2.1249541040722044
100.0	650.0	2.216488827308378
100.0	660.0	2.2365426006383204
100.0	670.0	2.2561364009130838
100.0	680.0	2.234224088356805
100.0	690.0	2.261336541767659
100.0	700.0	2.2642817193681313
100.0	710.0	2.2885298057524435
100.0	720.0	2.28706700793843
100.0	730.0	2.267849487420418
100.0	740.0	2.274849482720871
100.0	750.0	2.277625090708875
100.0	760.0	2.2798662075967577
100.0	770.0	2.2801253631004643
100.0	780.0	2.275831321418594
100.0	790.0	2.268018819687359
100.0	800.0	2.2454066093834237
100.0	810.0	2.2400295584927368
100.0	820.0	2.231236511655283
100.0	830.0	2.2354349025206814
100.0	840.0	2.2239790827269466
100.0	850.0	2.220476965070892
100.0	860.0	2.2058010992835015
100.0	870.0	2.196187991438053
100.0	880.0	2.2156240877861153
100.0	890.0	2.2060881511961226
100.0	900.0	2.2138244356802463
100.0	910.0	2.2194367552849243
100.0	920.0	2.226427113351966
100.0	930.0	2.243714004815449
100.0	940.0	2.2485095901226657
100.0	950.0	2.243006815850729
100.0	960.0	2.2362540621366755
100.0	970.0	2.2347473946606993
100.0	980.0	2.218482155679004
100.0	990.0	2.216522754954074
100.0	1000.0	2.223222127803333
100.0	1010.0	2.212775415037564
100.0	1020.0	2.223033903806095
100.0	1030.0	2.2096029060551827
100.0	1040.0	2.1774995317889383
100.0	1050.0	2.1827313364997134
100.0	1060.0	2.1860923890707977
100.0	1070.0	2.2042914873620467
100.0	1080.0	2.2200373187876328
100.0	1090.0	2.2118939524855765
100.0	1100.0	2.215211169140715
100.0	1110.0	2.2222525713067136
100.0	1120.0	2.2185937075375435
100.0	1130.0	2.2306034884687165
100.0	1140.0	2.237075360320564
100.0	1150.0	2.239527570261405
100.0	1160.0	2.2574045238108944
100.0	1170.0	2.25185545270214
100.0	1180.0	2.247756346854496
100.0	1190.0	2.2652945040938537
100.0	1200.0	2.249603090941059
100.0	1210.0	2.2320408462313437
100.0	1220.0	2.223835101923142
100.0	1230.0	2.2181640503972364
100.0	1240.0	2.234518224056389
100.0	1250.0	2.22728447320266
100.0	1260.0	2.2133375017855124
100.0	1270.0	2.126445272929011
100.0	1280.0	2.081077391705056
100.0	1290.0	2.107732882964445
100.0	1300.0	2.1339889716629132
100.0	1310.0	2.130035322582377
100.0	1320.0	2.125806099393399
100.0	1330.0	2.119488557870627
100.0	1340.0	2.1144460674862753
100.0	1350.0	2.120999124448546
100.0	1360.0	2.1119866519276442
100.0	1370.0	2.1016377087259905
100.0	1380.0	2.0930325982910145
100.0	1390.0	2.085975448751824
100.0	1400.0	2.079645962537665
100.0	1410.0	2.0737490575572104
100.0	1420.0	2.06711552442666
100.0	1430.0	2.061152925217509
100.0	1440.0	2.0554704738316523
100.0	1450.0	2.03514158528777
100.0	1460.0	2.03514158528777
100.0	1470.0	2.03514158528777
100.0	1480.0	2.03514158528777
100.0	1490.0	2.03514158528777
100.0	1500.0	2.03514158528777
100.0	1510.0	2.03514158528777
100.0	1520.0	2.03514158528777
100.0	1530.0	2.03514158528777
100.0	1540.0	2.03514158528777
100.0	1550.0	2.03514158528777
100.0	1560.0	2.03514158528777
100.0	1570.0	2.03514158528777
100.0	1580.0	2.03514158528777
100.0	1590.0	2.03514158528777
100.0	1600.0	2.03514158528777
100.0	1610.0	2.03514158528777
100.0	1620.0	2.03514158528777
100.0	1630.0	2.03514158528777
100.0	1640.0	2.03514158528777
100.0	1650.0	2.03514158528777
100.0	1660.0	2.03514158528777
100.0	1670.0	2.03514158528777
100.0	1680.0	2.03514158528777
100.0	1690.0	2.03514158528777
100.0	1700.0	2.03514158528777
100.0	1710.0	2.03514158528777
100.0	1720.0	2.03514158528777
100.0	1730.0	2.03514158528777
100.0	1740.0	2.03514158528777
100.0	1750.0	2.03514158528777
100.0	1760.0	2.03514158528777
100.0	1770.0	2.03514158528777
100.0	1780.0	2.03514158528777
100.0	1790.0	2.03514158528777
100.0	1800.0	2.03514158528777
100.0	1810.0	2.03514158528777
100.0	1820.0	2.03514158528777
100.0	1830.0	2.03514158528777
100.0	1840.0	2.03514158528777
100.0	1850.0	2.03514158528777
100.0	1860.0	2.03514158528777
110.0	50.0	2.03514158528777
110.0	60.0	2.03514158528777
110.0	70.0	2.03514158528777
110.0	80.0	2.03514158528777
110.0	90.0	2.03514158528777
110.0	100.0	2.03514158528777
110.0	110.0	2.03514158528777
110.0	120.0	2.03514158528777
110.0	130.0	2.03514158528777
110.0	140.0	2.03514158528777
110.0	150.0	2.03514158528777
110.0	160.0	2.03514158528777
110.0	170.0	2.03514158528777
110.0	180.0	2.03514158528777
110.0	190.0	2.03514158528777
110.0	200.0	2.03514158528777
110.0	210.0	2.03514158528777
110.0	220.0	2.03514158528777
110.0	230.0	2.03514158528777
110.0	240.0	2.03514158528777
110.0	250.0	2.03514158528777
110.0	260.0	2.03514158528777
110.0	270.0	2.03514158528777
110.0	280.0	2.03514158528777
110.0	290.0	2.03514158528777
110.0	300.0	2.03514158528777
110.0	310.0	2.03514158528777
110.0	320.0	2.03514158528777
110.0	330.0	2.03514158528777
110.0	340.0	2.03514158528777
110.0	350.0	2.03514158528777
110.0	360.0	2.03514158528777
110.0	370.0	2.03514158528777
110.0	380.0	2.03514158528777
110.0	390.0	2.03514158528777
110.0	400.0	2.03514158528777
110.0	410.0	2.03514158528777
110.0	420.0	2.03514158528777
110.0	430.0	2.03514158528777
110.0	440.0	2.03514158528777
110.0	450.0	2.03514158528777
110.0	460.0	2.03514158528777
110.0	470.0	2.03514158528777
110.0	480.0	2.058425753422848
110.0	490.0	2.0636806556952587
110.0	500.0	2.070746803194449
110.0	510.0	2.0777809663482776
110.0	520.0	2.085355025475692
110.0	530.0	2.0940029714148864
110.0	540.0	2.1050501555663783
110.0	550.0	2.117047426291106
110.0	560.0	2.127551680447515
110.0	570.0	2.138472156830069
110.0	580.0	2.1327582389703488
110.0	590.0	2.13963902798825
110.0	600.0	2.1448406222608485
110.0	610.0	2.152174336467283
110.0	620.0	2.16155887998261
110.0	630.0	2.1037726269142794
110.0	640.0	2.199731717508728
110.0	650.0	2.2446184732178227
110.0	660.0	2.2623239425606245
110.0	670.0	2.2518301923773727
110.0	680.0	2.256211402897822
110.0	690.0	2.261391796260193
110.0	700.0	2.293442708788984
110.0	710.0	2.2990177782724928
110.0	720.0	2.275913676532968
110.0	730.0	2.280286812635907
110.0	740.0	2.281304680489492
110.0	750.0	2.2816657383759593
110.0	760.0	2.273183310460426
110.0	770.0	2.2741523395114633
110.0	780.0	2.264379595066492
110.0	790.0	2.251556941025151
110.0	800.0	2.2479324844877615
110.0	810.0	2.244184159269959
110.0	820.0	2.2230574732686574
110.0	830.0	2.2193924359998793
110.0	840.0	2.206883279563734
110.0	850.0	2.2205334668746017
110.0	860.0	2.207824366277409
110.0	870.0	2.199772001012616
110.0	880.0	2.200674957382688
110.0	890.0	2.1851281498353834
110.0	900.0	2.18815229558265
110.0	910.0	2.1844562092472732
110.0	920.0	2.196945177762675
110.0	930.0	2.2170511658482135
110.0	940.0	2.222416828566314
110.0	950.0	2.217002189075576
110.0	960.0	2.2104125052788857
110.0	970.0	2.202955671921048
110.0	980.0	2.205349439854577
110.0	990.0	2.204166880567033
110.0	1000.0	2.21296047233392
110.0	1010.0	2.21035684763319
110.0	1020.0	2.217707471219755
110.0	1030.0	2.198047740685391
110.0	1040.0	2.20613789195648
110.0	1050.0	2.1988765105186268
110.0	1060.0	2.1866332988109236
110.0	1070.0	2.198927101037178
110.0	1080.0	2.214532607366409
110.0	1090.0	2.2126040937666307
110.0	1100.0	2.226755387390616
110.0	1110.0	2.2255617590757177
110.0	1120.0	2.2201990720018543
110.0	1130.0	2.2335963756277235
110.0	1140.0	2.2515920283162187
110.0	1150.0	2.2471386713047172
110.0	1160.0	2.2642906004352468
110.0	1170.0	2.2756734716350295
110.0	1180.0	2.274374734926144
110.0	1190.0	2.271630405543459
110.0	1200.0	2.277750689743902
110.0	1210.0	2.264269984612438
110.0	1220.0	2.24438625030662
110.0	1230.0	2.23160343313595
110.0	1240.0	2.2343433326809397
110.0	1250.0	2.260244228653747
110.0	1260.0	2.2270625277070435
110.0	1270.0	2.2003937342038706
110.0	1280.0	2.1110641695679346
110.0	1290.0	2.0803568050076744
110.0	1300.0	2.141349008083024
110.0	1310.0	2.1363201056774233
110.0	1320.0	2.133310432648648
110.0	1330.0	2.1268379013422742
110.0	1340.0	2.1210776780486666
110.0	1350.0	2.1267725015909438
110.0	1360.0	2.1177267781691476
110.0	1370.0	2.107176973205616
110.0	1380.0	2.0980790262546214
110.0	1390.0	2.0909002064761752
110.0	1400.0	2.0842704534594256
110.0	1410.0	2.0764834476245833
110.0	1420.0	2.068152731700129
110.0	1430.0	2.0618114852205056
110.0	1440.0	2.056076389043214
110.0	1450.0	2.03514158528777
110.0	1460.0	2.03514158528777
110.0	1470.0	2.03514158528777
110.0	1480.0	2.03514158528777
110.0	1490.0	2.03514158528777
110.0	1500.0	2.03514158528777
110.0	1510.0	2.03514158528777
110.0	1520.0	2.03514158528777
110.0	1530.0	2.03514158528777
110.0	1540.0	2.03514158528777
110.0	1550.0	2.03514158528777
110.0	1560.0	2.03514158528777
110.0	1570.0	2.03514158528777
110.0	1580.0	2.03514158528777
110.0	1590.0	2.03514158528777
110.0	1600.0	2.03514158528777
110.0	1610.0	2.03514158528777
110.0	1620.0	2.03514158528777
110.0	1630.0	2.03514158528777
110.0	1640.0	2.03514158528777
110.0	1650.0	2.03514158528777
110.0	1660.0	2.03514158528777
110.0	1670.0	2.03514158528777
110.0	1680.0	2.03514158528777
110.0	1690.0	2.03514158528777
110.0	1700.0	2.03514158528777
110.0	1710.0	2.03514158528777
110.0	1720.0	2.03514158528777
110.0	1730.0	2.03514158528777
110.0	1740.0	2.03514158528777
110.0	1750.0	2.03514158528777
110.0	1760.0	2.03514158528777
110.0	1770.0	2.03514158528777
110.0	1780.0	2.03514158528777
110.0	1790.0	2.03514158528777
110.0	1800.0	2.03514158528777
110.0	1810.0	2.03514158528777
110.0	1820.0	2.03514158528777
110.0	1830.0	2.03514158528777
110.0	1840.0	2.03514158528777
110.0	1850.0	2.03514158528777
110.0	1860.0	2.03514158528777
120.0	50.0	2.03514158528777
120.0	60.0	2.03514158528777
120.0	70.0	2.03514158528777
120.0	80.0	2.03514158528777
120.0	90.0	2.03514158528777
120.0	100.0	2.03514158528777
120.0	110.0	2.03514158528777
120.0	120.0	2.03514158528777
120.0	130.0	2.03514158528777
120.0	140.0	2.03514158528777
120.0	150.0	2.03514158528777
120.0	160.0	2.03514158528777
120.0	170.0	2.03514158528777
120.0	180.0	2.03514158528777
120.0	190.0	2.03514158528777
120.0	200.0	2.03514158528777
120.0	210.0	2.03514158528777
120.0	220.0	2.03514158528777
120.0	230.0	2.03514158528777
120.0	240.0	2.03514158528777
120.0	250.0	2.03514158528777
120.0	260.0	2.03514158528777
120.0	270.0	2.03514158528777
120.0	280.0	2.03514158528777
120.0	290.0	2.03514158528777
120.0	300.0	2.03514158528777
120.0	310.0	2.03514158528777
120.0	320.0	2.03514158528777
120.0	330.0	2.03514158528777
120.0	340.0	2.03514158528777
120.0	350.0	2.03514158528777
120.0	360.0	2.03514158528777
120.0	370.0	2.03514158528777
120.0	380.0	2.03514158528777
120.0	390.0	2.03514158528777
120.0	400.0	2.03514158528777
120.0	410.0	2.03514158528777
120.0	420.0	2.03514158528777
120.0	430.0	2.03514158528777
120.0	440.0	2.03514158528777
120.0	450.0	2.03514158528777
120.0	460.0	2.03514158528777
120.0	470.0	2.03514158528777
120.0	480.0	2.0592938575052817
120.0	490.0	2.0650904250150997
120.0	500.0	2.073160353237961
120.0	510.0	2.0806295160716815
120.0	520.0	2.0887413269732953
120.0	530.0	2.09921724237295
120.0	540.0	2.1111724490935537
120.0	550.0	2.1230479010274004
120.0	560.0	2.135208822685782
120.0	570.0	2.1468050580420797
120.0	580.0	2.1413795060903182
120.0	590.0	2.1466263146017206
120.0	600.0	2.1515915692960017
120.0	610.0	2.1591902998377637
120.0	620.0	2.112659771361675
120.0	630.0	2.1585747331777223
120.0	640.0	2.2506037984271257
120.0	650.0	2.2630444903432503
120.0	660.0	2.2551093652924625
120.0	670.0	2.2536117936448794
120.0	680.0	2.2584709363347244
120.0	690.0	2.283526497323691
120.0	700.0	2.2965732909351835
120.0	710.0	2.2893893342576965
120.0	720.0	2.2929930255506097
120.0	730.0	2.2860568844892635
120.0	740.0	2.274685475949385
120.0	750.0	2.268277273857342
120.0	760.0	2.274104219664395
120.0	770.0	2.268493072715457
120.0	780.0	2.2600450220567248
120.0	790.0	2.242459229323651
120.0	800.0	2.228847231722164
120.0	810.0	2.2096003418117327
120.0	820.0	2.1822043966783733
120.0	830.0	2.1877613732106367
120.0	840.0	2.198216354680544
120.0	850.0	2.199121644692649
120.0	860.0	2.187620632136245
120.0	870.0	2.170743867615402
120.0	880.0	2.17446920146344
120.0	890.0	2.164390843513364
120.0	900.0	2.1655891603629702
120.0	910.0	2.1807551733844734
120.0	920.0	2.1858168256909716
120.0	930.0	2.2084509404831714
120.0	940.0	2.2067925425056583
120.0	950.0	2.204941728150256
120.0	960.0	2.197216338369714
120.0	970.0	2.186810891075985
120.0	980.0	2.184562727156387
120.0	990.0	2.1822500446266475
120.0	1000.0	2.1944390186797196
120.0	1010.0	2.189079132578062
120.0	1020.0	2.198390011239805
120.0	1030.0	2.1829536634415945
120.0	1040.0	2.189806450745753
120.0	1050.0	2.1965891416103913
120.0	1060.0	2.186096437104184
120.0	1070.0	2.211678412115657
120.0	1080.0	2.2200278050853344
120.0	1090.0	2.2191628429817194
120.0	1100.0	2.234223185936351
120.0	1110.0	2.2422096438467936
120.0	1120.0	2.2446946849063356
120.0	1130.0	2.245546716142221
120.0	1140.0	2.2636930728369604
120.0	1150.0	2.2641171327633516
120.0	1160.0	2.2777554807442932
120.0	1170.0	2.2927717521724236
120.0	1180.0	2.2860291614402746
120.0	1190.0	2.2869747267532228
120.0	1200.0	2.266108613399898
120.0	1210.0	2.2779020014824622
120.0	1220.0	2.270288942111979
120.0	1230.0	2.2509711178891836
120.0	1240.0	2.2365626566101646
120.0	1250.0	2.2342032735456363
120.0	1260.0	2.2332683500156736
120.0	1270.0	2.214743422665515
120.0	1280.0	2.1719400199746297
120.0	1290.0	2.0844983917449937
120.0	1300.0	2.0881698971673672
120.0	1310.0	2.1401920673655828
120.0	1320.0	2.136202395573434
120.0	1330.0	2.130286534123357
120.0	1340.0	2.1253500316110134
120.0	1350.0	2.1306748758274505
120.0	1360.0	2.121512430727247
120.0	1370.0	2.1113392036606995
120.0	1380.0	2.1021506230909592
120.0	1390.0	2.094262784629692
120.0	1400.0	2.086729178326824
120.0	1410.0	2.078075561694039
120.0	1420.0	2.068503344411156
120.0	1430.0	2.062480263444641
120.0	1440.0	2.056126454638127
120.0	1450.0	2.03514158528777
120.0	1460.0	2.03514158528777
120.0	1470.0	2.03514158528777
120.0	1480.0	2.03514158528777
120.0	1490.0	2.03514158528777
120.0	1500.0	2.03514158528777
120.0	1510.0	2.03514158528777
120.0	1520.0	2.03514158528777
120.0	1530.0	2.03514158528777
120.0	1540.0	2.03514158528777
120.0	1550.0	2.03514158528777
120.0	1560.0	2.03514158528777
120.0	1570.0	2.03514158528777
120.0	1580.0	2.03514158528777
120.0	1590.0	2.03514158528777
120.0	1600.0	2.03514158528777
120.0	1610.0	2.03514158528777
120.0	1620.0	2.03514158528777
120.0	1630.0	2.03514158528777
120.0	1640.0	2.03514158528777
120.0	1650.0	2.03514158528777
120.0	1660.0	2.03514158528777
120.0	1670.0	2.03514158528777
120.0	1680.0	2.03514158528777
120.0	1690.0	2.03514158528777
120.0	1700.0	2.03514158528777
120.0	1710.0	2.03514158528777
120.0	1720.0	2.03514158528777
120.0	1730.0	2.03514158528777
120.0	1740.0	2.03514158528777
120.0	1750.0	2.03514158528777
120.0	1760.0	2.03514158528777
120.0	1770.0	2.03514158528777
120.0	1780.0	2.03514158528777
120.0	1790.0	2.03514158528777
120.0	1800.0	2.03514158528777
120.0	1810.0	2.03514158528777
120.0	1820.0	2.03514158528777
120.0	1830.0	2.03514158528777
120.0	1840.0	2.03514158528777
120.0	1850.0	2.03514158528777
120.0	1860.0	2.03514158528777
130.0	50.0	2.03514158528777
130.0	60.0	2.03514158528777
130.0	70.0	2.03514158528777
130.0	80.0	2.03514158528777
130.0	90.0	2.03514158528777
130.0	100.0	2.03514158528777
130.0	110.0	2.03514158528777
130.0	120.0	2.03514158528777
130.0	130.0	2.03514158528777
130.0	140.0	2.03514158528777
130.0	150.0	2.03514158528777
130.0	160.0	2.03514158528777
130.0	170.0	2.03514158528777
130.0	180.0	2.03514158528777
130.0	190.0	2.03514158528777
130.0	200.0	2.03514158528777
130.0	210.0	2.03514158528777
130.0	220.0	2.03514158528777
130.0	230.0	2.03514158528777
130.0	240.0	2.03514158528777
130.0	250.0	2.03514158528777
130.0	260.0	2.03514158528777
130.0	270.0	2.03514158528777
130.0	280.0	2.03514158528777
130.0	290.0	2.03514158528777
130.0	300.0	2.03514158528777
130.0	310.0	2.03514158528777
130.0	320.0	2.03514158528777
130.0	330.0	2.03514158528777
130.0	340.0	2.03514158528777
130.0	350.0	2.03514158528777
130.0	360.0	2.03514158528777
130.0	370.0	2.03514158528777
130.0	380.0	2.03514158528777
130.0	390.0	2.03514158528777
130.0	400.0	2.03514158528777
130.0	410.0	2.03514158528777
130.0	420.0	2.03514158528777
130.0	430.0	2.03514158528777
130.0	440.0	2.03514158528777
130.0	450.0	2.03514158528777
130.0	460.0	2.03514158528777
130.0	470.0	2.03514158528777
130.0	480.0	2.060219559423203
130.0	490.0	2.06702010474721
130.0	500.0	2.075930939164925
130.0	510.0	2.0837035944125284
130.0	520.0	2.0927080605641373
130.0	530.0	2.1035062564685743
130.0	540.0	2.1163182808452907
130.0	550.0	2.127360678429842
130.0	560.0	2.1394630494184024
130.0	570.0	2.150452046236166
130.0	580.0	2.145260584561393
130.0	590.0	2.149411328507798
130.0	600.0	2.1553568887764074
130.0	610.0	2.1458010160837175
130.0	620.0	2.1213534182636096
130.0	630.0	2.225355026971707
130.0	640.0	2.2609219265277303
130.0	650.0	2.280622101281703
130.0	660.0	2.2706239488189257
130.0	670.0	2.2564087906066908
130.0	680.0	2.2830229253458723
130.0	690.0	2.292525685453619
130.0	700.0	2.3000935253962145
130.0	710.0	2.300993183224082
130.0	720.0	2.2999200833372226
130.0	730.0	2.280844175049185
130.0	740.0	2.2669412355077196
130.0	750.0	2.2705484913865415
130.0	760.0	2.2625708881320543
130.0	770.0	2.259051379927291
130.0	780.0	2.2458508515089024
130.0	790.0	2.204710847200232
130.0	800.0	2.174970476748985
130.0	810.0	2.143970229206273
130.0	820.0	2.1368407544666566
130.0	830.0	2.138719316273691
130.0	840.0	2.1293888766930342
130.0	850.0	2.119276454535642
130.0	860.0	2.106584627570435
130.0	870.0	2.110745939670352
130.0	880.0	2.1026676799907755
130.0	890.0	2.0967609909545266
130.0	900.0	2.134824488120875
130.0	910.0	2.1488305499223226
130.0	920.0	2.1777472584035644
130.0	930.0	2.189636401676727
130.0	940.0	2.1992985515744157
130.0	950.0	2.2166016054548114
130.0	960.0	2.212850990127476
130.0	970.0	2.214078760685622
130.0	980.0	2.200492303381268
130.0	990.0	2.1883117830343246
130.0	1000.0	2.2013472970603547
130.0	1010.0	2.1767548439260582
130.0	1020.0	2.17698200935496
130.0	1030.0	2.1646540342346348
130.0	1040.0	2.157942524329796
130.0	1050.0	2.1813095604446358
130.0	1060.0	2.1625786360403754
130.0	1070.0	2.1780537329693423
130.0	1080.0	2.1983278169058504
130.0	1090.0	2.198724338866997
130.0	1100.0	2.214881241650082
130.0	1110.0	2.216744881792714
130.0	1120.0	2.2336434669229965
130.0	1130.0	2.2429285454211163
130.0	1140.0	2.263272879059629
130.0	1150.0	2.2739556914245385
130.0	1160.0	2.2801139574406455
130.0	1170.0	2.291913774098592
130.0	1180.0	2.294216868052054
130.0	1190.0	2.30282835346502
130.0	1200.0	2.2960878470358828
130.0	1210.0	2.270793776798933
130.0	1220.0	2.278872254467146
130.0	1230.0	2.273425257104242
130.0	1240.0	2.2509451482749405
130.0	1250.0	2.2325707274253626
130.0	1260.0	2.2319890172210695
130.0	1270.0	2.2135481829134696
130.0	1280.0	2.2001773553397577
130.0	1290.0	2.148480541508853
130.0	1300.0	2.0735024675869216
130.0	1310.0	2.1135861787469388
130.0	1320.0	2.142211667940701
130.0	1330.0	2.135747770142575
130.0	1340.0	2.1309618699873702
130.0	1350.0	2.136094482151791
130.0	1360.0	2.126294588278441
130.0	1370.0	2.1162487083656543
130.0	1380.0	2.107261190427652
130.0	1390.0	2.099061674818428
130.0	1400.0	2.090193748077065
130.0	1410.0	2.0809140920880185
130.0	1420.0	2.0704104204886082
130.0	1430.0	2.0640060279332184
130.0	1440.0	2.0572441231008427
130.0	1450.0	2.03514158528777
130.0	1460.0	2.03514158528777
130.0	1470.0	2.03514158528777
130.0	1480.0	2.03514158528777
130.0	1490.0	2.03514158528777
130.0	1500.0	2.03514158528777
130.0	1510.0	2.03514158528777
130.0	1520.0	2.03514158528777
130.0	1530.0	2.03514158528777
130.0	1540.0	2.03514158528777
130.0	1550.0	2.03514158528777
130.0	1560.0	2.03514158528777
130.0	1570.0	2.03514158528777
130.0	1580.0	2.03514158528777
130.0	1590.0	2.03514158528777
130.0	1600.0	2.03514158528777
130.0	1610.0	2.03514158528777
130.0	1620.0	2.03514158528777
130.0	1630.0	2.03514158528777
130.0	1640.0	2.03514158528777
130.0	1650.0	2.03514158528777
130.0	1660.0	2.03514158528777
130.0	1670.0	2.03514158528777
130.0	1680.0	2.03514158528777
130.0	1690.0	2.03514158528777
130.0	1700.0	2.03514158528777
130.0	1710.0	2.03514158528777
130.0	1720.0	2.03514158528777
130.0	1730.0	2.03514158528777
130.0	1740.0	2.03514158528777
130.0	1750.0	2.03514158528777
130.0	1760.0	2.03514158528777
130.0	1770.0	2.03514158528777
130.0	1780.0	2.03514158528777
130.0	1790.0	2.03514158528777
130.0	1800.0	2.03514158528777
130.0	1810.0	2.03514158528777
130.0	1820.0	2.03514158528777
130.0	1830.0	2.03514158528777
130.0	1840.0	2.03514158528777
130.0	1850.0	2.03514158528777
130.0	1860.0	2.03514158528777
140.0	50.0	2.03514158528777
140.0	60.0	2.03514158528777
140.0	70.0	2.03514158528777
140.0	80.0	2.03514158528777
140.0	90.0	2.03514158528777
140.0	100.0	2.03514158528777
140.0	110.0	2.03514158528777
140.0	120.0	2.03514158528777
140.0	130.0	2.03514158528777
140.0	140.0	2.03514158528777
140.0	150.0	2.03514158528777
140.0	160.0	2.03514158528777
140.0	170.0	2.03514158528777
140.0	180.0	2.03514158528777
140.0	190.0	2.03514158528777
140.0	200.0	2.03514158528777
140.0	210.0	2.03514158528777
140.0	220.0	2.03514158528777
140.0	230.0	2.03514158528777
140.0	240.0	2.03514158528777
140.0	250.0	2.03514158528777
140.0	260.0	2.03514158528777
140.0	270.0	2.03514158528777
140.0	280.0	2.03514158528777
140.0	290.0	2.03514158528777
140.0	300.0	2.03514158528777
140.0	310.0	2.03514158528777
140.0	320.0	2.03514158528777
140.0	330.0	2.03514158528777
140.0	340.0	2.03514158528777
140.0	350.0	2.03514158528777
140.0	360.0	2.03514158528777
140.0	370.0	2.03514158528777
140.0	380.0	2.03514158528777
140.0	390.0	2.03514158528777
140.0	400.0	2.03514158528777
140.0	410.0	2.03514158528777
140.0	420.0	2.03514158528777
140.0	430.0	2.03514158528777
140.0	440.0	2.03514158528777
140.0	450.0	2.03514158528777
140.0	460.0	2.03514158528777
140.0	470.0	2.03514158528777
140.0	480.0	2.0606474750711117
140.0	490.0	2.0681073605236024
140.0	500.0	2.07780612651813
140.0	510.0	2.0865402892338083
140.0	520.0	2.0962414912991565
140.0	530.0	2.107588065697885
140.0	540.0	2.120437481840216
140.0	550.0	2.1317745079407615
140.0	560.0	2.1440164942342568
140.0	570.0	2.155502176306095
140.0	580.0	2.1507193479183084
140.0	590.0	2.1545766320937907
140.0	600.0	2.1602004914682547
140.0	610.0	2.099393857785057
140.0	620.0	2.186434322106954
140.0	630.0	2.251263737304444
140.0	640.0	2.2721243651542893
140.0	650.0	2.2820757027611673
140.0	660.0	2.2559664033268065
140.0	670.0	2.2751962249733193
140.0	680.0	2.2847174222334714
140.0	690.0	2.286503705983536
140.0	700.0	2.2983898245802115
140.0	710.0	2.304503060364981
140.0	720.0	2.288931010084341
140.0	730.0	2.2750018989422816
140.0	740.0	2.2632614080860374
140.0	750.0	2.2691197069324587
140.0	760.0	2.255455968474743
140.0	770.0	2.2493334216859195
140.0	780.0	2.2305350985768198
140.0	790.0	2.1830122544290953
140.0	800.0	2.1674142684708197
140.0	810.0	2.1441627233344707
140.0	820.0	2.1272906740132784
140.0	830.0	2.156762281657022
140.0	840.0	2.1394405268596595
140.0	850.0	2.124864857498219
140.0	860.0	2.116460942561868
140.0	870.0	2.122475324232389
140.0	880.0	2.1116530043283896
140.0	890.0	2.115690501223596
140.0	900.0	2.1227087400547693
140.0	910.0	2.1559564332555685
140.0	920.0	2.1666974862649244
140.0	930.0	2.1912718585636055
140.0	940.0	2.1998390362465194
140.0	950.0	2.1925372719789418
140.0	960.0	2.1931447059122546
140.0	970.0	2.1926755024418103
140.0	980.0	2.1868826671902917
140.0	990.0	2.18362144324869
140.0	1000.0	2.198097710303466
140.0	1010.0	2.1925277863210195
140.0	1020.0	2.168134080318941
140.0	1030.0	2.141408441160577
140.0	1040.0	2.147255957384799
140.0	1050.0	2.1518941606568296
140.0	1060.0	2.1603991123505812
140.0	1070.0	2.1636591500517075
140.0	1080.0	2.167922268247796
140.0	1090.0	2.1809903357937985
140.0	1100.0	2.194164980121839
140.0	1110.0	2.1866386073361292
140.0	1120.0	2.206201838525711
140.0	1130.0	2.218732348950899
140.0	1140.0	2.2521915720619243
140.0	1150.0	2.279307323284112
140.0	1160.0	2.292854987078449
140.0	1170.0	2.293383459019362
140.0	1180.0	2.296418780992386
140.0	1190.0	2.301899485879121
140.0	1200.0	2.3048932597243432
140.0	1210.0	2.295180962676677
140.0	1220.0	2.2713263551828664
140.0	1230.0	2.2845708540809926
140.0	1240.0	2.268816429742402
140.0	1250.0	2.2454423874996507
140.0	1260.0	2.2187008093151985
140.0	1270.0	2.2120458683340742
140.0	1280.0	2.197010931802659
140.0	1290.0	2.1722120822908746
140.0	1300.0	2.113723999353576
140.0	1310.0	2.0820316652648843
140.0	1320.0	2.1446412985092445
140.0	1330.0	2.13736569916124
140.0	1340.0	2.1320901110185986
140.0	1350.0	2.137477520054304
140.0	1360.0	2.12781288237349
140.0	1370.0	2.117952728086132
140.0	1380.0	2.107895440915831
140.0	1390.0	2.0995798162604897
140.0	1400.0	2.0898738243582837
140.0	1410.0	2.081322159332353
140.0	1420.0	2.0705026341753263
140.0	1430.0	2.0639407563425474
140.0	1440.0	2.0570897227710163
140.0	1450.0	2.03514158528777
140.0	1460.0	2.03514158528777
140.0	1470.0	2.03514158528777
140.0	1480.0	2.03514158528777
140.0	1490.0	2.03514158528777
140.0	1500.0	2.03514158528777
140.0	1510.0	2.03514158528777
140.0	1520.0	2.03514158528777
140.0	1530.0	2.03514158528777
140.0	1540.0	2.03514158528777
140.0	1550.0	2.03514158528777
140.0	1560.0	2.03514158528777
140.0	1570.0	2.03514158528777
140.0	1580.0	2.03514158528777
140.0	1590.0	2.03514158528777
140.0	1600.0	2.03514158528777
140.0	1610.0	2.03514158528777
140.0	1620.0	2.03514158528777
140.0	1630.0	2.03514158528777
140.0	1640.0	2.03514158528777
140.0	1650.0	2.03514158528777
140.0	1660.0	2.03514158528777
140.0	1670.0	2.03514158528777
140.0	1680.0	2.03514158528777
140.0	1690.0	2.03514158528777
140.0	1700.0	2.03514158528777
140.0	1710.0	2.03514158528777
140.0	1720.0	2.03514158528777
140.0	1730.0	2.03514158528777
140.0	1740.0	2.03514158528777
140.0	1750.0	2.03514158528777
140.0	1760.0	2.03514158528777
140.0	1770.0	2.03514158528777
140.0	1780.0	2.03514158528777
140.0	1790.0	2.03514158528777
140.0	1800.0	2.03514158528777
140.0	1810.0	2.03514158528777
140.0	1820.0	2.03514158528777
140.0	1830.0	2.03514158528777
140.0	1840.0	2.03514158528777
140.0	1850.0	2.03514158528777
140.0	1860.0	2.03514158528777
150.0	50.0	2.03514158528777
150.0	60.0	2.03514158528777
150.0	70.0	2.03514158528777
150.0	80.0	2.03514158528777
150.0	90.0	2.03514158528777
150.0	100.0	2.03514158528777
150.0	110.0	2.03514158528777
150.0	120.0	2.03514158528777
150.0	130.0	2.03514158528777
150.0	140.0	2.03514158528777
150.0	150.0	2.03514158528777
150.0	160.0	2.03514158528777
150.0	170.0	2.03514158528777
150.0	180.0	2.03514158528777
150.0	190.0	2.03514158528777
150.0	200.0	2.03514158528777
150.0	210.0	2.03514158528777
150.0	220.0	2.03514158528777
150.0	230.0	2.03514158528777
150.0	240.0	2.03514158528777
150.0	250.0	2.03514158528777
150.0	260.0	2.03514158528777
150.0	270.0	2.03514158528777
150.0	280.0	2.03514158528777
150.0	290.0	2.03514158528777
150.0	300.0	2.03514158528777
150.0	310.0	2.03514158528777
150.0	320.0	2.03514158528777
150.0	330.0	2.03514158528777
150.0	340.0	2.03514158528777
150.0	350.0	2.03514158528777
150.0	360.0	2.03514158528777
150.0	370.0	2.03514158528777
150.0	380.0	2.03514158528777
150.0	390.0	2.03514158528777
150.0	400.0	2.03514158528777
150.0	410.0	2.03514158528777
150.0	420.0	2.03514158528777
150.0	430.0	2.03514158528777
150.0	440.0	2.03514158528777
150.0	450.0	2.03514158528777
150.0	460.0	2.03514158528777
150.0	470.0	2.03514158528777
150.0	480.0	2.060842301299662
150.0	490.0	2.0691001830082
150.0	500.0	2.07976613606005
150.0	510.0	2.0895400245652955
150.0	520.0	2.098454102330556
150.0	530.0	2.110226410790123
150.0	540.0	2.1242053032225834
150.0	550.0	2.1364696636837377
150.0	560.0	2.149442405985789
150.0	570.0	2.1602920731743156
150.0	580.0	2.1555610984449007
150.0	590.0	2.1592453659753055
150.0	600.0	2.125453840266329
150.0	610.0	2.1406231240379467
150.0	620.0	2.238538555429852
150.0	630.0	2.2593277980618027
150.0	640.0	2.2768628713607284
150.0	650.0	2.2794172958618506
150.0	660.0	2.272133737073358
150.0	670.0	2.2870104306039667
150.0	680.0	2.286046321241964
150.0	690.0	2.293177987038763
150.0	700.0	2.3072732327952936
150.0	710.0	2.296083793285282
150.0	720.0	2.2840941758965245
150.0	730.0	2.2661587152963194
150.0	740.0	2.2657120476993096
150.0	750.0	2.254641453481234
150.0	760.0	2.2457091903892863
150.0	770.0	2.2319291837750166
150.0	780.0	2.190771891121526
150.0	790.0	2.1644068002344103
150.0	800.0	2.1334808371559832
150.0	810.0	2.1039843156908278
150.0	820.0	2.1446188016403553
150.0	830.0	2.1239111828512454
150.0	840.0	2.1087160627766615
150.0	850.0	2.1015374738420265
150.0	860.0	2.0993982691483803
150.0	870.0	2.111287543354951
150.0	880.0	2.0957741340966463
150.0	890.0	2.1025058346179506
150.0	900.0	2.109925365371214
150.0	910.0	2.127437959984849
150.0	920.0	2.14065501193765
150.0	930.0	2.156477136896002
150.0	940.0	2.1646174567590664
150.0	950.0	2.1634111024157714
150.0	960.0	2.168044068093891
150.0	970.0	2.17206179210444
150.0	980.0	2.159327807594485
150.0	990.0	2.173484040501588
150.0	1000.0	2.175427331542022
150.0	1010.0	2.1672354066873534
150.0	1020.0	2.156331792388323
150.0	1030.0	2.123446774482497
150.0	1040.0	2.127111904008629
150.0	1050.0	2.112221328199976
150.0	1060.0	2.108755440546203
150.0	1070.0	2.132445108940652
150.0	1080.0	2.1261039691809724
150.0	1090.0	2.1304878892889767
150.0	1100.0	2.142537519342177
150.0	1110.0	2.15812139571795
150.0	1120.0	2.1578642389456295
150.0	1130.0	2.1847763534923055
150.0	1140.0	2.222432968859171
150.0	1150.0	2.2573051767477126
150.0	1160.0	2.2958826711122287
150.0	1170.0	2.3004463149431955
150.0	1180.0	2.2926551420333605
150.0	1190.0	2.294032385938271
150.0	1200.0	2.3056678937475956
150.0	1210.0	2.302259055645641
150.0	1220.0	2.2976058648402704
150.0	1230.0	2.270201886738243
150.0	1240.0	2.2833831009505547
150.0	1250.0	2.2646076759228073
150.0	1260.0	2.232157981787574
150.0	1270.0	2.2250130691777263
150.0	1280.0	2.1969947020862
150.0	1290.0	2.200877490666179
150.0	1300.0	2.155969058387809
150.0	1310.0	2.0844180219508313
150.0	1320.0	2.122900515113234
150.0	1330.0	2.1451338452013338
150.0	1340.0	2.1378220891274804
150.0	1350.0	2.14189553897031
150.0	1360.0	2.13245331898822
150.0	1370.0	2.1227173326235036
150.0	1380.0	2.112398426914152
150.0	1390.0	2.103632664299155
150.0	1400.0	2.0927566583439474
150.0	1410.0	2.083837474510418
150.0	1420.0	2.071477648439833
150.0	1430.0	2.0644162036477947
150.0	1440.0	2.0574761890141446
150.0	1450.0	2.03514158528777
150.0	1460.0	2.03514158528777
150.0	1470.0	2.03514158528777
150.0	1480.0	2.03514158528777
150.0	1490.0	2.03514158528777
150.0	1500.0	2.03514158528777
150.0	1510.0	2.03514158528777
150.0	1520.0	2.03514158528777
150.0	1530.0	2.03514158528777
150.0	1540.0	2.03514158528777
150.0	1550.0	2.03514158528777
150.0	1560.0	2.03514158528777
150.0	1570.0	2.03514158528777
150.0	1580.0	2.03514158528777
150.0	1590.0	2.03514158528777
150.0	1600.0	2.03514158528777
150.0	1610.0	2.03514158528777
150.0	1620.0	2.03514158528777
150.0	1630.0	2.03514158528777
150.0	1640.0	2.03514158528777
150.0	1650.0	2.03514158528777
150.0	1660.0	2.03514158528777
150.0	1670.0	2.03514158528777
150.0	1680.0	2.03514158528777
150.0	1690.0	2.03514158528777
150.0	1700.0	2.03514158528777
150.0	1710.0	2.03514158528777
150.0	1720.0	2.03514158528777
150.0	1730.0	2.03514158528777
150.0	1740.0	2.03514158528777
150.0	1750.0	2.03514158528777
150.0	1760.0	2.03514158528777
150.0	1770.0	2.03514158528777
150.0	1780.0	2.03514158528777
150.0	1790.0	2.03514158528777
150.0	1800.0	2.03514158528777
150.0	1810.0	2.03514158528777
150.0	1820.0	2.03514158528777
150.0	1830.0	2.03514158528777
150.0	1840.0	2.03514158528777
[truncated: 15,836 more rows]
