# Supplementary material for: Characterizing Visual Neurosurgical Expertise in Brain MRI Visualization Using Eye-Tracking and 3D Fractal Dimension Analysis
Source: J Eye Mov Res. 2026 Jun 2;19(3):62. doi: 10.3390/jemr19030062 (PMC13301434; doi:10.3390/jemr19030062)
Supplement: Supplementary file 1 [file jemr-19-00062-s001.zip › jemr-4253847-supplementary/Supplementary files/4_3DFDmapsCalculation/3DFD_Stimuli_BRN40/3DFDs_BRAIN_13_NORMAL_T2 CPA.png_Heatmap_100_10.csv]

50.0	50.0	2.03514158528777
50.0	60.0	2.03514158528777
50.0	70.0	2.03514158528777
50.0	80.0	2.03514158528777
50.0	90.0	2.03514158528777
50.0	100.0	2.03514158528777
50.0	110.0	2.03514158528777
50.0	120.0	2.03514158528777
50.0	130.0	2.03514158528777
50.0	140.0	2.03514158528777
50.0	150.0	2.03514158528777
50.0	160.0	2.03514158528777
50.0	170.0	2.03514158528777
50.0	180.0	2.03514158528777
50.0	190.0	2.03514158528777
50.0	200.0	2.03514158528777
50.0	210.0	2.03514158528777
50.0	220.0	2.03514158528777
50.0	230.0	2.03514158528777
50.0	240.0	2.03514158528777
50.0	250.0	2.03514158528777
50.0	260.0	2.03514158528777
50.0	270.0	2.03514158528777
50.0	280.0	2.03514158528777
50.0	290.0	2.03514158528777
50.0	300.0	2.03514158528777
50.0	310.0	2.03514158528777
50.0	320.0	2.03514158528777
50.0	330.0	2.03514158528777
50.0	340.0	2.03514158528777
50.0	350.0	2.03514158528777
50.0	360.0	2.03514158528777
50.0	370.0	2.03514158528777
50.0	380.0	2.03514158528777
50.0	390.0	2.03514158528777
50.0	400.0	2.041155007302402
50.0	410.0	2.047823616801499
50.0	420.0	2.0529758237474462
50.0	430.0	2.0600160708205757
50.0	440.0	2.0648911804513923
50.0	450.0	2.069505616324416
50.0	460.0	2.0756669231072187
50.0	470.0	2.080633547290714
50.0	480.0	2.0846193539447584
50.0	490.0	2.0888233601414874
50.0	500.0	2.088495891707609
50.0	510.0	2.089170367812839
50.0	520.0	2.089616651183312
50.0	530.0	2.092814404913747
50.0	540.0	2.095961584233386
50.0	550.0	2.101568009206968
50.0	560.0	2.104750808956983
50.0	570.0	2.1107165230070617
50.0	580.0	2.1200805712856483
50.0	590.0	2.1271563029492673
50.0	600.0	2.1311993763156543
50.0	610.0	2.1378933681280143
50.0	620.0	2.1414624953672914
50.0	630.0	2.144271537078821
50.0	640.0	2.1494774548948365
50.0	650.0	2.1536791430554905
50.0	660.0	2.1577840988504855
50.0	670.0	2.162877955118951
50.0	680.0	2.1644126548256137
50.0	690.0	2.1693090063650216
50.0	700.0	2.1753952476243126
50.0	710.0	2.177186088579692
50.0	720.0	2.1854130818229103
50.0	730.0	2.1869220882037217
50.0	740.0	2.18700097423849
50.0	750.0	2.1872480947752804
50.0	760.0	2.186270318384983
50.0	770.0	2.1855008450809805
50.0	780.0	2.1908853614040367
50.0	790.0	2.17375156411962
50.0	800.0	2.1712338522107206
50.0	810.0	2.2052231147317634
50.0	820.0	2.2248499927272047
50.0	830.0	2.2327986745634787
50.0	840.0	2.2079965910257338
50.0	850.0	2.2045329736469745
50.0	860.0	2.2168824787841177
50.0	870.0	2.212856491259491
50.0	880.0	2.2275596169604213
50.0	890.0	2.2419991456113726
50.0	900.0	2.249916355408998
50.0	910.0	2.2453191686776846
50.0	920.0	2.237440365924845
50.0	930.0	2.246564397622579
50.0	940.0	2.2678043573120483
50.0	950.0	2.2564779055846746
50.0	960.0	2.2260968578712963
50.0	970.0	2.215648201348272
50.0	980.0	2.2320102745721773
50.0	990.0	2.2190803620959834
50.0	1000.0	2.230020553051176
50.0	1010.0	2.216896300541448
50.0	1020.0	2.220813558776692
50.0	1030.0	2.2196986000587566
50.0	1040.0	2.1840560386789862
50.0	1050.0	2.171971073331296
50.0	1060.0	2.1828090757212024
50.0	1070.0	2.206991718621586
50.0	1080.0	2.2040399391170906
50.0	1090.0	2.1841845501277817
50.0	1100.0	2.1596124305612956
50.0	1110.0	2.170866351948243
50.0	1120.0	2.1659690246713543
50.0	1130.0	2.174398606662012
50.0	1140.0	2.1672251158616254
50.0	1150.0	2.155143523940592
50.0	1160.0	2.157083905317351
50.0	1170.0	2.162998872118339
50.0	1180.0	2.18808968005405
50.0	1190.0	2.1880569199538145
50.0	1200.0	2.1878792474626385
50.0	1210.0	2.168699746621566
50.0	1220.0	2.1677969642074606
50.0	1230.0	2.2215885128781934
50.0	1240.0	2.2171646783766845
50.0	1250.0	2.207748046104219
50.0	1260.0	2.197715658628425
50.0	1270.0	2.188511157790868
50.0	1280.0	2.180870564476758
50.0	1290.0	2.168190082242195
50.0	1300.0	2.15871410824047
50.0	1310.0	2.153228335211064
50.0	1320.0	2.1489222374241437
50.0	1330.0	2.1441084517872273
50.0	1340.0	2.138695403875191
50.0	1350.0	2.134143905647716
50.0	1360.0	2.128894782764635
50.0	1370.0	2.1259129103794647
50.0	1380.0	2.1228082054369253
50.0	1390.0	2.118918181956927
50.0	1400.0	2.1151841476331317
50.0	1410.0	2.1107567019227345
50.0	1420.0	2.104113496098285
50.0	1430.0	2.0971979078342766
50.0	1440.0	2.0895263797629333
50.0	1450.0	2.081298532873689
50.0	1460.0	2.073048977885564
50.0	1470.0	2.06401131241107
50.0	1480.0	2.0569109153042326
50.0	1490.0	2.050660154678426
50.0	1500.0	2.0454345743254536
50.0	1510.0	2.0398563381010595
50.0	1520.0	2.03514158528777
50.0	1530.0	2.03514158528777
50.0	1540.0	2.03514158528777
50.0	1550.0	2.03514158528777
50.0	1560.0	2.03514158528777
50.0	1570.0	2.03514158528777
50.0	1580.0	2.03514158528777
50.0	1590.0	2.03514158528777
50.0	1600.0	2.03514158528777
50.0	1610.0	2.03514158528777
50.0	1620.0	2.03514158528777
50.0	1630.0	2.03514158528777
50.0	1640.0	2.03514158528777
50.0	1650.0	2.03514158528777
50.0	1660.0	2.03514158528777
50.0	1670.0	2.03514158528777
50.0	1680.0	2.03514158528777
50.0	1690.0	2.03514158528777
50.0	1700.0	2.03514158528777
50.0	1710.0	2.03514158528777
50.0	1720.0	2.03514158528777
50.0	1730.0	2.03514158528777
50.0	1740.0	2.03514158528777
50.0	1750.0	2.03514158528777
50.0	1760.0	2.03514158528777
50.0	1770.0	2.03514158528777
50.0	1780.0	2.03514158528777
50.0	1790.0	2.03514158528777
50.0	1800.0	2.03514158528777
50.0	1810.0	2.03514158528777
50.0	1820.0	2.03514158528777
50.0	1830.0	2.03514158528777
50.0	1840.0	2.03514158528777
50.0	1850.0	2.03514158528777
50.0	1860.0	2.03514158528777
60.0	50.0	2.03514158528777
60.0	60.0	2.03514158528777
60.0	70.0	2.03514158528777
60.0	80.0	2.03514158528777
60.0	90.0	2.03514158528777
60.0	100.0	2.03514158528777
60.0	110.0	2.03514158528777
60.0	120.0	2.03514158528777
60.0	130.0	2.03514158528777
60.0	140.0	2.03514158528777
60.0	150.0	2.03514158528777
60.0	160.0	2.03514158528777
60.0	170.0	2.03514158528777
60.0	180.0	2.03514158528777
60.0	190.0	2.03514158528777
60.0	200.0	2.03514158528777
60.0	210.0	2.03514158528777
60.0	220.0	2.03514158528777
60.0	230.0	2.03514158528777
60.0	240.0	2.03514158528777
60.0	250.0	2.03514158528777
60.0	260.0	2.03514158528777
60.0	270.0	2.03514158528777
60.0	280.0	2.03514158528777
60.0	290.0	2.03514158528777
60.0	300.0	2.03514158528777
60.0	310.0	2.03514158528777
60.0	320.0	2.03514158528777
60.0	330.0	2.03514158528777
60.0	340.0	2.03514158528777
60.0	350.0	2.03514158528777
60.0	360.0	2.03514158528777
60.0	370.0	2.03514158528777
60.0	380.0	2.03514158528777
60.0	390.0	2.03514158528777
60.0	400.0	2.04246436991518
60.0	410.0	2.0501127850091825
60.0	420.0	2.0562879255341913
60.0	430.0	2.0635299516371743
60.0	440.0	2.068891207234795
60.0	450.0	2.0747102348916804
60.0	460.0	2.0818094652514567
60.0	470.0	2.0879068141530057
60.0	480.0	2.0927108855867846
60.0	490.0	2.0984364945467386
60.0	500.0	2.098733308482405
60.0	510.0	2.100677199268029
60.0	520.0	2.1021466162762237
60.0	530.0	2.1064951497379583
60.0	540.0	2.1099922611412465
60.0	550.0	2.11575757997903
60.0	560.0	2.1204762637828067
60.0	570.0	2.126459130775492
60.0	580.0	2.136016638699924
60.0	590.0	2.1432804299821084
60.0	600.0	2.1462837171244002
60.0	610.0	2.1518987537723766
60.0	620.0	2.1560347993317066
60.0	630.0	2.1600944242208984
60.0	640.0	2.1683959463088978
60.0	650.0	2.1742035806333617
60.0	660.0	2.1802586032118945
60.0	670.0	2.187483204195963
60.0	680.0	2.190280473308936
60.0	690.0	2.1949644842842373
60.0	700.0	2.202064489724803
60.0	710.0	2.204890972588921
60.0	720.0	2.213696488649112
60.0	730.0	2.2145086020416085
60.0	740.0	2.211860996616251
60.0	750.0	2.209927536228344
60.0	760.0	2.208145630812883
60.0	770.0	2.206611028598685
60.0	780.0	2.213344344340164
60.0	790.0	2.1938264616337846
60.0	800.0	2.1992365946132497
60.0	810.0	2.208799723767236
60.0	820.0	2.238096047590521
60.0	830.0	2.247439226934153
60.0	840.0	2.230881774269596
60.0	850.0	2.216877169651808
60.0	860.0	2.2183417966882057
60.0	870.0	2.226432041141202
60.0	880.0	2.2384876799165982
60.0	890.0	2.2614452681661446
60.0	900.0	2.266633056773714
60.0	910.0	2.261160572354076
60.0	920.0	2.261729733987004
60.0	930.0	2.2654916774537703
60.0	940.0	2.283865356018068
60.0	950.0	2.272631555522213
60.0	960.0	2.240314177613518
60.0	970.0	2.2379912634739476
60.0	980.0	2.2456789068882026
60.0	990.0	2.2379447037737075
60.0	1000.0	2.219903131150766
60.0	1010.0	2.2062832852801626
60.0	1020.0	2.2064980153690623
60.0	1030.0	2.2163094621845287
60.0	1040.0	2.162254469263997
60.0	1050.0	2.18149539077393
60.0	1060.0	2.1987060014806707
60.0	1070.0	2.194389761207891
60.0	1080.0	2.1978413755222546
60.0	1090.0	2.165409908601759
60.0	1100.0	2.1720528306163946
60.0	1110.0	2.158074256265654
60.0	1120.0	2.1611837182579485
60.0	1130.0	2.1738991617776424
60.0	1140.0	2.154391768579988
60.0	1150.0	2.1443898926742
60.0	1160.0	2.1370466672960804
60.0	1170.0	2.1384486809283776
60.0	1180.0	2.148606310188942
60.0	1190.0	2.178093107693174
60.0	1200.0	2.194557276146676
60.0	1210.0	2.1857104238134624
60.0	1220.0	2.1728288483687246
60.0	1230.0	2.18034225770587
60.0	1240.0	2.226723889037067
60.0	1250.0	2.2254086554004693
60.0	1260.0	2.207944427019722
60.0	1270.0	2.210542657616823
60.0	1280.0	2.200848919505639
60.0	1290.0	2.1826382172448664
60.0	1300.0	2.1815410984564325
60.0	1310.0	2.1701240055160533
60.0	1320.0	2.163829499385285
60.0	1330.0	2.15740062848074
60.0	1340.0	2.1512394970444153
60.0	1350.0	2.147093621666407
60.0	1360.0	2.1410670853664353
60.0	1370.0	2.1375708368495987
60.0	1380.0	2.1326924006009973
60.0	1390.0	2.1289818811442984
60.0	1400.0	2.125334224644385
60.0	1410.0	2.1206390909322876
60.0	1420.0	2.112410196688903
60.0	1430.0	2.104561165347543
60.0	1440.0	2.09699516015913
60.0	1450.0	2.0875164119391654
60.0	1460.0	2.0780284415470027
60.0	1470.0	2.0683373183916203
60.0	1480.0	2.0604182649060894
60.0	1490.0	2.0530818110320888
60.0	1500.0	2.046654340788317
60.0	1510.0	2.0405386546693145
60.0	1520.0	2.03514158528777
60.0	1530.0	2.03514158528777
60.0	1540.0	2.03514158528777
60.0	1550.0	2.03514158528777
60.0	1560.0	2.03514158528777
60.0	1570.0	2.03514158528777
60.0	1580.0	2.03514158528777
60.0	1590.0	2.03514158528777
60.0	1600.0	2.03514158528777
60.0	1610.0	2.03514158528777
60.0	1620.0	2.03514158528777
60.0	1630.0	2.03514158528777
60.0	1640.0	2.03514158528777
60.0	1650.0	2.03514158528777
60.0	1660.0	2.03514158528777
60.0	1670.0	2.03514158528777
60.0	1680.0	2.03514158528777
60.0	1690.0	2.03514158528777
60.0	1700.0	2.03514158528777
60.0	1710.0	2.03514158528777
60.0	1720.0	2.03514158528777
60.0	1730.0	2.03514158528777
60.0	1740.0	2.03514158528777
60.0	1750.0	2.03514158528777
60.0	1760.0	2.03514158528777
60.0	1770.0	2.03514158528777
60.0	1780.0	2.03514158528777
60.0	1790.0	2.03514158528777
60.0	1800.0	2.03514158528777
60.0	1810.0	2.03514158528777
60.0	1820.0	2.03514158528777
60.0	1830.0	2.03514158528777
60.0	1840.0	2.03514158528777
60.0	1850.0	2.03514158528777
60.0	1860.0	2.03514158528777
70.0	50.0	2.03514158528777
70.0	60.0	2.03514158528777
70.0	70.0	2.03514158528777
70.0	80.0	2.03514158528777
70.0	90.0	2.03514158528777
70.0	100.0	2.03514158528777
70.0	110.0	2.03514158528777
70.0	120.0	2.03514158528777
70.0	130.0	2.03514158528777
70.0	140.0	2.03514158528777
70.0	150.0	2.03514158528777
70.0	160.0	2.03514158528777
70.0	170.0	2.03514158528777
70.0	180.0	2.03514158528777
70.0	190.0	2.03514158528777
70.0	200.0	2.03514158528777
70.0	210.0	2.03514158528777
70.0	220.0	2.03514158528777
70.0	230.0	2.03514158528777
70.0	240.0	2.03514158528777
70.0	250.0	2.03514158528777
70.0	260.0	2.03514158528777
70.0	270.0	2.03514158528777
70.0	280.0	2.03514158528777
70.0	290.0	2.03514158528777
70.0	300.0	2.03514158528777
70.0	310.0	2.03514158528777
70.0	320.0	2.03514158528777
70.0	330.0	2.03514158528777
70.0	340.0	2.03514158528777
70.0	350.0	2.03514158528777
70.0	360.0	2.03514158528777
70.0	370.0	2.03514158528777
70.0	380.0	2.03514158528777
70.0	390.0	2.03514158528777
70.0	400.0	2.0433582561432755
70.0	410.0	2.05113597184233
70.0	420.0	2.057560716909326
70.0	430.0	2.0647249818725935
70.0	440.0	2.070226560271164
70.0	450.0	2.0768022425665196
70.0	460.0	2.0854931462099504
70.0	470.0	2.0933179456766395
70.0	480.0	2.0998604576336497
70.0	490.0	2.107250883308151
70.0	500.0	2.1085691539639453
70.0	510.0	2.111702473557082
70.0	520.0	2.1151149990641884
70.0	530.0	2.121505045368458
70.0	540.0	2.126433870480037
70.0	550.0	2.1318753100734718
70.0	560.0	2.1371103883790785
70.0	570.0	2.14317496919671
70.0	580.0	2.151902230048331
70.0	590.0	2.1609167972504713
70.0	600.0	2.1665829206743843
70.0	610.0	2.1727180913504696
70.0	620.0	2.1778488337374355
70.0	630.0	2.1824958355785613
70.0	640.0	2.193638472940626
70.0	650.0	2.201537858285842
70.0	660.0	2.2091302295049626
70.0	670.0	2.2194462998709015
70.0	680.0	2.2247814330661133
70.0	690.0	2.23428722963432
70.0	700.0	2.2398033557849453
70.0	710.0	2.2410777545243583
70.0	720.0	2.248983290118222
70.0	730.0	2.2518081802991605
70.0	740.0	2.2489889943368597
70.0	750.0	2.2452679673415887
70.0	760.0	2.2426019099375467
70.0	770.0	2.239372044227212
70.0	780.0	2.2449488801369655
70.0	790.0	2.225731028237135
70.0	800.0	2.2044031859752673
70.0	810.0	2.2332902221274593
70.0	820.0	2.262370536496839
70.0	830.0	2.2695102866627765
70.0	840.0	2.2506129889041926
70.0	850.0	2.235030526716501
70.0	860.0	2.2364024855306757
70.0	870.0	2.2553007664538365
70.0	880.0	2.2639517111846517
70.0	890.0	2.273771056032768
70.0	900.0	2.2921459740002352
70.0	910.0	2.2687569558831093
70.0	920.0	2.2788857597523577
70.0	930.0	2.277828287496671
70.0	940.0	2.2802874194326255
70.0	950.0	2.2814977345287177
70.0	960.0	2.249505347929796
70.0	970.0	2.2436981768896382
70.0	980.0	2.25087371348232
70.0	990.0	2.23909176860641
70.0	1000.0	2.2364501343244174
70.0	1010.0	2.2202125556044563
70.0	1020.0	2.2203995654546853
70.0	1030.0	2.2265618543205394
70.0	1040.0	2.1979343526408655
70.0	1050.0	2.216902282431365
70.0	1060.0	2.2104345911179646
70.0	1070.0	2.206865952901565
70.0	1080.0	2.178591231363503
70.0	1090.0	2.175287929671218
70.0	1100.0	2.1554369731951852
70.0	1110.0	2.1508358170822115
70.0	1120.0	2.1538627163455764
70.0	1130.0	2.1606472239228935
70.0	1140.0	2.1469629339357037
70.0	1150.0	2.142140147819851
70.0	1160.0	2.139187181631433
70.0	1170.0	2.131954381305357
70.0	1180.0	2.1537174561072776
70.0	1190.0	2.170136630295571
70.0	1200.0	2.1778850421657916
70.0	1210.0	2.199569462702672
70.0	1220.0	2.183619631558999
70.0	1230.0	2.189360623683249
70.0	1240.0	2.2043109224007877
70.0	1250.0	2.1917956619937584
70.0	1260.0	2.216517137707041
70.0	1270.0	2.2068130939391573
70.0	1280.0	2.19803602791237
70.0	1290.0	2.184617469374687
70.0	1300.0	2.171316694466909
70.0	1310.0	2.1884316781894966
70.0	1320.0	2.175857116875146
70.0	1330.0	2.173824475753522
70.0	1340.0	2.1660777398337205
70.0	1350.0	2.160892516200776
70.0	1360.0	2.1553952591711583
70.0	1370.0	2.151152272305147
70.0	1380.0	2.146795646819166
70.0	1390.0	2.1422110460843884
70.0	1400.0	2.1377637340363767
70.0	1410.0	2.1330238475014838
70.0	1420.0	2.1242306795112293
70.0	1430.0	2.1150854946055104
70.0	1440.0	2.1062641495465724
70.0	1450.0	2.095344938913175
70.0	1460.0	2.084115181156881
70.0	1470.0	2.0730667596170886
70.0	1480.0	2.063295196848637
70.0	1490.0	2.0546679263668484
70.0	1500.0	2.0477165744645207
70.0	1510.0	2.0410755083397296
70.0	1520.0	2.03514158528777
70.0	1530.0	2.03514158528777
70.0	1540.0	2.03514158528777
70.0	1550.0	2.03514158528777
70.0	1560.0	2.03514158528777
70.0	1570.0	2.03514158528777
70.0	1580.0	2.03514158528777
70.0	1590.0	2.03514158528777
70.0	1600.0	2.03514158528777
70.0	1610.0	2.03514158528777
70.0	1620.0	2.03514158528777
70.0	1630.0	2.03514158528777
70.0	1640.0	2.03514158528777
70.0	1650.0	2.03514158528777
70.0	1660.0	2.03514158528777
70.0	1670.0	2.03514158528777
70.0	1680.0	2.03514158528777
70.0	1690.0	2.03514158528777
70.0	1700.0	2.03514158528777
70.0	1710.0	2.03514158528777
70.0	1720.0	2.03514158528777
70.0	1730.0	2.03514158528777
70.0	1740.0	2.03514158528777
70.0	1750.0	2.03514158528777
70.0	1760.0	2.03514158528777
70.0	1770.0	2.03514158528777
70.0	1780.0	2.03514158528777
70.0	1790.0	2.03514158528777
70.0	1800.0	2.03514158528777
70.0	1810.0	2.03514158528777
70.0	1820.0	2.03514158528777
70.0	1830.0	2.03514158528777
70.0	1840.0	2.03514158528777
70.0	1850.0	2.03514158528777
70.0	1860.0	2.03514158528777
80.0	50.0	2.03514158528777
80.0	60.0	2.03514158528777
80.0	70.0	2.03514158528777
80.0	80.0	2.03514158528777
80.0	90.0	2.03514158528777
80.0	100.0	2.03514158528777
80.0	110.0	2.03514158528777
80.0	120.0	2.03514158528777
80.0	130.0	2.03514158528777
80.0	140.0	2.03514158528777
80.0	150.0	2.03514158528777
80.0	160.0	2.03514158528777
80.0	170.0	2.03514158528777
80.0	180.0	2.03514158528777
80.0	190.0	2.03514158528777
80.0	200.0	2.03514158528777
80.0	210.0	2.03514158528777
80.0	220.0	2.03514158528777
80.0	230.0	2.03514158528777
80.0	240.0	2.03514158528777
80.0	250.0	2.03514158528777
80.0	260.0	2.03514158528777
80.0	270.0	2.03514158528777
80.0	280.0	2.03514158528777
80.0	290.0	2.03514158528777
80.0	300.0	2.03514158528777
80.0	310.0	2.03514158528777
80.0	320.0	2.03514158528777
80.0	330.0	2.03514158528777
80.0	340.0	2.03514158528777
80.0	350.0	2.03514158528777
80.0	360.0	2.03514158528777
80.0	370.0	2.03514158528777
80.0	380.0	2.03514158528777
80.0	390.0	2.03514158528777
80.0	400.0	2.0441099440969177
80.0	410.0	2.0520726913178784
80.0	420.0	2.0588987335706763
80.0	430.0	2.0666265731414453
80.0	440.0	2.0726795015819186
80.0	450.0	2.0796626996056715
80.0	460.0	2.090346765848433
80.0	470.0	2.0993365255827867
80.0	480.0	2.1074919202227917
80.0	490.0	2.115640594199145
80.0	500.0	2.11776972834833
80.0	510.0	2.1231541112342414
80.0	520.0	2.127296622956563
80.0	530.0	2.134239044082858
80.0	540.0	2.1388353471194046
80.0	550.0	2.145226897888158
80.0	560.0	2.149612298816607
80.0	570.0	2.155279912538783
80.0	580.0	2.16446960427018
80.0	590.0	2.1741750709839622
80.0	600.0	2.179514200778486
80.0	610.0	2.1859724991130256
80.0	620.0	2.1922677475836427
80.0	630.0	2.1994565347394284
80.0	640.0	2.2103040078646603
80.0	650.0	2.218618574352341
80.0	660.0	2.2036068942287317
80.0	670.0	2.211986391847303
80.0	680.0	2.2188100958228194
80.0	690.0	2.2302822146747565
80.0	700.0	2.22916585612993
80.0	710.0	2.211454963109408
80.0	720.0	2.2149311971034824
80.0	730.0	2.2110447487147464
80.0	740.0	2.2136250445384045
80.0	750.0	2.235268519920309
80.0	760.0	2.2295700660387943
80.0	770.0	2.233030455160576
80.0	780.0	2.205771204718976
80.0	790.0	2.2233509961202125
80.0	800.0	2.241573973323499
80.0	810.0	2.249075046421637
80.0	820.0	2.2782274425143867
80.0	830.0	2.273392463044032
80.0	840.0	2.263793021184798
80.0	850.0	2.2409898680638474
80.0	860.0	2.2427972431395644
80.0	870.0	2.2611482444067135
80.0	880.0	2.274668723852134
80.0	890.0	2.2772799403832917
80.0	900.0	2.2666320122752768
80.0	910.0	2.253209515067194
80.0	920.0	2.264358123251413
80.0	930.0	2.2605738356194918
80.0	940.0	2.26389350709841
80.0	950.0	2.238878704891626
80.0	960.0	2.24034846834519
80.0	970.0	2.2323091747835946
80.0	980.0	2.224418661264914
80.0	990.0	2.2313145752935406
80.0	1000.0	2.222232325541553
80.0	1010.0	2.232005874245281
80.0	1020.0	2.228396570133923
80.0	1030.0	2.1958418582331913
80.0	1040.0	2.21054307445959
80.0	1050.0	2.2150458435600258
80.0	1060.0	2.192680009048574
80.0	1070.0	2.1848607560132134
80.0	1080.0	2.160040887374328
80.0	1090.0	2.1640845715828245
80.0	1100.0	2.1527240026046432
80.0	1110.0	2.1466143872321606
80.0	1120.0	2.1415022214632535
80.0	1130.0	2.1346618361902445
80.0	1140.0	2.1228687611908303
80.0	1150.0	2.1327994844432143
80.0	1160.0	2.12789885091003
80.0	1170.0	2.1242670907646675
80.0	1180.0	2.1325263260487226
80.0	1190.0	2.1593205518120113
80.0	1200.0	2.1785405620749043
80.0	1210.0	2.191419032521008
80.0	1220.0	2.192234759850371
80.0	1230.0	2.197794047443019
80.0	1240.0	2.2215086862292583
80.0	1250.0	2.224973263779073
80.0	1260.0	2.209709979051228
80.0	1270.0	2.2068490970377015
80.0	1280.0	2.2316817936260307
80.0	1290.0	2.2078766961315046
80.0	1300.0	2.1919311268235995
80.0	1310.0	2.1682096767263865
80.0	1320.0	2.1664251286420906
80.0	1330.0	2.177418386676037
80.0	1340.0	2.175254304988457
80.0	1350.0	2.168787957489443
80.0	1360.0	2.1627099444432387
80.0	1370.0	2.157797350218313
80.0	1380.0	2.1543620506378804
80.0	1390.0	2.150306312775802
80.0	1400.0	2.1455939026667736
80.0	1410.0	2.1402030068625284
80.0	1420.0	2.132204081762606
80.0	1430.0	2.1222616369212504
80.0	1440.0	2.1133363652366475
80.0	1450.0	2.1019768407880974
80.0	1460.0	2.0901506100948493
80.0	1470.0	2.0783821337156767
80.0	1480.0	2.0663962731605725
80.0	1490.0	2.056568955160652
80.0	1500.0	2.0484005760347532
80.0	1510.0	2.0415301444810767
80.0	1520.0	2.03514158528777
80.0	1530.0	2.03514158528777
80.0	1540.0	2.03514158528777
80.0	1550.0	2.03514158528777
80.0	1560.0	2.03514158528777
80.0	1570.0	2.03514158528777
80.0	1580.0	2.03514158528777
80.0	1590.0	2.03514158528777
80.0	1600.0	2.03514158528777
80.0	1610.0	2.03514158528777
80.0	1620.0	2.03514158528777
80.0	1630.0	2.03514158528777
80.0	1640.0	2.03514158528777
80.0	1650.0	2.03514158528777
80.0	1660.0	2.03514158528777
80.0	1670.0	2.03514158528777
80.0	1680.0	2.03514158528777
80.0	1690.0	2.03514158528777
80.0	1700.0	2.03514158528777
80.0	1710.0	2.03514158528777
80.0	1720.0	2.03514158528777
80.0	1730.0	2.03514158528777
80.0	1740.0	2.03514158528777
80.0	1750.0	2.03514158528777
80.0	1760.0	2.03514158528777
80.0	1770.0	2.03514158528777
80.0	1780.0	2.03514158528777
80.0	1790.0	2.03514158528777
80.0	1800.0	2.03514158528777
80.0	1810.0	2.03514158528777
80.0	1820.0	2.03514158528777
80.0	1830.0	2.03514158528777
80.0	1840.0	2.03514158528777
80.0	1850.0	2.03514158528777
80.0	1860.0	2.03514158528777
90.0	50.0	2.03514158528777
90.0	60.0	2.03514158528777
90.0	70.0	2.03514158528777
90.0	80.0	2.03514158528777
90.0	90.0	2.03514158528777
90.0	100.0	2.03514158528777
90.0	110.0	2.03514158528777
90.0	120.0	2.03514158528777
90.0	130.0	2.03514158528777
90.0	140.0	2.03514158528777
90.0	150.0	2.03514158528777
90.0	160.0	2.03514158528777
90.0	170.0	2.03514158528777
90.0	180.0	2.03514158528777
90.0	190.0	2.03514158528777
90.0	200.0	2.03514158528777
90.0	210.0	2.03514158528777
90.0	220.0	2.03514158528777
90.0	230.0	2.03514158528777
90.0	240.0	2.03514158528777
90.0	250.0	2.03514158528777
90.0	260.0	2.03514158528777
90.0	270.0	2.03514158528777
90.0	280.0	2.03514158528777
90.0	290.0	2.03514158528777
90.0	300.0	2.03514158528777
90.0	310.0	2.03514158528777
90.0	320.0	2.03514158528777
90.0	330.0	2.03514158528777
90.0	340.0	2.03514158528777
90.0	350.0	2.03514158528777
90.0	360.0	2.03514158528777
90.0	370.0	2.03514158528777
90.0	380.0	2.03514158528777
90.0	390.0	2.03514158528777
90.0	400.0	2.0452113345307112
90.0	410.0	2.054061054233947
90.0	420.0	2.0619193685016928
90.0	430.0	2.070625285559869
90.0	440.0	2.0778777436534126
90.0	450.0	2.0856556324156106
90.0	460.0	2.097822105342694
90.0	470.0	2.1076324117027188
90.0	480.0	2.116977760316966
90.0	490.0	2.1257740601635664
90.0	500.0	2.128187104554684
90.0	510.0	2.1330713560285783
90.0	520.0	2.137604973581953
90.0	530.0	2.1426866111799487
90.0	540.0	2.146972724515779
90.0	550.0	2.1548879876754565
90.0	560.0	2.159059330125027
90.0	570.0	2.1653510784609185
90.0	580.0	2.17584261074472
90.0	590.0	2.185006775138308
90.0	600.0	2.192735697367861
90.0	610.0	2.201651317306062
90.0	620.0	2.2091529975706274
90.0	630.0	2.2233086150778787
90.0	640.0	2.2015874572648872
90.0	650.0	2.1829346063618926
90.0	660.0	2.1893244749907064
90.0	670.0	2.2013867849010627
90.0	680.0	2.204181478880992
90.0	690.0	2.188462153393992
90.0	700.0	2.1749268107954816
90.0	710.0	2.159170308891213
90.0	720.0	2.173372068730689
90.0	730.0	2.186514059774113
90.0	740.0	2.196442910239484
90.0	750.0	2.2055709244777586
90.0	760.0	2.1926082511757397
90.0	770.0	2.205705823547422
90.0	780.0	2.210061268952107
90.0	790.0	2.2173594013118096
90.0	800.0	2.237210478570218
90.0	810.0	2.272511932249116
90.0	820.0	2.289929480139417
90.0	830.0	2.27993666360518
90.0	840.0	2.2641547695559416
90.0	850.0	2.2425857546309507
90.0	860.0	2.2529676738164284
90.0	870.0	2.2670550290939206
90.0	880.0	2.2818309700971873
90.0	890.0	2.284722392878827
90.0	900.0	2.2670552132023705
90.0	910.0	2.246139863446527
90.0	920.0	2.2610909254646345
90.0	930.0	2.2635872237260495
90.0	940.0	2.263874908091745
90.0	950.0	2.2401978384595216
90.0	960.0	2.2277187018590596
90.0	970.0	2.2357670881317135
90.0	980.0	2.232552864228309
90.0	990.0	2.222803463080169
90.0	1000.0	2.2270701475964314
90.0	1010.0	2.2206741023946788
90.0	1020.0	2.2385453196293983
90.0	1030.0	2.2133190387941064
90.0	1040.0	2.20336066352161
90.0	1050.0	2.220773730694173
90.0	1060.0	2.1892375895301814
90.0	1070.0	2.180689476222831
90.0	1080.0	2.146693482915026
90.0	1090.0	2.1419888988306948
90.0	1100.0	2.137754033816519
90.0	1110.0	2.1277564564288873
90.0	1120.0	2.1288874836817326
90.0	1130.0	2.10677150571176
90.0	1140.0	2.1126164599781863
90.0	1150.0	2.106024529982246
90.0	1160.0	2.112162119739189
90.0	1170.0	2.118103403701885
90.0	1180.0	2.1289666815500428
90.0	1190.0	2.152320013962276
90.0	1200.0	2.1525451275992364
90.0	1210.0	2.1719146816886017
90.0	1220.0	2.182375965797763
90.0	1230.0	2.1827472829598067
90.0	1240.0	2.218869840530706
90.0	1250.0	2.208209640023162
90.0	1260.0	2.19864039398781
90.0	1270.0	2.196320218063336
90.0	1280.0	2.1938016345285836
90.0	1290.0	2.181058182154836
90.0	1300.0	2.207803572854273
90.0	1310.0	2.1968602339485845
90.0	1320.0	2.1802894691315347
90.0	1330.0	2.1642451723240193
90.0	1340.0	2.151159357795122
90.0	1350.0	2.1819887320228926
90.0	1360.0	2.172324653023429
90.0	1370.0	2.163893054390125
90.0	1380.0	2.160323944684756
90.0	1390.0	2.1558632723384954
90.0	1400.0	2.150124469048263
90.0	1410.0	2.1436925317420057
90.0	1420.0	2.1356599755796233
90.0	1430.0	2.125290494120162
90.0	1440.0	2.1157296916200408
90.0	1450.0	2.1034375422972107
90.0	1460.0	2.0919197097583218
90.0	1470.0	2.080593582793881
90.0	1480.0	2.0678243256645654
90.0	1490.0	2.0575568874272827
90.0	1500.0	2.0485097335550506
90.0	1510.0	2.0419015943311463
90.0	1520.0	2.03514158528777
90.0	1530.0	2.03514158528777
90.0	1540.0	2.03514158528777
90.0	1550.0	2.03514158528777
90.0	1560.0	2.03514158528777
90.0	1570.0	2.03514158528777
90.0	1580.0	2.03514158528777
90.0	1590.0	2.03514158528777
90.0	1600.0	2.03514158528777
90.0	1610.0	2.03514158528777
90.0	1620.0	2.03514158528777
90.0	1630.0	2.03514158528777
90.0	1640.0	2.03514158528777
90.0	1650.0	2.03514158528777
90.0	1660.0	2.03514158528777
90.0	1670.0	2.03514158528777
90.0	1680.0	2.03514158528777
90.0	1690.0	2.03514158528777
90.0	1700.0	2.03514158528777
90.0	1710.0	2.03514158528777
90.0	1720.0	2.03514158528777
90.0	1730.0	2.03514158528777
90.0	1740.0	2.03514158528777
90.0	1750.0	2.03514158528777
90.0	1760.0	2.03514158528777
90.0	1770.0	2.03514158528777
90.0	1780.0	2.03514158528777
90.0	1790.0	2.03514158528777
90.0	1800.0	2.03514158528777
90.0	1810.0	2.03514158528777
90.0	1820.0	2.03514158528777
90.0	1830.0	2.03514158528777
90.0	1840.0	2.03514158528777
90.0	1850.0	2.03514158528777
90.0	1860.0	2.03514158528777
100.0	50.0	2.03514158528777
100.0	60.0	2.03514158528777
100.0	70.0	2.03514158528777
100.0	80.0	2.03514158528777
100.0	90.0	2.03514158528777
100.0	100.0	2.03514158528777
100.0	110.0	2.03514158528777
100.0	120.0	2.03514158528777
100.0	130.0	2.03514158528777
100.0	140.0	2.03514158528777
100.0	150.0	2.03514158528777
100.0	160.0	2.03514158528777
100.0	170.0	2.03514158528777
100.0	180.0	2.03514158528777
100.0	190.0	2.03514158528777
100.0	200.0	2.03514158528777
100.0	210.0	2.03514158528777
100.0	220.0	2.03514158528777
100.0	230.0	2.03514158528777
100.0	240.0	2.03514158528777
100.0	250.0	2.03514158528777
100.0	260.0	2.03514158528777
100.0	270.0	2.03514158528777
100.0	280.0	2.03514158528777
100.0	290.0	2.03514158528777
100.0	300.0	2.03514158528777
100.0	310.0	2.03514158528777
100.0	320.0	2.03514158528777
100.0	330.0	2.03514158528777
100.0	340.0	2.03514158528777
100.0	350.0	2.03514158528777
100.0	360.0	2.03514158528777
100.0	370.0	2.03514158528777
100.0	380.0	2.03514158528777
100.0	390.0	2.03514158528777
100.0	400.0	2.046797864138563
100.0	410.0	2.055306251465864
100.0	420.0	2.063895908211669
100.0	430.0	2.0737599311779418
100.0	440.0	2.0829666192480163
100.0	450.0	2.0925584497228806
100.0	460.0	2.1060604710469177
100.0	470.0	2.1163365993871435
100.0	480.0	2.1259716374277247
100.0	490.0	2.1353068948050353
100.0	500.0	2.137458732501835
100.0	510.0	2.1430327041522865
100.0	520.0	2.1477136169426627
100.0	530.0	2.152832583888003
100.0	540.0	2.156266006348523
100.0	550.0	2.164090132243183
100.0	560.0	2.1668821892896917
100.0	570.0	2.1730926387573053
100.0	580.0	2.182841714693929
100.0	590.0	2.1925708619854567
100.0	600.0	2.2024388503012036
100.0	610.0	2.2114837840056834
100.0	620.0	2.2244931853564416
100.0	630.0	2.202355074214414
100.0	640.0	2.2166239555387874
100.0	650.0	2.2155928512250904
100.0	660.0	2.21226341991322
100.0	670.0	2.21896112079729
100.0	680.0	2.2097141029043126
100.0	690.0	2.202742001541083
100.0	700.0	2.2007418724993757
100.0	710.0	2.1903556966617437
100.0	720.0	2.1901582867053335
100.0	730.0	2.1778213440547067
100.0	740.0	2.1945586631428813
100.0	750.0	2.182678569395503
100.0	760.0	2.2052100392804137
100.0	770.0	2.2056923459877615
100.0	780.0	2.21922928144737
100.0	790.0	2.215491193162062
100.0	800.0	2.2174043344604364
100.0	810.0	2.282459222923091
100.0	820.0	2.285323165266638
100.0	830.0	2.286086537473507
100.0	840.0	2.264976732436868
100.0	850.0	2.2581009995675436
100.0	860.0	2.27984101702531
100.0	870.0	2.270004010539309
100.0	880.0	2.283373790075796
100.0	890.0	2.2718238690259285
100.0	900.0	2.263852348721885
100.0	910.0	2.2486129281585194
100.0	920.0	2.261872015925425
100.0	930.0	2.2515459507079334
100.0	940.0	2.2442575171168504
100.0	950.0	2.23559417801625
100.0	960.0	2.2213680765499713
100.0	970.0	2.2300729894719415
100.0	980.0	2.211956271796931
100.0	990.0	2.203193188149866
100.0	1000.0	2.210432110494087
100.0	1010.0	2.2178491205388604
100.0	1020.0	2.2267897357955784
100.0	1030.0	2.215735314359087
100.0	1040.0	2.1922932074313133
100.0	1050.0	2.172390141351897
100.0	1060.0	2.164544294662632
100.0	1070.0	2.153825352172799
100.0	1080.0	2.14253638186016
100.0	1090.0	2.140778642201503
100.0	1100.0	2.1248216739605152
100.0	1110.0	2.1096328741716035
100.0	1120.0	2.117719528805774
100.0	1130.0	2.0925186931529844
100.0	1140.0	2.1032114632643846
100.0	1150.0	2.104315315690789
100.0	1160.0	2.1041621556909837
100.0	1170.0	2.1063501207510593
100.0	1180.0	2.1161378754586684
100.0	1190.0	2.1401267185806727
100.0	1200.0	2.146139836215505
100.0	1210.0	2.162729089561402
100.0	1220.0	2.1740907903274724
100.0	1230.0	2.2003236746095185
100.0	1240.0	2.2367323801544026
100.0	1250.0	2.235213037188791
100.0	1260.0	2.2286212262394933
100.0	1270.0	2.226896399900735
100.0	1280.0	2.223091131804524
100.0	1290.0	2.217013603769648
100.0	1300.0	2.2184912108406327
100.0	1310.0	2.203733656765864
100.0	1320.0	2.207166662166717
100.0	1330.0	2.1942759832280836
100.0	1340.0	2.183907946744598
100.0	1350.0	2.163089244330719
100.0	1360.0	2.151719581481159
100.0	1370.0	2.176433318271464
100.0	1380.0	2.1677772769989634
100.0	1390.0	2.159845928005201
100.0	1400.0	2.1537789875456186
100.0	1410.0	2.147064391932232
100.0	1420.0	2.137993891690325
100.0	1430.0	2.1273962958967987
100.0	1440.0	2.117617488641992
100.0	1450.0	2.104372453333224
100.0	1460.0	2.092887379920607
100.0	1470.0	2.0818411627724887
100.0	1480.0	2.0692768968620574
100.0	1490.0	2.059139304878669
100.0	1500.0	2.04952110053126
100.0	1510.0	2.0423307289143744
100.0	1520.0	2.03514158528777
100.0	1530.0	2.03514158528777
100.0	1540.0	2.03514158528777
100.0	1550.0	2.03514158528777
100.0	1560.0	2.03514158528777
100.0	1570.0	2.03514158528777
100.0	1580.0	2.03514158528777
100.0	1590.0	2.03514158528777
100.0	1600.0	2.03514158528777
100.0	1610.0	2.03514158528777
100.0	1620.0	2.03514158528777
100.0	1630.0	2.03514158528777
100.0	1640.0	2.03514158528777
100.0	1650.0	2.03514158528777
100.0	1660.0	2.03514158528777
100.0	1670.0	2.03514158528777
100.0	1680.0	2.03514158528777
100.0	1690.0	2.03514158528777
100.0	1700.0	2.03514158528777
100.0	1710.0	2.03514158528777
100.0	1720.0	2.03514158528777
100.0	1730.0	2.03514158528777
100.0	1740.0	2.03514158528777
100.0	1750.0	2.03514158528777
100.0	1760.0	2.03514158528777
100.0	1770.0	2.03514158528777
100.0	1780.0	2.03514158528777
100.0	1790.0	2.03514158528777
100.0	1800.0	2.03514158528777
100.0	1810.0	2.03514158528777
100.0	1820.0	2.03514158528777
100.0	1830.0	2.03514158528777
100.0	1840.0	2.03514158528777
100.0	1850.0	2.03514158528777
100.0	1860.0	2.03514158528777
110.0	50.0	2.03514158528777
110.0	60.0	2.03514158528777
110.0	70.0	2.03514158528777
110.0	80.0	2.03514158528777
110.0	90.0	2.03514158528777
110.0	100.0	2.03514158528777
110.0	110.0	2.03514158528777
110.0	120.0	2.03514158528777
110.0	130.0	2.03514158528777
110.0	140.0	2.03514158528777
110.0	150.0	2.03514158528777
110.0	160.0	2.03514158528777
110.0	170.0	2.03514158528777
110.0	180.0	2.03514158528777
110.0	190.0	2.03514158528777
110.0	200.0	2.03514158528777
110.0	210.0	2.03514158528777
110.0	220.0	2.03514158528777
110.0	230.0	2.03514158528777
110.0	240.0	2.03514158528777
110.0	250.0	2.03514158528777
110.0	260.0	2.03514158528777
110.0	270.0	2.03514158528777
110.0	280.0	2.03514158528777
110.0	290.0	2.03514158528777
110.0	300.0	2.03514158528777
110.0	310.0	2.03514158528777
110.0	320.0	2.03514158528777
110.0	330.0	2.03514158528777
110.0	340.0	2.03514158528777
110.0	350.0	2.03514158528777
110.0	360.0	2.03514158528777
110.0	370.0	2.03514158528777
110.0	380.0	2.03514158528777
110.0	390.0	2.03514158528777
110.0	400.0	2.049231330094139
110.0	410.0	2.0582709185855146
110.0	420.0	2.066864234658489
110.0	430.0	2.0775720748290865
110.0	440.0	2.087704195372561
110.0	450.0	2.0984924768868907
110.0	460.0	2.1126040915870226
110.0	470.0	2.123391854070167
110.0	480.0	2.1342388066015454
110.0	490.0	2.1448931182620576
110.0	500.0	2.1469285940115554
110.0	510.0	2.153215268009917
110.0	520.0	2.1589726973129695
110.0	530.0	2.164542821949585
110.0	540.0	2.167380670961014
110.0	550.0	2.173213698454192
110.0	560.0	2.175320575436363
110.0	570.0	2.1814414475662196
110.0	580.0	2.1915816308317786
110.0	590.0	2.2028953206220634
110.0	600.0	2.213355791847056
110.0	610.0	2.2246024625996648
110.0	620.0	2.2103479596639235
110.0	630.0	2.1597215311772633
110.0	640.0	2.190943792913212
110.0	650.0	2.2233484242741484
110.0	660.0	2.2217753956407513
110.0	670.0	2.198984029686719
110.0	680.0	2.1808753046096165
110.0	690.0	2.1762310830240192
110.0	700.0	2.1749893296255127
110.0	710.0	2.1886096173020566
110.0	720.0	2.1930189430365163
110.0	730.0	2.1832658713727797
110.0	740.0	2.175380175254804
110.0	750.0	2.172936284320697
110.0	760.0	2.176207652735633
110.0	770.0	2.2011491573846316
110.0	780.0	2.2112794284194655
110.0	790.0	2.2243870681770725
110.0	800.0	2.223370486293778
110.0	810.0	2.250728505687315
110.0	820.0	2.2906563088261342
110.0	830.0	2.288770942312665
110.0	840.0	2.2736937072664998
110.0	850.0	2.2686584490660215
110.0	860.0	2.2672756444191795
110.0	870.0	2.2780081655279916
110.0	880.0	2.29191521677745
110.0	890.0	2.2696644964425206
110.0	900.0	2.261835857828749
110.0	910.0	2.243755525240446
110.0	920.0	2.2518414125289397
110.0	930.0	2.2443751748404894
110.0	940.0	2.2404313464909094
110.0	950.0	2.239298852736444
110.0	960.0	2.2312840908980554
110.0	970.0	2.2264586571243434
110.0	980.0	2.2197112938375168
110.0	990.0	2.2115980356549043
110.0	1000.0	2.2039688162642905
110.0	1010.0	2.21064727387209
110.0	1020.0	2.21390970322263
110.0	1030.0	2.2163640667883597
110.0	1040.0	2.1890553313144543
110.0	1050.0	2.1784349336601774
110.0	1060.0	2.15846837320557
110.0	1070.0	2.1521126825862726
110.0	1080.0	2.139424664210567
110.0	1090.0	2.1465460195501613
110.0	1100.0	2.141770157726785
110.0	1110.0	2.12929184033874
110.0	1120.0	2.120580736223246
110.0	1130.0	2.1041398760478662
110.0	1140.0	2.127931853198482
110.0	1150.0	2.1219328415779874
110.0	1160.0	2.115200113632182
110.0	1170.0	2.108520617853362
110.0	1180.0	2.125322002520683
110.0	1190.0	2.1515429200069063
110.0	1200.0	2.1578959993626623
110.0	1210.0	2.1702616256468725
110.0	1220.0	2.1792438286191387
110.0	1230.0	2.196009159622038
110.0	1240.0	2.261150751470388
110.0	1250.0	2.2538950160021236
110.0	1260.0	2.2243993993587163
110.0	1270.0	2.2272324044096274
110.0	1280.0	2.2309783751300634
110.0	1290.0	2.2162689715107113
110.0	1300.0	2.214530976738557
110.0	1310.0	2.205848526598718
110.0	1320.0	2.180492796985533
110.0	1330.0	2.17544197601887
110.0	1340.0	2.171173717099117
110.0	1350.0	2.1543153725919764
110.0	1360.0	2.177509277178457
110.0	1370.0	2.160057846586651
110.0	1380.0	2.15110310306563
110.0	1390.0	2.1626273604137496
110.0	1400.0	2.1607755394957278
110.0	1410.0	2.1505116814439096
110.0	1420.0	2.141369600447611
110.0	1430.0	2.1303569770059605
110.0	1440.0	2.12037782561648
110.0	1450.0	2.1073577399157695
110.0	1460.0	2.096409115864877
110.0	1470.0	2.084675812901747
110.0	1480.0	2.0710613209010575
110.0	1490.0	2.060452559206312
110.0	1500.0	2.0497776648811197
110.0	1510.0	2.0428321917415535
110.0	1520.0	2.03514158528777
110.0	1530.0	2.03514158528777
110.0	1540.0	2.03514158528777
110.0	1550.0	2.03514158528777
110.0	1560.0	2.03514158528777
110.0	1570.0	2.03514158528777
110.0	1580.0	2.03514158528777
110.0	1590.0	2.03514158528777
110.0	1600.0	2.03514158528777
110.0	1610.0	2.03514158528777
110.0	1620.0	2.03514158528777
110.0	1630.0	2.03514158528777
110.0	1640.0	2.03514158528777
110.0	1650.0	2.03514158528777
110.0	1660.0	2.03514158528777
110.0	1670.0	2.03514158528777
110.0	1680.0	2.03514158528777
110.0	1690.0	2.03514158528777
110.0	1700.0	2.03514158528777
110.0	1710.0	2.03514158528777
110.0	1720.0	2.03514158528777
110.0	1730.0	2.03514158528777
110.0	1740.0	2.03514158528777
110.0	1750.0	2.03514158528777
110.0	1760.0	2.03514158528777
110.0	1770.0	2.03514158528777
110.0	1780.0	2.03514158528777
110.0	1790.0	2.03514158528777
110.0	1800.0	2.03514158528777
110.0	1810.0	2.03514158528777
110.0	1820.0	2.03514158528777
110.0	1830.0	2.03514158528777
110.0	1840.0	2.03514158528777
110.0	1850.0	2.03514158528777
110.0	1860.0	2.03514158528777
120.0	50.0	2.03514158528777
120.0	60.0	2.03514158528777
120.0	70.0	2.03514158528777
120.0	80.0	2.03514158528777
120.0	90.0	2.03514158528777
120.0	100.0	2.03514158528777
120.0	110.0	2.03514158528777
120.0	120.0	2.03514158528777
120.0	130.0	2.03514158528777
120.0	140.0	2.03514158528777
120.0	150.0	2.03514158528777
120.0	160.0	2.03514158528777
120.0	170.0	2.03514158528777
120.0	180.0	2.03514158528777
120.0	190.0	2.03514158528777
120.0	200.0	2.03514158528777
120.0	210.0	2.03514158528777
120.0	220.0	2.03514158528777
120.0	230.0	2.03514158528777
120.0	240.0	2.03514158528777
120.0	250.0	2.03514158528777
120.0	260.0	2.03514158528777
120.0	270.0	2.03514158528777
120.0	280.0	2.03514158528777
120.0	290.0	2.03514158528777
120.0	300.0	2.03514158528777
120.0	310.0	2.03514158528777
120.0	320.0	2.03514158528777
120.0	330.0	2.03514158528777
120.0	340.0	2.03514158528777
120.0	350.0	2.03514158528777
120.0	360.0	2.03514158528777
120.0	370.0	2.03514158528777
120.0	380.0	2.03514158528777
120.0	390.0	2.03514158528777
120.0	400.0	2.0510026438371334
120.0	410.0	2.0602501875421333
120.0	420.0	2.0692472370299626
120.0	430.0	2.0810927135861585
120.0	440.0	2.09229847499085
120.0	450.0	2.1041643901603946
120.0	460.0	2.118757405224643
120.0	470.0	2.131023263301067
120.0	480.0	2.1427695466967456
120.0	490.0	2.154208793898867
120.0	500.0	2.1558405629304267
120.0	510.0	2.1623848470482465
120.0	520.0	2.1682048056663588
120.0	530.0	2.1729796786348428
120.0	540.0	2.175398060730149
120.0	550.0	2.1801257764293656
120.0	560.0	2.18171194775835
120.0	570.0	2.1899790120763765
120.0	580.0	2.2015583512297074
120.0	590.0	2.215719109036521
120.0	600.0	2.2312551456904273
120.0	610.0	2.244362922981867
120.0	620.0	2.17841818728003
120.0	630.0	2.1939727090627614
120.0	640.0	2.217846634659172
120.0	650.0	2.217917460359268
120.0	660.0	2.212494344459271
120.0	670.0	2.1743844056806774
120.0	680.0	2.170876667211067
120.0	690.0	2.15544976145205
120.0	700.0	2.15502097443202
120.0	710.0	2.169836514414592
120.0	720.0	2.1728012827608323
120.0	730.0	2.1590342374370985
120.0	740.0	2.150810284839066
120.0	750.0	2.155375535519487
120.0	760.0	2.1597121395440193
120.0	770.0	2.164143635575551
120.0	780.0	2.1808176325411943
120.0	790.0	2.205128352253392
120.0	800.0	2.2132871815052595
120.0	810.0	2.2359010077756167
120.0	820.0	2.253830951034874
120.0	830.0	2.2658794862495073
120.0	840.0	2.2522400538364704
120.0	850.0	2.2455652107206654
120.0	860.0	2.2621881469610163
120.0	870.0	2.2712158186486224
120.0	880.0	2.2894984165150682
120.0	890.0	2.2694896658042785
120.0	900.0	2.255764345206482
120.0	910.0	2.242159132019184
120.0	920.0	2.2508131687100255
120.0	930.0	2.244740112090353
120.0	940.0	2.231748740785661
120.0	950.0	2.2363008542987206
120.0	960.0	2.230763625086247
120.0	970.0	2.2251321896336376
120.0	980.0	2.2198193889072675
120.0	990.0	2.21524537545981
120.0	1000.0	2.216942343027221
120.0	1010.0	2.217103560918559
120.0	1020.0	2.230742089106633
120.0	1030.0	2.216272796621725
120.0	1040.0	2.215000560085844
120.0	1050.0	2.1870722510614398
120.0	1060.0	2.1691278017162055
120.0	1070.0	2.1573566380141402
120.0	1080.0	2.139086412333948
120.0	1090.0	2.1485239322052836
120.0	1100.0	2.1465735492572167
120.0	1110.0	2.1473980970635043
120.0	1120.0	2.1383606810768847
120.0	1130.0	2.113207293454603
120.0	1140.0	2.13502625650238
120.0	1150.0	2.1453107959934066
120.0	1160.0	2.1419361341533043
120.0	1170.0	2.131412271293276
120.0	1180.0	2.1346336483371946
120.0	1190.0	2.154492558256275
120.0	1200.0	2.15457086395546
120.0	1210.0	2.1703375584207256
120.0	1220.0	2.177871612359919
120.0	1230.0	2.1906522044936847
120.0	1240.0	2.217301891487247
120.0	1250.0	2.2153878078631473
120.0	1260.0	2.229792829050393
120.0	1270.0	2.224953431423533
120.0	1280.0	2.225492454514143
120.0	1290.0	2.21073566222433
120.0	1300.0	2.20104266930622
120.0	1310.0	2.20848221218524
120.0	1320.0	2.1855716551397375
120.0	1330.0	2.1695763882187653
120.0	1340.0	2.1657328755599443
120.0	1350.0	2.1564619157963354
120.0	1360.0	2.15563154626311
120.0	1370.0	2.1484162737202337
120.0	1380.0	2.144835114062475
120.0	1390.0	2.1545118904112224
120.0	1400.0	2.142217876329689
120.0	1410.0	2.152035031144144
120.0	1420.0	2.1462364919495265
120.0	1430.0	2.1336788605675356
120.0	1440.0	2.1227665733825627
120.0	1450.0	2.1103181511053966
120.0	1460.0	2.0995071529871643
120.0	1470.0	2.0875874436592365
120.0	1480.0	2.073652687857504
120.0	1490.0	2.0625381109822314
120.0	1500.0	2.0507563597463965
120.0	1510.0	2.0434653342663576
120.0	1520.0	2.03514158528777
120.0	1530.0	2.03514158528777
120.0	1540.0	2.03514158528777
120.0	1550.0	2.03514158528777
120.0	1560.0	2.03514158528777
120.0	1570.0	2.03514158528777
120.0	1580.0	2.03514158528777
120.0	1590.0	2.03514158528777
120.0	1600.0	2.03514158528777
120.0	1610.0	2.03514158528777
120.0	1620.0	2.03514158528777
120.0	1630.0	2.03514158528777
120.0	1640.0	2.03514158528777
120.0	1650.0	2.03514158528777
120.0	1660.0	2.03514158528777
120.0	1670.0	2.03514158528777
120.0	1680.0	2.03514158528777
120.0	1690.0	2.03514158528777
120.0	1700.0	2.03514158528777
120.0	1710.0	2.03514158528777
120.0	1720.0	2.03514158528777
120.0	1730.0	2.03514158528777
120.0	1740.0	2.03514158528777
120.0	1750.0	2.03514158528777
120.0	1760.0	2.03514158528777
120.0	1770.0	2.03514158528777
120.0	1780.0	2.03514158528777
120.0	1790.0	2.03514158528777
120.0	1800.0	2.03514158528777
120.0	1810.0	2.03514158528777
120.0	1820.0	2.03514158528777
120.0	1830.0	2.03514158528777
120.0	1840.0	2.03514158528777
120.0	1850.0	2.03514158528777
120.0	1860.0	2.03514158528777
130.0	50.0	2.03514158528777
130.0	60.0	2.03514158528777
130.0	70.0	2.03514158528777
130.0	80.0	2.03514158528777
130.0	90.0	2.03514158528777
130.0	100.0	2.03514158528777
130.0	110.0	2.03514158528777
130.0	120.0	2.03514158528777
130.0	130.0	2.03514158528777
130.0	140.0	2.03514158528777
130.0	150.0	2.03514158528777
130.0	160.0	2.03514158528777
130.0	170.0	2.03514158528777
130.0	180.0	2.03514158528777
130.0	190.0	2.03514158528777
130.0	200.0	2.03514158528777
130.0	210.0	2.03514158528777
130.0	220.0	2.03514158528777
130.0	230.0	2.03514158528777
130.0	240.0	2.03514158528777
130.0	250.0	2.03514158528777
130.0	260.0	2.03514158528777
130.0	270.0	2.03514158528777
130.0	280.0	2.03514158528777
130.0	290.0	2.03514158528777
130.0	300.0	2.03514158528777
130.0	310.0	2.03514158528777
130.0	320.0	2.03514158528777
130.0	330.0	2.03514158528777
130.0	340.0	2.03514158528777
130.0	350.0	2.03514158528777
130.0	360.0	2.03514158528777
130.0	370.0	2.03514158528777
130.0	380.0	2.03514158528777
130.0	390.0	2.03514158528777
130.0	400.0	2.053012176210257
130.0	410.0	2.063026390116346
130.0	420.0	2.073193278404743
130.0	430.0	2.0856228248776634
130.0	440.0	2.0982391097639144
130.0	450.0	2.1114999001876353
130.0	460.0	2.12636763096124
130.0	470.0	2.1394121688896526
130.0	480.0	2.1517744350361596
130.0	490.0	2.1636840727595894
130.0	500.0	2.1641695025789924
130.0	510.0	2.171042800702909
130.0	520.0	2.177916292007991
130.0	530.0	2.1822262484141577
130.0	540.0	2.184265726086667
130.0	550.0	2.188120826446232
130.0	560.0	2.195142963663331
130.0	570.0	2.205533390035974
130.0	580.0	2.2206825382914883
130.0	590.0	2.2360990951847484
130.0	600.0	2.2471581530040106
130.0	610.0	2.2347043554237365
130.0	620.0	2.1998682615346423
130.0	630.0	2.217502611643542
130.0	640.0	2.2156939904531017
130.0	650.0	2.213945326454759
130.0	660.0	2.1731049985351123
130.0	670.0	2.1630248188140553
130.0	680.0	2.1495961197262012
130.0	690.0	2.148313000757685
130.0	700.0	2.1488217217454615
130.0	710.0	2.1463415168168387
130.0	720.0	2.1455560977704677
130.0	730.0	2.150225422767635
130.0	740.0	2.1389092488814727
130.0	750.0	2.1531608402881552
130.0	760.0	2.1580594656023164
130.0	770.0	2.1523261549066155
130.0	780.0	2.1694748381779005
130.0	790.0	2.1927989257167906
130.0	800.0	2.2279451827738783
130.0	810.0	2.2430234428365763
130.0	820.0	2.241965778172278
130.0	830.0	2.2545153848449146
130.0	840.0	2.251901197040476
130.0	850.0	2.238858515329236
130.0	860.0	2.2652374099904566
130.0	870.0	2.272505160817378
130.0	880.0	2.2908681970137486
130.0	890.0	2.267169626590019
130.0	900.0	2.2443359776585243
130.0	910.0	2.2236601537754406
130.0	920.0	2.2404750539991243
130.0	930.0	2.2241898870704273
130.0	940.0	2.2166499744508075
130.0	950.0	2.199931801176596
130.0	960.0	2.2145129884730257
130.0	970.0	2.2124966786737317
130.0	980.0	2.200997071343941
130.0	990.0	2.19515309238988
130.0	1000.0	2.1998180905997597
130.0	1010.0	2.210905501116375
130.0	1020.0	2.218953903161811
130.0	1030.0	2.2045712370698087
130.0	1040.0	2.2107743185548574
130.0	1050.0	2.192514419590176
130.0	1060.0	2.16575051529494
130.0	1070.0	2.147433653228772
130.0	1080.0	2.119077201896964
130.0	1090.0	2.1314592169923787
130.0	1100.0	2.127106182678756
130.0	1110.0	2.1230523641052597
130.0	1120.0	2.1142253723896767
130.0	1130.0	2.1134403785788076
130.0	1140.0	2.140249528048909
130.0	1150.0	2.1294539556286503
130.0	1160.0	2.1267023234735123
130.0	1170.0	2.11556427963712
130.0	1180.0	2.129144089969215
130.0	1190.0	2.1593110400359947
130.0	1200.0	2.1733193959633668
130.0	1210.0	2.185998517492179
130.0	1220.0	2.191692428526193
130.0	1230.0	2.1887560624919975
130.0	1240.0	2.229477761220436
130.0	1250.0	2.230235669789008
130.0	1260.0	2.2316348287515893
130.0	1270.0	2.2356061464633337
130.0	1280.0	2.2522308551106427
130.0	1290.0	2.2391287844623506
130.0	1300.0	2.2270323932161467
130.0	1310.0	2.2228004743728387
130.0	1320.0	2.2053689902964537
130.0	1330.0	2.202351228507559
130.0	1340.0	2.183322437846196
130.0	1350.0	2.162982955000014
130.0	1360.0	2.163462906942276
130.0	1370.0	2.169047927703484
130.0	1380.0	2.1563744391429402
130.0	1390.0	2.1503555025392074
130.0	1400.0	2.13335322455846
130.0	1410.0	2.1407233638609515
130.0	1420.0	2.1514769491728205
130.0	1430.0	2.1399553614558107
130.0	1440.0	2.1256870495412286
130.0	1450.0	2.1122317755750757
130.0	1460.0	2.101416590190301
130.0	1470.0	2.089948063452921
130.0	1480.0	2.075273639874634
130.0	1490.0	2.0634595849500292
130.0	1500.0	2.0521679481890516
130.0	1510.0	2.044877608812395
130.0	1520.0	2.03514158528777
130.0	1530.0	2.03514158528777
130.0	1540.0	2.03514158528777
130.0	1550.0	2.03514158528777
130.0	1560.0	2.03514158528777
130.0	1570.0	2.03514158528777
130.0	1580.0	2.03514158528777
130.0	1590.0	2.03514158528777
130.0	1600.0	2.03514158528777
130.0	1610.0	2.03514158528777
130.0	1620.0	2.03514158528777
130.0	1630.0	2.03514158528777
130.0	1640.0	2.03514158528777
130.0	1650.0	2.03514158528777
130.0	1660.0	2.03514158528777
130.0	1670.0	2.03514158528777
130.0	1680.0	2.03514158528777
130.0	1690.0	2.03514158528777
130.0	1700.0	2.03514158528777
130.0	1710.0	2.03514158528777
130.0	1720.0	2.03514158528777
130.0	1730.0	2.03514158528777
130.0	1740.0	2.03514158528777
130.0	1750.0	2.03514158528777
130.0	1760.0	2.03514158528777
130.0	1770.0	2.03514158528777
130.0	1780.0	2.03514158528777
130.0	1790.0	2.03514158528777
130.0	1800.0	2.03514158528777
130.0	1810.0	2.03514158528777
130.0	1820.0	2.03514158528777
130.0	1830.0	2.03514158528777
130.0	1840.0	2.03514158528777
130.0	1850.0	2.03514158528777
130.0	1860.0	2.03514158528777
140.0	50.0	2.03514158528777
140.0	60.0	2.03514158528777
140.0	70.0	2.03514158528777
140.0	80.0	2.03514158528777
140.0	90.0	2.03514158528777
140.0	100.0	2.03514158528777
140.0	110.0	2.03514158528777
140.0	120.0	2.03514158528777
140.0	130.0	2.03514158528777
140.0	140.0	2.03514158528777
140.0	150.0	2.03514158528777
140.0	160.0	2.03514158528777
140.0	170.0	2.03514158528777
140.0	180.0	2.03514158528777
140.0	190.0	2.03514158528777
140.0	200.0	2.03514158528777
140.0	210.0	2.03514158528777
140.0	220.0	2.03514158528777
140.0	230.0	2.03514158528777
140.0	240.0	2.03514158528777
140.0	250.0	2.03514158528777
140.0	260.0	2.03514158528777
140.0	270.0	2.03514158528777
140.0	280.0	2.03514158528777
140.0	290.0	2.03514158528777
140.0	300.0	2.03514158528777
140.0	310.0	2.03514158528777
140.0	320.0	2.03514158528777
140.0	330.0	2.03514158528777
140.0	340.0	2.03514158528777
140.0	350.0	2.03514158528777
140.0	360.0	2.03514158528777
140.0	370.0	2.03514158528777
140.0	380.0	2.03514158528777
140.0	390.0	2.03514158528777
140.0	400.0	2.054485102306256
140.0	410.0	2.0649742396061623
140.0	420.0	2.07588863800963
140.0	430.0	2.088401956424212
140.0	440.0	2.102233347537342
140.0	450.0	2.11641525387871
140.0	460.0	2.131987715508771
140.0	470.0	2.145330447482054
140.0	480.0	2.1580769957186043
140.0	490.0	2.1710140558404962
140.0	500.0	2.1716372089583795
140.0	510.0	2.178278602057336
140.0	520.0	2.1842102824575504
140.0	530.0	2.1887678236042354
140.0	540.0	2.189896999216864
140.0	550.0	2.1955669985808215
140.0	560.0	2.1968638157165032
140.0	570.0	2.2136156543734593
140.0	580.0	2.227095469857562
140.0	590.0	2.234313940525877
140.0	600.0	2.251947666795298
140.0	610.0	2.218727465000296
140.0	620.0	2.2255214927300395
140.0	630.0	2.2085720641985507
140.0	640.0	2.200394242493937
140.0	650.0	2.185481528980074
140.0	660.0	2.149565000764223
140.0	670.0	2.157784780817234
140.0	680.0	2.134685825224319
140.0	690.0	2.134566371724897
140.0	700.0	2.125552150499071
140.0	710.0	2.1232219593841877
140.0	720.0	2.11051612366988
140.0	730.0	2.136299875409101
140.0	740.0	2.131092991932786
140.0	750.0	2.136196690095638
140.0	760.0	2.1333150163701284
140.0	770.0	2.146632411499357
140.0	780.0	2.167887101676229
140.0	790.0	2.1809140719868103
140.0	800.0	2.204513624374417
140.0	810.0	2.232313990581415
140.0	820.0	2.238161057599942
140.0	830.0	2.2473611303928025
140.0	840.0	2.2420801246811384
140.0	850.0	2.231059143840841
140.0	860.0	2.256339434718117
140.0	870.0	2.2650055748439923
140.0	880.0	2.282576169527012
140.0	890.0	2.2611264743642514
140.0	900.0	2.235317639677522
140.0	910.0	2.2255831698630266
140.0	920.0	2.2489925159906132
140.0	930.0	2.2245707697070376
140.0	940.0	2.2166479449825456
140.0	950.0	2.2019034614852604
140.0	960.0	2.1984957128310554
140.0	970.0	2.2133782517501075
140.0	980.0	2.1988679439785788
140.0	990.0	2.192697960467322
140.0	1000.0	2.193187905862228
140.0	1010.0	2.2044845973044787
140.0	1020.0	2.211574482906488
140.0	1030.0	2.2025430134036728
140.0	1040.0	2.2086109123686666
140.0	1050.0	2.197889981980391
140.0	1060.0	2.1788716712336105
140.0	1070.0	2.161864293655625
140.0	1080.0	2.138106725138685
140.0	1090.0	2.138051963286579
140.0	1100.0	2.1371587733537294
140.0	1110.0	2.135048294950661
140.0	1120.0	2.137756056100098
140.0	1130.0	2.1501205233342953
140.0	1140.0	2.1615003130575796
140.0	1150.0	2.1507965841708816
140.0	1160.0	2.130842012933224
140.0	1170.0	2.133792648290254
140.0	1180.0	2.1357315764849867
140.0	1190.0	2.167032853472253
140.0	1200.0	2.175689539321125
140.0	1210.0	2.1806974923661433
140.0	1220.0	2.190534513132007
140.0	1230.0	2.190640092182889
140.0	1240.0	2.2357472900019912
140.0	1250.0	2.2386378472758124
140.0	1260.0	2.236791290506532
140.0	1270.0	2.2510236871227107
140.0	1280.0	2.257907985654389
140.0	1290.0	2.240826215247787
140.0	1300.0	2.2543008255912884
140.0	1310.0	2.2422686929983757
140.0	1320.0	2.228808938355159
140.0	1330.0	2.2114815176026577
140.0	1340.0	2.1992574853609557
140.0	1350.0	2.191860703285999
140.0	1360.0	2.1867973164356997
140.0	1370.0	2.1733911969957767
140.0	1380.0	2.1493402591440627
140.0	1390.0	2.1526800842060005
140.0	1400.0	2.1417329224024217
140.0	1410.0	2.1586608268250562
140.0	1420.0	2.1397719718285266
140.0	1430.0	2.120986335867717
140.0	1440.0	2.1337916233141394
140.0	1450.0	2.115694863414984
140.0	1460.0	2.1044756933834763
140.0	1470.0	2.0930029835762896
140.0	1480.0	2.07803683461293
140.0	1490.0	2.065785514302576
140.0	1500.0	2.054167796194362
140.0	1510.0	2.04539440501352
140.0	1520.0	2.03514158528777
140.0	1530.0	2.03514158528777
140.0	1540.0	2.03514158528777
140.0	1550.0	2.03514158528777
140.0	1560.0	2.03514158528777
140.0	1570.0	2.03514158528777
140.0	1580.0	2.03514158528777
140.0	1590.0	2.03514158528777
140.0	1600.0	2.03514158528777
140.0	1610.0	2.03514158528777
140.0	1620.0	2.03514158528777
140.0	1630.0	2.03514158528777
140.0	1640.0	2.03514158528777
140.0	1650.0	2.03514158528777
140.0	1660.0	2.03514158528777
140.0	1670.0	2.03514158528777
140.0	1680.0	2.03514158528777
140.0	1690.0	2.03514158528777
140.0	1700.0	2.03514158528777
140.0	1710.0	2.03514158528777
140.0	1720.0	2.03514158528777
140.0	1730.0	2.03514158528777
140.0	1740.0	2.03514158528777
140.0	1750.0	2.03514158528777
140.0	1760.0	2.03514158528777
140.0	1770.0	2.03514158528777
140.0	1780.0	2.03514158528777
140.0	1790.0	2.03514158528777
140.0	1800.0	2.03514158528777
140.0	1810.0	2.03514158528777
140.0	1820.0	2.03514158528777
140.0	1830.0	2.03514158528777
140.0	1840.0	2.03514158528777
140.0	1850.0	2.03514158528777
140.0	1860.0	2.03514158528777
150.0	50.0	2.03514158528777
150.0	60.0	2.03514158528777
150.0	70.0	2.03514158528777
150.0	80.0	2.03514158528777
150.0	90.0	2.03514158528777
150.0	100.0	2.03514158528777
150.0	110.0	2.03514158528777
150.0	120.0	2.03514158528777
150.0	130.0	2.03514158528777
150.0	140.0	2.03514158528777
150.0	150.0	2.03514158528777
150.0	160.0	2.03514158528777
150.0	170.0	2.03514158528777
150.0	180.0	2.03514158528777
150.0	190.0	2.03514158528777
150.0	200.0	2.03514158528777
150.0	210.0	2.03514158528777
150.0	220.0	2.03514158528777
150.0	230.0	2.03514158528777
150.0	240.0	2.03514158528777
150.0	250.0	2.03514158528777
150.0	260.0	2.03514158528777
150.0	270.0	2.03514158528777
150.0	280.0	2.03514158528777
150.0	290.0	2.03514158528777
150.0	300.0	2.03514158528777
150.0	310.0	2.03514158528777
150.0	320.0	2.03514158528777
150.0	330.0	2.03514158528777
150.0	340.0	2.03514158528777
150.0	350.0	2.03514158528777
150.0	360.0	2.03514158528777
150.0	370.0	2.03514158528777
150.0	380.0	2.03514158528777
150.0	390.0	2.03514158528777
150.0	400.0	2.0572566688080247
150.0	410.0	2.067406312343526
150.0	420.0	2.0788023344409354
150.0	430.0	2.0922516477887916
150.0	440.0	2.1064958622507386
150.0	450.0	2.1213563655156467
150.0	460.0	2.1372137220513263
150.0	470.0	2.150720785028059
150.0	480.0	2.164190946567181
150.0	490.0	2.1780801206615936
150.0	500.0	2.1780794825519396
150.0	510.0	2.1847237871902063
150.0	520.0	2.189923047447036
150.0	530.0	2.1935903570300863
150.0	540.0	2.194083983387269
150.0	550.0	2.20640782712473
150.0	560.0	2.2114616601786543
150.0	570.0	2.203432762004318
150.0	580.0	2.222040459404331
150.0	590.0	2.228834533293051
150.0	600.0	2.2375237108365376
150.0	610.0	2.243230443513595
150.0	620.0	2.218493400241284
150.0	630.0	2.1909946660326107
150.0	640.0	2.1878783357776848
150.0	650.0	2.1738951380521456
150.0	660.0	2.143824585351546
150.0	670.0	2.1375765620914904
150.0	680.0	2.1160244966377535
150.0	690.0	2.128175232135694
150.0	700.0	2.12514227487313
150.0	710.0	2.1046765860333494
150.0	720.0	2.1053447681697404
150.0	730.0	2.1216390965721796
150.0	740.0	2.1138853865600584
150.0	750.0	2.1321812952517467
150.0	760.0	2.123356458937691
150.0	770.0	2.129746621869417
150.0	780.0	2.1548668341394928
150.0	790.0	2.168373601929902
150.0	800.0	2.18856131755231
150.0	810.0	2.2206145382143747
150.0	820.0	2.221469374643175
150.0	830.0	2.242726597205936
150.0	840.0	2.2411156004068196
150.0	850.0	2.2369419491814497
150.0	860.0	2.265142109157655
150.0	870.0	2.2684708291060534
150.0	880.0	2.281428084865356
150.0	890.0	2.2564698489588033
150.0	900.0	2.24365428402883
150.0	910.0	2.222267874121529
150.0	920.0	2.248598370071947
150.0	930.0	2.232142295013482
150.0	940.0	2.1996408409971857
150.0	950.0	2.1946003660750777
150.0	960.0	2.198133755839605
150.0	970.0	2.2080970985335906
150.0	980.0	2.184227106288356
150.0	990.0	2.1756895004364356
150.0	1000.0	2.174095869840112
150.0	1010.0	2.190528043902126
150.0	1020.0	2.1995209217864486
150.0	1030.0	2.1921176878513884
150.0	1040.0	2.2043911444947804
150.0	1050.0	2.1924103481523662
150.0	1060.0	2.1623306681570535
150.0	1070.0	2.140397247704914
150.0	1080.0	2.130963066761274
150.0	1090.0	2.140755984575948
150.0	1100.0	2.1444768174407676
150.0	1110.0	2.1452005814060593
150.0	1120.0	2.145230575591757
150.0	1130.0	2.1227715200313675
150.0	1140.0	2.15045204139672
150.0	1150.0	2.153139540310862
150.0	1160.0	2.1416528072034335
150.0	1170.0	2.13769196877233
150.0	1180.0	2.1308024542714867
150.0	1190.0	2.165301836370484
150.0	1200.0	2.168862589429762
150.0	1210.0	2.1831928295084064
150.0	1220.0	2.1916226566748884
150.0	1230.0	2.194188207096017
150.0	1240.0	2.2346995252472195
150.0	1250.0	2.2375326887952043
150.0	1260.0	2.2432839011669263
150.0	1270.0	2.24720687858132
150.0	1280.0	2.260018511711951
150.0	1290.0	2.2568998618638414
150.0	1300.0	2.2537584158617907
150.0	1310.0	2.2439721732849573
150.0	1320.0	2.241732212937028
150.0	1330.0	2.228184191192449
150.0	1340.0	2.20969556094265
150.0	1350.0	2.2034349482789115
150.0	1360.0	2.182889246309211
150.0	1370.0	2.1832484430642296
150.0	1380.0	2.1738208584445298
150.0	1390.0	2.1536988211084127
150.0	1400.0	2.1637075095948113
150.0	1410.0	2.1560838339005275
150.0	1420.0	2.1471140043555534
150.0	1430.0	2.126539285026697
150.0	1440.0	2.1178176844272727
150.0	1450.0	2.13017348520346
150.0	1460.0	2.1114345073456553
150.0	1470.0	2.09975651333645
150.0	1480.0	2.083662586873358
150.0	1490.0	2.069448829819536
150.0	1500.0	2.0565830964186507
150.0	1510.0	2.046060609456484
150.0	1520.0	2.03514158528777
150.0	1530.0	2.03514158528777
150.0	1540.0	2.03514158528777
150.0	1550.0	2.03514158528777
150.0	1560.0	2.03514158528777
150.0	1570.0	2.03514158528777
150.0	1580.0	2.03514158528777
150.0	1590.0	2.03514158528777
150.0	1600.0	2.03514158528777
150.0	1610.0	2.03514158528777
150.0	1620.0	2.03514158528777
150.0	1630.0	2.03514158528777
150.0	1640.0	2.03514158528777
150.0	1650.0	2.03514158528777
150.0	1660.0	2.03514158528777
150.0	1670.0	2.03514158528777
150.0	1680.0	2.03514158528777
150.0	1690.0	2.03514158528777
150.0	1700.0	2.03514158528777
150.0	1710.0	2.03514158528777
150.0	1720.0	2.03514158528777
150.0	1730.0	2.03514158528777
150.0	1740.0	2.03514158528777
150.0	1750.0	2.03514158528777
150.0	1760.0	2.03514158528777
150.0	1770.0	2.03514158528777
150.0	1780.0	2.03514158528777
150.0	1790.0	2.03514158528777
150.0	1800.0	2.03514158528777
150.0	1810.0	2.03514158528777
150.0	1820.0	2.03514158528777
150.0	1830.0	2.03514158528777
150.0	1840.0	2.03514158528777
[truncated: 15,836 more rows]
