# Supplementary material for: Characterizing Visual Neurosurgical Expertise in Brain MRI Visualization Using Eye-Tracking and 3D Fractal Dimension Analysis
Source: J Eye Mov Res. 2026 Jun 2;19(3):62. doi: 10.3390/jemr19030062 (PMC13301434; doi:10.3390/jemr19030062)
Supplement: Supplementary file 1 [file jemr-19-00062-s001.zip › jemr-4253847-supplementary/Supplementary files/4_3DFDmapsCalculation/3DFD_Stimuli_BRN40/3DFDs_BRAIN_14_PATH_CS meningioma.png_Heatmap_100_10.csv]

50.0	50.0	2.03514158528777
50.0	60.0	2.03514158528777
50.0	70.0	2.03514158528777
50.0	80.0	2.03514158528777
50.0	90.0	2.03514158528777
50.0	100.0	2.03514158528777
50.0	110.0	2.03514158528777
50.0	120.0	2.03514158528777
50.0	130.0	2.03514158528777
50.0	140.0	2.03514158528777
50.0	150.0	2.03514158528777
50.0	160.0	2.03514158528777
50.0	170.0	2.03514158528777
50.0	180.0	2.03514158528777
50.0	190.0	2.03514158528777
50.0	200.0	2.03514158528777
50.0	210.0	2.03514158528777
50.0	220.0	2.03514158528777
50.0	230.0	2.03514158528777
50.0	240.0	2.03514158528777
50.0	250.0	2.03514158528777
50.0	260.0	2.03514158528777
50.0	270.0	2.03514158528777
50.0	280.0	2.03514158528777
50.0	290.0	2.03514158528777
50.0	300.0	2.03514158528777
50.0	310.0	2.03514158528777
50.0	320.0	2.03514158528777
50.0	330.0	2.03514158528777
50.0	340.0	2.03514158528777
50.0	350.0	2.03514158528777
50.0	360.0	2.03514158528777
50.0	370.0	2.03514158528777
50.0	380.0	2.03514158528777
50.0	390.0	2.03514158528777
50.0	400.0	2.03514158528777
50.0	410.0	2.03514158528777
50.0	420.0	2.03514158528777
50.0	430.0	2.03514158528777
50.0	440.0	2.03514158528777
50.0	450.0	2.03514158528777
50.0	460.0	2.03514158528777
50.0	470.0	2.03514158528777
50.0	480.0	2.03514158528777
50.0	490.0	2.03514158528777
50.0	500.0	2.03514158528777
50.0	510.0	2.03514158528777
50.0	520.0	2.03514158528777
50.0	530.0	2.03514158528777
50.0	540.0	2.03514158528777
50.0	550.0	2.03514158528777
50.0	560.0	2.03514158528777
50.0	570.0	2.0352419349700206
50.0	580.0	2.0358291004554174
50.0	590.0	2.0366633950245934
50.0	600.0	2.038356211510047
50.0	610.0	2.040436788791282
50.0	620.0	2.0426877580555565
50.0	630.0	2.04635644944731
50.0	640.0	2.049217411787323
50.0	650.0	2.0516596433040717
50.0	660.0	2.0557264335936023
50.0	670.0	2.0600804108407944
50.0	680.0	2.0631352328088526
50.0	690.0	2.065755466972001
50.0	700.0	2.0705536410476273
50.0	710.0	2.075529657685834
50.0	720.0	2.083531081563614
50.0	730.0	2.092336517231862
50.0	740.0	2.1024939763531076
50.0	750.0	2.1119455272187877
50.0	760.0	2.1205930948171012
50.0	770.0	2.13131556192739
50.0	780.0	2.141975140130478
50.0	790.0	2.1523182031764763
50.0	800.0	2.1611439849543332
50.0	810.0	2.169266369479282
50.0	820.0	2.1811192055419486
50.0	830.0	2.195967067584834
50.0	840.0	2.149206395652117
50.0	850.0	2.193140395347635
50.0	860.0	2.2641402278675784
50.0	870.0	2.278980366093584
50.0	880.0	2.2923099870959938
50.0	890.0	2.2467598753979665
50.0	900.0	2.2828712818128385
50.0	910.0	2.2749289768476397
50.0	920.0	2.29522841828084
50.0	930.0	2.3003411241592584
50.0	940.0	2.2934780341727823
50.0	950.0	2.3011018089604613
50.0	960.0	2.296101631480135
50.0	970.0	2.288038621585264
50.0	980.0	2.2778111396557126
50.0	990.0	2.274248233055554
50.0	1000.0	2.273257472812895
50.0	1010.0	2.248266794369058
50.0	1020.0	2.232505827533552
50.0	1030.0	2.238664317351353
50.0	1040.0	2.2240173611348832
50.0	1050.0	2.2214838614931454
50.0	1060.0	2.1906456152591205
50.0	1070.0	2.1413474795643603
50.0	1080.0	2.1452258727217184
50.0	1090.0	2.1633439992511696
50.0	1100.0	2.151493633914607
50.0	1110.0	2.1411291828807357
50.0	1120.0	2.1311687685781973
50.0	1130.0	2.1182002791228878
50.0	1140.0	2.1080163707158746
50.0	1150.0	2.101862953355193
50.0	1160.0	2.097635412374457
50.0	1170.0	2.0909204875861356
50.0	1180.0	2.0867660064699995
50.0	1190.0	2.081528456657571
50.0	1200.0	2.077409079536651
50.0	1210.0	2.0710703797231864
50.0	1220.0	2.0665786387534975
50.0	1230.0	2.062501829344533
50.0	1240.0	2.0563846836460926
50.0	1250.0	2.0504215369493606
50.0	1260.0	2.0461153035292536
50.0	1270.0	2.0431841109217856
50.0	1280.0	2.040093481749307
50.0	1290.0	2.0380091960527413
50.0	1300.0	2.0365639203693906
50.0	1310.0	2.0355925282520566
50.0	1320.0	2.035216855071672
50.0	1330.0	2.03514158528777
50.0	1340.0	2.03514158528777
50.0	1350.0	2.03514158528777
50.0	1360.0	2.03514158528777
50.0	1370.0	2.03514158528777
50.0	1380.0	2.03514158528777
50.0	1390.0	2.03514158528777
50.0	1400.0	2.03514158528777
50.0	1410.0	2.03514158528777
50.0	1420.0	2.03514158528777
50.0	1430.0	2.03514158528777
50.0	1440.0	2.03514158528777
50.0	1450.0	2.03514158528777
50.0	1460.0	2.03514158528777
50.0	1470.0	2.03514158528777
50.0	1480.0	2.03514158528777
50.0	1490.0	2.03514158528777
50.0	1500.0	2.03514158528777
50.0	1510.0	2.03514158528777
50.0	1520.0	2.03514158528777
50.0	1530.0	2.03514158528777
50.0	1540.0	2.03514158528777
50.0	1550.0	2.03514158528777
50.0	1560.0	2.03514158528777
50.0	1570.0	2.03514158528777
50.0	1580.0	2.03514158528777
50.0	1590.0	2.03514158528777
50.0	1600.0	2.03514158528777
50.0	1610.0	2.03514158528777
50.0	1620.0	2.03514158528777
50.0	1630.0	2.03514158528777
50.0	1640.0	2.03514158528777
50.0	1650.0	2.03514158528777
50.0	1660.0	2.03514158528777
50.0	1670.0	2.03514158528777
50.0	1680.0	2.03514158528777
50.0	1690.0	2.03514158528777
50.0	1700.0	2.03514158528777
50.0	1710.0	2.03514158528777
50.0	1720.0	2.03514158528777
50.0	1730.0	2.03514158528777
50.0	1740.0	2.03514158528777
50.0	1750.0	2.03514158528777
50.0	1760.0	2.03514158528777
50.0	1770.0	2.03514158528777
50.0	1780.0	2.03514158528777
50.0	1790.0	2.03514158528777
50.0	1800.0	2.03514158528777
50.0	1810.0	2.03514158528777
50.0	1820.0	2.03514158528777
50.0	1830.0	2.03514158528777
50.0	1840.0	2.03514158528777
50.0	1850.0	2.03514158528777
50.0	1860.0	2.03514158528777
60.0	50.0	2.03514158528777
60.0	60.0	2.03514158528777
60.0	70.0	2.03514158528777
60.0	80.0	2.03514158528777
60.0	90.0	2.03514158528777
60.0	100.0	2.03514158528777
60.0	110.0	2.03514158528777
60.0	120.0	2.03514158528777
60.0	130.0	2.03514158528777
60.0	140.0	2.03514158528777
60.0	150.0	2.03514158528777
60.0	160.0	2.03514158528777
60.0	170.0	2.03514158528777
60.0	180.0	2.03514158528777
60.0	190.0	2.03514158528777
60.0	200.0	2.03514158528777
60.0	210.0	2.03514158528777
60.0	220.0	2.03514158528777
60.0	230.0	2.03514158528777
60.0	240.0	2.03514158528777
60.0	250.0	2.03514158528777
60.0	260.0	2.03514158528777
60.0	270.0	2.03514158528777
60.0	280.0	2.03514158528777
60.0	290.0	2.03514158528777
60.0	300.0	2.03514158528777
60.0	310.0	2.03514158528777
60.0	320.0	2.03514158528777
60.0	330.0	2.03514158528777
60.0	340.0	2.03514158528777
60.0	350.0	2.03514158528777
60.0	360.0	2.03514158528777
60.0	370.0	2.03514158528777
60.0	380.0	2.03514158528777
60.0	390.0	2.03514158528777
60.0	400.0	2.03514158528777
60.0	410.0	2.03514158528777
60.0	420.0	2.03514158528777
60.0	430.0	2.03514158528777
60.0	440.0	2.03514158528777
60.0	450.0	2.03514158528777
60.0	460.0	2.03514158528777
60.0	470.0	2.03514158528777
60.0	480.0	2.03514158528777
60.0	490.0	2.03514158528777
60.0	500.0	2.03514158528777
60.0	510.0	2.03514158528777
60.0	520.0	2.03514158528777
60.0	530.0	2.03514158528777
60.0	540.0	2.03514158528777
60.0	550.0	2.0354200488945935
60.0	560.0	2.0362342806463407
60.0	570.0	2.0364462419075675
60.0	580.0	2.037988537921195
60.0	590.0	2.0396731736556726
60.0	600.0	2.042114004090743
60.0	610.0	2.044367093945158
60.0	620.0	2.0469933469259356
60.0	630.0	2.0508498891100944
60.0	640.0	2.0538801509867035
60.0	650.0	2.05620100982103
60.0	660.0	2.059785450940171
60.0	670.0	2.065128097077352
60.0	680.0	2.0689482538191193
60.0	690.0	2.0734432060307753
60.0	700.0	2.0800896076654993
60.0	710.0	2.0888389124696367
60.0	720.0	2.100343937139844
60.0	730.0	2.113553259738849
60.0	740.0	2.1310208902056327
60.0	750.0	2.143834189658922
60.0	760.0	2.1539153377012585
60.0	770.0	2.164991311503509
60.0	780.0	2.1768245835790787
60.0	790.0	2.188004955140912
60.0	800.0	2.1986248738729763
60.0	810.0	2.2058398059885866
60.0	820.0	2.2184651797049932
60.0	830.0	2.1618041873217013
60.0	840.0	2.200897793509731
60.0	850.0	2.269165666900968
60.0	860.0	2.281333789120042
60.0	870.0	2.309531744114872
60.0	880.0	2.2836014120408663
60.0	890.0	2.317285908443555
60.0	900.0	2.3076046059795314
60.0	910.0	2.3209338154310952
60.0	920.0	2.3263776925797757
60.0	930.0	2.320404158425623
60.0	940.0	2.32465511216035
60.0	950.0	2.329918105926326
60.0	960.0	2.3287130532123976
60.0	970.0	2.3152022160885655
60.0	980.0	2.2998341262774393
60.0	990.0	2.286158925345645
60.0	1000.0	2.292090991997119
60.0	1010.0	2.2809675897753787
60.0	1020.0	2.264266633948438
60.0	1030.0	2.2487443883431015
60.0	1040.0	2.2560235248268374
60.0	1050.0	2.2240688063769514
60.0	1060.0	2.249717285700766
60.0	1070.0	2.191030316423384
60.0	1080.0	2.131687923579911
60.0	1090.0	2.1907533359235773
60.0	1100.0	2.175913809590614
60.0	1110.0	2.166533030486114
60.0	1120.0	2.155649849131718
60.0	1130.0	2.142342548502665
60.0	1140.0	2.1304841066403215
60.0	1150.0	2.122031354334316
60.0	1160.0	2.1149533234293276
60.0	1170.0	2.1060957098921764
60.0	1180.0	2.099785042384724
60.0	1190.0	2.091392554430125
60.0	1200.0	2.084768025357244
60.0	1210.0	2.0760744709190546
60.0	1220.0	2.0707817765647487
60.0	1230.0	2.0663748879702215
60.0	1240.0	2.059969709335937
60.0	1250.0	2.0541638411709666
60.0	1260.0	2.0493892151440796
60.0	1270.0	2.0460811556014886
60.0	1280.0	2.0423485721507872
60.0	1290.0	2.0397062032176367
60.0	1300.0	2.037781214669163
60.0	1310.0	2.036166384949953
60.0	1320.0	2.0355049717175544
60.0	1330.0	2.03514158528777
60.0	1340.0	2.03514158528777
60.0	1350.0	2.03514158528777
60.0	1360.0	2.03514158528777
60.0	1370.0	2.03514158528777
60.0	1380.0	2.03514158528777
60.0	1390.0	2.03514158528777
60.0	1400.0	2.03514158528777
60.0	1410.0	2.03514158528777
60.0	1420.0	2.03514158528777
60.0	1430.0	2.03514158528777
60.0	1440.0	2.03514158528777
60.0	1450.0	2.03514158528777
60.0	1460.0	2.03514158528777
60.0	1470.0	2.03514158528777
60.0	1480.0	2.03514158528777
60.0	1490.0	2.03514158528777
60.0	1500.0	2.03514158528777
60.0	1510.0	2.03514158528777
60.0	1520.0	2.03514158528777
60.0	1530.0	2.03514158528777
60.0	1540.0	2.03514158528777
60.0	1550.0	2.03514158528777
60.0	1560.0	2.03514158528777
60.0	1570.0	2.03514158528777
60.0	1580.0	2.03514158528777
60.0	1590.0	2.03514158528777
60.0	1600.0	2.03514158528777
60.0	1610.0	2.03514158528777
60.0	1620.0	2.03514158528777
60.0	1630.0	2.03514158528777
60.0	1640.0	2.03514158528777
60.0	1650.0	2.03514158528777
60.0	1660.0	2.03514158528777
60.0	1670.0	2.03514158528777
60.0	1680.0	2.03514158528777
60.0	1690.0	2.03514158528777
60.0	1700.0	2.03514158528777
60.0	1710.0	2.03514158528777
60.0	1720.0	2.03514158528777
60.0	1730.0	2.03514158528777
60.0	1740.0	2.03514158528777
60.0	1750.0	2.03514158528777
60.0	1760.0	2.03514158528777
60.0	1770.0	2.03514158528777
60.0	1780.0	2.03514158528777
60.0	1790.0	2.03514158528777
60.0	1800.0	2.03514158528777
60.0	1810.0	2.03514158528777
60.0	1820.0	2.03514158528777
60.0	1830.0	2.03514158528777
60.0	1840.0	2.03514158528777
60.0	1850.0	2.03514158528777
60.0	1860.0	2.03514158528777
70.0	50.0	2.03514158528777
70.0	60.0	2.03514158528777
70.0	70.0	2.03514158528777
70.0	80.0	2.03514158528777
70.0	90.0	2.03514158528777
70.0	100.0	2.03514158528777
70.0	110.0	2.03514158528777
70.0	120.0	2.03514158528777
70.0	130.0	2.03514158528777
70.0	140.0	2.03514158528777
70.0	150.0	2.03514158528777
70.0	160.0	2.03514158528777
70.0	170.0	2.03514158528777
70.0	180.0	2.03514158528777
70.0	190.0	2.03514158528777
70.0	200.0	2.03514158528777
70.0	210.0	2.03514158528777
70.0	220.0	2.03514158528777
70.0	230.0	2.03514158528777
70.0	240.0	2.03514158528777
70.0	250.0	2.03514158528777
70.0	260.0	2.03514158528777
70.0	270.0	2.03514158528777
70.0	280.0	2.03514158528777
70.0	290.0	2.03514158528777
70.0	300.0	2.03514158528777
70.0	310.0	2.03514158528777
70.0	320.0	2.03514158528777
70.0	330.0	2.03514158528777
70.0	340.0	2.03514158528777
70.0	350.0	2.03514158528777
70.0	360.0	2.03514158528777
70.0	370.0	2.03514158528777
70.0	380.0	2.03514158528777
70.0	390.0	2.03514158528777
70.0	400.0	2.03514158528777
70.0	410.0	2.03514158528777
70.0	420.0	2.03514158528777
70.0	430.0	2.03514158528777
70.0	440.0	2.03514158528777
70.0	450.0	2.03514158528777
70.0	460.0	2.03514158528777
70.0	470.0	2.03514158528777
70.0	480.0	2.03514158528777
70.0	490.0	2.03514158528777
70.0	500.0	2.03514158528777
70.0	510.0	2.03514158528777
70.0	520.0	2.03514158528777
70.0	530.0	2.03514158528777
70.0	540.0	2.03514158528777
70.0	550.0	2.036044275872293
70.0	560.0	2.0373717580495936
70.0	570.0	2.0386658034167535
70.0	580.0	2.0408158802350638
70.0	590.0	2.043544083610422
70.0	600.0	2.046457743604996
70.0	610.0	2.0489316380262244
70.0	620.0	2.0516903826743613
70.0	630.0	2.056452250492009
70.0	640.0	2.0605583543371004
70.0	650.0	2.0648145608459663
70.0	660.0	2.070896815396457
70.0	670.0	2.078815342392206
70.0	680.0	2.08743039100234
70.0	690.0	2.0948590070775133
70.0	700.0	2.1066983458513944
70.0	710.0	2.1193134501456226
70.0	720.0	2.1390829100590776
70.0	730.0	2.1368657178443207
70.0	740.0	2.1613106381946263
70.0	750.0	2.189171217528005
70.0	760.0	2.2120613613441393
70.0	770.0	2.2251530251845457
70.0	780.0	2.2176306090216538
70.0	790.0	2.2314579084363713
70.0	800.0	2.2427118936984742
70.0	810.0	2.2355976654806913
70.0	820.0	2.2287095348801302
70.0	830.0	2.251550849922435
70.0	840.0	2.289502189227358
70.0	850.0	2.300335760444318
70.0	860.0	2.2978441454112795
70.0	870.0	2.295360855321684
70.0	880.0	2.3237795034801625
70.0	890.0	2.3042726266287583
70.0	900.0	2.325336729017014
70.0	910.0	2.326545827150282
70.0	920.0	2.3186516189362365
70.0	930.0	2.3255407749529864
70.0	940.0	2.3282011822628665
70.0	950.0	2.3315203789623324
70.0	960.0	2.3258133394728637
70.0	970.0	2.3242343905051683
70.0	980.0	2.314888272727545
70.0	990.0	2.301007156553642
70.0	1000.0	2.289909078858099
70.0	1010.0	2.3039930630824506
70.0	1020.0	2.2845079489483275
70.0	1030.0	2.267346626646759
70.0	1040.0	2.250896572964184
70.0	1050.0	2.247295322641211
70.0	1060.0	2.250540542711318
70.0	1070.0	2.244941747310398
70.0	1080.0	2.175499662152664
70.0	1090.0	2.1381681771157637
70.0	1100.0	2.2059037512545268
70.0	1110.0	2.1945090283025284
70.0	1120.0	2.182496655175262
70.0	1130.0	2.170404345547022
70.0	1140.0	2.157422076944474
70.0	1150.0	2.147339428295721
70.0	1160.0	2.1384875939005377
70.0	1170.0	2.127027641870554
70.0	1180.0	2.11821437460889
70.0	1190.0	2.10756511005047
70.0	1200.0	2.099388007459907
70.0	1210.0	2.0893186506506165
70.0	1220.0	2.081520084586423
70.0	1230.0	2.074842183034935
70.0	1240.0	2.0674778157976528
70.0	1250.0	2.0602144785964795
70.0	1260.0	2.0549605720401787
70.0	1270.0	2.0513791546296423
70.0	1280.0	2.047261260371608
70.0	1290.0	2.0434486706269754
70.0	1300.0	2.039862983072166
70.0	1310.0	2.0375879547061166
70.0	1320.0	2.036297880887512
70.0	1330.0	2.0355116719539645
70.0	1340.0	2.035154133387473
70.0	1350.0	2.03514158528777
70.0	1360.0	2.03514158528777
70.0	1370.0	2.03514158528777
70.0	1380.0	2.03514158528777
70.0	1390.0	2.03514158528777
70.0	1400.0	2.03514158528777
70.0	1410.0	2.03514158528777
70.0	1420.0	2.03514158528777
70.0	1430.0	2.03514158528777
70.0	1440.0	2.03514158528777
70.0	1450.0	2.03514158528777
70.0	1460.0	2.03514158528777
70.0	1470.0	2.03514158528777
70.0	1480.0	2.03514158528777
70.0	1490.0	2.03514158528777
70.0	1500.0	2.03514158528777
70.0	1510.0	2.03514158528777
70.0	1520.0	2.03514158528777
70.0	1530.0	2.03514158528777
70.0	1540.0	2.03514158528777
70.0	1550.0	2.03514158528777
70.0	1560.0	2.03514158528777
70.0	1570.0	2.03514158528777
70.0	1580.0	2.03514158528777
70.0	1590.0	2.03514158528777
70.0	1600.0	2.03514158528777
70.0	1610.0	2.03514158528777
70.0	1620.0	2.03514158528777
70.0	1630.0	2.03514158528777
70.0	1640.0	2.03514158528777
70.0	1650.0	2.03514158528777
70.0	1660.0	2.03514158528777
70.0	1670.0	2.03514158528777
70.0	1680.0	2.03514158528777
70.0	1690.0	2.03514158528777
70.0	1700.0	2.03514158528777
70.0	1710.0	2.03514158528777
70.0	1720.0	2.03514158528777
70.0	1730.0	2.03514158528777
70.0	1740.0	2.03514158528777
70.0	1750.0	2.03514158528777
70.0	1760.0	2.03514158528777
70.0	1770.0	2.03514158528777
70.0	1780.0	2.03514158528777
70.0	1790.0	2.03514158528777
70.0	1800.0	2.03514158528777
70.0	1810.0	2.03514158528777
70.0	1820.0	2.03514158528777
70.0	1830.0	2.03514158528777
70.0	1840.0	2.03514158528777
70.0	1850.0	2.03514158528777
70.0	1860.0	2.03514158528777
80.0	50.0	2.03514158528777
80.0	60.0	2.03514158528777
80.0	70.0	2.03514158528777
80.0	80.0	2.03514158528777
80.0	90.0	2.03514158528777
80.0	100.0	2.03514158528777
80.0	110.0	2.03514158528777
80.0	120.0	2.03514158528777
80.0	130.0	2.03514158528777
80.0	140.0	2.03514158528777
80.0	150.0	2.03514158528777
80.0	160.0	2.03514158528777
80.0	170.0	2.03514158528777
80.0	180.0	2.03514158528777
80.0	190.0	2.03514158528777
80.0	200.0	2.03514158528777
80.0	210.0	2.03514158528777
80.0	220.0	2.03514158528777
80.0	230.0	2.03514158528777
80.0	240.0	2.03514158528777
80.0	250.0	2.03514158528777
80.0	260.0	2.03514158528777
80.0	270.0	2.03514158528777
80.0	280.0	2.03514158528777
80.0	290.0	2.03514158528777
80.0	300.0	2.03514158528777
80.0	310.0	2.03514158528777
80.0	320.0	2.03514158528777
80.0	330.0	2.03514158528777
80.0	340.0	2.03514158528777
80.0	350.0	2.03514158528777
80.0	360.0	2.03514158528777
80.0	370.0	2.03514158528777
80.0	380.0	2.03514158528777
80.0	390.0	2.03514158528777
80.0	400.0	2.03514158528777
80.0	410.0	2.03514158528777
80.0	420.0	2.03514158528777
80.0	430.0	2.03514158528777
80.0	440.0	2.03514158528777
80.0	450.0	2.03514158528777
80.0	460.0	2.03514158528777
80.0	470.0	2.03514158528777
80.0	480.0	2.03514158528777
80.0	490.0	2.03514158528777
80.0	500.0	2.03514158528777
80.0	510.0	2.03514158528777
80.0	520.0	2.03514158528777
80.0	530.0	2.03514158528777
80.0	540.0	2.03514158528777
80.0	550.0	2.0368809396882264
80.0	560.0	2.0390346803120685
80.0	570.0	2.0420734781860386
80.0	580.0	2.044886114166159
80.0	590.0	2.0480645653365515
80.0	600.0	2.0512194051344315
80.0	610.0	2.053924322697301
80.0	620.0	2.0579620492786135
80.0	630.0	2.064522443885671
80.0	640.0	2.072221629952661
80.0	650.0	2.0787877792181155
80.0	660.0	2.0896768185810193
80.0	670.0	2.1010195875458875
80.0	680.0	2.0904717760448226
80.0	690.0	2.0903978956637923
80.0	700.0	2.112889216461125
80.0	710.0	2.1457745492792397
80.0	720.0	2.166659524555485
80.0	730.0	2.17135358021493
80.0	740.0	2.1861616581473564
80.0	750.0	2.2077583473772866
80.0	760.0	2.223315280286369
80.0	770.0	2.24468431207604
80.0	780.0	2.2483949144358633
80.0	790.0	2.252251472610914
80.0	800.0	2.2552339783178725
80.0	810.0	2.261379364446247
80.0	820.0	2.2733130880635684
80.0	830.0	2.2844336526866753
80.0	840.0	2.2904278964326115
80.0	850.0	2.298191157902918
80.0	860.0	2.294054105323175
80.0	870.0	2.3101075556770128
80.0	880.0	2.3060766643925725
80.0	890.0	2.3353419844145464
80.0	900.0	2.3412762563801923
80.0	910.0	2.3246000451238436
80.0	920.0	2.325089260267001
80.0	930.0	2.333106071958967
80.0	940.0	2.340718182330927
80.0	950.0	2.347487595196699
80.0	960.0	2.341592141684943
80.0	970.0	2.339200777472288
80.0	980.0	2.3333717493833044
80.0	990.0	2.321121962137884
80.0	1000.0	2.313387272365919
80.0	1010.0	2.2942200073047454
80.0	1020.0	2.31318182646454
80.0	1030.0	2.294726622089792
80.0	1040.0	2.2712601900825993
80.0	1050.0	2.251311858863986
80.0	1060.0	2.2473389018343575
80.0	1070.0	2.25899305738633
80.0	1080.0	2.2370685320704164
80.0	1090.0	2.1835289297930247
80.0	1100.0	2.177452721538475
80.0	1110.0	2.2235540048193165
80.0	1120.0	2.2114831224082905
80.0	1130.0	2.198451234047739
80.0	1140.0	2.1854192337559635
80.0	1150.0	2.1767921926239673
80.0	1160.0	2.1668048037948835
80.0	1170.0	2.1544869229771706
80.0	1180.0	2.1436548224975036
80.0	1190.0	2.1309315509380182
80.0	1200.0	2.1204441907081697
80.0	1210.0	2.1074900438417132
80.0	1220.0	2.096644142541422
80.0	1230.0	2.0881201435264654
80.0	1240.0	2.0785050537628478
80.0	1250.0	2.0675956310701133
80.0	1260.0	2.0601184478636183
80.0	1270.0	2.055551102539982
80.0	1280.0	2.0511101524951347
80.0	1290.0	2.0464045856094897
80.0	1300.0	2.0423493289135903
80.0	1310.0	2.0395971081463014
80.0	1320.0	2.037906093066416
80.0	1330.0	2.036471778553955
80.0	1340.0	2.0354048322441383
80.0	1350.0	2.03514158528777
80.0	1360.0	2.03514158528777
80.0	1370.0	2.03514158528777
80.0	1380.0	2.03514158528777
80.0	1390.0	2.03514158528777
80.0	1400.0	2.03514158528777
80.0	1410.0	2.03514158528777
80.0	1420.0	2.03514158528777
80.0	1430.0	2.03514158528777
80.0	1440.0	2.03514158528777
80.0	1450.0	2.03514158528777
80.0	1460.0	2.03514158528777
80.0	1470.0	2.03514158528777
80.0	1480.0	2.03514158528777
80.0	1490.0	2.03514158528777
80.0	1500.0	2.03514158528777
80.0	1510.0	2.03514158528777
80.0	1520.0	2.03514158528777
80.0	1530.0	2.03514158528777
80.0	1540.0	2.03514158528777
80.0	1550.0	2.03514158528777
80.0	1560.0	2.03514158528777
80.0	1570.0	2.03514158528777
80.0	1580.0	2.03514158528777
80.0	1590.0	2.03514158528777
80.0	1600.0	2.03514158528777
80.0	1610.0	2.03514158528777
80.0	1620.0	2.03514158528777
80.0	1630.0	2.03514158528777
80.0	1640.0	2.03514158528777
80.0	1650.0	2.03514158528777
80.0	1660.0	2.03514158528777
80.0	1670.0	2.03514158528777
80.0	1680.0	2.03514158528777
80.0	1690.0	2.03514158528777
80.0	1700.0	2.03514158528777
80.0	1710.0	2.03514158528777
80.0	1720.0	2.03514158528777
80.0	1730.0	2.03514158528777
80.0	1740.0	2.03514158528777
80.0	1750.0	2.03514158528777
80.0	1760.0	2.03514158528777
80.0	1770.0	2.03514158528777
80.0	1780.0	2.03514158528777
80.0	1790.0	2.03514158528777
80.0	1800.0	2.03514158528777
80.0	1810.0	2.03514158528777
80.0	1820.0	2.03514158528777
80.0	1830.0	2.03514158528777
80.0	1840.0	2.03514158528777
80.0	1850.0	2.03514158528777
80.0	1860.0	2.03514158528777
90.0	50.0	2.03514158528777
90.0	60.0	2.03514158528777
90.0	70.0	2.03514158528777
90.0	80.0	2.03514158528777
90.0	90.0	2.03514158528777
90.0	100.0	2.03514158528777
90.0	110.0	2.03514158528777
90.0	120.0	2.03514158528777
90.0	130.0	2.03514158528777
90.0	140.0	2.03514158528777
90.0	150.0	2.03514158528777
90.0	160.0	2.03514158528777
90.0	170.0	2.03514158528777
90.0	180.0	2.03514158528777
90.0	190.0	2.03514158528777
90.0	200.0	2.03514158528777
90.0	210.0	2.03514158528777
90.0	220.0	2.03514158528777
90.0	230.0	2.03514158528777
90.0	240.0	2.03514158528777
90.0	250.0	2.03514158528777
90.0	260.0	2.03514158528777
90.0	270.0	2.03514158528777
90.0	280.0	2.03514158528777
90.0	290.0	2.03514158528777
90.0	300.0	2.03514158528777
90.0	310.0	2.03514158528777
90.0	320.0	2.03514158528777
90.0	330.0	2.03514158528777
90.0	340.0	2.03514158528777
90.0	350.0	2.03514158528777
90.0	360.0	2.03514158528777
90.0	370.0	2.03514158528777
90.0	380.0	2.03514158528777
90.0	390.0	2.03514158528777
90.0	400.0	2.03514158528777
90.0	410.0	2.03514158528777
90.0	420.0	2.03514158528777
90.0	430.0	2.03514158528777
90.0	440.0	2.03514158528777
90.0	450.0	2.03514158528777
90.0	460.0	2.03514158528777
90.0	470.0	2.03514158528777
90.0	480.0	2.03514158528777
90.0	490.0	2.03514158528777
90.0	500.0	2.03514158528777
90.0	510.0	2.03514158528777
90.0	520.0	2.03514158528777
90.0	530.0	2.0351792258232626
90.0	540.0	2.035501102794513
90.0	550.0	2.0379386887315514
90.0	560.0	2.0406737573117826
90.0	570.0	2.043986111870056
90.0	580.0	2.0470915321512657
90.0	590.0	2.0501581287524813
90.0	600.0	2.0535847115732686
90.0	610.0	2.058481043960813
90.0	620.0	2.065000926570847
90.0	630.0	2.0765035614295777
90.0	640.0	2.086725594206322
90.0	650.0	2.099430092806212
90.0	660.0	2.0966479355345222
90.0	670.0	2.0819015215962255
90.0	680.0	2.1289398533090806
90.0	690.0	2.17056415785331
90.0	700.0	2.192098278171292
90.0	710.0	2.1866938410216474
90.0	720.0	2.1848037382182426
90.0	730.0	2.1938429723714012
90.0	740.0	2.2127495506286095
90.0	750.0	2.2282721300116046
90.0	760.0	2.240117339858561
90.0	770.0	2.2422847006026183
90.0	780.0	2.2276429021199027
90.0	790.0	2.240720090478176
90.0	800.0	2.245409495593607
90.0	810.0	2.2520956305701394
90.0	820.0	2.2617282832061325
90.0	830.0	2.266430428976507
90.0	840.0	2.2799598543393675
90.0	850.0	2.286566161310544
90.0	860.0	2.2954971807958455
90.0	870.0	2.302773585882873
90.0	880.0	2.318070619571382
90.0	890.0	2.3389385531084756
90.0	900.0	2.3276399779456605
90.0	910.0	2.329487620514539
90.0	920.0	2.3336100126690837
90.0	930.0	2.3280577424961577
90.0	940.0	2.343820481174188
90.0	950.0	2.3507126289159594
90.0	960.0	2.3531943529705104
90.0	970.0	2.3483437084557988
90.0	980.0	2.3459515228218306
90.0	990.0	2.3274456660368683
90.0	1000.0	2.31835011578415
90.0	1010.0	2.3051210688706885
90.0	1020.0	2.3026651544198646
90.0	1030.0	2.326470748199788
90.0	1040.0	2.294514096596253
90.0	1050.0	2.2629338190281785
90.0	1060.0	2.2491298369516897
90.0	1070.0	2.2309150001912235
90.0	1080.0	2.243255687383673
90.0	1090.0	2.2493512091508023
90.0	1100.0	2.2142327751463586
90.0	1110.0	2.199829119482371
90.0	1120.0	2.216743493930685
90.0	1130.0	2.213183311442072
90.0	1140.0	2.196207832449329
90.0	1150.0	2.1913057050468083
90.0	1160.0	2.205010417019335
90.0	1170.0	2.189939191628743
90.0	1180.0	2.174579520484403
90.0	1190.0	2.158406204793461
90.0	1200.0	2.1459404457816325
90.0	1210.0	2.1292283146173547
90.0	1220.0	2.114064627433326
90.0	1230.0	2.1036970654841274
90.0	1240.0	2.0918031717846244
90.0	1250.0	2.078627987412187
90.0	1260.0	2.0665953653448015
90.0	1270.0	2.059819773933271
90.0	1280.0	2.0545839542146025
90.0	1290.0	2.049312867984529
90.0	1300.0	2.045253040274021
90.0	1310.0	2.0422932423240714
90.0	1320.0	2.0401289099585838
90.0	1330.0	2.0376554866369965
90.0	1340.0	2.0359795459592114
90.0	1350.0	2.0352795454216626
90.0	1360.0	2.03514158528777
90.0	1370.0	2.03514158528777
90.0	1380.0	2.03514158528777
90.0	1390.0	2.03514158528777
90.0	1400.0	2.03514158528777
90.0	1410.0	2.03514158528777
90.0	1420.0	2.03514158528777
90.0	1430.0	2.03514158528777
90.0	1440.0	2.03514158528777
90.0	1450.0	2.03514158528777
90.0	1460.0	2.03514158528777
90.0	1470.0	2.03514158528777
90.0	1480.0	2.03514158528777
90.0	1490.0	2.03514158528777
90.0	1500.0	2.03514158528777
90.0	1510.0	2.03514158528777
90.0	1520.0	2.03514158528777
90.0	1530.0	2.03514158528777
90.0	1540.0	2.03514158528777
90.0	1550.0	2.03514158528777
90.0	1560.0	2.03514158528777
90.0	1570.0	2.03514158528777
90.0	1580.0	2.03514158528777
90.0	1590.0	2.03514158528777
90.0	1600.0	2.03514158528777
90.0	1610.0	2.03514158528777
90.0	1620.0	2.03514158528777
90.0	1630.0	2.03514158528777
90.0	1640.0	2.03514158528777
90.0	1650.0	2.03514158528777
90.0	1660.0	2.03514158528777
90.0	1670.0	2.03514158528777
90.0	1680.0	2.03514158528777
90.0	1690.0	2.03514158528777
90.0	1700.0	2.03514158528777
90.0	1710.0	2.03514158528777
90.0	1720.0	2.03514158528777
90.0	1730.0	2.03514158528777
90.0	1740.0	2.03514158528777
90.0	1750.0	2.03514158528777
90.0	1760.0	2.03514158528777
90.0	1770.0	2.03514158528777
90.0	1780.0	2.03514158528777
90.0	1790.0	2.03514158528777
90.0	1800.0	2.03514158528777
90.0	1810.0	2.03514158528777
90.0	1820.0	2.03514158528777
90.0	1830.0	2.03514158528777
90.0	1840.0	2.03514158528777
90.0	1850.0	2.03514158528777
90.0	1860.0	2.03514158528777
100.0	50.0	2.03514158528777
100.0	60.0	2.03514158528777
100.0	70.0	2.03514158528777
100.0	80.0	2.03514158528777
100.0	90.0	2.03514158528777
100.0	100.0	2.03514158528777
100.0	110.0	2.03514158528777
100.0	120.0	2.03514158528777
100.0	130.0	2.03514158528777
100.0	140.0	2.03514158528777
100.0	150.0	2.03514158528777
100.0	160.0	2.03514158528777
100.0	170.0	2.03514158528777
100.0	180.0	2.03514158528777
100.0	190.0	2.03514158528777
100.0	200.0	2.03514158528777
100.0	210.0	2.03514158528777
100.0	220.0	2.03514158528777
100.0	230.0	2.03514158528777
100.0	240.0	2.03514158528777
100.0	250.0	2.03514158528777
100.0	260.0	2.03514158528777
100.0	270.0	2.03514158528777
100.0	280.0	2.03514158528777
100.0	290.0	2.03514158528777
100.0	300.0	2.03514158528777
100.0	310.0	2.03514158528777
100.0	320.0	2.03514158528777
100.0	330.0	2.03514158528777
100.0	340.0	2.03514158528777
100.0	350.0	2.03514158528777
100.0	360.0	2.03514158528777
100.0	370.0	2.03514158528777
100.0	380.0	2.03514158528777
100.0	390.0	2.03514158528777
100.0	400.0	2.03514158528777
100.0	410.0	2.03514158528777
100.0	420.0	2.03514158528777
100.0	430.0	2.03514158528777
100.0	440.0	2.03514158528777
100.0	450.0	2.03514158528777
100.0	460.0	2.03514158528777
100.0	470.0	2.03514158528777
100.0	480.0	2.03514158528777
100.0	490.0	2.03514158528777
100.0	500.0	2.03514158528777
100.0	510.0	2.03514158528777
100.0	520.0	2.03514158528777
100.0	530.0	2.0355675183324995
100.0	540.0	2.037070389863417
100.0	550.0	2.0408873597316237
100.0	560.0	2.0438006662497594
100.0	570.0	2.047292367923703
100.0	580.0	2.0503185838273046
100.0	590.0	2.0540710320949813
100.0	600.0	2.0584662781234666
100.0	610.0	2.0659961824333397
100.0	620.0	2.074913138925064
100.0	630.0	2.0909216121475063
100.0	640.0	2.1102097251074756
100.0	650.0	2.073169887696441
100.0	660.0	2.1206862177333283
100.0	670.0	2.1821250128926395
100.0	680.0	2.2225064149670613
100.0	690.0	2.220679663704288
100.0	700.0	2.190183673444477
100.0	710.0	2.2121577118796654
100.0	720.0	2.2048912208299543
100.0	730.0	2.2248594409048894
100.0	740.0	2.259713426514043
100.0	750.0	2.272093518196806
100.0	760.0	2.2701074892065605
100.0	770.0	2.2730906951601497
100.0	780.0	2.2712143143254413
100.0	790.0	2.291370212002255
100.0	800.0	2.2996893261856073
100.0	810.0	2.3027015759488823
100.0	820.0	2.30145423626791
100.0	830.0	2.299868536385558
100.0	840.0	2.2819847213232856
100.0	850.0	2.296813887576422
100.0	860.0	2.294148075213773
100.0	870.0	2.323029988696537
100.0	880.0	2.3247387688978725
100.0	890.0	2.3127139085957418
100.0	900.0	2.3247946388194647
100.0	910.0	2.3340657059382366
100.0	920.0	2.3315237648792473
100.0	930.0	2.3348542129439007
100.0	940.0	2.349221249388392
100.0	950.0	2.356207295710968
100.0	960.0	2.361124416531357
100.0	970.0	2.3569982530433036
100.0	980.0	2.3522557139633284
100.0	990.0	2.3364210737941264
100.0	1000.0	2.3335745340342173
100.0	1010.0	2.3191443610440095
100.0	1020.0	2.306886898336748
100.0	1030.0	2.3234729832272905
100.0	1040.0	2.3116323689366665
100.0	1050.0	2.2720968614170003
100.0	1060.0	2.254693007995873
100.0	1070.0	2.2515698217855253
100.0	1080.0	2.241563400299926
100.0	1090.0	2.2650086347696505
100.0	1100.0	2.242045988438408
100.0	1110.0	2.2324640837292056
100.0	1120.0	2.2061722916888193
100.0	1130.0	2.219426187350268
100.0	1140.0	2.2250799902782465
100.0	1150.0	2.2084056487582306
100.0	1160.0	2.228609408905371
100.0	1170.0	2.209914391155906
100.0	1180.0	2.1872160703881076
100.0	1190.0	2.1711049844708725
100.0	1200.0	2.160728885778122
100.0	1210.0	2.1574303638759633
100.0	1220.0	2.1373749900320034
100.0	1230.0	2.123756140827984
100.0	1240.0	2.109864970256281
100.0	1250.0	2.094505595715388
100.0	1260.0	2.080737267956506
100.0	1270.0	2.0706131228681066
100.0	1280.0	2.0631554694830183
100.0	1290.0	2.0540358998312764
100.0	1300.0	2.0494796285010546
100.0	1310.0	2.0463300213419426
100.0	1320.0	2.0433577831149843
100.0	1330.0	2.0394349151251667
100.0	1340.0	2.0366880590042964
100.0	1350.0	2.0355675183324995
100.0	1360.0	2.035191770159851
100.0	1370.0	2.03514158528777
100.0	1380.0	2.03514158528777
100.0	1390.0	2.03514158528777
100.0	1400.0	2.03514158528777
100.0	1410.0	2.03514158528777
100.0	1420.0	2.03514158528777
100.0	1430.0	2.03514158528777
100.0	1440.0	2.03514158528777
100.0	1450.0	2.03514158528777
100.0	1460.0	2.03514158528777
100.0	1470.0	2.03514158528777
100.0	1480.0	2.03514158528777
100.0	1490.0	2.03514158528777
100.0	1500.0	2.03514158528777
100.0	1510.0	2.03514158528777
100.0	1520.0	2.03514158528777
100.0	1530.0	2.03514158528777
100.0	1540.0	2.03514158528777
100.0	1550.0	2.03514158528777
100.0	1560.0	2.03514158528777
100.0	1570.0	2.03514158528777
100.0	1580.0	2.03514158528777
100.0	1590.0	2.03514158528777
100.0	1600.0	2.03514158528777
100.0	1610.0	2.03514158528777
100.0	1620.0	2.03514158528777
100.0	1630.0	2.03514158528777
100.0	1640.0	2.03514158528777
100.0	1650.0	2.03514158528777
100.0	1660.0	2.03514158528777
100.0	1670.0	2.03514158528777
100.0	1680.0	2.03514158528777
100.0	1690.0	2.03514158528777
100.0	1700.0	2.03514158528777
100.0	1710.0	2.03514158528777
100.0	1720.0	2.03514158528777
100.0	1730.0	2.03514158528777
100.0	1740.0	2.03514158528777
100.0	1750.0	2.03514158528777
100.0	1760.0	2.03514158528777
100.0	1770.0	2.03514158528777
100.0	1780.0	2.03514158528777
100.0	1790.0	2.03514158528777
100.0	1800.0	2.03514158528777
100.0	1810.0	2.03514158528777
100.0	1820.0	2.03514158528777
100.0	1830.0	2.03514158528777
100.0	1840.0	2.03514158528777
100.0	1850.0	2.03514158528777
100.0	1860.0	2.03514158528777
110.0	50.0	2.03514158528777
110.0	60.0	2.03514158528777
110.0	70.0	2.03514158528777
110.0	80.0	2.03514158528777
110.0	90.0	2.03514158528777
110.0	100.0	2.03514158528777
110.0	110.0	2.03514158528777
110.0	120.0	2.03514158528777
110.0	130.0	2.03514158528777
110.0	140.0	2.03514158528777
110.0	150.0	2.03514158528777
110.0	160.0	2.03514158528777
110.0	170.0	2.03514158528777
110.0	180.0	2.03514158528777
110.0	190.0	2.03514158528777
110.0	200.0	2.03514158528777
110.0	210.0	2.03514158528777
110.0	220.0	2.03514158528777
110.0	230.0	2.03514158528777
110.0	240.0	2.03514158528777
110.0	250.0	2.03514158528777
110.0	260.0	2.03514158528777
110.0	270.0	2.03514158528777
110.0	280.0	2.03514158528777
110.0	290.0	2.03514158528777
110.0	300.0	2.03514158528777
110.0	310.0	2.03514158528777
110.0	320.0	2.03514158528777
110.0	330.0	2.03514158528777
110.0	340.0	2.03514158528777
110.0	350.0	2.03514158528777
110.0	360.0	2.03514158528777
110.0	370.0	2.03514158528777
110.0	380.0	2.03514158528777
110.0	390.0	2.03514158528777
110.0	400.0	2.03514158528777
110.0	410.0	2.03514158528777
110.0	420.0	2.03514158528777
110.0	430.0	2.03514158528777
110.0	440.0	2.03514158528777
110.0	450.0	2.03514158528777
110.0	460.0	2.03514158528777
110.0	470.0	2.03514158528777
110.0	480.0	2.03514158528777
110.0	490.0	2.03514158528777
110.0	500.0	2.03514158528777
110.0	510.0	2.03514158528777
110.0	520.0	2.03514158528777
110.0	530.0	2.0360575808550285
110.0	540.0	2.0388727216947493
110.0	550.0	2.043182371473765
110.0	560.0	2.0459967877233742
110.0	570.0	2.0495481177197554
110.0	580.0	2.0531360648698125
110.0	590.0	2.057704853257204
110.0	600.0	2.063879719828297
110.0	610.0	2.076491741141331
110.0	620.0	2.0890553712236466
110.0	630.0	2.1162094358885253
110.0	640.0	2.0780028026838484
110.0	650.0	2.1561404909151065
110.0	660.0	2.2200709041923976
110.0	670.0	2.2350269214317127
110.0	680.0	2.253183584466897
110.0	690.0	2.232550720895667
110.0	700.0	2.2354892701789306
110.0	710.0	2.2392638127973457
110.0	720.0	2.2458269463407774
110.0	730.0	2.259081927069307
110.0	740.0	2.2703174011281346
110.0	750.0	2.2652925345607073
110.0	760.0	2.259409191295249
110.0	770.0	2.2581993487568397
110.0	780.0	2.2449067345143017
110.0	790.0	2.2525440373411754
110.0	800.0	2.2597768970021703
110.0	810.0	2.2607997704604776
110.0	820.0	2.262088944493107
110.0	830.0	2.2337883653666157
110.0	840.0	2.2566981621293976
110.0	850.0	2.2716411024684184
110.0	860.0	2.278020306147304
110.0	870.0	2.30374055869341
110.0	880.0	2.297095828561698
110.0	890.0	2.3158792340875665
110.0	900.0	2.329623255292149
110.0	910.0	2.331200213204029
110.0	920.0	2.335091334671233
110.0	930.0	2.3412177673527674
110.0	940.0	2.3552029554874423
110.0	950.0	2.3655782521272486
110.0	960.0	2.3677022410551873
110.0	970.0	2.3610509080840756
110.0	980.0	2.3563378280995306
110.0	990.0	2.3388647592025986
110.0	1000.0	2.339866984410145
110.0	1010.0	2.3302691522439107
110.0	1020.0	2.3215811226907013
110.0	1030.0	2.311468870642328
110.0	1040.0	2.3147739666383598
110.0	1050.0	2.2916695910004092
110.0	1060.0	2.265496940406163
110.0	1070.0	2.258793606696705
110.0	1080.0	2.2431689805393775
110.0	1090.0	2.2554690893338387
110.0	1100.0	2.246093956639792
110.0	1110.0	2.2305718131178716
110.0	1120.0	2.219564526659965
110.0	1130.0	2.233060689537119
110.0	1140.0	2.2237468419228725
110.0	1150.0	2.2183123771101876
110.0	1160.0	2.203706382607932
110.0	1170.0	2.2192539972268395
110.0	1180.0	2.201327939851205
110.0	1190.0	2.20820023222111
110.0	1200.0	2.1970104496719425
110.0	1210.0	2.155137095517395
110.0	1220.0	2.144055585440141
110.0	1230.0	2.1184051235718844
110.0	1240.0	2.13416933675056
110.0	1250.0	2.1164013576988996
110.0	1260.0	2.0995533323248017
110.0	1270.0	2.08566132615351
110.0	1280.0	2.0756905851621594
110.0	1290.0	2.0622920312314985
110.0	1300.0	2.0541663581626417
110.0	1310.0	2.0502913507470346
110.0	1320.0	2.0471896840871295
110.0	1330.0	2.042675534489792
110.0	1340.0	2.038993890162604
110.0	1350.0	2.036390225151747
110.0	1360.0	2.0355675183324995
110.0	1370.0	2.0352920797343095
110.0	1380.0	2.03514158528777
110.0	1390.0	2.03514158528777
110.0	1400.0	2.03514158528777
110.0	1410.0	2.03514158528777
110.0	1420.0	2.03514158528777
110.0	1430.0	2.03514158528777
110.0	1440.0	2.03514158528777
110.0	1450.0	2.03514158528777
110.0	1460.0	2.03514158528777
110.0	1470.0	2.03514158528777
110.0	1480.0	2.03514158528777
110.0	1490.0	2.03514158528777
110.0	1500.0	2.03514158528777
110.0	1510.0	2.03514158528777
110.0	1520.0	2.03514158528777
110.0	1530.0	2.03514158528777
110.0	1540.0	2.03514158528777
110.0	1550.0	2.03514158528777
110.0	1560.0	2.03514158528777
110.0	1570.0	2.03514158528777
110.0	1580.0	2.03514158528777
110.0	1590.0	2.03514158528777
110.0	1600.0	2.03514158528777
110.0	1610.0	2.03514158528777
110.0	1620.0	2.03514158528777
110.0	1630.0	2.03514158528777
110.0	1640.0	2.03514158528777
110.0	1650.0	2.03514158528777
110.0	1660.0	2.03514158528777
110.0	1670.0	2.03514158528777
110.0	1680.0	2.03514158528777
110.0	1690.0	2.03514158528777
110.0	1700.0	2.03514158528777
110.0	1710.0	2.03514158528777
110.0	1720.0	2.03514158528777
110.0	1730.0	2.03514158528777
110.0	1740.0	2.03514158528777
110.0	1750.0	2.03514158528777
110.0	1760.0	2.03514158528777
110.0	1770.0	2.03514158528777
110.0	1780.0	2.03514158528777
110.0	1790.0	2.03514158528777
110.0	1800.0	2.03514158528777
110.0	1810.0	2.03514158528777
110.0	1820.0	2.03514158528777
110.0	1830.0	2.03514158528777
110.0	1840.0	2.03514158528777
110.0	1850.0	2.03514158528777
110.0	1860.0	2.03514158528777
120.0	50.0	2.03514158528777
120.0	60.0	2.03514158528777
120.0	70.0	2.03514158528777
120.0	80.0	2.03514158528777
120.0	90.0	2.03514158528777
120.0	100.0	2.03514158528777
120.0	110.0	2.03514158528777
120.0	120.0	2.03514158528777
120.0	130.0	2.03514158528777
120.0	140.0	2.03514158528777
120.0	150.0	2.03514158528777
120.0	160.0	2.03514158528777
120.0	170.0	2.03514158528777
120.0	180.0	2.03514158528777
120.0	190.0	2.03514158528777
120.0	200.0	2.03514158528777
120.0	210.0	2.03514158528777
120.0	220.0	2.03514158528777
120.0	230.0	2.03514158528777
120.0	240.0	2.03514158528777
120.0	250.0	2.03514158528777
120.0	260.0	2.03514158528777
120.0	270.0	2.03514158528777
120.0	280.0	2.03514158528777
120.0	290.0	2.03514158528777
120.0	300.0	2.03514158528777
120.0	310.0	2.03514158528777
120.0	320.0	2.03514158528777
120.0	330.0	2.03514158528777
120.0	340.0	2.03514158528777
120.0	350.0	2.03514158528777
120.0	360.0	2.03514158528777
120.0	370.0	2.03514158528777
120.0	380.0	2.03514158528777
120.0	390.0	2.03514158528777
120.0	400.0	2.03514158528777
120.0	410.0	2.03514158528777
120.0	420.0	2.03514158528777
120.0	430.0	2.03514158528777
120.0	440.0	2.03514158528777
120.0	450.0	2.03514158528777
120.0	460.0	2.03514158528777
120.0	470.0	2.03514158528777
120.0	480.0	2.03514158528777
120.0	490.0	2.03514158528777
120.0	500.0	2.03514158528777
120.0	510.0	2.03514158528777
120.0	520.0	2.035166680232553
120.0	530.0	2.0365730605047387
120.0	540.0	2.0399422525491966
120.0	550.0	2.0443159951889585
120.0	560.0	2.0473132766186555
120.0	570.0	2.051603026134918
120.0	580.0	2.0566813641113297
120.0	590.0	2.06285500632764
120.0	600.0	2.071704576885205
120.0	610.0	2.087061462760648
120.0	620.0	2.083363667892939
120.0	630.0	2.0913492052977474
120.0	640.0	2.1784603166026586
120.0	650.0	2.2394929707321873
120.0	660.0	2.2412134242007045
120.0	670.0	2.2574928614750718
120.0	680.0	2.2332859208943923
120.0	690.0	2.2523384407835016
120.0	700.0	2.245626454805832
120.0	710.0	2.2581090662500345
120.0	720.0	2.2644175502694437
120.0	730.0	2.2604089639399434
120.0	740.0	2.262585424370613
120.0	750.0	2.263609224460228
120.0	760.0	2.2606234095363535
120.0	770.0	2.2688564416276598
120.0	780.0	2.2528959673521842
120.0	790.0	2.2675938607605044
120.0	800.0	2.274645158386978
120.0	810.0	2.2658513183141626
120.0	820.0	2.2613391953090543
120.0	830.0	2.2607620188712056
120.0	840.0	2.271465184161908
120.0	850.0	2.2768140797549568
120.0	860.0	2.2859921465418416
120.0	870.0	2.2963392323462397
120.0	880.0	2.3081613173102946
120.0	890.0	2.3296747533331184
120.0	900.0	2.3284049833042677
120.0	910.0	2.3355551315053047
120.0	920.0	2.351057589297788
120.0	930.0	2.3496239157138468
120.0	940.0	2.365917758801171
120.0	950.0	2.3790658222187178
120.0	960.0	2.3747912909437097
120.0	970.0	2.372081646025482
120.0	980.0	2.3660071859818808
120.0	990.0	2.353988125562832
120.0	1000.0	2.3510765221928285
120.0	1010.0	2.339000145166787
120.0	1020.0	2.336434177721119
120.0	1030.0	2.3260251131345284
120.0	1040.0	2.2907930135508234
120.0	1050.0	2.30314491575208
120.0	1060.0	2.2856800142580513
120.0	1070.0	2.2658813718857402
120.0	1080.0	2.2528376615160797
120.0	1090.0	2.2505882809732682
120.0	1100.0	2.255732093916705
120.0	1110.0	2.257698755705401
120.0	1120.0	2.252069774558404
120.0	1130.0	2.2603380167779874
120.0	1140.0	2.258125556354374
120.0	1150.0	2.2509161559661037
120.0	1160.0	2.238783396373277
120.0	1170.0	2.222393290987107
120.0	1180.0	2.225728719946745
120.0	1190.0	2.2056600334821286
120.0	1200.0	2.2114470002013555
120.0	1210.0	2.1984182645789705
120.0	1220.0	2.182864733949112
120.0	1230.0	2.1483914826270594
120.0	1240.0	2.10909166502622
120.0	1250.0	2.1129961381545783
120.0	1260.0	2.11778747150645
120.0	1270.0	2.100691715120685
120.0	1280.0	2.0847939264447306
120.0	1290.0	2.068892270106594
120.0	1300.0	2.0583018953634657
120.0	1310.0	2.0532509243314054
120.0	1320.0	2.049553045161556
120.0	1330.0	2.044636626487397
120.0	1340.0	2.040647031245588
120.0	1350.0	2.0373979544487444
120.0	1360.0	2.035867308889497
120.0	1370.0	2.035417354049363
120.0	1380.0	2.03514158528777
120.0	1390.0	2.03514158528777
120.0	1400.0	2.03514158528777
120.0	1410.0	2.03514158528777
120.0	1420.0	2.03514158528777
120.0	1430.0	2.03514158528777
120.0	1440.0	2.03514158528777
120.0	1450.0	2.03514158528777
120.0	1460.0	2.03514158528777
120.0	1470.0	2.03514158528777
120.0	1480.0	2.03514158528777
120.0	1490.0	2.03514158528777
120.0	1500.0	2.03514158528777
120.0	1510.0	2.03514158528777
120.0	1520.0	2.03514158528777
120.0	1530.0	2.03514158528777
120.0	1540.0	2.03514158528777
120.0	1550.0	2.03514158528777
120.0	1560.0	2.03514158528777
120.0	1570.0	2.03514158528777
120.0	1580.0	2.03514158528777
120.0	1590.0	2.03514158528777
120.0	1600.0	2.03514158528777
120.0	1610.0	2.03514158528777
120.0	1620.0	2.03514158528777
120.0	1630.0	2.03514158528777
120.0	1640.0	2.03514158528777
120.0	1650.0	2.03514158528777
120.0	1660.0	2.03514158528777
120.0	1670.0	2.03514158528777
120.0	1680.0	2.03514158528777
120.0	1690.0	2.03514158528777
120.0	1700.0	2.03514158528777
120.0	1710.0	2.03514158528777
120.0	1720.0	2.03514158528777
120.0	1730.0	2.03514158528777
120.0	1740.0	2.03514158528777
120.0	1750.0	2.03514158528777
120.0	1760.0	2.03514158528777
120.0	1770.0	2.03514158528777
120.0	1780.0	2.03514158528777
120.0	1790.0	2.03514158528777
120.0	1800.0	2.03514158528777
120.0	1810.0	2.03514158528777
120.0	1820.0	2.03514158528777
120.0	1830.0	2.03514158528777
120.0	1840.0	2.03514158528777
120.0	1850.0	2.03514158528777
120.0	1860.0	2.03514158528777
130.0	50.0	2.03514158528777
130.0	60.0	2.03514158528777
130.0	70.0	2.03514158528777
130.0	80.0	2.03514158528777
130.0	90.0	2.03514158528777
130.0	100.0	2.03514158528777
130.0	110.0	2.03514158528777
130.0	120.0	2.03514158528777
130.0	130.0	2.03514158528777
130.0	140.0	2.03514158528777
130.0	150.0	2.03514158528777
130.0	160.0	2.03514158528777
130.0	170.0	2.03514158528777
130.0	180.0	2.03514158528777
130.0	190.0	2.03514158528777
130.0	200.0	2.03514158528777
130.0	210.0	2.03514158528777
130.0	220.0	2.03514158528777
130.0	230.0	2.03514158528777
130.0	240.0	2.03514158528777
130.0	250.0	2.03514158528777
130.0	260.0	2.03514158528777
130.0	270.0	2.03514158528777
130.0	280.0	2.03514158528777
130.0	290.0	2.03514158528777
130.0	300.0	2.03514158528777
130.0	310.0	2.03514158528777
130.0	320.0	2.03514158528777
130.0	330.0	2.03514158528777
130.0	340.0	2.03514158528777
130.0	350.0	2.03514158528777
130.0	360.0	2.03514158528777
130.0	370.0	2.03514158528777
130.0	380.0	2.03514158528777
130.0	390.0	2.03514158528777
130.0	400.0	2.03514158528777
130.0	410.0	2.03514158528777
130.0	420.0	2.03514158528777
130.0	430.0	2.03514158528777
130.0	440.0	2.03514158528777
130.0	450.0	2.03514158528777
130.0	460.0	2.03514158528777
130.0	470.0	2.03514158528777
130.0	480.0	2.03514158528777
130.0	490.0	2.03514158528777
130.0	500.0	2.0352795454216626
130.0	510.0	2.0355425034274104
130.0	520.0	2.036093120006898
130.0	530.0	2.0381794152748927
130.0	540.0	2.0419207818166005
130.0	550.0	2.0464322177215797
130.0	560.0	2.0496922652101497
130.0	570.0	2.0557150987878345
130.0	580.0	2.062986004746215
130.0	590.0	2.0724969630865906
130.0	600.0	2.0848784392046373
130.0	610.0	2.085011908997372
130.0	620.0	2.084961232515994
130.0	630.0	2.18493421835693
130.0	640.0	2.2475980284193073
130.0	650.0	2.2551585466742226
130.0	660.0	2.258458667125918
130.0	670.0	2.2456954626038
130.0	680.0	2.253036900776992
130.0	690.0	2.2403456687567
130.0	700.0	2.2530180064159415
130.0	710.0	2.270697393937803
130.0	720.0	2.260164006029882
130.0	730.0	2.2502057664519914
130.0	740.0	2.242349217236319
130.0	750.0	2.2445829093135523
130.0	760.0	2.246136991732141
130.0	770.0	2.252318536809133
130.0	780.0	2.242655610667042
130.0	790.0	2.2465248984318023
130.0	800.0	2.249933987737156
130.0	810.0	2.2538874104317292
130.0	820.0	2.25636452548478
130.0	830.0	2.2526990257946404
130.0	840.0	2.2656305150361957
130.0	850.0	2.2857737022711353
130.0	860.0	2.2904117697433004
130.0	870.0	2.3054783154621745
130.0	880.0	2.326690355504907
130.0	890.0	2.33771074040422
130.0	900.0	2.3424881401435984
130.0	910.0	2.355450871904639
130.0	920.0	2.356849978636479
130.0	930.0	2.363388641962564
130.0	940.0	2.382747900785233
130.0	950.0	2.3852700569185092
130.0	960.0	2.3829350444412354
130.0	970.0	2.382331265266025
130.0	980.0	2.3699928556050964
130.0	990.0	2.355346183172526
130.0	1000.0	2.358133712841807
130.0	1010.0	2.3442770901555035
130.0	1020.0	2.3369125819140506
130.0	1030.0	2.3284252850352516
130.0	1040.0	2.2972769806661386
130.0	1050.0	2.275654959782129
130.0	1060.0	2.28902402192585
130.0	1070.0	2.2701747797463283
130.0	1080.0	2.240484755099938
130.0	1090.0	2.2319173777606283
130.0	1100.0	2.2302449757471576
130.0	1110.0	2.2342697575345487
130.0	1120.0	2.248431669112698
130.0	1130.0	2.2744101708999116
130.0	1140.0	2.2797649242441134
130.0	1150.0	2.2627778408862738
130.0	1160.0	2.2701947006322785
130.0	1170.0	2.2609881906455915
130.0	1180.0	2.256788597009362
130.0	1190.0	2.2404726760503384
130.0	1200.0	2.2407459427453547
130.0	1210.0	2.2047239894015833
130.0	1220.0	2.2128323457091925
130.0	1230.0	2.1988442431687685
130.0	1240.0	2.16828751189006
130.0	1250.0	2.1220797002265672
130.0	1260.0	2.0645361861263645
130.0	1270.0	2.119280414366485
130.0	1280.0	2.100955401143172
130.0	1290.0	2.0826373515242143
130.0	1300.0	2.0671077388487986
130.0	1310.0	2.058605193122461
130.0	1320.0	2.0526265995113406
130.0	1330.0	2.0465860090091437
130.0	1340.0	2.0424073655198773
130.0	1350.0	2.0390698769644926
130.0	1360.0	2.036755775141372
130.0	1370.0	2.035479944339935
130.0	1380.0	2.03514158528777
130.0	1390.0	2.03514158528777
130.0	1400.0	2.03514158528777
130.0	1410.0	2.03514158528777
130.0	1420.0	2.03514158528777
130.0	1430.0	2.03514158528777
130.0	1440.0	2.03514158528777
130.0	1450.0	2.03514158528777
130.0	1460.0	2.03514158528777
130.0	1470.0	2.03514158528777
130.0	1480.0	2.03514158528777
130.0	1490.0	2.03514158528777
130.0	1500.0	2.03514158528777
130.0	1510.0	2.03514158528777
130.0	1520.0	2.03514158528777
130.0	1530.0	2.03514158528777
130.0	1540.0	2.03514158528777
130.0	1550.0	2.03514158528777
130.0	1560.0	2.03514158528777
130.0	1570.0	2.03514158528777
130.0	1580.0	2.03514158528777
130.0	1590.0	2.03514158528777
130.0	1600.0	2.03514158528777
130.0	1610.0	2.03514158528777
130.0	1620.0	2.03514158528777
130.0	1630.0	2.03514158528777
130.0	1640.0	2.03514158528777
130.0	1650.0	2.03514158528777
130.0	1660.0	2.03514158528777
130.0	1670.0	2.03514158528777
130.0	1680.0	2.03514158528777
130.0	1690.0	2.03514158528777
130.0	1700.0	2.03514158528777
130.0	1710.0	2.03514158528777
130.0	1720.0	2.03514158528777
130.0	1730.0	2.03514158528777
130.0	1740.0	2.03514158528777
130.0	1750.0	2.03514158528777
130.0	1760.0	2.03514158528777
130.0	1770.0	2.03514158528777
130.0	1780.0	2.03514158528777
130.0	1790.0	2.03514158528777
130.0	1800.0	2.03514158528777
130.0	1810.0	2.03514158528777
130.0	1820.0	2.03514158528777
130.0	1830.0	2.03514158528777
130.0	1840.0	2.03514158528777
130.0	1850.0	2.03514158528777
130.0	1860.0	2.03514158528777
140.0	50.0	2.03514158528777
140.0	60.0	2.03514158528777
140.0	70.0	2.03514158528777
140.0	80.0	2.03514158528777
140.0	90.0	2.03514158528777
140.0	100.0	2.03514158528777
140.0	110.0	2.03514158528777
140.0	120.0	2.03514158528777
140.0	130.0	2.03514158528777
140.0	140.0	2.03514158528777
140.0	150.0	2.03514158528777
140.0	160.0	2.03514158528777
140.0	170.0	2.03514158528777
140.0	180.0	2.03514158528777
140.0	190.0	2.03514158528777
140.0	200.0	2.03514158528777
140.0	210.0	2.03514158528777
140.0	220.0	2.03514158528777
140.0	230.0	2.03514158528777
140.0	240.0	2.03514158528777
140.0	250.0	2.03514158528777
140.0	260.0	2.03514158528777
140.0	270.0	2.03514158528777
140.0	280.0	2.03514158528777
140.0	290.0	2.03514158528777
140.0	300.0	2.03514158528777
140.0	310.0	2.03514158528777
140.0	320.0	2.03514158528777
140.0	330.0	2.03514158528777
140.0	340.0	2.03514158528777
140.0	350.0	2.03514158528777
140.0	360.0	2.03514158528777
140.0	370.0	2.03514158528777
140.0	380.0	2.03514158528777
140.0	390.0	2.03514158528777
140.0	400.0	2.03514158528777
140.0	410.0	2.03514158528777
140.0	420.0	2.03514158528777
140.0	430.0	2.03514158528777
140.0	440.0	2.03514158528777
140.0	450.0	2.03514158528777
140.0	460.0	2.03514158528777
140.0	470.0	2.03514158528777
140.0	480.0	2.03514158528777
140.0	490.0	2.035166680232553
140.0	500.0	2.0355925282520566
140.0	510.0	2.0361414891516434
140.0	520.0	2.0373221296527055
140.0	530.0	2.039479039905355
140.0	540.0	2.043191879352926
140.0	550.0	2.0478853122858616
140.0	560.0	2.0523486670261217
140.0	570.0	2.0602978832433223
140.0	580.0	2.0706410632958603
140.0	590.0	2.0836927088545982
140.0	600.0	2.108454437326812
140.0	610.0	2.0887382361485813
140.0	620.0	2.1740302803625258
140.0	630.0	2.2498023417308315
140.0	640.0	2.2516312539041716
140.0	650.0	2.2957823298947733
140.0	660.0	2.2416480826610083
140.0	670.0	2.253735896634727
140.0	680.0	2.2473501285067154
140.0	690.0	2.2738159173011225
140.0	700.0	2.273082310911253
140.0	710.0	2.2582865342531937
140.0	720.0	2.235712833234717
140.0	730.0	2.2414158611164394
140.0	740.0	2.2432834161916597
140.0	750.0	2.2448838392807464
140.0	760.0	2.2417347102761793
140.0	770.0	2.239531765995329
140.0	780.0	2.2310187597093196
140.0	790.0	2.244683150170633
140.0	800.0	2.239882060559159
140.0	810.0	2.234127363371343
140.0	820.0	2.238603500187399
140.0	830.0	2.246781484103257
140.0	840.0	2.261957566516521
140.0	850.0	2.2619131807719066
140.0	860.0	2.279293357764428
140.0	870.0	2.2928651567345066
140.0	880.0	2.3092219414452866
140.0	890.0	2.327527375653186
140.0	900.0	2.337594264176939
140.0	910.0	2.3382619332934325
140.0	920.0	2.3454110822390373
140.0	930.0	2.3463688677507517
140.0	940.0	2.364974096187882
140.0	950.0	2.3759792079693107
140.0	960.0	2.3712183913233065
140.0	970.0	2.366350461561546
140.0	980.0	2.3559013705467104
140.0	990.0	2.348172689946843
140.0	1000.0	2.3399645642895908
140.0	1010.0	2.3335951047359567
140.0	1020.0	2.324883136493053
140.0	1030.0	2.3247871830064386
140.0	1040.0	2.2959991074084733
140.0	1050.0	2.272265150218909
140.0	1060.0	2.256807172618713
140.0	1070.0	2.266217965950038
140.0	1080.0	2.2479671344083356
140.0	1090.0	2.236219232119383
140.0	1100.0	2.227556637254084
140.0	1110.0	2.222130627578129
140.0	1120.0	2.231959183618658
140.0	1130.0	2.265143061972716
140.0	1140.0	2.2656053812313153
140.0	1150.0	2.2609904407123094
140.0	1160.0	2.2744385369005466
140.0	1170.0	2.2824867896408696
140.0	1180.0	2.275292007770557
140.0	1190.0	2.2640156668787657
140.0	1200.0	2.2439083315927357
140.0	1210.0	2.230751570096554
140.0	1220.0	2.2215997371677147
140.0	1230.0	2.2281307439658815
140.0	1240.0	2.219580936039242
140.0	1250.0	2.185050495501765
140.0	1260.0	2.1413837491620846
140.0	1270.0	2.0592372822451708
140.0	1280.0	2.118416972250161
140.0	1290.0	2.0967973308305408
140.0	1300.0	2.0794968271068393
140.0	1310.0	2.067880541544048
140.0	1320.0	2.0572503349948636
140.0	1330.0	2.0503575341851574
140.0	1340.0	2.046054746772601
140.0	1350.0	2.0427988076603283
140.0	1360.0	2.040220318495902
140.0	1370.0	2.0380196096288463
140.0	1380.0	2.03605764431037
140.0	1390.0	2.03514158528777
140.0	1400.0	2.03514158528777
140.0	1410.0	2.03514158528777
140.0	1420.0	2.03514158528777
140.0	1430.0	2.03514158528777
140.0	1440.0	2.03514158528777
140.0	1450.0	2.03514158528777
140.0	1460.0	2.03514158528777
140.0	1470.0	2.03514158528777
140.0	1480.0	2.03514158528777
140.0	1490.0	2.03514158528777
140.0	1500.0	2.03514158528777
140.0	1510.0	2.03514158528777
140.0	1520.0	2.03514158528777
140.0	1530.0	2.03514158528777
140.0	1540.0	2.03514158528777
140.0	1550.0	2.03514158528777
140.0	1560.0	2.03514158528777
140.0	1570.0	2.03514158528777
140.0	1580.0	2.03514158528777
140.0	1590.0	2.03514158528777
140.0	1600.0	2.03514158528777
140.0	1610.0	2.03514158528777
140.0	1620.0	2.03514158528777
140.0	1630.0	2.03514158528777
140.0	1640.0	2.03514158528777
140.0	1650.0	2.03514158528777
140.0	1660.0	2.03514158528777
140.0	1670.0	2.03514158528777
140.0	1680.0	2.03514158528777
140.0	1690.0	2.03514158528777
140.0	1700.0	2.03514158528777
140.0	1710.0	2.03514158528777
140.0	1720.0	2.03514158528777
140.0	1730.0	2.03514158528777
140.0	1740.0	2.03514158528777
140.0	1750.0	2.03514158528777
140.0	1760.0	2.03514158528777
140.0	1770.0	2.03514158528777
140.0	1780.0	2.03514158528777
140.0	1790.0	2.03514158528777
140.0	1800.0	2.03514158528777
140.0	1810.0	2.03514158528777
140.0	1820.0	2.03514158528777
140.0	1830.0	2.03514158528777
140.0	1840.0	2.03514158528777
140.0	1850.0	2.03514158528777
140.0	1860.0	2.03514158528777
150.0	50.0	2.03514158528777
150.0	60.0	2.03514158528777
150.0	70.0	2.03514158528777
150.0	80.0	2.03514158528777
150.0	90.0	2.03514158528777
150.0	100.0	2.03514158528777
150.0	110.0	2.03514158528777
150.0	120.0	2.03514158528777
150.0	130.0	2.03514158528777
150.0	140.0	2.03514158528777
150.0	150.0	2.03514158528777
150.0	160.0	2.03514158528777
150.0	170.0	2.03514158528777
150.0	180.0	2.03514158528777
150.0	190.0	2.03514158528777
150.0	200.0	2.03514158528777
150.0	210.0	2.03514158528777
150.0	220.0	2.03514158528777
150.0	230.0	2.03514158528777
150.0	240.0	2.03514158528777
150.0	250.0	2.03514158528777
150.0	260.0	2.03514158528777
150.0	270.0	2.03514158528777
150.0	280.0	2.03514158528777
150.0	290.0	2.03514158528777
150.0	300.0	2.03514158528777
150.0	310.0	2.03514158528777
150.0	320.0	2.03514158528777
150.0	330.0	2.03514158528777
150.0	340.0	2.03514158528777
150.0	350.0	2.03514158528777
150.0	360.0	2.03514158528777
150.0	370.0	2.03514158528777
150.0	380.0	2.03514158528777
150.0	390.0	2.03514158528777
150.0	400.0	2.03514158528777
150.0	410.0	2.03514158528777
150.0	420.0	2.03514158528777
150.0	430.0	2.03514158528777
150.0	440.0	2.03514158528777
150.0	450.0	2.03514158528777
150.0	460.0	2.03514158528777
150.0	470.0	2.03514158528777
150.0	480.0	2.03514158528777
150.0	490.0	2.0353923091892927
150.0	500.0	2.0370903588203624
150.0	510.0	2.038635794224175
150.0	520.0	2.04034723724887
150.0	530.0	2.0424740066809215
150.0	540.0	2.0470826013689516
150.0	550.0	2.053140239582178
150.0	560.0	2.060310665510206
150.0	570.0	2.0707675626005995
150.0	580.0	2.0858551936009193
150.0	590.0	2.105891563986706
150.0	600.0	2.0725302933644203
150.0	610.0	2.1736284433162587
150.0	620.0	2.2431078061915333
150.0	630.0	2.2506396300683535
150.0	640.0	2.2872919484766046
150.0	650.0	2.23250435671432
150.0	660.0	2.2713588973027226
150.0	670.0	2.2572927703971417
150.0	680.0	2.27874153881839
150.0	690.0	2.283933893293757
150.0	700.0	2.2499099872208346
150.0	710.0	2.252603657616465
150.0	720.0	2.253695160498753
150.0	730.0	2.2501644734444763
150.0	740.0	2.2554565594440654
150.0	750.0	2.2413970909250076
150.0	760.0	2.2514517760691097
150.0	770.0	2.2505985341213273
150.0	780.0	2.236604561706043
150.0	790.0	2.253663707929144
150.0	800.0	2.2432923181747775
150.0	810.0	2.243673340484215
150.0	820.0	2.249767949581049
150.0	830.0	2.252464399304106
150.0	840.0	2.2688008918109515
150.0	850.0	2.267369343649086
150.0	860.0	2.277310274143255
150.0	870.0	2.2939187834039974
150.0	880.0	2.3105028116913506
150.0	890.0	2.3284021123546914
150.0	900.0	2.334048636016638
150.0	910.0	2.3359832517918275
150.0	920.0	2.3410035011567225
150.0	930.0	2.3410129920293326
150.0	940.0	2.3569951935651563
150.0	950.0	2.3781528399980023
150.0	960.0	2.373953876384324
150.0	970.0	2.3633033533420806
150.0	980.0	2.3543093131573656
150.0	990.0	2.3446256659957254
150.0	1000.0	2.344506983819298
150.0	1010.0	2.339813717403594
150.0	1020.0	2.335586763708151
150.0	1030.0	2.321392389937116
150.0	1040.0	2.3104727621283674
150.0	1050.0	2.2862164506652585
150.0	1060.0	2.2690473419004764
150.0	1070.0	2.256735950942111
150.0	1080.0	2.24863778167618
150.0	1090.0	2.2448870355495156
150.0	1100.0	2.23523934569148
150.0	1110.0	2.2352265084463667
150.0	1120.0	2.2363732105498477
150.0	1130.0	2.26031805490059
150.0	1140.0	2.277559526087918
150.0	1150.0	2.2735856094349662
150.0	1160.0	2.282006000670931
150.0	1170.0	2.2853090402512612
150.0	1180.0	2.3047146269886465
150.0	1190.0	2.285531668302113
150.0	1200.0	2.2619077054438463
150.0	1210.0	2.2633325626874314
150.0	1220.0	2.2499456731513012
150.0	1230.0	2.226005970035638
150.0	1240.0	2.2431014672350362
150.0	1250.0	2.2358065072292006
150.0	1260.0	2.1840663715625603
150.0	1270.0	2.1317915101327545
150.0	1280.0	2.055958940987821
150.0	1290.0	2.111233792325243
150.0	1300.0	2.09023804697602
150.0	1310.0	2.0765527993399786
150.0	1320.0	2.062016699442178
150.0	1330.0	2.053597443380676
150.0	1340.0	2.048819531834699
150.0	1350.0	2.0454079773981
150.0	1360.0	2.0425244855481046
150.0	1370.0	2.039533176184817
150.0	1380.0	2.0366438352864478
150.0	1390.0	2.03514158528777
150.0	1400.0	2.03514158528777
150.0	1410.0	2.03514158528777
150.0	1420.0	2.03514158528777
150.0	1430.0	2.03514158528777
150.0	1440.0	2.03514158528777
150.0	1450.0	2.03514158528777
150.0	1460.0	2.03514158528777
150.0	1470.0	2.03514158528777
150.0	1480.0	2.03514158528777
150.0	1490.0	2.03514158528777
150.0	1500.0	2.03514158528777
150.0	1510.0	2.03514158528777
150.0	1520.0	2.03514158528777
150.0	1530.0	2.03514158528777
150.0	1540.0	2.03514158528777
150.0	1550.0	2.03514158528777
150.0	1560.0	2.03514158528777
150.0	1570.0	2.03514158528777
150.0	1580.0	2.03514158528777
150.0	1590.0	2.03514158528777
150.0	1600.0	2.03514158528777
150.0	1610.0	2.03514158528777
150.0	1620.0	2.03514158528777
150.0	1630.0	2.03514158528777
150.0	1640.0	2.03514158528777
150.0	1650.0	2.03514158528777
150.0	1660.0	2.03514158528777
150.0	1670.0	2.03514158528777
150.0	1680.0	2.03514158528777
150.0	1690.0	2.03514158528777
150.0	1700.0	2.03514158528777
150.0	1710.0	2.03514158528777
150.0	1720.0	2.03514158528777
150.0	1730.0	2.03514158528777
150.0	1740.0	2.03514158528777
150.0	1750.0	2.03514158528777
150.0	1760.0	2.03514158528777
150.0	1770.0	2.03514158528777
150.0	1780.0	2.03514158528777
150.0	1790.0	2.03514158528777
150.0	1800.0	2.03514158528777
150.0	1810.0	2.03514158528777
150.0	1820.0	2.03514158528777
150.0	1830.0	2.03514158528777
150.0	1840.0	2.03514158528777
[truncated: 15,836 more rows]
