# Supplementary material for: Characterizing Visual Neurosurgical Expertise in Brain MRI Visualization Using Eye-Tracking and 3D Fractal Dimension Analysis
Source: J Eye Mov Res. 2026 Jun 2;19(3):62. doi: 10.3390/jemr19030062 (PMC13301434; doi:10.3390/jemr19030062)
Supplement: Supplementary file 1 [file jemr-19-00062-s001.zip › jemr-4253847-supplementary/Supplementary files/4_3DFDmapsCalculation/3DFD_Stimuli_BRN40/3DFDs_BRAIN_15_PATH_Temporal heamatoma T2.png_Heatmap_100_10.csv]

50.0	50.0	2.03514158528777
50.0	60.0	2.03514158528777
50.0	70.0	2.03514158528777
50.0	80.0	2.03514158528777
50.0	90.0	2.03514158528777
50.0	100.0	2.03514158528777
50.0	110.0	2.03514158528777
50.0	120.0	2.03514158528777
50.0	130.0	2.03514158528777
50.0	140.0	2.03514158528777
50.0	150.0	2.03514158528777
50.0	160.0	2.03514158528777
50.0	170.0	2.03514158528777
50.0	180.0	2.03514158528777
50.0	190.0	2.03514158528777
50.0	200.0	2.03514158528777
50.0	210.0	2.03514158528777
50.0	220.0	2.03514158528777
50.0	230.0	2.03514158528777
50.0	240.0	2.03514158528777
50.0	250.0	2.03514158528777
50.0	260.0	2.03514158528777
50.0	270.0	2.03514158528777
50.0	280.0	2.03514158528777
50.0	290.0	2.03514158528777
50.0	300.0	2.03514158528777
50.0	310.0	2.03514158528777
50.0	320.0	2.03514158528777
50.0	330.0	2.03514158528777
50.0	340.0	2.03514158528777
50.0	350.0	2.03514158528777
50.0	360.0	2.03514158528777
50.0	370.0	2.03514158528777
50.0	380.0	2.03514158528777
50.0	390.0	2.03514158528777
50.0	400.0	2.03514158528777
50.0	410.0	2.03514158528777
50.0	420.0	2.03514158528777
50.0	430.0	2.03514158528777
50.0	440.0	2.03514158528777
50.0	450.0	2.03514158528777
50.0	460.0	2.03514158528777
50.0	470.0	2.03514158528777
50.0	480.0	2.03514158528777
50.0	490.0	2.03514158528777
50.0	500.0	2.03514158528777
50.0	510.0	2.03514158528777
50.0	520.0	2.048763406824282
50.0	530.0	2.065215039613402
50.0	540.0	2.0790434342100292
50.0	550.0	2.094784976721914
50.0	560.0	2.1079852467179974
50.0	570.0	2.121983999584895
50.0	580.0	2.1361048550648647
50.0	590.0	2.1484436503246047
50.0	600.0	2.158476689145154
50.0	610.0	2.169112996163171
50.0	620.0	2.1699627154472547
50.0	630.0	2.1692884826725103
50.0	640.0	2.171105735411622
50.0	650.0	2.1709209433004886
50.0	660.0	2.1720105556208145
50.0	670.0	2.1709493596003226
50.0	680.0	2.1682884774664575
50.0	690.0	2.167951249487801
50.0	700.0	2.167973463818888
50.0	710.0	2.1701578909480608
50.0	720.0	2.170893321827333
50.0	730.0	2.1719910989722937
50.0	740.0	2.172849386372806
50.0	750.0	2.173624068752275
50.0	760.0	2.175258025353149
50.0	770.0	2.1772332828553664
50.0	780.0	2.178292675825851
50.0	790.0	2.178452622789142
50.0	800.0	2.1802408609044854
50.0	810.0	2.1817813991771335
50.0	820.0	2.183139380764882
50.0	830.0	2.1823391797729546
50.0	840.0	2.180302504161858
50.0	850.0	2.179357873895262
50.0	860.0	2.180691015183275
50.0	870.0	2.1857952478178064
50.0	880.0	2.162733223058002
50.0	890.0	2.164137739278774
50.0	900.0	2.1905372372423604
50.0	910.0	2.21125018464734
50.0	920.0	2.233378292534075
50.0	930.0	2.2282303078761863
50.0	940.0	2.236389100628847
50.0	950.0	2.2359580292016097
50.0	960.0	2.237972989415513
50.0	970.0	2.2332068097760573
50.0	980.0	2.223399457442191
50.0	990.0	2.218944475554653
50.0	1000.0	2.2148288304460784
50.0	1010.0	2.2110937736119207
50.0	1020.0	2.212434738734935
50.0	1030.0	2.1994680441291155
50.0	1040.0	2.1645644639988073
50.0	1050.0	2.129292082018549
50.0	1060.0	2.1542985133557235
50.0	1070.0	2.1824194221826754
50.0	1080.0	2.181409921509573
50.0	1090.0	2.1784559954959173
50.0	1100.0	2.178351343288327
50.0	1110.0	2.177181058722357
50.0	1120.0	2.1743637264963933
50.0	1130.0	2.1764348979745805
50.0	1140.0	2.177465817115223
50.0	1150.0	2.177734773985196
50.0	1160.0	2.1739892876628826
50.0	1170.0	2.1733159177116352
50.0	1180.0	2.1736622895703883
50.0	1190.0	2.173972389676645
50.0	1200.0	2.1752461386833595
50.0	1210.0	2.1763689475942014
50.0	1220.0	2.1749301979168942
50.0	1230.0	2.1704386229684434
50.0	1240.0	2.1694303946773767
50.0	1250.0	2.168934250943717
50.0	1260.0	2.173093479730705
50.0	1270.0	2.172423307989241
50.0	1280.0	2.1721762174693273
50.0	1290.0	2.170594608293434
50.0	1300.0	2.1701596584806375
50.0	1310.0	2.169611553518642
50.0	1320.0	2.15830934038946
50.0	1330.0	2.147136563532497
50.0	1340.0	2.133526204028184
50.0	1350.0	2.1219548820692578
50.0	1360.0	2.1068650744995536
50.0	1370.0	2.095604173146882
50.0	1380.0	2.0810012910216864
50.0	1390.0	2.0678749181272678
50.0	1400.0	2.0530528193074504
50.0	1410.0	2.03514158528777
50.0	1420.0	2.03514158528777
50.0	1430.0	2.03514158528777
50.0	1440.0	2.03514158528777
50.0	1450.0	2.03514158528777
50.0	1460.0	2.03514158528777
50.0	1470.0	2.03514158528777
50.0	1480.0	2.03514158528777
50.0	1490.0	2.03514158528777
50.0	1500.0	2.03514158528777
50.0	1510.0	2.03514158528777
50.0	1520.0	2.03514158528777
50.0	1530.0	2.03514158528777
50.0	1540.0	2.03514158528777
50.0	1550.0	2.03514158528777
50.0	1560.0	2.03514158528777
50.0	1570.0	2.03514158528777
50.0	1580.0	2.03514158528777
50.0	1590.0	2.03514158528777
50.0	1600.0	2.03514158528777
50.0	1610.0	2.03514158528777
50.0	1620.0	2.03514158528777
50.0	1630.0	2.03514158528777
50.0	1640.0	2.03514158528777
50.0	1650.0	2.03514158528777
50.0	1660.0	2.03514158528777
50.0	1670.0	2.03514158528777
50.0	1680.0	2.03514158528777
50.0	1690.0	2.03514158528777
50.0	1700.0	2.03514158528777
50.0	1710.0	2.03514158528777
50.0	1720.0	2.03514158528777
50.0	1730.0	2.03514158528777
50.0	1740.0	2.03514158528777
50.0	1750.0	2.03514158528777
50.0	1760.0	2.03514158528777
50.0	1770.0	2.03514158528777
50.0	1780.0	2.03514158528777
50.0	1790.0	2.03514158528777
50.0	1800.0	2.03514158528777
50.0	1810.0	2.03514158528777
50.0	1820.0	2.03514158528777
50.0	1830.0	2.03514158528777
50.0	1840.0	2.03514158528777
50.0	1850.0	2.03514158528777
50.0	1860.0	2.03514158528777
60.0	50.0	2.03514158528777
60.0	60.0	2.03514158528777
60.0	70.0	2.03514158528777
60.0	80.0	2.03514158528777
60.0	90.0	2.03514158528777
60.0	100.0	2.03514158528777
60.0	110.0	2.03514158528777
60.0	120.0	2.03514158528777
60.0	130.0	2.03514158528777
60.0	140.0	2.03514158528777
60.0	150.0	2.03514158528777
60.0	160.0	2.03514158528777
60.0	170.0	2.03514158528777
60.0	180.0	2.03514158528777
60.0	190.0	2.03514158528777
60.0	200.0	2.03514158528777
60.0	210.0	2.03514158528777
60.0	220.0	2.03514158528777
60.0	230.0	2.03514158528777
60.0	240.0	2.03514158528777
60.0	250.0	2.03514158528777
60.0	260.0	2.03514158528777
60.0	270.0	2.03514158528777
60.0	280.0	2.03514158528777
60.0	290.0	2.03514158528777
60.0	300.0	2.03514158528777
60.0	310.0	2.03514158528777
60.0	320.0	2.03514158528777
60.0	330.0	2.03514158528777
60.0	340.0	2.03514158528777
60.0	350.0	2.03514158528777
60.0	360.0	2.03514158528777
60.0	370.0	2.03514158528777
60.0	380.0	2.03514158528777
60.0	390.0	2.03514158528777
60.0	400.0	2.03514158528777
60.0	410.0	2.03514158528777
60.0	420.0	2.03514158528777
60.0	430.0	2.03514158528777
60.0	440.0	2.03514158528777
60.0	450.0	2.03514158528777
60.0	460.0	2.03514158528777
60.0	470.0	2.03514158528777
60.0	480.0	2.03514158528777
60.0	490.0	2.03514158528777
60.0	500.0	2.03514158528777
60.0	510.0	2.03514158528777
60.0	520.0	2.0519020363880744
60.0	530.0	2.0713186029225588
60.0	540.0	2.088604412846453
60.0	550.0	2.108654779680966
60.0	560.0	2.124089047468027
60.0	570.0	2.140813526480469
60.0	580.0	2.1576713265679515
60.0	590.0	2.171483612310503
60.0	600.0	2.1838496961375267
60.0	610.0	2.196763188413665
60.0	620.0	2.1971656538976396
60.0	630.0	2.1965051787600163
60.0	640.0	2.1974384184736127
60.0	650.0	2.1966164036488904
60.0	660.0	2.198961343777511
60.0	670.0	2.1979198476807764
60.0	680.0	2.1949213296199557
60.0	690.0	2.195411655480238
60.0	700.0	2.1950226283931205
60.0	710.0	2.196177531011926
60.0	720.0	2.196079815146188
60.0	730.0	2.1972382649039983
60.0	740.0	2.198809490328137
60.0	750.0	2.19988803401465
60.0	760.0	2.2004427604051355
60.0	770.0	2.201930542326122
60.0	780.0	2.202094157589068
60.0	790.0	2.2039176995131053
60.0	800.0	2.206565495091746
60.0	810.0	2.208814195895967
60.0	820.0	2.211983292769882
60.0	830.0	2.2110740874030412
60.0	840.0	2.209764065812535
60.0	850.0	2.2080144980877296
60.0	860.0	2.210426078612749
60.0	870.0	2.195523564928789
60.0	880.0	2.2067370898484797
60.0	890.0	2.20697097011785
60.0	900.0	2.208404273535619
60.0	910.0	2.224889430873969
60.0	920.0	2.221565657339294
60.0	930.0	2.2425113997029276
60.0	940.0	2.2262362791353776
60.0	950.0	2.239742319388195
60.0	960.0	2.2347059842069994
60.0	970.0	2.2340226531127216
60.0	980.0	2.2285575727753795
60.0	990.0	2.2165918711269814
60.0	1000.0	2.2136674858613987
60.0	1010.0	2.2170097180146566
60.0	1020.0	2.2278147280744895
60.0	1030.0	2.204367518722256
60.0	1040.0	2.192908722444239
60.0	1050.0	2.169384308089527
60.0	1060.0	2.1827205948789543
60.0	1070.0	2.212044753278709
60.0	1080.0	2.209042689484657
60.0	1090.0	2.206187109145953
60.0	1100.0	2.2062549224759893
60.0	1110.0	2.204591992961817
60.0	1120.0	2.2017913356561
60.0	1130.0	2.2027715781849353
60.0	1140.0	2.2030728898879723
60.0	1150.0	2.202954154542672
60.0	1160.0	2.199432409035027
60.0	1170.0	2.199785662260074
60.0	1180.0	2.199712387095242
60.0	1190.0	2.198836689996709
60.0	1200.0	2.199538161934045
60.0	1210.0	2.2009484815291063
60.0	1220.0	2.199798486927799
60.0	1230.0	2.194431709913591
60.0	1240.0	2.193357000981817
60.0	1250.0	2.19271560210802
60.0	1260.0	2.1966831403550926
60.0	1270.0	2.196670304626931
60.0	1280.0	2.196056014193257
60.0	1290.0	2.1953490140274625
60.0	1300.0	2.1945924338629204
60.0	1310.0	2.193431595431169
60.0	1320.0	2.180054124662666
60.0	1330.0	2.1674409276252593
60.0	1340.0	2.1519698487809027
60.0	1350.0	2.1382890127063163
60.0	1360.0	2.1209608173262855
60.0	1370.0	2.1062717405422786
60.0	1380.0	2.089758230828865
60.0	1390.0	2.073761847076937
60.0	1400.0	2.055792518926085
60.0	1410.0	2.03514158528777
60.0	1420.0	2.03514158528777
60.0	1430.0	2.03514158528777
60.0	1440.0	2.03514158528777
60.0	1450.0	2.03514158528777
60.0	1460.0	2.03514158528777
60.0	1470.0	2.03514158528777
60.0	1480.0	2.03514158528777
60.0	1490.0	2.03514158528777
60.0	1500.0	2.03514158528777
60.0	1510.0	2.03514158528777
60.0	1520.0	2.03514158528777
60.0	1530.0	2.03514158528777
60.0	1540.0	2.03514158528777
60.0	1550.0	2.03514158528777
60.0	1560.0	2.03514158528777
60.0	1570.0	2.03514158528777
60.0	1580.0	2.03514158528777
60.0	1590.0	2.03514158528777
60.0	1600.0	2.03514158528777
60.0	1610.0	2.03514158528777
60.0	1620.0	2.03514158528777
60.0	1630.0	2.03514158528777
60.0	1640.0	2.03514158528777
60.0	1650.0	2.03514158528777
60.0	1660.0	2.03514158528777
60.0	1670.0	2.03514158528777
60.0	1680.0	2.03514158528777
60.0	1690.0	2.03514158528777
60.0	1700.0	2.03514158528777
60.0	1710.0	2.03514158528777
60.0	1720.0	2.03514158528777
60.0	1730.0	2.03514158528777
60.0	1740.0	2.03514158528777
60.0	1750.0	2.03514158528777
60.0	1760.0	2.03514158528777
60.0	1770.0	2.03514158528777
60.0	1780.0	2.03514158528777
60.0	1790.0	2.03514158528777
60.0	1800.0	2.03514158528777
60.0	1810.0	2.03514158528777
60.0	1820.0	2.03514158528777
60.0	1830.0	2.03514158528777
60.0	1840.0	2.03514158528777
60.0	1850.0	2.03514158528777
60.0	1860.0	2.03514158528777
70.0	50.0	2.03514158528777
70.0	60.0	2.03514158528777
70.0	70.0	2.03514158528777
70.0	80.0	2.03514158528777
70.0	90.0	2.03514158528777
70.0	100.0	2.03514158528777
70.0	110.0	2.03514158528777
70.0	120.0	2.03514158528777
70.0	130.0	2.03514158528777
70.0	140.0	2.03514158528777
70.0	150.0	2.03514158528777
70.0	160.0	2.03514158528777
70.0	170.0	2.03514158528777
70.0	180.0	2.03514158528777
70.0	190.0	2.03514158528777
70.0	200.0	2.03514158528777
70.0	210.0	2.03514158528777
70.0	220.0	2.03514158528777
70.0	230.0	2.03514158528777
70.0	240.0	2.03514158528777
70.0	250.0	2.03514158528777
70.0	260.0	2.03514158528777
70.0	270.0	2.03514158528777
70.0	280.0	2.03514158528777
70.0	290.0	2.03514158528777
70.0	300.0	2.03514158528777
70.0	310.0	2.03514158528777
70.0	320.0	2.03514158528777
70.0	330.0	2.03514158528777
70.0	340.0	2.03514158528777
70.0	350.0	2.03514158528777
70.0	360.0	2.03514158528777
70.0	370.0	2.03514158528777
70.0	380.0	2.03514158528777
70.0	390.0	2.03514158528777
70.0	400.0	2.03514158528777
70.0	410.0	2.03514158528777
70.0	420.0	2.03514158528777
70.0	430.0	2.03514158528777
70.0	440.0	2.03514158528777
70.0	450.0	2.03514158528777
70.0	460.0	2.03514158528777
70.0	470.0	2.03514158528777
70.0	480.0	2.03514158528777
70.0	490.0	2.03514158528777
70.0	500.0	2.03514158528777
70.0	510.0	2.03514158528777
70.0	520.0	2.054386178264921
70.0	530.0	2.077157574751941
70.0	540.0	2.0963014451975717
70.0	550.0	2.119269010805073
70.0	560.0	2.1370157964531904
70.0	570.0	2.1569810375939236
70.0	580.0	2.1759526305483052
70.0	590.0	2.192371629935423
70.0	600.0	2.206508247697574
70.0	610.0	2.219860431085307
70.0	620.0	2.2210749152773746
70.0	630.0	2.2197899131081815
70.0	640.0	2.2209679812012726
70.0	650.0	2.220860455525749
70.0	660.0	2.2228031742636767
70.0	670.0	2.2207406089463935
70.0	680.0	2.217397007936099
70.0	690.0	2.2173809503538915
70.0	700.0	2.217125069887428
70.0	710.0	2.219504046224022
70.0	720.0	2.21976224403415
70.0	730.0	2.2214820140926754
70.0	740.0	2.223232825691014
70.0	750.0	2.224170367894818
70.0	760.0	2.224464229200202
70.0	770.0	2.2263088107773616
70.0	780.0	2.226752375319644
70.0	790.0	2.229476584449419
70.0	800.0	2.2328341607385065
70.0	810.0	2.234863188315513
70.0	820.0	2.2377895442656612
70.0	830.0	2.2389447503981303
70.0	840.0	2.2363248139772263
70.0	850.0	2.2344715834283204
70.0	860.0	2.2399483479522924
70.0	870.0	2.2223484774462685
70.0	880.0	2.252707967848953
70.0	890.0	2.223887207020148
70.0	900.0	2.2464008729172362
70.0	910.0	2.2356674630850524
70.0	920.0	2.2301282499156585
70.0	930.0	2.2481399459009266
70.0	940.0	2.2563325301419668
70.0	950.0	2.259542157158563
70.0	960.0	2.2428784096277945
70.0	970.0	2.241645157476554
70.0	980.0	2.230026165940788
70.0	990.0	2.2466175182353747
70.0	1000.0	2.2328695034660098
70.0	1010.0	2.233242047823338
70.0	1020.0	2.240547377680175
70.0	1030.0	2.2195739536000825
70.0	1040.0	2.207108557889302
70.0	1050.0	2.1845619862904453
70.0	1060.0	2.211488155705671
70.0	1070.0	2.230747637268572
70.0	1080.0	2.23460782250962
70.0	1090.0	2.232694305386804
70.0	1100.0	2.2310311862848518
70.0	1110.0	2.22888188734268
70.0	1120.0	2.2263759855289766
70.0	1130.0	2.2283182672928503
70.0	1140.0	2.228379405494751
70.0	1150.0	2.227724502329682
70.0	1160.0	2.2227791049962864
70.0	1170.0	2.224132438540653
70.0	1180.0	2.2249729961875295
70.0	1190.0	2.224421006215803
70.0	1200.0	2.223992478771405
70.0	1210.0	2.225887413932786
70.0	1220.0	2.224576599605187
70.0	1230.0	2.218872169413709
70.0	1240.0	2.217728586381257
70.0	1250.0	2.218061138592651
70.0	1260.0	2.2223469605907593
70.0	1270.0	2.2217448784498703
70.0	1280.0	2.221430361342971
70.0	1290.0	2.2192390194219014
70.0	1300.0	2.21972557415688
70.0	1310.0	2.219338096833343
70.0	1320.0	2.204506011228627
70.0	1330.0	2.190536591120842
70.0	1340.0	2.1732227503528065
70.0	1350.0	2.1571920246137863
70.0	1360.0	2.1371826800829834
70.0	1370.0	2.1207646679713394
70.0	1380.0	2.1014761349821613
70.0	1390.0	2.082715401695617
70.0	1400.0	2.0611657195327906
70.0	1410.0	2.03514158528777
70.0	1420.0	2.03514158528777
70.0	1430.0	2.03514158528777
70.0	1440.0	2.03514158528777
70.0	1450.0	2.03514158528777
70.0	1460.0	2.03514158528777
70.0	1470.0	2.03514158528777
70.0	1480.0	2.03514158528777
70.0	1490.0	2.03514158528777
70.0	1500.0	2.03514158528777
70.0	1510.0	2.03514158528777
70.0	1520.0	2.03514158528777
70.0	1530.0	2.03514158528777
70.0	1540.0	2.03514158528777
70.0	1550.0	2.03514158528777
70.0	1560.0	2.03514158528777
70.0	1570.0	2.03514158528777
70.0	1580.0	2.03514158528777
70.0	1590.0	2.03514158528777
70.0	1600.0	2.03514158528777
70.0	1610.0	2.03514158528777
70.0	1620.0	2.03514158528777
70.0	1630.0	2.03514158528777
70.0	1640.0	2.03514158528777
70.0	1650.0	2.03514158528777
70.0	1660.0	2.03514158528777
70.0	1670.0	2.03514158528777
70.0	1680.0	2.03514158528777
70.0	1690.0	2.03514158528777
70.0	1700.0	2.03514158528777
70.0	1710.0	2.03514158528777
70.0	1720.0	2.03514158528777
70.0	1730.0	2.03514158528777
70.0	1740.0	2.03514158528777
70.0	1750.0	2.03514158528777
70.0	1760.0	2.03514158528777
70.0	1770.0	2.03514158528777
70.0	1780.0	2.03514158528777
70.0	1790.0	2.03514158528777
70.0	1800.0	2.03514158528777
70.0	1810.0	2.03514158528777
70.0	1820.0	2.03514158528777
70.0	1830.0	2.03514158528777
70.0	1840.0	2.03514158528777
70.0	1850.0	2.03514158528777
70.0	1860.0	2.03514158528777
80.0	50.0	2.03514158528777
80.0	60.0	2.03514158528777
80.0	70.0	2.03514158528777
80.0	80.0	2.03514158528777
80.0	90.0	2.03514158528777
80.0	100.0	2.03514158528777
80.0	110.0	2.03514158528777
80.0	120.0	2.03514158528777
80.0	130.0	2.03514158528777
80.0	140.0	2.03514158528777
80.0	150.0	2.03514158528777
80.0	160.0	2.03514158528777
80.0	170.0	2.03514158528777
80.0	180.0	2.03514158528777
80.0	190.0	2.03514158528777
80.0	200.0	2.03514158528777
80.0	210.0	2.03514158528777
80.0	220.0	2.03514158528777
80.0	230.0	2.03514158528777
80.0	240.0	2.03514158528777
80.0	250.0	2.03514158528777
80.0	260.0	2.03514158528777
80.0	270.0	2.03514158528777
80.0	280.0	2.03514158528777
80.0	290.0	2.03514158528777
80.0	300.0	2.03514158528777
80.0	310.0	2.03514158528777
80.0	320.0	2.03514158528777
80.0	330.0	2.03514158528777
80.0	340.0	2.03514158528777
80.0	350.0	2.03514158528777
80.0	360.0	2.03514158528777
80.0	370.0	2.03514158528777
80.0	380.0	2.03514158528777
80.0	390.0	2.03514158528777
80.0	400.0	2.03514158528777
80.0	410.0	2.03514158528777
80.0	420.0	2.03514158528777
80.0	430.0	2.03514158528777
80.0	440.0	2.03514158528777
80.0	450.0	2.03514158528777
80.0	460.0	2.03514158528777
80.0	470.0	2.03514158528777
80.0	480.0	2.03514158528777
80.0	490.0	2.03514158528777
80.0	500.0	2.03514158528777
80.0	510.0	2.03514158528777
80.0	520.0	2.057512327523592
80.0	530.0	2.083381033372691
80.0	540.0	2.1071738012453656
80.0	550.0	2.131960094585113
80.0	560.0	2.152923266861554
80.0	570.0	2.17495372375076
80.0	580.0	2.1968869732361607
80.0	590.0	2.21456644314196
80.0	600.0	2.229488729450695
80.0	610.0	2.2450414677907844
80.0	620.0	2.2454499309229865
80.0	630.0	2.2438148033913548
80.0	640.0	2.24425888944998
80.0	650.0	2.24341740711782
80.0	660.0	2.244597955887841
80.0	670.0	2.2410671936385684
80.0	680.0	2.2372832257078192
80.0	690.0	2.2366382990018288
80.0	700.0	2.237521168336162
80.0	710.0	2.238900931424659
80.0	720.0	2.240291542621577
80.0	730.0	2.2421129539756146
80.0	740.0	2.2448954786467743
80.0	750.0	2.2527862694669336
80.0	760.0	2.222117779485781
80.0	770.0	2.2307847943740784
80.0	780.0	2.2382114128317703
80.0	790.0	2.2410614647333738
80.0	800.0	2.2481636304310135
80.0	810.0	2.230293564868389
80.0	820.0	2.2240850076881444
80.0	830.0	2.2317525727720873
80.0	840.0	2.228824647691886
80.0	850.0	2.2460921791893047
80.0	860.0	2.2560097822527654
80.0	870.0	2.2371001835594324
80.0	880.0	2.2563344766645543
80.0	890.0	2.213780106183233
80.0	900.0	2.242815608521698
80.0	910.0	2.2543500149139306
80.0	920.0	2.2428884772775226
80.0	930.0	2.2599082199672607
80.0	940.0	2.263134349897451
80.0	950.0	2.246146941119323
80.0	960.0	2.248905923614369
80.0	970.0	2.2497775648887566
80.0	980.0	2.2380580216035515
80.0	990.0	2.2366814231544683
80.0	1000.0	2.245220741092589
80.0	1010.0	2.2475344751047786
80.0	1020.0	2.2430861802632167
80.0	1030.0	2.2330477198707515
80.0	1040.0	2.2262490629933818
80.0	1050.0	2.2119034518258487
80.0	1060.0	2.233508029933281
80.0	1070.0	2.264894878657168
80.0	1080.0	2.2754994982378536
80.0	1090.0	2.273780309384566
80.0	1100.0	2.2712065460057
80.0	1110.0	2.2671302815018723
80.0	1120.0	2.264651495155409
80.0	1130.0	2.2661070709113655
80.0	1140.0	2.2648165639709283
80.0	1150.0	2.2632928679840445
80.0	1160.0	2.2551447127768594
80.0	1170.0	2.2525194049955437
80.0	1180.0	2.248596509442866
80.0	1190.0	2.2484861134163117
80.0	1200.0	2.2488702732194144
80.0	1210.0	2.251437059545575
80.0	1220.0	2.2497431060246758
80.0	1230.0	2.243111054419874
80.0	1240.0	2.2411260482193427
80.0	1250.0	2.240177361303068
80.0	1260.0	2.2441024081049923
80.0	1270.0	2.2432826396980237
80.0	1280.0	2.2427673919157525
80.0	1290.0	2.240501723789673
80.0	1300.0	2.240840021451988
80.0	1310.0	2.2394755249393747
80.0	1320.0	2.223939605717875
80.0	1330.0	2.2096409008514786
80.0	1340.0	2.191123622933227
80.0	1350.0	2.173329015578222
80.0	1360.0	2.1515195898607793
80.0	1370.0	2.131497631019639
80.0	1380.0	2.110806804758097
80.0	1390.0	2.0890953224646025
80.0	1400.0	2.063890605466439
80.0	1410.0	2.03514158528777
80.0	1420.0	2.03514158528777
80.0	1430.0	2.03514158528777
80.0	1440.0	2.03514158528777
80.0	1450.0	2.03514158528777
80.0	1460.0	2.03514158528777
80.0	1470.0	2.03514158528777
80.0	1480.0	2.03514158528777
80.0	1490.0	2.03514158528777
80.0	1500.0	2.03514158528777
80.0	1510.0	2.03514158528777
80.0	1520.0	2.03514158528777
80.0	1530.0	2.03514158528777
80.0	1540.0	2.03514158528777
80.0	1550.0	2.03514158528777
80.0	1560.0	2.03514158528777
80.0	1570.0	2.03514158528777
80.0	1580.0	2.03514158528777
80.0	1590.0	2.03514158528777
80.0	1600.0	2.03514158528777
80.0	1610.0	2.03514158528777
80.0	1620.0	2.03514158528777
80.0	1630.0	2.03514158528777
80.0	1640.0	2.03514158528777
80.0	1650.0	2.03514158528777
80.0	1660.0	2.03514158528777
80.0	1670.0	2.03514158528777
80.0	1680.0	2.03514158528777
80.0	1690.0	2.03514158528777
80.0	1700.0	2.03514158528777
80.0	1710.0	2.03514158528777
80.0	1720.0	2.03514158528777
80.0	1730.0	2.03514158528777
80.0	1740.0	2.03514158528777
80.0	1750.0	2.03514158528777
80.0	1760.0	2.03514158528777
80.0	1770.0	2.03514158528777
80.0	1780.0	2.03514158528777
80.0	1790.0	2.03514158528777
80.0	1800.0	2.03514158528777
80.0	1810.0	2.03514158528777
80.0	1820.0	2.03514158528777
80.0	1830.0	2.03514158528777
80.0	1840.0	2.03514158528777
80.0	1850.0	2.03514158528777
80.0	1860.0	2.03514158528777
90.0	50.0	2.03514158528777
90.0	60.0	2.03514158528777
90.0	70.0	2.03514158528777
90.0	80.0	2.03514158528777
90.0	90.0	2.03514158528777
90.0	100.0	2.03514158528777
90.0	110.0	2.03514158528777
90.0	120.0	2.03514158528777
90.0	130.0	2.03514158528777
90.0	140.0	2.03514158528777
90.0	150.0	2.03514158528777
90.0	160.0	2.03514158528777
90.0	170.0	2.03514158528777
90.0	180.0	2.03514158528777
90.0	190.0	2.03514158528777
90.0	200.0	2.03514158528777
90.0	210.0	2.03514158528777
90.0	220.0	2.03514158528777
90.0	230.0	2.03514158528777
90.0	240.0	2.03514158528777
90.0	250.0	2.03514158528777
90.0	260.0	2.03514158528777
90.0	270.0	2.03514158528777
90.0	280.0	2.03514158528777
90.0	290.0	2.03514158528777
90.0	300.0	2.03514158528777
90.0	310.0	2.03514158528777
90.0	320.0	2.03514158528777
90.0	330.0	2.03514158528777
90.0	340.0	2.03514158528777
90.0	350.0	2.03514158528777
90.0	360.0	2.03514158528777
90.0	370.0	2.03514158528777
90.0	380.0	2.03514158528777
90.0	390.0	2.03514158528777
90.0	400.0	2.03514158528777
90.0	410.0	2.03514158528777
90.0	420.0	2.03514158528777
90.0	430.0	2.03514158528777
90.0	440.0	2.03514158528777
90.0	450.0	2.03514158528777
90.0	460.0	2.03514158528777
90.0	470.0	2.03514158528777
90.0	480.0	2.03514158528777
90.0	490.0	2.03514158528777
90.0	500.0	2.03514158528777
90.0	510.0	2.03514158528777
90.0	520.0	2.0611484425388342
90.0	530.0	2.090950904980823
90.0	540.0	2.119959994627678
90.0	550.0	2.1480936552477217
90.0	560.0	2.1709349175332466
90.0	570.0	2.193819043629797
90.0	580.0	2.2159077239839235
90.0	590.0	2.236134845666056
90.0	600.0	2.2536895279760865
90.0	610.0	2.2716489949206604
90.0	620.0	2.2730157155269324
90.0	630.0	2.2712194307488773
90.0	640.0	2.2696574661902122
90.0	650.0	2.2672553526560466
90.0	660.0	2.268899218522564
90.0	670.0	2.2664596418344236
90.0	680.0	2.2634960280125442
90.0	690.0	2.2623477253622117
90.0	700.0	2.2623864569404257
90.0	710.0	2.261889297961124
90.0	720.0	2.2644530689262248
90.0	730.0	2.244007488335347
90.0	740.0	2.248181353964449
90.0	750.0	2.265774566068208
90.0	760.0	2.261980963617447
90.0	770.0	2.2705811070388178
90.0	780.0	2.2653705723289015
90.0	790.0	2.272142378390503
90.0	800.0	2.277143338904036
90.0	810.0	2.271929411790169
90.0	820.0	2.2753165902909256
90.0	830.0	2.2788138983362094
90.0	840.0	2.272336562725747
90.0	850.0	2.2567093387714805
90.0	860.0	2.254432506098866
90.0	870.0	2.2749085817707577
90.0	880.0	2.2637158924035545
90.0	890.0	2.2316396535980156
90.0	900.0	2.252779031949684
90.0	910.0	2.235448576708762
90.0	920.0	2.258236904138623
90.0	930.0	2.2618422464764842
90.0	940.0	2.2548600471092124
90.0	950.0	2.255425622395557
90.0	960.0	2.2659135070515983
90.0	970.0	2.262219752799617
90.0	980.0	2.249505303310773
90.0	990.0	2.240303817315678
90.0	1000.0	2.239834592091308
90.0	1010.0	2.262021189917231
90.0	1020.0	2.2613758249846456
90.0	1030.0	2.2388804567704694
90.0	1040.0	2.2090216613675033
90.0	1050.0	2.209869283734011
90.0	1060.0	2.236985190806016
90.0	1070.0	2.271095620871827
90.0	1080.0	2.2571751244347467
90.0	1090.0	2.2586191346365196
90.0	1100.0	2.2521777767493467
90.0	1110.0	2.2415264014632004
90.0	1120.0	2.2470471031139163
90.0	1130.0	2.2737784208643603
90.0	1140.0	2.264538748252165
90.0	1150.0	2.2637984931746975
90.0	1160.0	2.259657507200721
90.0	1170.0	2.25305756792196
90.0	1180.0	2.2740430316286147
90.0	1190.0	2.267731286502235
90.0	1200.0	2.273800798382276
90.0	1210.0	2.276580467178977
90.0	1220.0	2.273937933232379
90.0	1230.0	2.267924635495244
90.0	1240.0	2.265464949789156
90.0	1250.0	2.2645158131816427
90.0	1260.0	2.268570099279411
90.0	1270.0	2.2683161235503664
90.0	1280.0	2.2679434914886105
90.0	1290.0	2.265626833682402
90.0	1300.0	2.265297906811858
90.0	1310.0	2.264023128772522
90.0	1320.0	2.2476721326381592
90.0	1330.0	2.2309045031193726
90.0	1340.0	2.210380703245951
90.0	1350.0	2.1902953626282042
90.0	1360.0	2.1669394570425484
90.0	1370.0	2.1444104133351956
90.0	1380.0	2.1210091811673095
90.0	1390.0	2.0971517351359927
90.0	1400.0	2.068559983836341
90.0	1410.0	2.035191770159851
90.0	1420.0	2.03514158528777
90.0	1430.0	2.03514158528777
90.0	1440.0	2.03514158528777
90.0	1450.0	2.03514158528777
90.0	1460.0	2.03514158528777
90.0	1470.0	2.03514158528777
90.0	1480.0	2.03514158528777
90.0	1490.0	2.03514158528777
90.0	1500.0	2.03514158528777
90.0	1510.0	2.03514158528777
90.0	1520.0	2.03514158528777
90.0	1530.0	2.03514158528777
90.0	1540.0	2.03514158528777
90.0	1550.0	2.03514158528777
90.0	1560.0	2.03514158528777
90.0	1570.0	2.03514158528777
90.0	1580.0	2.03514158528777
90.0	1590.0	2.03514158528777
90.0	1600.0	2.03514158528777
90.0	1610.0	2.03514158528777
90.0	1620.0	2.03514158528777
90.0	1630.0	2.03514158528777
90.0	1640.0	2.03514158528777
90.0	1650.0	2.03514158528777
90.0	1660.0	2.03514158528777
90.0	1670.0	2.03514158528777
90.0	1680.0	2.03514158528777
90.0	1690.0	2.03514158528777
90.0	1700.0	2.03514158528777
90.0	1710.0	2.03514158528777
90.0	1720.0	2.03514158528777
90.0	1730.0	2.03514158528777
90.0	1740.0	2.03514158528777
90.0	1750.0	2.03514158528777
90.0	1760.0	2.03514158528777
90.0	1770.0	2.03514158528777
90.0	1780.0	2.03514158528777
90.0	1790.0	2.03514158528777
90.0	1800.0	2.03514158528777
90.0	1810.0	2.03514158528777
90.0	1820.0	2.03514158528777
90.0	1830.0	2.03514158528777
90.0	1840.0	2.03514158528777
90.0	1850.0	2.03514158528777
90.0	1860.0	2.03514158528777
100.0	50.0	2.03514158528777
100.0	60.0	2.03514158528777
100.0	70.0	2.03514158528777
100.0	80.0	2.03514158528777
100.0	90.0	2.03514158528777
100.0	100.0	2.03514158528777
100.0	110.0	2.03514158528777
100.0	120.0	2.03514158528777
100.0	130.0	2.03514158528777
100.0	140.0	2.03514158528777
100.0	150.0	2.03514158528777
100.0	160.0	2.03514158528777
100.0	170.0	2.03514158528777
100.0	180.0	2.03514158528777
100.0	190.0	2.03514158528777
100.0	200.0	2.03514158528777
100.0	210.0	2.03514158528777
100.0	220.0	2.03514158528777
100.0	230.0	2.03514158528777
100.0	240.0	2.03514158528777
100.0	250.0	2.03514158528777
100.0	260.0	2.03514158528777
100.0	270.0	2.03514158528777
100.0	280.0	2.03514158528777
100.0	290.0	2.03514158528777
100.0	300.0	2.03514158528777
100.0	310.0	2.03514158528777
100.0	320.0	2.03514158528777
100.0	330.0	2.03514158528777
100.0	340.0	2.03514158528777
100.0	350.0	2.03514158528777
100.0	360.0	2.03514158528777
100.0	370.0	2.03514158528777
100.0	380.0	2.03514158528777
100.0	390.0	2.03514158528777
100.0	400.0	2.03514158528777
100.0	410.0	2.03514158528777
100.0	420.0	2.03514158528777
100.0	430.0	2.03514158528777
100.0	440.0	2.03514158528777
100.0	450.0	2.03514158528777
100.0	460.0	2.03514158528777
100.0	470.0	2.03514158528777
100.0	480.0	2.03514158528777
100.0	490.0	2.03514158528777
100.0	500.0	2.03514158528777
100.0	510.0	2.03514158528777
100.0	520.0	2.0713142194868324
100.0	530.0	2.10336703292644
100.0	540.0	2.1359171455164856
100.0	550.0	2.15913839719402
100.0	560.0	2.190449551199114
100.0	570.0	2.2170846031728124
100.0	580.0	2.2410534988877573
100.0	590.0	2.2626455560091934
100.0	600.0	2.2799234242238153
100.0	610.0	2.3035250118004806
100.0	620.0	2.312157805659701
100.0	630.0	2.308946567920833
100.0	640.0	2.308057926137874
100.0	650.0	2.3062713303279874
100.0	660.0	2.3098702473723822
100.0	670.0	2.308574637133397
100.0	680.0	2.306583199736322
100.0	690.0	2.3022320124744815
100.0	700.0	2.303197277460645
100.0	710.0	2.301757991545481
100.0	720.0	2.268912332072812
100.0	730.0	2.28188036836563
100.0	740.0	2.287746860271436
100.0	750.0	2.2564348625412203
100.0	760.0	2.259050025550201
100.0	770.0	2.265017913239602
100.0	780.0	2.2688137257473024
100.0	790.0	2.261671472799701
100.0	800.0	2.244384586985563
100.0	810.0	2.252442031280579
100.0	820.0	2.2472078908795923
100.0	830.0	2.258853643936559
100.0	840.0	2.2489828102740774
100.0	850.0	2.254749954594703
100.0	860.0	2.254186362826327
100.0	870.0	2.24998233910609
100.0	880.0	2.2669569981399014
100.0	890.0	2.24849977473395
100.0	900.0	2.272948607649914
100.0	910.0	2.274630917192644
100.0	920.0	2.276231016336875
100.0	930.0	2.2736188969536077
100.0	940.0	2.2807358044508304
100.0	950.0	2.286281972886123
100.0	960.0	2.287341074375526
100.0	970.0	2.2822423363081366
100.0	980.0	2.273321303157346
100.0	990.0	2.2644473736232436
100.0	1000.0	2.2488691930741433
100.0	1010.0	2.2634271682329676
100.0	1020.0	2.273337741600119
100.0	1030.0	2.257981808722987
100.0	1040.0	2.2509975590914513
100.0	1050.0	2.2112783397803497
100.0	1060.0	2.2227066787117424
100.0	1070.0	2.255702103534926
100.0	1080.0	2.2682405943395767
100.0	1090.0	2.257057658594024
100.0	1100.0	2.2279024551747963
100.0	1110.0	2.2119797951176805
100.0	1120.0	2.2097492588559415
100.0	1130.0	2.2122016561356292
100.0	1140.0	2.22489364379871
100.0	1150.0	2.2285086563135352
100.0	1160.0	2.2328643883833985
100.0	1170.0	2.2192862441867995
100.0	1180.0	2.235536112808159
100.0	1190.0	2.279362952255812
100.0	1200.0	2.268485025934419
100.0	1210.0	2.3046695385048825
100.0	1220.0	2.3029750371555044
100.0	1230.0	2.2973092334159597
100.0	1240.0	2.2957366606892897
100.0	1250.0	2.2869770216386307
100.0	1260.0	2.3026365409275162
100.0	1270.0	2.3010128284276856
100.0	1280.0	2.2961479115194066
100.0	1290.0	2.3024664154075403
100.0	1300.0	2.3043018410124976
100.0	1310.0	2.297235955224561
100.0	1320.0	2.2797170466668364
100.0	1330.0	2.2618812294399895
100.0	1340.0	2.229718201569512
100.0	1350.0	2.213255091981139
100.0	1360.0	2.1880184895328365
100.0	1370.0	2.153945459207491
100.0	1380.0	2.1385400934884955
100.0	1390.0	2.1110089774112057
100.0	1400.0	2.0766490832444506
100.0	1410.0	2.0364292685499903
100.0	1420.0	2.03514158528777
100.0	1430.0	2.03514158528777
100.0	1440.0	2.03514158528777
100.0	1450.0	2.03514158528777
100.0	1460.0	2.03514158528777
100.0	1470.0	2.03514158528777
100.0	1480.0	2.03514158528777
100.0	1490.0	2.03514158528777
100.0	1500.0	2.03514158528777
100.0	1510.0	2.03514158528777
100.0	1520.0	2.03514158528777
100.0	1530.0	2.03514158528777
100.0	1540.0	2.03514158528777
100.0	1550.0	2.03514158528777
100.0	1560.0	2.03514158528777
100.0	1570.0	2.03514158528777
100.0	1580.0	2.03514158528777
100.0	1590.0	2.03514158528777
100.0	1600.0	2.03514158528777
100.0	1610.0	2.03514158528777
100.0	1620.0	2.03514158528777
100.0	1630.0	2.03514158528777
100.0	1640.0	2.03514158528777
100.0	1650.0	2.03514158528777
100.0	1660.0	2.03514158528777
100.0	1670.0	2.03514158528777
100.0	1680.0	2.03514158528777
100.0	1690.0	2.03514158528777
100.0	1700.0	2.03514158528777
100.0	1710.0	2.03514158528777
100.0	1720.0	2.03514158528777
100.0	1730.0	2.03514158528777
100.0	1740.0	2.03514158528777
100.0	1750.0	2.03514158528777
100.0	1760.0	2.03514158528777
100.0	1770.0	2.03514158528777
100.0	1780.0	2.03514158528777
100.0	1790.0	2.03514158528777
100.0	1800.0	2.03514158528777
100.0	1810.0	2.03514158528777
100.0	1820.0	2.03514158528777
100.0	1830.0	2.03514158528777
100.0	1840.0	2.03514158528777
100.0	1850.0	2.03514158528777
100.0	1860.0	2.03514158528777
110.0	50.0	2.03514158528777
110.0	60.0	2.03514158528777
110.0	70.0	2.03514158528777
110.0	80.0	2.03514158528777
110.0	90.0	2.03514158528777
110.0	100.0	2.03514158528777
110.0	110.0	2.03514158528777
110.0	120.0	2.03514158528777
110.0	130.0	2.03514158528777
110.0	140.0	2.03514158528777
110.0	150.0	2.03514158528777
110.0	160.0	2.03514158528777
110.0	170.0	2.03514158528777
110.0	180.0	2.03514158528777
110.0	190.0	2.03514158528777
110.0	200.0	2.03514158528777
110.0	210.0	2.03514158528777
110.0	220.0	2.03514158528777
110.0	230.0	2.03514158528777
110.0	240.0	2.03514158528777
110.0	250.0	2.03514158528777
110.0	260.0	2.03514158528777
110.0	270.0	2.03514158528777
110.0	280.0	2.03514158528777
110.0	290.0	2.03514158528777
110.0	300.0	2.03514158528777
110.0	310.0	2.03514158528777
110.0	320.0	2.03514158528777
110.0	330.0	2.03514158528777
110.0	340.0	2.03514158528777
110.0	350.0	2.03514158528777
110.0	360.0	2.03514158528777
110.0	370.0	2.03514158528777
110.0	380.0	2.03514158528777
110.0	390.0	2.03514158528777
110.0	400.0	2.03514158528777
110.0	410.0	2.03514158528777
110.0	420.0	2.03514158528777
110.0	430.0	2.03514158528777
110.0	440.0	2.03514158528777
110.0	450.0	2.03514158528777
110.0	460.0	2.03514158528777
110.0	470.0	2.03514158528777
110.0	480.0	2.03514158528777
110.0	490.0	2.03514158528777
110.0	500.0	2.03514158528777
110.0	510.0	2.03514158528777
110.0	520.0	2.0799376714275457
110.0	530.0	2.1129131731214876
110.0	540.0	2.1483135531552704
110.0	550.0	2.1712055697198993
110.0	560.0	2.2106946805814034
110.0	570.0	2.2376843338623242
110.0	580.0	2.2656265640625137
110.0	590.0	2.2879412245518718
110.0	600.0	2.3059508037325886
110.0	610.0	2.3285100748703913
110.0	620.0	2.3298840552188014
110.0	630.0	2.3263690374494086
110.0	640.0	2.320467402033104
110.0	650.0	2.319305926386904
110.0	660.0	2.3221239542183145
110.0	670.0	2.319393514807229
110.0	680.0	2.303088435124164
110.0	690.0	2.3081786946451572
110.0	700.0	2.3132765665887502
110.0	710.0	2.2549587300868286
110.0	720.0	2.272211374589495
110.0	730.0	2.3002208918733436
110.0	740.0	2.2748353396181145
110.0	750.0	2.2902633508726926
110.0	760.0	2.288332799279918
110.0	770.0	2.2982695195177008
110.0	780.0	2.292061017000592
110.0	790.0	2.2777281138391428
110.0	800.0	2.291981036137425
110.0	810.0	2.2899840368212994
110.0	820.0	2.2965732089260715
110.0	830.0	2.2863878284097576
110.0	840.0	2.2840482843468553
110.0	850.0	2.2748778988442564
110.0	860.0	2.2892542425077043
110.0	870.0	2.2688236239016137
110.0	880.0	2.284693221385031
110.0	890.0	2.2690339367301924
110.0	900.0	2.2820716376319847
110.0	910.0	2.2925128171471836
110.0	920.0	2.278413658124692
110.0	930.0	2.290921356083418
110.0	940.0	2.301655626143072
110.0	950.0	2.298846392930808
110.0	960.0	2.2922967204420037
110.0	970.0	2.28948616179001
110.0	980.0	2.2747501545228492
110.0	990.0	2.2738791269827128
110.0	1000.0	2.2624699959139196
110.0	1010.0	2.260851013339493
110.0	1020.0	2.2634597274288084
110.0	1030.0	2.257302026006482
110.0	1040.0	2.2353010338577093
110.0	1050.0	2.2306066411553083
110.0	1060.0	2.266814106467184
110.0	1070.0	2.2819648141250575
110.0	1080.0	2.295682917547849
110.0	1090.0	2.2789928485502573
110.0	1100.0	2.2795089697768045
110.0	1110.0	2.270196147109839
110.0	1120.0	2.264154701657939
110.0	1130.0	2.26819740938275
110.0	1140.0	2.25280635047118
110.0	1150.0	2.2693653203128066
110.0	1160.0	2.273811543930067
110.0	1170.0	2.2699917850813307
110.0	1180.0	2.256543933695846
110.0	1190.0	2.2380072150786083
110.0	1200.0	2.29593771937028
110.0	1210.0	2.296384682499739
110.0	1220.0	2.327049513217568
110.0	1230.0	2.3245326849529824
110.0	1240.0	2.322261769790008
110.0	1250.0	2.318134786749345
110.0	1260.0	2.3186251046630773
110.0	1270.0	2.316507585666821
110.0	1280.0	2.309604439456385
110.0	1290.0	2.3198744171184025
110.0	1300.0	2.3061441509119254
110.0	1310.0	2.3181359527249072
110.0	1320.0	2.2834573763438373
110.0	1330.0	2.2740808266044596
110.0	1340.0	2.2430316391982035
110.0	1350.0	2.2266057212343044
110.0	1360.0	2.2058248222060537
110.0	1370.0	2.175737293265063
110.0	1380.0	2.1534728552820157
110.0	1390.0	2.126892215978391
110.0	1400.0	2.0855940045607038
110.0	1410.0	2.0367677899882337
110.0	1420.0	2.03514158528777
110.0	1430.0	2.03514158528777
110.0	1440.0	2.03514158528777
110.0	1450.0	2.03514158528777
110.0	1460.0	2.03514158528777
110.0	1470.0	2.03514158528777
110.0	1480.0	2.03514158528777
110.0	1490.0	2.03514158528777
110.0	1500.0	2.03514158528777
110.0	1510.0	2.03514158528777
110.0	1520.0	2.03514158528777
110.0	1530.0	2.03514158528777
110.0	1540.0	2.03514158528777
110.0	1550.0	2.03514158528777
110.0	1560.0	2.03514158528777
110.0	1570.0	2.03514158528777
110.0	1580.0	2.03514158528777
110.0	1590.0	2.03514158528777
110.0	1600.0	2.03514158528777
110.0	1610.0	2.03514158528777
110.0	1620.0	2.03514158528777
110.0	1630.0	2.03514158528777
110.0	1640.0	2.03514158528777
110.0	1650.0	2.03514158528777
110.0	1660.0	2.03514158528777
110.0	1670.0	2.03514158528777
110.0	1680.0	2.03514158528777
110.0	1690.0	2.03514158528777
110.0	1700.0	2.03514158528777
110.0	1710.0	2.03514158528777
110.0	1720.0	2.03514158528777
110.0	1730.0	2.03514158528777
110.0	1740.0	2.03514158528777
110.0	1750.0	2.03514158528777
110.0	1760.0	2.03514158528777
110.0	1770.0	2.03514158528777
110.0	1780.0	2.03514158528777
110.0	1790.0	2.03514158528777
110.0	1800.0	2.03514158528777
110.0	1810.0	2.03514158528777
110.0	1820.0	2.03514158528777
110.0	1830.0	2.03514158528777
110.0	1840.0	2.03514158528777
110.0	1850.0	2.03514158528777
110.0	1860.0	2.03514158528777
120.0	50.0	2.03514158528777
120.0	60.0	2.03514158528777
120.0	70.0	2.03514158528777
120.0	80.0	2.03514158528777
120.0	90.0	2.03514158528777
120.0	100.0	2.03514158528777
120.0	110.0	2.03514158528777
120.0	120.0	2.03514158528777
120.0	130.0	2.03514158528777
120.0	140.0	2.03514158528777
120.0	150.0	2.03514158528777
120.0	160.0	2.03514158528777
120.0	170.0	2.03514158528777
120.0	180.0	2.03514158528777
120.0	190.0	2.03514158528777
120.0	200.0	2.03514158528777
120.0	210.0	2.03514158528777
120.0	220.0	2.03514158528777
120.0	230.0	2.03514158528777
120.0	240.0	2.03514158528777
120.0	250.0	2.03514158528777
120.0	260.0	2.03514158528777
120.0	270.0	2.03514158528777
120.0	280.0	2.03514158528777
120.0	290.0	2.03514158528777
120.0	300.0	2.03514158528777
120.0	310.0	2.03514158528777
120.0	320.0	2.03514158528777
120.0	330.0	2.03514158528777
120.0	340.0	2.03514158528777
120.0	350.0	2.03514158528777
120.0	360.0	2.03514158528777
120.0	370.0	2.03514158528777
120.0	380.0	2.03514158528777
120.0	390.0	2.03514158528777
120.0	400.0	2.03514158528777
120.0	410.0	2.03514158528777
120.0	420.0	2.03514158528777
120.0	430.0	2.03514158528777
120.0	440.0	2.03514158528777
120.0	450.0	2.03514158528777
120.0	460.0	2.03514158528777
120.0	470.0	2.03514158528777
120.0	480.0	2.03514158528777
120.0	490.0	2.03514158528777
120.0	500.0	2.03514158528777
120.0	510.0	2.035229395647406
120.0	520.0	2.0943478345268125
120.0	530.0	2.1304840434748127
120.0	540.0	2.169955159367711
120.0	550.0	2.1925506234942143
120.0	560.0	2.2257273111642077
120.0	570.0	2.2569507682546734
120.0	580.0	2.2727572775356943
120.0	590.0	2.297534439867754
120.0	600.0	2.316743243207991
120.0	610.0	2.3421413747659576
120.0	620.0	2.333696715116326
120.0	630.0	2.333413109792233
120.0	640.0	2.330393208246195
120.0	650.0	2.331726987336996
120.0	660.0	2.337975667401296
120.0	670.0	2.335823776182374
120.0	680.0	2.331207210318902
120.0	690.0	2.3344936813033486
120.0	700.0	2.2813939743536507
120.0	710.0	2.286895728813183
120.0	720.0	2.321156125148305
120.0	730.0	2.30223491819805
120.0	740.0	2.3101565560035486
120.0	750.0	2.3099397205115944
120.0	760.0	2.315407830916311
120.0	770.0	2.3164012574597064
120.0	780.0	2.2979930290922375
120.0	790.0	2.3051449287885135
120.0	800.0	2.298046245315027
120.0	810.0	2.30733815061077
120.0	820.0	2.2992302359701764
120.0	830.0	2.2866946632826273
120.0	840.0	2.27805945670471
120.0	850.0	2.270726998931939
120.0	860.0	2.2690071142310266
120.0	870.0	2.266358470202586
120.0	880.0	2.2751129059282165
120.0	890.0	2.275256752083477
120.0	900.0	2.2951857669655773
120.0	910.0	2.2741326262322072
120.0	920.0	2.2908834246292806
120.0	930.0	2.3080306427125508
120.0	940.0	2.3159080579292506
120.0	950.0	2.3105345327678286
120.0	960.0	2.3053763247322254
120.0	970.0	2.302343164926038
120.0	980.0	2.2924492388782403
120.0	990.0	2.287567696192184
120.0	1000.0	2.2710544972741276
120.0	1010.0	2.2725573105161407
120.0	1020.0	2.2779870783645957
120.0	1030.0	2.2504121507948387
120.0	1040.0	2.25547782126034
120.0	1050.0	2.257472020298434
120.0	1060.0	2.2756872160773622
120.0	1070.0	2.3060726173507677
120.0	1080.0	2.293515125587413
120.0	1090.0	2.297992978471294
120.0	1100.0	2.2920834223170514
120.0	1110.0	2.2914045762052937
120.0	1120.0	2.2849196460136034
120.0	1130.0	2.2762563420975277
120.0	1140.0	2.2688658986196457
120.0	1150.0	2.2622899378089456
120.0	1160.0	2.2634172740833263
120.0	1170.0	2.2658387320086106
120.0	1180.0	2.258253387314585
120.0	1190.0	2.2704677517378427
120.0	1200.0	2.256118703810951
120.0	1210.0	2.2961627621964147
120.0	1220.0	2.2814902927115908
120.0	1230.0	2.3067726707375424
120.0	1240.0	2.324582963855662
120.0	1250.0	2.3297634116570447
120.0	1260.0	2.3289035932226616
120.0	1270.0	2.3269737502703682
120.0	1280.0	2.3219886486239454
120.0	1290.0	2.332583821838426
120.0	1300.0	2.321428141002932
120.0	1310.0	2.310664879089115
120.0	1320.0	2.280056406235313
120.0	1330.0	2.2707036613693545
120.0	1340.0	2.2386355595031304
120.0	1350.0	2.2222533742086963
120.0	1360.0	2.2004685441753895
120.0	1370.0	2.1725161974471114
120.0	1380.0	2.15308525462263
120.0	1390.0	2.123341360065811
120.0	1400.0	2.078449042582783
120.0	1410.0	2.039512735417214
120.0	1420.0	2.03514158528777
120.0	1430.0	2.03514158528777
120.0	1440.0	2.03514158528777
120.0	1450.0	2.03514158528777
120.0	1460.0	2.03514158528777
120.0	1470.0	2.03514158528777
120.0	1480.0	2.03514158528777
120.0	1490.0	2.03514158528777
120.0	1500.0	2.03514158528777
120.0	1510.0	2.03514158528777
120.0	1520.0	2.03514158528777
120.0	1530.0	2.03514158528777
120.0	1540.0	2.03514158528777
120.0	1550.0	2.03514158528777
120.0	1560.0	2.03514158528777
120.0	1570.0	2.03514158528777
120.0	1580.0	2.03514158528777
120.0	1590.0	2.03514158528777
120.0	1600.0	2.03514158528777
120.0	1610.0	2.03514158528777
120.0	1620.0	2.03514158528777
120.0	1630.0	2.03514158528777
120.0	1640.0	2.03514158528777
120.0	1650.0	2.03514158528777
120.0	1660.0	2.03514158528777
120.0	1670.0	2.03514158528777
120.0	1680.0	2.03514158528777
120.0	1690.0	2.03514158528777
120.0	1700.0	2.03514158528777
120.0	1710.0	2.03514158528777
120.0	1720.0	2.03514158528777
120.0	1730.0	2.03514158528777
120.0	1740.0	2.03514158528777
120.0	1750.0	2.03514158528777
120.0	1760.0	2.03514158528777
120.0	1770.0	2.03514158528777
120.0	1780.0	2.03514158528777
120.0	1790.0	2.03514158528777
120.0	1800.0	2.03514158528777
120.0	1810.0	2.03514158528777
120.0	1820.0	2.03514158528777
120.0	1830.0	2.03514158528777
120.0	1840.0	2.03514158528777
120.0	1850.0	2.03514158528777
120.0	1860.0	2.03514158528777
130.0	50.0	2.03514158528777
130.0	60.0	2.03514158528777
130.0	70.0	2.03514158528777
130.0	80.0	2.03514158528777
130.0	90.0	2.03514158528777
130.0	100.0	2.03514158528777
130.0	110.0	2.03514158528777
130.0	120.0	2.03514158528777
130.0	130.0	2.03514158528777
130.0	140.0	2.03514158528777
130.0	150.0	2.03514158528777
130.0	160.0	2.03514158528777
130.0	170.0	2.03514158528777
130.0	180.0	2.03514158528777
130.0	190.0	2.03514158528777
130.0	200.0	2.03514158528777
130.0	210.0	2.03514158528777
130.0	220.0	2.03514158528777
130.0	230.0	2.03514158528777
130.0	240.0	2.03514158528777
130.0	250.0	2.03514158528777
130.0	260.0	2.03514158528777
130.0	270.0	2.03514158528777
130.0	280.0	2.03514158528777
130.0	290.0	2.03514158528777
130.0	300.0	2.03514158528777
130.0	310.0	2.03514158528777
130.0	320.0	2.03514158528777
130.0	330.0	2.03514158528777
130.0	340.0	2.03514158528777
130.0	350.0	2.03514158528777
130.0	360.0	2.03514158528777
130.0	370.0	2.03514158528777
130.0	380.0	2.03514158528777
130.0	390.0	2.03514158528777
130.0	400.0	2.03514158528777
130.0	410.0	2.03514158528777
130.0	420.0	2.03514158528777
130.0	430.0	2.03514158528777
130.0	440.0	2.03514158528777
130.0	450.0	2.03514158528777
130.0	460.0	2.03514158528777
130.0	470.0	2.03514158528777
130.0	480.0	2.03514158528777
130.0	490.0	2.03514158528777
130.0	500.0	2.03514158528777
130.0	510.0	2.0352920797343095
130.0	520.0	2.095479313042766
130.0	530.0	2.132303826896341
130.0	540.0	2.172655948235826
130.0	550.0	2.187514665036604
130.0	560.0	2.225999722630741
130.0	570.0	2.257101050362052
130.0	580.0	2.275294306912055
130.0	590.0	2.30205199343839
130.0	600.0	2.318549410500581
130.0	610.0	2.343168461559706
130.0	620.0	2.334141410928751
130.0	630.0	2.3394529115318368
130.0	640.0	2.331503682035369
130.0	650.0	2.333150539689215
130.0	660.0	2.3410657157224413
130.0	670.0	2.3393692531195365
130.0	680.0	2.300241413086882
130.0	690.0	2.278339874226748
130.0	700.0	2.2881294811343005
130.0	710.0	2.3148421286966547
130.0	720.0	2.3377887375537485
130.0	730.0	2.287114546800064
130.0	740.0	2.2966061896311567
130.0	750.0	2.3013816540192
130.0	760.0	2.2777008859977106
130.0	770.0	2.2847769393401802
130.0	780.0	2.2809591003354908
130.0	790.0	2.266399352023597
130.0	800.0	2.2584291631703923
130.0	810.0	2.2590273383980524
130.0	820.0	2.260843925126165
130.0	830.0	2.2425120897321476
130.0	840.0	2.2335441286442586
130.0	850.0	2.2443046873311863
130.0	860.0	2.238291573661959
130.0	870.0	2.2412928537189964
130.0	880.0	2.2651661833667998
130.0	890.0	2.2677051363314167
130.0	900.0	2.297548553814522
130.0	910.0	2.297495771712161
130.0	920.0	2.2960325928953242
130.0	930.0	2.3121770767859156
130.0	940.0	2.321370055742678
130.0	950.0	2.3180679399689903
130.0	960.0	2.3217336209240154
130.0	970.0	2.321265671786222
130.0	980.0	2.3056464458096912
130.0	990.0	2.2960111223817186
130.0	1000.0	2.288508076287408
130.0	1010.0	2.287074752253672
130.0	1020.0	2.2808428196682926
130.0	1030.0	2.266875232006682
130.0	1040.0	2.281539740851872
130.0	1050.0	2.265542692306548
130.0	1060.0	2.2713607624519416
130.0	1070.0	2.268545893282895
130.0	1080.0	2.278190194688177
130.0	1090.0	2.2647639487899642
130.0	1100.0	2.2650004706643676
130.0	1110.0	2.2725958909233768
130.0	1120.0	2.267467310078401
130.0	1130.0	2.252640637689489
130.0	1140.0	2.2569810626891913
130.0	1150.0	2.263893761574098
130.0	1160.0	2.2731922082541605
130.0	1170.0	2.251896170602597
130.0	1180.0	2.2722404508427743
130.0	1190.0	2.2705530779137835
130.0	1200.0	2.276903260908011
130.0	1210.0	2.333681983158423
130.0	1220.0	2.3094020000479287
130.0	1230.0	2.2896859937261245
130.0	1240.0	2.3142497727155407
130.0	1250.0	2.3416981265154644
130.0	1260.0	2.3395108946628462
130.0	1270.0	2.337007295228228
130.0	1280.0	2.3284486383028122
130.0	1290.0	2.3423307739869164
130.0	1300.0	2.330964213182506
130.0	1310.0	2.318799329902895
130.0	1320.0	2.279625138387653
130.0	1330.0	2.2709412198617547
130.0	1340.0	2.2319106424276174
130.0	1350.0	2.225916426002794
130.0	1360.0	2.202949354905435
130.0	1370.0	2.1737648992784804
130.0	1380.0	2.1560157958726593
130.0	1390.0	2.1246186650596126
130.0	1400.0	2.0751510000318394
130.0	1410.0	2.0407068964697763
130.0	1420.0	2.03514158528777
130.0	1430.0	2.03514158528777
130.0	1440.0	2.03514158528777
130.0	1450.0	2.03514158528777
130.0	1460.0	2.03514158528777
130.0	1470.0	2.03514158528777
130.0	1480.0	2.03514158528777
130.0	1490.0	2.03514158528777
130.0	1500.0	2.03514158528777
130.0	1510.0	2.03514158528777
130.0	1520.0	2.03514158528777
130.0	1530.0	2.03514158528777
130.0	1540.0	2.03514158528777
130.0	1550.0	2.03514158528777
130.0	1560.0	2.03514158528777
130.0	1570.0	2.03514158528777
130.0	1580.0	2.03514158528777
130.0	1590.0	2.03514158528777
130.0	1600.0	2.03514158528777
130.0	1610.0	2.03514158528777
130.0	1620.0	2.03514158528777
130.0	1630.0	2.03514158528777
130.0	1640.0	2.03514158528777
130.0	1650.0	2.03514158528777
130.0	1660.0	2.03514158528777
130.0	1670.0	2.03514158528777
130.0	1680.0	2.03514158528777
130.0	1690.0	2.03514158528777
130.0	1700.0	2.03514158528777
130.0	1710.0	2.03514158528777
130.0	1720.0	2.03514158528777
130.0	1730.0	2.03514158528777
130.0	1740.0	2.03514158528777
130.0	1750.0	2.03514158528777
130.0	1760.0	2.03514158528777
130.0	1770.0	2.03514158528777
130.0	1780.0	2.03514158528777
130.0	1790.0	2.03514158528777
130.0	1800.0	2.03514158528777
130.0	1810.0	2.03514158528777
130.0	1820.0	2.03514158528777
130.0	1830.0	2.03514158528777
130.0	1840.0	2.03514158528777
130.0	1850.0	2.03514158528777
130.0	1860.0	2.03514158528777
140.0	50.0	2.03514158528777
140.0	60.0	2.03514158528777
140.0	70.0	2.03514158528777
140.0	80.0	2.03514158528777
140.0	90.0	2.03514158528777
140.0	100.0	2.03514158528777
140.0	110.0	2.03514158528777
140.0	120.0	2.03514158528777
140.0	130.0	2.03514158528777
140.0	140.0	2.03514158528777
140.0	150.0	2.03514158528777
140.0	160.0	2.03514158528777
140.0	170.0	2.03514158528777
140.0	180.0	2.03514158528777
140.0	190.0	2.03514158528777
140.0	200.0	2.03514158528777
140.0	210.0	2.03514158528777
140.0	220.0	2.03514158528777
140.0	230.0	2.03514158528777
140.0	240.0	2.03514158528777
140.0	250.0	2.03514158528777
140.0	260.0	2.03514158528777
140.0	270.0	2.03514158528777
140.0	280.0	2.03514158528777
140.0	290.0	2.03514158528777
140.0	300.0	2.03514158528777
140.0	310.0	2.03514158528777
140.0	320.0	2.03514158528777
140.0	330.0	2.03514158528777
140.0	340.0	2.03514158528777
140.0	350.0	2.03514158528777
140.0	360.0	2.03514158528777
140.0	370.0	2.03514158528777
140.0	380.0	2.03514158528777
140.0	390.0	2.03514158528777
140.0	400.0	2.03514158528777
140.0	410.0	2.03514158528777
140.0	420.0	2.03514158528777
140.0	430.0	2.03514158528777
140.0	440.0	2.03514158528777
140.0	450.0	2.03514158528777
140.0	460.0	2.03514158528777
140.0	470.0	2.03514158528777
140.0	480.0	2.03514158528777
140.0	490.0	2.03514158528777
140.0	500.0	2.03514158528777
140.0	510.0	2.0352920797343095
140.0	520.0	2.097008054782969
140.0	530.0	2.128395654763802
140.0	540.0	2.1699534664092264
140.0	550.0	2.1810898231253186
140.0	560.0	2.219691475581904
140.0	570.0	2.2480816474330805
140.0	580.0	2.267125108705693
140.0	590.0	2.2940436749840765
140.0	600.0	2.309552873723431
140.0	610.0	2.334507558376608
140.0	620.0	2.333569401255312
140.0	630.0	2.337163860354529
140.0	640.0	2.3317323924414746
140.0	650.0	2.3350706788625084
140.0	660.0	2.3423299102594206
140.0	670.0	2.3435344831671405
140.0	680.0	2.304404941214308
140.0	690.0	2.287116615863204
140.0	700.0	2.30297073439078
140.0	710.0	2.3104010223785183
140.0	720.0	2.310320029625545
140.0	730.0	2.2862019111185337
140.0	740.0	2.2895759555529334
140.0	750.0	2.2842136939863904
140.0	760.0	2.269863560340805
140.0	770.0	2.271945650405351
140.0	780.0	2.24834218398776
140.0	790.0	2.2477371180654857
140.0	800.0	2.247040341148283
140.0	810.0	2.234461115102676
140.0	820.0	2.2328789302007195
140.0	830.0	2.2219505385444025
140.0	840.0	2.2199408610925393
140.0	850.0	2.2107174399880085
140.0	860.0	2.216893983175074
140.0	870.0	2.2470379864137358
140.0	880.0	2.2652342599648225
140.0	890.0	2.2680151277788134
140.0	900.0	2.299669839689009
140.0	910.0	2.3026811648406422
140.0	920.0	2.3158459469650428
140.0	930.0	2.327964380862464
140.0	940.0	2.336548509820468
140.0	950.0	2.3308756231867918
140.0	960.0	2.333336972950397
140.0	970.0	2.3328680357608285
140.0	980.0	2.3163734034451213
140.0	990.0	2.2970444767189226
140.0	1000.0	2.2808030720590216
140.0	1010.0	2.282468086703877
140.0	1020.0	2.287212417163565
140.0	1030.0	2.2744361363280676
140.0	1040.0	2.2640729232599686
140.0	1050.0	2.2486112260099533
140.0	1060.0	2.251994427745842
140.0	1070.0	2.258652809030594
140.0	1080.0	2.24390663088363
140.0	1090.0	2.239293528649816
140.0	1100.0	2.240176840241388
140.0	1110.0	2.2405003680028472
140.0	1120.0	2.230846830446416
140.0	1130.0	2.2487285291406063
140.0	1140.0	2.2408190598877242
140.0	1150.0	2.2457132353939793
140.0	1160.0	2.238772612029623
140.0	1170.0	2.254906421521141
140.0	1180.0	2.253186562307128
140.0	1190.0	2.272398605586801
140.0	1200.0	2.277163397940198
140.0	1210.0	2.2841813193874136
140.0	1220.0	2.316907701748604
140.0	1230.0	2.290481569692189
140.0	1240.0	2.2825296630632717
140.0	1250.0	2.3070355566401135
140.0	1260.0	2.3383502107487835
140.0	1270.0	2.3379772492163937
140.0	1280.0	2.328986969574972
140.0	1290.0	2.340697465121679
140.0	1300.0	2.323722100031157
140.0	1310.0	2.3139805234156303
140.0	1320.0	2.279600024005861
140.0	1330.0	2.2696119534063715
140.0	1340.0	2.225441759015777
140.0	1350.0	2.2204281701510897
140.0	1360.0	2.1927923525902764
140.0	1370.0	2.1608916820059743
140.0	1380.0	2.1449428717687913
140.0	1390.0	2.1191761198050174
140.0	1400.0	2.0699015005399732
140.0	1410.0	2.0410411071320818
140.0	1420.0	2.03514158528777
140.0	1430.0	2.03514158528777
140.0	1440.0	2.03514158528777
140.0	1450.0	2.03514158528777
140.0	1460.0	2.03514158528777
140.0	1470.0	2.03514158528777
140.0	1480.0	2.03514158528777
140.0	1490.0	2.03514158528777
140.0	1500.0	2.03514158528777
140.0	1510.0	2.03514158528777
140.0	1520.0	2.03514158528777
140.0	1530.0	2.03514158528777
140.0	1540.0	2.03514158528777
140.0	1550.0	2.03514158528777
140.0	1560.0	2.03514158528777
140.0	1570.0	2.03514158528777
140.0	1580.0	2.03514158528777
140.0	1590.0	2.03514158528777
140.0	1600.0	2.03514158528777
140.0	1610.0	2.03514158528777
140.0	1620.0	2.03514158528777
140.0	1630.0	2.03514158528777
140.0	1640.0	2.03514158528777
140.0	1650.0	2.03514158528777
140.0	1660.0	2.03514158528777
140.0	1670.0	2.03514158528777
140.0	1680.0	2.03514158528777
140.0	1690.0	2.03514158528777
140.0	1700.0	2.03514158528777
140.0	1710.0	2.03514158528777
140.0	1720.0	2.03514158528777
140.0	1730.0	2.03514158528777
140.0	1740.0	2.03514158528777
140.0	1750.0	2.03514158528777
140.0	1760.0	2.03514158528777
140.0	1770.0	2.03514158528777
140.0	1780.0	2.03514158528777
140.0	1790.0	2.03514158528777
140.0	1800.0	2.03514158528777
140.0	1810.0	2.03514158528777
140.0	1820.0	2.03514158528777
140.0	1830.0	2.03514158528777
140.0	1840.0	2.03514158528777
140.0	1850.0	2.03514158528777
140.0	1860.0	2.03514158528777
150.0	50.0	2.03514158528777
150.0	60.0	2.03514158528777
150.0	70.0	2.03514158528777
150.0	80.0	2.03514158528777
150.0	90.0	2.03514158528777
150.0	100.0	2.03514158528777
150.0	110.0	2.03514158528777
150.0	120.0	2.03514158528777
150.0	130.0	2.03514158528777
150.0	140.0	2.03514158528777
150.0	150.0	2.03514158528777
150.0	160.0	2.03514158528777
150.0	170.0	2.03514158528777
150.0	180.0	2.03514158528777
150.0	190.0	2.03514158528777
150.0	200.0	2.03514158528777
150.0	210.0	2.03514158528777
150.0	220.0	2.03514158528777
150.0	230.0	2.03514158528777
150.0	240.0	2.03514158528777
150.0	250.0	2.03514158528777
150.0	260.0	2.03514158528777
150.0	270.0	2.03514158528777
150.0	280.0	2.03514158528777
150.0	290.0	2.03514158528777
150.0	300.0	2.03514158528777
150.0	310.0	2.03514158528777
150.0	320.0	2.03514158528777
150.0	330.0	2.03514158528777
150.0	340.0	2.03514158528777
150.0	350.0	2.03514158528777
150.0	360.0	2.03514158528777
150.0	370.0	2.03514158528777
150.0	380.0	2.03514158528777
150.0	390.0	2.03514158528777
150.0	400.0	2.03514158528777
150.0	410.0	2.03514158528777
150.0	420.0	2.03514158528777
150.0	430.0	2.03514158528777
150.0	440.0	2.03514158528777
150.0	450.0	2.03514158528777
150.0	460.0	2.03514158528777
150.0	470.0	2.03514158528777
150.0	480.0	2.03514158528777
150.0	490.0	2.03514158528777
150.0	500.0	2.03514158528777
150.0	510.0	2.0352920797343095
150.0	520.0	2.0996651183442543
150.0	530.0	2.1315919747877086
150.0	540.0	2.1724872443436487
150.0	550.0	2.1831760449479938
150.0	560.0	2.223343153066808
150.0	570.0	2.2513369470921347
150.0	580.0	2.273225344951511
150.0	590.0	2.297525066498822
150.0	600.0	2.314946340598331
150.0	610.0	2.337331959210377
150.0	620.0	2.3225995162038315
150.0	630.0	2.326677924291944
150.0	640.0	2.333643893572033
150.0	650.0	2.3257762175669034
150.0	660.0	2.335890310684306
150.0	670.0	2.312313551108264
150.0	680.0	2.283295381230562
150.0	690.0	2.2972265386958552
150.0	700.0	2.3071636372375397
150.0	710.0	2.3087459508099215
150.0	720.0	2.3027435514408916
150.0	730.0	2.287372263649296
150.0	740.0	2.2677152703153105
150.0	750.0	2.2544280700544754
150.0	760.0	2.2518437410837775
150.0	770.0	2.239001628752485
150.0	780.0	2.238340540844947
150.0	790.0	2.2242434390615373
150.0	800.0	2.2083370109778664
150.0	810.0	2.217055167129063
150.0	820.0	2.1993267604109557
150.0	830.0	2.2044715278145266
150.0	840.0	2.201338071640019
150.0	850.0	2.198004267611338
150.0	860.0	2.2032243811770478
150.0	870.0	2.223833782215826
150.0	880.0	2.257048060094743
150.0	890.0	2.2744379454736157
150.0	900.0	2.3036153484296173
150.0	910.0	2.3041570016208848
150.0	920.0	2.320636552476176
150.0	930.0	2.331656626986429
150.0	940.0	2.344138683963403
150.0	950.0	2.3401571225457714
150.0	960.0	2.3458724365434076
150.0	970.0	2.337946008354817
150.0	980.0	2.3264179499015594
150.0	990.0	2.3070167811239877
150.0	1000.0	2.2920182778286082
150.0	1010.0	2.2931506961542816
150.0	1020.0	2.2928071964488526
150.0	1030.0	2.2768153868888574
150.0	1040.0	2.269830870814758
150.0	1050.0	2.239820218734776
150.0	1060.0	2.238360818489827
150.0	1070.0	2.224438984167666
150.0	1080.0	2.2175806830965135
150.0	1090.0	2.2232816555804207
150.0	1100.0	2.1997130933786058
150.0	1110.0	2.19557869085784
150.0	1120.0	2.1853413401349817
150.0	1130.0	2.198075017111786
150.0	1140.0	2.217385766580058
150.0	1150.0	2.2165387225395747
150.0	1160.0	2.2202779152438716
150.0	1170.0	2.2310166807582035
150.0	1180.0	2.22904437955336
150.0	1190.0	2.247188661930058
150.0	1200.0	2.25128691234946
150.0	1210.0	2.2818839846797574
150.0	1220.0	2.30910658405796
150.0	1230.0	2.299123602377139
150.0	1240.0	2.2865797563093184
150.0	1250.0	2.287015189908094
150.0	1260.0	2.31513658106468
150.0	1270.0	2.3376209967878143
150.0	1280.0	2.3359145134732353
150.0	1290.0	2.3468157696684444
150.0	1300.0	2.3280690068732626
150.0	1310.0	2.3217006744515714
150.0	1320.0	2.282226134609305
150.0	1330.0	2.273454509522117
150.0	1340.0	2.2309115538237005
150.0	1350.0	2.2280819035549304
150.0	1360.0	2.195737412107217
150.0	1370.0	2.161789001395633
150.0	1380.0	2.1471172777797305
150.0	1390.0	2.120433831693917
150.0	1400.0	2.0702426093497452
150.0	1410.0	2.0411590749893356
150.0	1420.0	2.03514158528777
150.0	1430.0	2.03514158528777
150.0	1440.0	2.03514158528777
150.0	1450.0	2.03514158528777
150.0	1460.0	2.03514158528777
150.0	1470.0	2.03514158528777
150.0	1480.0	2.03514158528777
150.0	1490.0	2.03514158528777
150.0	1500.0	2.03514158528777
150.0	1510.0	2.03514158528777
150.0	1520.0	2.03514158528777
150.0	1530.0	2.03514158528777
150.0	1540.0	2.03514158528777
150.0	1550.0	2.03514158528777
150.0	1560.0	2.03514158528777
150.0	1570.0	2.03514158528777
150.0	1580.0	2.03514158528777
150.0	1590.0	2.03514158528777
150.0	1600.0	2.03514158528777
150.0	1610.0	2.03514158528777
150.0	1620.0	2.03514158528777
150.0	1630.0	2.03514158528777
150.0	1640.0	2.03514158528777
150.0	1650.0	2.03514158528777
150.0	1660.0	2.03514158528777
150.0	1670.0	2.03514158528777
150.0	1680.0	2.03514158528777
150.0	1690.0	2.03514158528777
150.0	1700.0	2.03514158528777
150.0	1710.0	2.03514158528777
150.0	1720.0	2.03514158528777
150.0	1730.0	2.03514158528777
150.0	1740.0	2.03514158528777
150.0	1750.0	2.03514158528777
150.0	1760.0	2.03514158528777
150.0	1770.0	2.03514158528777
150.0	1780.0	2.03514158528777
150.0	1790.0	2.03514158528777
150.0	1800.0	2.03514158528777
150.0	1810.0	2.03514158528777
150.0	1820.0	2.03514158528777
150.0	1830.0	2.03514158528777
150.0	1840.0	2.03514158528777
[truncated: 15,836 more rows]
