# Supplementary material for: Characterizing Visual Neurosurgical Expertise in Brain MRI Visualization Using Eye-Tracking and 3D Fractal Dimension Analysis
Source: J Eye Mov Res. 2026 Jun 2;19(3):62. doi: 10.3390/jemr19030062 (PMC13301434; doi:10.3390/jemr19030062)
Supplement: Supplementary file 1 [file jemr-19-00062-s001.zip › jemr-4253847-supplementary/Supplementary files/4_3DFDmapsCalculation/3DFD_Stimuli_BRN40/3DFDs_BRAIN_16_PATH_Convexity Meningioma.png_Heatmap_100_10.csv]

50.0	50.0	2.03514158528777
50.0	60.0	2.03514158528777
50.0	70.0	2.03514158528777
50.0	80.0	2.03514158528777
50.0	90.0	2.03514158528777
50.0	100.0	2.03514158528777
50.0	110.0	2.03514158528777
50.0	120.0	2.03514158528777
50.0	130.0	2.03514158528777
50.0	140.0	2.03514158528777
50.0	150.0	2.03514158528777
50.0	160.0	2.03514158528777
50.0	170.0	2.03514158528777
50.0	180.0	2.03514158528777
50.0	190.0	2.03514158528777
50.0	200.0	2.03514158528777
50.0	210.0	2.03514158528777
50.0	220.0	2.03514158528777
50.0	230.0	2.03514158528777
50.0	240.0	2.03514158528777
50.0	250.0	2.03514158528777
50.0	260.0	2.03514158528777
50.0	270.0	2.03514158528777
50.0	280.0	2.03514158528777
50.0	290.0	2.03514158528777
50.0	300.0	2.03514158528777
50.0	310.0	2.03514158528777
50.0	320.0	2.03514158528777
50.0	330.0	2.03514158528777
50.0	340.0	2.03514158528777
50.0	350.0	2.03514158528777
50.0	360.0	2.03514158528777
50.0	370.0	2.03514158528777
50.0	380.0	2.03514158528777
50.0	390.0	2.03514158528777
50.0	400.0	2.03514158528777
50.0	410.0	2.03514158528777
50.0	420.0	2.03514158528777
50.0	430.0	2.03514158528777
50.0	440.0	2.03514158528777
50.0	450.0	2.03514158528777
50.0	460.0	2.03514158528777
50.0	470.0	2.03514158528777
50.0	480.0	2.03514158528777
50.0	490.0	2.03514158528777
50.0	500.0	2.03514158528777
50.0	510.0	2.03514158528777
50.0	520.0	2.035229395647406
50.0	530.0	2.0353547325245507
50.0	540.0	2.035987630713432
50.0	550.0	2.0370920827683197
50.0	560.0	2.038086814585028
50.0	570.0	2.0417471049739455
50.0	580.0	2.0471067289675426
50.0	590.0	2.0508967816281127
50.0	600.0	2.0555926956199078
50.0	610.0	2.0606736367387963
50.0	620.0	2.0639216548956214
50.0	630.0	2.0663561581434924
50.0	640.0	2.0682139159860053
50.0	650.0	2.0738206466897897
50.0	660.0	2.0796071945544288
50.0	670.0	2.0850486523032767
50.0	680.0	2.0917976239722273
50.0	690.0	2.099437633318039
50.0	700.0	2.112026836245417
50.0	710.0	2.122243905657126
50.0	720.0	2.134411723356892
50.0	730.0	2.153011884410366
50.0	740.0	2.123352036782945
50.0	750.0	2.137814564848938
50.0	760.0	2.1756041714400585
50.0	770.0	2.2110230662938872
50.0	780.0	2.22946360068276
50.0	790.0	2.2107874436738055
50.0	800.0	2.21528837259548
50.0	810.0	2.2226635908082457
50.0	820.0	2.2278898194454415
50.0	830.0	2.2292258169320758
50.0	840.0	2.2387165357706578
50.0	850.0	2.240557875165957
50.0	860.0	2.2435612828700524
50.0	870.0	2.2462863919983054
50.0	880.0	2.2453557477894943
50.0	890.0	2.253770794003666
50.0	900.0	2.2548548699192197
50.0	910.0	2.2611789154383697
50.0	920.0	2.2664827069773366
50.0	930.0	2.2658419394729394
50.0	940.0	2.2642111938615193
50.0	950.0	2.260396045468384
50.0	960.0	2.2666916409314477
50.0	970.0	2.2750817237483303
50.0	980.0	2.262791623097779
50.0	990.0	2.2624360665962917
50.0	1000.0	2.258295038860568
50.0	1010.0	2.2447065621362805
50.0	1020.0	2.2518315774469757
50.0	1030.0	2.2272425478166866
50.0	1040.0	2.239651513802461
50.0	1050.0	2.2276075744709147
50.0	1060.0	2.217825563294694
50.0	1070.0	2.2015763523342495
50.0	1080.0	2.1896234513087505
50.0	1090.0	2.17798945144109
50.0	1100.0	2.1787826759246522
50.0	1110.0	2.2035940610090976
50.0	1120.0	2.186840077151759
50.0	1130.0	2.1573677927563537
50.0	1140.0	2.125857384625308
50.0	1150.0	2.1184221877827647
50.0	1160.0	2.1530664293833306
50.0	1170.0	2.1357557651446366
50.0	1180.0	2.1211910259839177
50.0	1190.0	2.112113418223096
50.0	1200.0	2.105028681972658
50.0	1210.0	2.0961499618840254
50.0	1220.0	2.087482448933548
50.0	1230.0	2.080629884060241
50.0	1240.0	2.0744280759050553
50.0	1250.0	2.069617755936299
50.0	1260.0	2.0626516527949477
50.0	1270.0	2.0563735160048413
50.0	1280.0	2.0512424173091297
50.0	1290.0	2.047753913155541
50.0	1300.0	2.04172411828495
50.0	1310.0	2.038770784162976
50.0	1320.0	2.0370389365392367
50.0	1330.0	2.035720467442385
50.0	1340.0	2.03514158528777
50.0	1350.0	2.03514158528777
50.0	1360.0	2.03514158528777
50.0	1370.0	2.03514158528777
50.0	1380.0	2.03514158528777
50.0	1390.0	2.03514158528777
50.0	1400.0	2.03514158528777
50.0	1410.0	2.03514158528777
50.0	1420.0	2.03514158528777
50.0	1430.0	2.03514158528777
50.0	1440.0	2.03514158528777
50.0	1450.0	2.03514158528777
50.0	1460.0	2.03514158528777
50.0	1470.0	2.03514158528777
50.0	1480.0	2.03514158528777
50.0	1490.0	2.03514158528777
50.0	1500.0	2.03514158528777
50.0	1510.0	2.03514158528777
50.0	1520.0	2.03514158528777
50.0	1530.0	2.03514158528777
50.0	1540.0	2.03514158528777
50.0	1550.0	2.03514158528777
50.0	1560.0	2.03514158528777
50.0	1570.0	2.03514158528777
50.0	1580.0	2.03514158528777
50.0	1590.0	2.03514158528777
50.0	1600.0	2.03514158528777
50.0	1610.0	2.03514158528777
50.0	1620.0	2.03514158528777
50.0	1630.0	2.03514158528777
50.0	1640.0	2.03514158528777
50.0	1650.0	2.03514158528777
50.0	1660.0	2.03514158528777
50.0	1670.0	2.03514158528777
50.0	1680.0	2.03514158528777
50.0	1690.0	2.03514158528777
50.0	1700.0	2.03514158528777
50.0	1710.0	2.03514158528777
50.0	1720.0	2.03514158528777
50.0	1730.0	2.03514158528777
50.0	1740.0	2.03514158528777
50.0	1750.0	2.03514158528777
50.0	1760.0	2.03514158528777
50.0	1770.0	2.03514158528777
50.0	1780.0	2.03514158528777
50.0	1790.0	2.03514158528777
50.0	1800.0	2.03514158528777
50.0	1810.0	2.03514158528777
50.0	1820.0	2.03514158528777
50.0	1830.0	2.03514158528777
50.0	1840.0	2.03514158528777
50.0	1850.0	2.03514158528777
50.0	1860.0	2.03514158528777
60.0	50.0	2.03514158528777
60.0	60.0	2.03514158528777
60.0	70.0	2.03514158528777
60.0	80.0	2.03514158528777
60.0	90.0	2.03514158528777
60.0	100.0	2.03514158528777
60.0	110.0	2.03514158528777
60.0	120.0	2.03514158528777
60.0	130.0	2.03514158528777
60.0	140.0	2.03514158528777
60.0	150.0	2.03514158528777
60.0	160.0	2.03514158528777
60.0	170.0	2.03514158528777
60.0	180.0	2.03514158528777
60.0	190.0	2.03514158528777
60.0	200.0	2.03514158528777
60.0	210.0	2.03514158528777
60.0	220.0	2.03514158528777
60.0	230.0	2.03514158528777
60.0	240.0	2.03514158528777
60.0	250.0	2.03514158528777
60.0	260.0	2.03514158528777
60.0	270.0	2.03514158528777
60.0	280.0	2.03514158528777
60.0	290.0	2.03514158528777
60.0	300.0	2.03514158528777
60.0	310.0	2.03514158528777
60.0	320.0	2.03514158528777
60.0	330.0	2.03514158528777
60.0	340.0	2.03514158528777
60.0	350.0	2.03514158528777
60.0	360.0	2.03514158528777
60.0	370.0	2.03514158528777
60.0	380.0	2.03514158528777
60.0	390.0	2.03514158528777
60.0	400.0	2.03514158528777
60.0	410.0	2.03514158528777
60.0	420.0	2.03514158528777
60.0	430.0	2.03514158528777
60.0	440.0	2.03514158528777
60.0	450.0	2.03514158528777
60.0	460.0	2.03514158528777
60.0	470.0	2.03514158528777
60.0	480.0	2.03514158528777
60.0	490.0	2.03514158528777
60.0	500.0	2.03514158528777
60.0	510.0	2.03514158528777
60.0	520.0	2.035342204468737
60.0	530.0	2.035811761226429
60.0	540.0	2.03709758358965
60.0	550.0	2.038809864689518
60.0	560.0	2.040912058910799
60.0	570.0	2.0452720831007247
60.0	580.0	2.052211398194205
60.0	590.0	2.0566597233124235
60.0	600.0	2.061547739378201
60.0	610.0	2.0665701422152423
60.0	620.0	2.07014513208913
60.0	630.0	2.072681084392667
60.0	640.0	2.07552432598791
60.0	650.0	2.0821785468994616
60.0	660.0	2.0904798746357125
60.0	670.0	2.0982353553360986
60.0	680.0	2.106875181323073
60.0	690.0	2.115694399143066
60.0	700.0	2.129419192935595
60.0	710.0	2.1447009903718257
60.0	720.0	2.142228523332917
60.0	730.0	2.123982409112479
60.0	740.0	2.162778624758217
60.0	750.0	2.213255991742729
60.0	760.0	2.2413412780013147
60.0	770.0	2.2245571112538225
60.0	780.0	2.2259846298777437
60.0	790.0	2.2280926893004573
60.0	800.0	2.240316339612878
60.0	810.0	2.2520008639987554
60.0	820.0	2.2602919317474495
60.0	830.0	2.2448257607969486
60.0	840.0	2.245447808557855
60.0	850.0	2.2375439184677117
60.0	860.0	2.236028588564051
60.0	870.0	2.2332772485116124
60.0	880.0	2.218921278841985
60.0	890.0	2.213037616863011
60.0	900.0	2.2102167876342946
60.0	910.0	2.210346504986657
60.0	920.0	2.2120340412556967
60.0	930.0	2.2132143733657164
60.0	940.0	2.2114761031245975
60.0	950.0	2.209263003123874
60.0	960.0	2.2120804497047026
60.0	970.0	2.225730842779765
60.0	980.0	2.2190542776554896
60.0	990.0	2.224226379658227
60.0	1000.0	2.227785851667404
60.0	1010.0	2.2281476603102544
60.0	1020.0	2.2453649850506245
60.0	1030.0	2.2308295886309106
60.0	1040.0	2.2448706450373295
60.0	1050.0	2.2404315742084955
60.0	1060.0	2.2354544429982934
60.0	1070.0	2.23350220091882
60.0	1080.0	2.2185612777324932
60.0	1090.0	2.2178295462668483
60.0	1100.0	2.1906864202403558
60.0	1110.0	2.1939630308707114
60.0	1120.0	2.177842731531805
60.0	1130.0	2.1693096266110556
60.0	1140.0	2.1725480672491697
60.0	1150.0	2.1609032342001036
60.0	1160.0	2.139681650631954
60.0	1170.0	2.105461216238773
60.0	1180.0	2.116904032118422
60.0	1190.0	2.127642914191352
60.0	1200.0	2.1175898253461867
60.0	1210.0	2.1087237811983037
60.0	1220.0	2.099544695225613
60.0	1230.0	2.092653735835602
60.0	1240.0	2.08443131600066
60.0	1250.0	2.0785549643914756
60.0	1260.0	2.070894559281101
60.0	1270.0	2.0644178313973995
60.0	1280.0	2.058737579454489
60.0	1290.0	2.0552381322811137
60.0	1300.0	2.0471315947356032
60.0	1310.0	2.0423856758204093
60.0	1320.0	2.039205600795261
60.0	1330.0	2.035895380034776
60.0	1340.0	2.03514158528777
60.0	1350.0	2.03514158528777
60.0	1360.0	2.03514158528777
60.0	1370.0	2.03514158528777
60.0	1380.0	2.03514158528777
60.0	1390.0	2.03514158528777
60.0	1400.0	2.03514158528777
60.0	1410.0	2.03514158528777
60.0	1420.0	2.03514158528777
60.0	1430.0	2.03514158528777
60.0	1440.0	2.03514158528777
60.0	1450.0	2.03514158528777
60.0	1460.0	2.03514158528777
60.0	1470.0	2.03514158528777
60.0	1480.0	2.03514158528777
60.0	1490.0	2.03514158528777
60.0	1500.0	2.03514158528777
60.0	1510.0	2.03514158528777
60.0	1520.0	2.03514158528777
60.0	1530.0	2.03514158528777
60.0	1540.0	2.03514158528777
60.0	1550.0	2.03514158528777
60.0	1560.0	2.03514158528777
60.0	1570.0	2.03514158528777
60.0	1580.0	2.03514158528777
60.0	1590.0	2.03514158528777
60.0	1600.0	2.03514158528777
60.0	1610.0	2.03514158528777
60.0	1620.0	2.03514158528777
60.0	1630.0	2.03514158528777
60.0	1640.0	2.03514158528777
60.0	1650.0	2.03514158528777
60.0	1660.0	2.03514158528777
60.0	1670.0	2.03514158528777
60.0	1680.0	2.03514158528777
60.0	1690.0	2.03514158528777
60.0	1700.0	2.03514158528777
60.0	1710.0	2.03514158528777
60.0	1720.0	2.03514158528777
60.0	1730.0	2.03514158528777
60.0	1740.0	2.03514158528777
60.0	1750.0	2.03514158528777
60.0	1760.0	2.03514158528777
60.0	1770.0	2.03514158528777
60.0	1780.0	2.03514158528777
60.0	1790.0	2.03514158528777
60.0	1800.0	2.03514158528777
60.0	1810.0	2.03514158528777
60.0	1820.0	2.03514158528777
60.0	1830.0	2.03514158528777
60.0	1840.0	2.03514158528777
60.0	1850.0	2.03514158528777
60.0	1860.0	2.03514158528777
70.0	50.0	2.03514158528777
70.0	60.0	2.03514158528777
70.0	70.0	2.03514158528777
70.0	80.0	2.03514158528777
70.0	90.0	2.03514158528777
70.0	100.0	2.03514158528777
70.0	110.0	2.03514158528777
70.0	120.0	2.03514158528777
70.0	130.0	2.03514158528777
70.0	140.0	2.03514158528777
70.0	150.0	2.03514158528777
70.0	160.0	2.03514158528777
70.0	170.0	2.03514158528777
70.0	180.0	2.03514158528777
70.0	190.0	2.03514158528777
70.0	200.0	2.03514158528777
70.0	210.0	2.03514158528777
70.0	220.0	2.03514158528777
70.0	230.0	2.03514158528777
70.0	240.0	2.03514158528777
70.0	250.0	2.03514158528777
70.0	260.0	2.03514158528777
70.0	270.0	2.03514158528777
70.0	280.0	2.03514158528777
70.0	290.0	2.03514158528777
70.0	300.0	2.03514158528777
70.0	310.0	2.03514158528777
70.0	320.0	2.03514158528777
70.0	330.0	2.03514158528777
70.0	340.0	2.03514158528777
70.0	350.0	2.03514158528777
70.0	360.0	2.03514158528777
70.0	370.0	2.03514158528777
70.0	380.0	2.03514158528777
70.0	390.0	2.03514158528777
70.0	400.0	2.03514158528777
70.0	410.0	2.03514158528777
70.0	420.0	2.03514158528777
70.0	430.0	2.03514158528777
70.0	440.0	2.03514158528777
70.0	450.0	2.03514158528777
70.0	460.0	2.03514158528777
70.0	470.0	2.03514158528777
70.0	480.0	2.03514158528777
70.0	490.0	2.03514158528777
70.0	500.0	2.03514158528777
70.0	510.0	2.03514158528777
70.0	520.0	2.035553092249554
70.0	530.0	2.0367715649725153
70.0	540.0	2.039056674850319
70.0	550.0	2.0416011086567107
70.0	560.0	2.044457691718825
70.0	570.0	2.049483291624564
70.0	580.0	2.0572496061479884
70.0	590.0	2.0615786221990264
70.0	600.0	2.0666961196063074
70.0	610.0	2.071603436269764
70.0	620.0	2.075502370569538
70.0	630.0	2.0782606530411982
70.0	640.0	2.0815722238708587
70.0	650.0	2.089983297501216
70.0	660.0	2.098709666121135
70.0	670.0	2.1078054078753854
70.0	680.0	2.1171660880886254
70.0	690.0	2.127970174986912
70.0	700.0	2.147746262679349
70.0	710.0	2.122378981804752
70.0	720.0	2.133773364399978
70.0	730.0	2.1889997402855874
70.0	740.0	2.2372554206330992
70.0	750.0	2.2440358158641267
70.0	760.0	2.23589667653579
70.0	770.0	2.2436395985892172
70.0	780.0	2.2425328975585463
70.0	790.0	2.243981369202952
70.0	800.0	2.2495620445139983
70.0	810.0	2.257185776037895
70.0	820.0	2.24240315372945
70.0	830.0	2.230644557514583
70.0	840.0	2.229866342511516
70.0	850.0	2.213229444963035
70.0	860.0	2.2060853488783856
70.0	870.0	2.1944996243819266
70.0	880.0	2.1950739828735646
70.0	890.0	2.189375801373845
70.0	900.0	2.1913444929181347
70.0	910.0	2.1996042675856944
70.0	920.0	2.1869984127350772
70.0	930.0	2.1912732887299753
70.0	940.0	2.183483205167018
70.0	950.0	2.176804095146152
70.0	960.0	2.1894564695877916
70.0	970.0	2.196148317733029
70.0	980.0	2.1810208393354826
70.0	990.0	2.1934348195356126
70.0	1000.0	2.202557552318707
70.0	1010.0	2.1942844327220072
70.0	1020.0	2.2101036781707752
70.0	1030.0	2.197327970956337
70.0	1040.0	2.236260642728679
70.0	1050.0	2.2293383394377093
70.0	1060.0	2.2263286382533276
70.0	1070.0	2.2259239689755654
70.0	1080.0	2.2175747018002188
70.0	1090.0	2.2238975856161685
70.0	1100.0	2.2198817515490896
70.0	1110.0	2.211664757255418
70.0	1120.0	2.1919923589366914
70.0	1130.0	2.1809902131360754
70.0	1140.0	2.1639609904711605
70.0	1150.0	2.176675674191225
70.0	1160.0	2.168048843611413
70.0	1170.0	2.1484318066438703
70.0	1180.0	2.113443980202884
70.0	1190.0	2.1002671358584837
70.0	1200.0	2.1335070624687136
70.0	1210.0	2.120234923486407
70.0	1220.0	2.1105770572433826
70.0	1230.0	2.1020182053398617
70.0	1240.0	2.093382096538949
70.0	1250.0	2.0865804363750047
70.0	1260.0	2.0757977469639646
70.0	1270.0	2.0682715572848944
70.0	1280.0	2.0622525461201535
70.0	1290.0	2.05838427388321
70.0	1300.0	2.0500510648746544
70.0	1310.0	2.0440831199215115
70.0	1320.0	2.0398740420801786
70.0	1330.0	2.036132372118372
70.0	1340.0	2.03514158528777
70.0	1350.0	2.03514158528777
70.0	1360.0	2.03514158528777
70.0	1370.0	2.03514158528777
70.0	1380.0	2.03514158528777
70.0	1390.0	2.03514158528777
70.0	1400.0	2.03514158528777
70.0	1410.0	2.03514158528777
70.0	1420.0	2.03514158528777
70.0	1430.0	2.03514158528777
70.0	1440.0	2.03514158528777
70.0	1450.0	2.03514158528777
70.0	1460.0	2.03514158528777
70.0	1470.0	2.03514158528777
70.0	1480.0	2.03514158528777
70.0	1490.0	2.03514158528777
70.0	1500.0	2.03514158528777
70.0	1510.0	2.03514158528777
70.0	1520.0	2.03514158528777
70.0	1530.0	2.03514158528777
70.0	1540.0	2.03514158528777
70.0	1550.0	2.03514158528777
70.0	1560.0	2.03514158528777
70.0	1570.0	2.03514158528777
70.0	1580.0	2.03514158528777
70.0	1590.0	2.03514158528777
70.0	1600.0	2.03514158528777
70.0	1610.0	2.03514158528777
70.0	1620.0	2.03514158528777
70.0	1630.0	2.03514158528777
70.0	1640.0	2.03514158528777
70.0	1650.0	2.03514158528777
70.0	1660.0	2.03514158528777
70.0	1670.0	2.03514158528777
70.0	1680.0	2.03514158528777
70.0	1690.0	2.03514158528777
70.0	1700.0	2.03514158528777
70.0	1710.0	2.03514158528777
70.0	1720.0	2.03514158528777
70.0	1730.0	2.03514158528777
70.0	1740.0	2.03514158528777
70.0	1750.0	2.03514158528777
70.0	1760.0	2.03514158528777
70.0	1770.0	2.03514158528777
70.0	1780.0	2.03514158528777
70.0	1790.0	2.03514158528777
70.0	1800.0	2.03514158528777
70.0	1810.0	2.03514158528777
70.0	1820.0	2.03514158528777
70.0	1830.0	2.03514158528777
70.0	1840.0	2.03514158528777
70.0	1850.0	2.03514158528777
70.0	1860.0	2.03514158528777
80.0	50.0	2.03514158528777
80.0	60.0	2.03514158528777
80.0	70.0	2.03514158528777
80.0	80.0	2.03514158528777
80.0	90.0	2.03514158528777
80.0	100.0	2.03514158528777
80.0	110.0	2.03514158528777
80.0	120.0	2.03514158528777
80.0	130.0	2.03514158528777
80.0	140.0	2.03514158528777
80.0	150.0	2.03514158528777
80.0	160.0	2.03514158528777
80.0	170.0	2.03514158528777
80.0	180.0	2.03514158528777
80.0	190.0	2.03514158528777
80.0	200.0	2.03514158528777
80.0	210.0	2.03514158528777
80.0	220.0	2.03514158528777
80.0	230.0	2.03514158528777
80.0	240.0	2.03514158528777
80.0	250.0	2.03514158528777
80.0	260.0	2.03514158528777
80.0	270.0	2.03514158528777
80.0	280.0	2.03514158528777
80.0	290.0	2.03514158528777
80.0	300.0	2.03514158528777
80.0	310.0	2.03514158528777
80.0	320.0	2.03514158528777
80.0	330.0	2.03514158528777
80.0	340.0	2.03514158528777
80.0	350.0	2.03514158528777
80.0	360.0	2.03514158528777
80.0	370.0	2.03514158528777
80.0	380.0	2.03514158528777
80.0	390.0	2.03514158528777
80.0	400.0	2.03514158528777
80.0	410.0	2.03514158528777
80.0	420.0	2.03514158528777
80.0	430.0	2.03514158528777
80.0	440.0	2.03514158528777
80.0	450.0	2.03514158528777
80.0	460.0	2.03514158528777
80.0	470.0	2.03514158528777
80.0	480.0	2.03514158528777
80.0	490.0	2.03514158528777
80.0	500.0	2.03514158528777
80.0	510.0	2.03514158528777
80.0	520.0	2.0359895438395057
80.0	530.0	2.0380251167269754
80.0	540.0	2.042490953282112
80.0	550.0	2.0470962347560495
80.0	560.0	2.050514462160748
80.0	570.0	2.056437129140601
80.0	580.0	2.0647978932688944
80.0	590.0	2.069266750517758
80.0	600.0	2.0741897001889704
80.0	610.0	2.079075340655571
80.0	620.0	2.0829585817216523
80.0	630.0	2.0864080884513205
80.0	640.0	2.0894389459022937
80.0	650.0	2.098585557192807
80.0	660.0	2.109519980611176
80.0	670.0	2.120410002641215
80.0	680.0	2.1313584971398547
80.0	690.0	2.1469528882966467
80.0	700.0	2.1076557027588843
80.0	710.0	2.15500400139159
80.0	720.0	2.2170295669897024
80.0	730.0	2.2531777448634687
80.0	740.0	2.2605140364463687
80.0	750.0	2.242912722028975
80.0	760.0	2.253534313905373
80.0	770.0	2.2469150462672594
80.0	780.0	2.25220712666129
80.0	790.0	2.240206034457843
80.0	800.0	2.2275501677661365
80.0	810.0	2.2191222642307578
80.0	820.0	2.208703228171018
80.0	830.0	2.1907126849839833
80.0	840.0	2.184267658922925
80.0	850.0	2.1738826207596627
80.0	860.0	2.174943037866398
80.0	870.0	2.1759354615488213
80.0	880.0	2.1756425772810304
80.0	890.0	2.186665089443052
80.0	900.0	2.1928413638448983
80.0	910.0	2.196645642126496
80.0	920.0	2.196706699970819
80.0	930.0	2.196094208635015
80.0	940.0	2.1991654851890328
80.0	950.0	2.1922547733720443
80.0	960.0	2.2077751434835093
80.0	970.0	2.210618653317528
80.0	980.0	2.197034409071316
80.0	990.0	2.1961724772699767
80.0	1000.0	2.1957158948331656
80.0	1010.0	2.190994410100467
80.0	1020.0	2.192664521813171
80.0	1030.0	2.194166009837834
80.0	1040.0	2.2019403499863204
80.0	1050.0	2.1933153799301865
80.0	1060.0	2.1898694645987837
80.0	1070.0	2.1941831858639795
80.0	1080.0	2.20797610691875
80.0	1090.0	2.21515580892277
80.0	1100.0	2.2239155532911044
80.0	1110.0	2.2260785090103785
80.0	1120.0	2.2136840177170427
80.0	1130.0	2.2029994816158314
80.0	1140.0	2.196477638389097
80.0	1150.0	2.1943742469822896
80.0	1160.0	2.1914286129565843
80.0	1170.0	2.1780850823735802
80.0	1180.0	2.161148159497141
80.0	1190.0	2.1281106472435343
80.0	1200.0	2.086252633753091
80.0	1210.0	2.107113983689185
80.0	1220.0	2.1212962421801227
80.0	1230.0	2.1111724301950496
80.0	1240.0	2.1012600545799467
80.0	1250.0	2.093320880157511
80.0	1260.0	2.0809390693047485
80.0	1270.0	2.072278824424892
80.0	1280.0	2.0661283163154045
80.0	1290.0	2.0621886306325723
80.0	1300.0	2.053047317043402
80.0	1310.0	2.0464487757578675
80.0	1320.0	2.041610408491658
80.0	1330.0	2.0367893753523822
80.0	1340.0	2.03541345015444
80.0	1350.0	2.0352043132425717
80.0	1360.0	2.03514158528777
80.0	1370.0	2.03514158528777
80.0	1380.0	2.03514158528777
80.0	1390.0	2.03514158528777
80.0	1400.0	2.03514158528777
80.0	1410.0	2.03514158528777
80.0	1420.0	2.03514158528777
80.0	1430.0	2.03514158528777
80.0	1440.0	2.03514158528777
80.0	1450.0	2.03514158528777
80.0	1460.0	2.03514158528777
80.0	1470.0	2.03514158528777
80.0	1480.0	2.03514158528777
80.0	1490.0	2.03514158528777
80.0	1500.0	2.03514158528777
80.0	1510.0	2.03514158528777
80.0	1520.0	2.03514158528777
80.0	1530.0	2.03514158528777
80.0	1540.0	2.03514158528777
80.0	1550.0	2.03514158528777
80.0	1560.0	2.03514158528777
80.0	1570.0	2.03514158528777
80.0	1580.0	2.03514158528777
80.0	1590.0	2.03514158528777
80.0	1600.0	2.03514158528777
80.0	1610.0	2.03514158528777
80.0	1620.0	2.03514158528777
80.0	1630.0	2.03514158528777
80.0	1640.0	2.03514158528777
80.0	1650.0	2.03514158528777
80.0	1660.0	2.03514158528777
80.0	1670.0	2.03514158528777
80.0	1680.0	2.03514158528777
80.0	1690.0	2.03514158528777
80.0	1700.0	2.03514158528777
80.0	1710.0	2.03514158528777
80.0	1720.0	2.03514158528777
80.0	1730.0	2.03514158528777
80.0	1740.0	2.03514158528777
80.0	1750.0	2.03514158528777
80.0	1760.0	2.03514158528777
80.0	1770.0	2.03514158528777
80.0	1780.0	2.03514158528777
80.0	1790.0	2.03514158528777
80.0	1800.0	2.03514158528777
80.0	1810.0	2.03514158528777
80.0	1820.0	2.03514158528777
80.0	1830.0	2.03514158528777
80.0	1840.0	2.03514158528777
80.0	1850.0	2.03514158528777
80.0	1860.0	2.03514158528777
90.0	50.0	2.03514158528777
90.0	60.0	2.03514158528777
90.0	70.0	2.03514158528777
90.0	80.0	2.03514158528777
90.0	90.0	2.03514158528777
90.0	100.0	2.03514158528777
90.0	110.0	2.03514158528777
90.0	120.0	2.03514158528777
90.0	130.0	2.03514158528777
90.0	140.0	2.03514158528777
90.0	150.0	2.03514158528777
90.0	160.0	2.03514158528777
90.0	170.0	2.03514158528777
90.0	180.0	2.03514158528777
90.0	190.0	2.03514158528777
90.0	200.0	2.03514158528777
90.0	210.0	2.03514158528777
90.0	220.0	2.03514158528777
90.0	230.0	2.03514158528777
90.0	240.0	2.03514158528777
90.0	250.0	2.03514158528777
90.0	260.0	2.03514158528777
90.0	270.0	2.03514158528777
90.0	280.0	2.03514158528777
90.0	290.0	2.03514158528777
90.0	300.0	2.03514158528777
90.0	310.0	2.03514158528777
90.0	320.0	2.03514158528777
90.0	330.0	2.03514158528777
90.0	340.0	2.03514158528777
90.0	350.0	2.03514158528777
90.0	360.0	2.03514158528777
90.0	370.0	2.03514158528777
90.0	380.0	2.03514158528777
90.0	390.0	2.03514158528777
90.0	400.0	2.03514158528777
90.0	410.0	2.03514158528777
90.0	420.0	2.03514158528777
90.0	430.0	2.03514158528777
90.0	440.0	2.03514158528777
90.0	450.0	2.03514158528777
90.0	460.0	2.03514158528777
90.0	470.0	2.03514158528777
90.0	480.0	2.03514158528777
90.0	490.0	2.03514158528777
90.0	500.0	2.03514158528777
90.0	510.0	2.0352920797343095
90.0	520.0	2.0364593386757823
90.0	530.0	2.0391361661053264
90.0	540.0	2.0445907862830257
90.0	550.0	2.051182199190367
90.0	560.0	2.05465724467121
90.0	570.0	2.060643996305451
90.0	580.0	2.069099693959972
90.0	590.0	2.0734683666312335
90.0	600.0	2.0794429347644234
90.0	610.0	2.0862283530632943
90.0	620.0	2.0907344722232843
90.0	630.0	2.0966537446611264
90.0	640.0	2.100597363497588
90.0	650.0	2.110355874490813
90.0	660.0	2.1218353998099544
90.0	670.0	2.1340675095284825
90.0	680.0	2.147900040549656
90.0	690.0	2.099899366619571
90.0	700.0	2.1492073924824115
90.0	710.0	2.2085168396818875
90.0	720.0	2.2413032514288687
90.0	730.0	2.2489090610972227
90.0	740.0	2.236647199642311
90.0	750.0	2.248663214570615
90.0	760.0	2.237091294373383
90.0	770.0	2.224596177738638
90.0	780.0	2.2326103535690396
90.0	790.0	2.2367105522987396
90.0	800.0	2.2316438800441496
90.0	810.0	2.224508059635117
90.0	820.0	2.201528481681126
90.0	830.0	2.190961364441927
90.0	840.0	2.1884028201479833
90.0	850.0	2.1811924709578743
90.0	860.0	2.1937420339439093
90.0	870.0	2.184633489849058
90.0	880.0	2.1849481786310547
90.0	890.0	2.18871014462917
90.0	900.0	2.189767907982187
90.0	910.0	2.2021745943225035
90.0	920.0	2.189900499831154
90.0	930.0	2.1960072003983435
90.0	940.0	2.1944281896810063
90.0	950.0	2.1900834104287803
90.0	960.0	2.1968786183870157
90.0	970.0	2.1991400159163557
90.0	980.0	2.1799335511819224
90.0	990.0	2.1826394438967265
90.0	1000.0	2.1873681611354114
90.0	1010.0	2.181937656304256
90.0	1020.0	2.1982000155840504
90.0	1030.0	2.1731425494201457
90.0	1040.0	2.1937787920661727
90.0	1050.0	2.1835728488067163
90.0	1060.0	2.1902390995058503
90.0	1070.0	2.19059871518645
90.0	1080.0	2.2005128701400554
90.0	1090.0	2.209822743005652
90.0	1100.0	2.2035925497405526
90.0	1110.0	2.216226248119357
90.0	1120.0	2.2074367413443228
90.0	1130.0	2.220087766745876
90.0	1140.0	2.2088342538394006
90.0	1150.0	2.196027482609292
90.0	1160.0	2.1952709503192294
90.0	1170.0	2.184516457249924
90.0	1180.0	2.188757935825566
90.0	1190.0	2.1645183795654424
90.0	1200.0	2.139325802571709
90.0	1210.0	2.104540912793676
90.0	1220.0	2.0812609222857903
90.0	1230.0	2.1226568311065397
90.0	1240.0	2.109696239511375
90.0	1250.0	2.098036507246358
90.0	1260.0	2.08632259306204
90.0	1270.0	2.076925149665908
90.0	1280.0	2.069892575955663
90.0	1290.0	2.065737302122579
90.0	1300.0	2.0565535878793577
90.0	1310.0	2.0499633438866667
90.0	1320.0	2.0449550850071145
90.0	1330.0	2.0392267213695674
90.0	1340.0	2.0365526102044385
90.0	1350.0	2.0354048322441383
90.0	1360.0	2.03514158528777
90.0	1370.0	2.03514158528777
90.0	1380.0	2.03514158528777
90.0	1390.0	2.03514158528777
90.0	1400.0	2.03514158528777
90.0	1410.0	2.03514158528777
90.0	1420.0	2.03514158528777
90.0	1430.0	2.03514158528777
90.0	1440.0	2.03514158528777
90.0	1450.0	2.03514158528777
90.0	1460.0	2.03514158528777
90.0	1470.0	2.03514158528777
90.0	1480.0	2.03514158528777
90.0	1490.0	2.03514158528777
90.0	1500.0	2.03514158528777
90.0	1510.0	2.03514158528777
90.0	1520.0	2.03514158528777
90.0	1530.0	2.03514158528777
90.0	1540.0	2.03514158528777
90.0	1550.0	2.03514158528777
90.0	1560.0	2.03514158528777
90.0	1570.0	2.03514158528777
90.0	1580.0	2.03514158528777
90.0	1590.0	2.03514158528777
90.0	1600.0	2.03514158528777
90.0	1610.0	2.03514158528777
90.0	1620.0	2.03514158528777
90.0	1630.0	2.03514158528777
90.0	1640.0	2.03514158528777
90.0	1650.0	2.03514158528777
90.0	1660.0	2.03514158528777
90.0	1670.0	2.03514158528777
90.0	1680.0	2.03514158528777
90.0	1690.0	2.03514158528777
90.0	1700.0	2.03514158528777
90.0	1710.0	2.03514158528777
90.0	1720.0	2.03514158528777
90.0	1730.0	2.03514158528777
90.0	1740.0	2.03514158528777
90.0	1750.0	2.03514158528777
90.0	1760.0	2.03514158528777
90.0	1770.0	2.03514158528777
90.0	1780.0	2.03514158528777
90.0	1790.0	2.03514158528777
90.0	1800.0	2.03514158528777
90.0	1810.0	2.03514158528777
90.0	1820.0	2.03514158528777
90.0	1830.0	2.03514158528777
90.0	1840.0	2.03514158528777
90.0	1850.0	2.03514158528777
90.0	1860.0	2.03514158528777
100.0	50.0	2.03514158528777
100.0	60.0	2.03514158528777
100.0	70.0	2.03514158528777
100.0	80.0	2.03514158528777
100.0	90.0	2.03514158528777
100.0	100.0	2.03514158528777
100.0	110.0	2.03514158528777
100.0	120.0	2.03514158528777
100.0	130.0	2.03514158528777
100.0	140.0	2.03514158528777
100.0	150.0	2.03514158528777
100.0	160.0	2.03514158528777
100.0	170.0	2.03514158528777
100.0	180.0	2.03514158528777
100.0	190.0	2.03514158528777
100.0	200.0	2.03514158528777
100.0	210.0	2.03514158528777
100.0	220.0	2.03514158528777
100.0	230.0	2.03514158528777
100.0	240.0	2.03514158528777
100.0	250.0	2.03514158528777
100.0	260.0	2.03514158528777
100.0	270.0	2.03514158528777
100.0	280.0	2.03514158528777
100.0	290.0	2.03514158528777
100.0	300.0	2.03514158528777
100.0	310.0	2.03514158528777
100.0	320.0	2.03514158528777
100.0	330.0	2.03514158528777
100.0	340.0	2.03514158528777
100.0	350.0	2.03514158528777
100.0	360.0	2.03514158528777
100.0	370.0	2.03514158528777
100.0	380.0	2.03514158528777
100.0	390.0	2.03514158528777
100.0	400.0	2.03514158528777
100.0	410.0	2.03514158528777
100.0	420.0	2.03514158528777
100.0	430.0	2.03514158528777
100.0	440.0	2.03514158528777
100.0	450.0	2.03514158528777
100.0	460.0	2.03514158528777
100.0	470.0	2.03514158528777
100.0	480.0	2.03514158528777
100.0	490.0	2.03514158528777
100.0	500.0	2.03514158528777
100.0	510.0	2.0353923091892927
100.0	520.0	2.036959566299503
100.0	530.0	2.040312395457275
100.0	540.0	2.046631475289771
100.0	550.0	2.0538392368920126
100.0	560.0	2.057919057525153
100.0	570.0	2.0639159986639544
100.0	580.0	2.072345714266308
100.0	590.0	2.0765413544079845
100.0	600.0	2.085677885300746
100.0	610.0	2.09482691360431
100.0	620.0	2.099031625678531
100.0	630.0	2.1063495815197797
100.0	640.0	2.110254030884869
100.0	650.0	2.121071220870438
100.0	660.0	2.133814153926144
100.0	670.0	2.151350382526227
100.0	680.0	2.1057170930605156
100.0	690.0	2.1767728671436375
100.0	700.0	2.227571930747398
100.0	710.0	2.250180577305277
100.0	720.0	2.2616037536012428
100.0	730.0	2.241330641980081
100.0	740.0	2.2466254483953643
100.0	750.0	2.2385233335481396
100.0	760.0	2.23855222157879
100.0	770.0	2.2552103403246493
100.0	780.0	2.251038648196233
100.0	790.0	2.2166479633724743
100.0	800.0	2.207876772846979
100.0	810.0	2.2108346285048888
100.0	820.0	2.2010627441060513
100.0	830.0	2.1948747976078042
100.0	840.0	2.189298307987717
100.0	850.0	2.1938128006346167
100.0	860.0	2.190571124697068
100.0	870.0	2.189114993666205
100.0	880.0	2.19737306315993
100.0	890.0	2.1999061955526447
100.0	900.0	2.2102830041946118
100.0	910.0	2.217251739637845
100.0	920.0	2.2117937478175924
100.0	930.0	2.211726073315675
100.0	940.0	2.210794415093725
100.0	950.0	2.202063393511814
100.0	960.0	2.210457872679331
100.0	970.0	2.2250761807404205
100.0	980.0	2.210289647667568
100.0	990.0	2.214453188637386
100.0	1000.0	2.1958404538514644
100.0	1010.0	2.1934345002396416
100.0	1020.0	2.2068834565286175
100.0	1030.0	2.2013528849550763
100.0	1040.0	2.211770057547394
100.0	1050.0	2.186265906136945
100.0	1060.0	2.1841248076282676
100.0	1070.0	2.1920401007562758
100.0	1080.0	2.1879559219519673
100.0	1090.0	2.1980525059652907
100.0	1100.0	2.2059275389885253
100.0	1110.0	2.2154817947653975
100.0	1120.0	2.215592048244424
100.0	1130.0	2.215760993691859
100.0	1140.0	2.197905795828164
100.0	1150.0	2.1983548342099968
100.0	1160.0	2.211314649356708
100.0	1170.0	2.195130042855311
100.0	1180.0	2.1862463418404388
100.0	1190.0	2.1873108404487778
100.0	1200.0	2.178012547833973
100.0	1210.0	2.140939541025444
100.0	1220.0	2.1026310507899537
100.0	1230.0	2.0765709674107504
100.0	1240.0	2.1169184047455865
100.0	1250.0	2.1038397675642844
100.0	1260.0	2.0901092428479413
100.0	1270.0	2.0800178738572255
100.0	1280.0	2.0734281607629237
100.0	1290.0	2.0692051877879676
100.0	1300.0	2.0600356445878094
100.0	1310.0	2.0534762814698038
100.0	1320.0	2.0481038617058975
100.0	1330.0	2.0421309106485435
100.0	1340.0	2.038325682565813
100.0	1350.0	2.0359895438395057
100.0	1360.0	2.0351792258232626
100.0	1370.0	2.03514158528777
100.0	1380.0	2.03514158528777
100.0	1390.0	2.03514158528777
100.0	1400.0	2.03514158528777
100.0	1410.0	2.03514158528777
100.0	1420.0	2.03514158528777
100.0	1430.0	2.03514158528777
100.0	1440.0	2.03514158528777
100.0	1450.0	2.03514158528777
100.0	1460.0	2.03514158528777
100.0	1470.0	2.03514158528777
100.0	1480.0	2.03514158528777
100.0	1490.0	2.03514158528777
100.0	1500.0	2.03514158528777
100.0	1510.0	2.03514158528777
100.0	1520.0	2.03514158528777
100.0	1530.0	2.03514158528777
100.0	1540.0	2.03514158528777
100.0	1550.0	2.03514158528777
100.0	1560.0	2.03514158528777
100.0	1570.0	2.03514158528777
100.0	1580.0	2.03514158528777
100.0	1590.0	2.03514158528777
100.0	1600.0	2.03514158528777
100.0	1610.0	2.03514158528777
100.0	1620.0	2.03514158528777
100.0	1630.0	2.03514158528777
100.0	1640.0	2.03514158528777
100.0	1650.0	2.03514158528777
100.0	1660.0	2.03514158528777
100.0	1670.0	2.03514158528777
100.0	1680.0	2.03514158528777
100.0	1690.0	2.03514158528777
100.0	1700.0	2.03514158528777
100.0	1710.0	2.03514158528777
100.0	1720.0	2.03514158528777
100.0	1730.0	2.03514158528777
100.0	1740.0	2.03514158528777
100.0	1750.0	2.03514158528777
100.0	1760.0	2.03514158528777
100.0	1770.0	2.03514158528777
100.0	1780.0	2.03514158528777
100.0	1790.0	2.03514158528777
100.0	1800.0	2.03514158528777
100.0	1810.0	2.03514158528777
100.0	1820.0	2.03514158528777
100.0	1830.0	2.03514158528777
100.0	1840.0	2.03514158528777
100.0	1850.0	2.03514158528777
100.0	1860.0	2.03514158528777
110.0	50.0	2.03514158528777
110.0	60.0	2.03514158528777
110.0	70.0	2.03514158528777
110.0	80.0	2.03514158528777
110.0	90.0	2.03514158528777
110.0	100.0	2.03514158528777
110.0	110.0	2.03514158528777
110.0	120.0	2.03514158528777
110.0	130.0	2.03514158528777
110.0	140.0	2.03514158528777
110.0	150.0	2.03514158528777
110.0	160.0	2.03514158528777
110.0	170.0	2.03514158528777
110.0	180.0	2.03514158528777
110.0	190.0	2.03514158528777
110.0	200.0	2.03514158528777
110.0	210.0	2.03514158528777
110.0	220.0	2.03514158528777
110.0	230.0	2.03514158528777
110.0	240.0	2.03514158528777
110.0	250.0	2.03514158528777
110.0	260.0	2.03514158528777
110.0	270.0	2.03514158528777
110.0	280.0	2.03514158528777
110.0	290.0	2.03514158528777
110.0	300.0	2.03514158528777
110.0	310.0	2.03514158528777
110.0	320.0	2.03514158528777
110.0	330.0	2.03514158528777
110.0	340.0	2.03514158528777
110.0	350.0	2.03514158528777
110.0	360.0	2.03514158528777
110.0	370.0	2.03514158528777
110.0	380.0	2.03514158528777
110.0	390.0	2.03514158528777
110.0	400.0	2.03514158528777
110.0	410.0	2.03514158528777
110.0	420.0	2.03514158528777
110.0	430.0	2.03514158528777
110.0	440.0	2.03514158528777
110.0	450.0	2.03514158528777
110.0	460.0	2.03514158528777
110.0	470.0	2.03514158528777
110.0	480.0	2.03514158528777
110.0	490.0	2.03514158528777
110.0	500.0	2.035254473039768
110.0	510.0	2.0358423536799153
110.0	520.0	2.0382589503589688
110.0	530.0	2.0423235295775295
110.0	540.0	2.049890310337081
110.0	550.0	2.0583863280821975
110.0	560.0	2.0631266507428587
110.0	570.0	2.068772163269788
110.0	580.0	2.0774209566016966
110.0	590.0	2.0820193541965417
110.0	600.0	2.0932958340951346
110.0	610.0	2.101792199668452
110.0	620.0	2.107653491971331
110.0	630.0	2.116616609831001
110.0	640.0	2.122738489068596
110.0	650.0	2.1347141514391046
110.0	660.0	2.1511505129417716
110.0	670.0	2.125932175544149
110.0	680.0	2.162771350923586
110.0	690.0	2.2616759657295336
110.0	700.0	2.2974257547479717
110.0	710.0	2.2923178364916024
110.0	720.0	2.270996052822188
110.0	730.0	2.2674013259762438
110.0	740.0	2.26147324568082
110.0	750.0	2.2658943179876534
110.0	760.0	2.274100032605691
110.0	770.0	2.2651470849996334
110.0	780.0	2.245079884746242
110.0	790.0	2.225073003101007
110.0	800.0	2.2241326577181155
110.0	810.0	2.224588099256275
110.0	820.0	2.21818805573963
110.0	830.0	2.1988085546643283
110.0	840.0	2.2024628782144644
110.0	850.0	2.201887580883351
110.0	860.0	2.2086266835571555
110.0	870.0	2.2149855667936604
110.0	880.0	2.213928421336617
110.0	890.0	2.220535072724166
110.0	900.0	2.2365040059657835
110.0	910.0	2.2355935366808497
110.0	920.0	2.236751461552125
110.0	930.0	2.2389549251257455
110.0	940.0	2.238263926860244
110.0	950.0	2.2404591518429937
110.0	960.0	2.2400862595542432
110.0	970.0	2.2481022788657534
110.0	980.0	2.2268960790920955
110.0	990.0	2.2282432638928813
110.0	1000.0	2.226592083893717
110.0	1010.0	2.21747577505574
110.0	1020.0	2.2276093003557746
110.0	1030.0	2.2059900248516695
110.0	1040.0	2.216871949484169
110.0	1050.0	2.2012840156882416
110.0	1060.0	2.199429715257124
110.0	1070.0	2.197931393484426
110.0	1080.0	2.190478961038604
110.0	1090.0	2.1982042050670114
110.0	1100.0	2.202796648160672
110.0	1110.0	2.201960558585382
110.0	1120.0	2.2001541393610826
110.0	1130.0	2.203808026487549
110.0	1140.0	2.2173083926854305
110.0	1150.0	2.2098513037125027
110.0	1160.0	2.204517193570502
110.0	1170.0	2.189424961049497
110.0	1180.0	2.1957679310478015
110.0	1190.0	2.199231851075158
110.0	1200.0	2.188982557504883
110.0	1210.0	2.2053408759309483
110.0	1220.0	2.1450969965343343
110.0	1230.0	2.106258865924885
110.0	1240.0	2.070748926293756
110.0	1250.0	2.11349820077414
110.0	1260.0	2.0975156337768777
110.0	1270.0	2.0858143728698018
110.0	1280.0	2.0790617075229223
110.0	1290.0	2.0740078895491463
110.0	1300.0	2.064290319298607
110.0	1310.0	2.0573236335308054
110.0	1320.0	2.0520191628493163
110.0	1330.0	2.045540004587747
110.0	1340.0	2.0412330316099374
110.0	1350.0	2.0374635316442755
110.0	1360.0	2.0358357671731615
110.0	1370.0	2.0351792258232626
110.0	1380.0	2.03514158528777
110.0	1390.0	2.03514158528777
110.0	1400.0	2.03514158528777
110.0	1410.0	2.03514158528777
110.0	1420.0	2.03514158528777
110.0	1430.0	2.03514158528777
110.0	1440.0	2.03514158528777
110.0	1450.0	2.03514158528777
110.0	1460.0	2.03514158528777
110.0	1470.0	2.03514158528777
110.0	1480.0	2.03514158528777
110.0	1490.0	2.03514158528777
110.0	1500.0	2.03514158528777
110.0	1510.0	2.03514158528777
110.0	1520.0	2.03514158528777
110.0	1530.0	2.03514158528777
110.0	1540.0	2.03514158528777
110.0	1550.0	2.03514158528777
110.0	1560.0	2.03514158528777
110.0	1570.0	2.03514158528777
110.0	1580.0	2.03514158528777
110.0	1590.0	2.03514158528777
110.0	1600.0	2.03514158528777
110.0	1610.0	2.03514158528777
110.0	1620.0	2.03514158528777
110.0	1630.0	2.03514158528777
110.0	1640.0	2.03514158528777
110.0	1650.0	2.03514158528777
110.0	1660.0	2.03514158528777
110.0	1670.0	2.03514158528777
110.0	1680.0	2.03514158528777
110.0	1690.0	2.03514158528777
110.0	1700.0	2.03514158528777
110.0	1710.0	2.03514158528777
110.0	1720.0	2.03514158528777
110.0	1730.0	2.03514158528777
110.0	1740.0	2.03514158528777
110.0	1750.0	2.03514158528777
110.0	1760.0	2.03514158528777
110.0	1770.0	2.03514158528777
110.0	1780.0	2.03514158528777
110.0	1790.0	2.03514158528777
110.0	1800.0	2.03514158528777
110.0	1810.0	2.03514158528777
110.0	1820.0	2.03514158528777
110.0	1830.0	2.03514158528777
110.0	1840.0	2.03514158528777
110.0	1850.0	2.03514158528777
110.0	1860.0	2.03514158528777
120.0	50.0	2.03514158528777
120.0	60.0	2.03514158528777
120.0	70.0	2.03514158528777
120.0	80.0	2.03514158528777
120.0	90.0	2.03514158528777
120.0	100.0	2.03514158528777
120.0	110.0	2.03514158528777
120.0	120.0	2.03514158528777
120.0	130.0	2.03514158528777
120.0	140.0	2.03514158528777
120.0	150.0	2.03514158528777
120.0	160.0	2.03514158528777
120.0	170.0	2.03514158528777
120.0	180.0	2.03514158528777
120.0	190.0	2.03514158528777
120.0	200.0	2.03514158528777
120.0	210.0	2.03514158528777
120.0	220.0	2.03514158528777
120.0	230.0	2.03514158528777
120.0	240.0	2.03514158528777
120.0	250.0	2.03514158528777
120.0	260.0	2.03514158528777
120.0	270.0	2.03514158528777
120.0	280.0	2.03514158528777
120.0	290.0	2.03514158528777
120.0	300.0	2.03514158528777
120.0	310.0	2.03514158528777
120.0	320.0	2.03514158528777
120.0	330.0	2.03514158528777
120.0	340.0	2.03514158528777
120.0	350.0	2.03514158528777
120.0	360.0	2.03514158528777
120.0	370.0	2.03514158528777
120.0	380.0	2.03514158528777
120.0	390.0	2.03514158528777
120.0	400.0	2.03514158528777
120.0	410.0	2.03514158528777
120.0	420.0	2.03514158528777
120.0	430.0	2.03514158528777
120.0	440.0	2.03514158528777
120.0	450.0	2.03514158528777
120.0	460.0	2.03514158528777
120.0	470.0	2.03514158528777
120.0	480.0	2.03514158528777
120.0	490.0	2.03514158528777
120.0	500.0	2.035254473039768
120.0	510.0	2.0360293968967875
120.0	520.0	2.039405411233366
120.0	530.0	2.0448164223030147
120.0	540.0	2.0525348777450656
120.0	550.0	2.0610865858979666
120.0	560.0	2.0656848763847853
120.0	570.0	2.071129123653693
120.0	580.0	2.0791553527916746
120.0	590.0	2.085326967592171
120.0	600.0	2.0993253811252925
120.0	610.0	2.109151047144383
120.0	620.0	2.1169782328320434
120.0	630.0	2.126410320035172
120.0	640.0	2.1348006282970333
120.0	650.0	2.1501586340149483
120.0	660.0	2.128746698641552
120.0	670.0	2.151524424536198
120.0	680.0	2.2363740300887494
120.0	690.0	2.2871561443485433
120.0	700.0	2.3115001568556237
120.0	710.0	2.2715862330734584
120.0	720.0	2.2854674757540594
120.0	730.0	2.272286285557045
120.0	740.0	2.27271240704907
120.0	750.0	2.2960893111954883
120.0	760.0	2.27309515034288
120.0	770.0	2.264988195290097
120.0	780.0	2.2606148960940216
120.0	790.0	2.2453738693917407
120.0	800.0	2.2414247373374443
120.0	810.0	2.236873159796945
120.0	820.0	2.227337242413114
120.0	830.0	2.2272717192721
120.0	840.0	2.219863271425777
120.0	850.0	2.220253482203651
120.0	860.0	2.227883595375769
120.0	870.0	2.2304381599425462
120.0	880.0	2.222364161299867
120.0	890.0	2.228705026575217
120.0	900.0	2.230296476757533
120.0	910.0	2.237167155051947
120.0	920.0	2.2439894190785106
120.0	930.0	2.243999397535239
120.0	940.0	2.2387544354009705
120.0	950.0	2.2360634601842944
120.0	960.0	2.244949944836726
120.0	970.0	2.2521428815075906
120.0	980.0	2.2488046910892407
120.0	990.0	2.251259245208061
120.0	1000.0	2.2455569644972977
120.0	1010.0	2.2411966588501424
120.0	1020.0	2.247099326920331
120.0	1030.0	2.229857216492604
120.0	1040.0	2.2406678709110857
120.0	1050.0	2.231452811527584
120.0	1060.0	2.2091759649805387
120.0	1070.0	2.2101935245450495
120.0	1080.0	2.2053595328405136
120.0	1090.0	2.213736070323009
120.0	1100.0	2.2191236815441377
120.0	1110.0	2.2040965188715997
120.0	1120.0	2.1992378678558624
120.0	1130.0	2.204376124037471
120.0	1140.0	2.2130825109186976
120.0	1150.0	2.225162449915514
120.0	1160.0	2.214450694880026
120.0	1170.0	2.198987762387661
120.0	1180.0	2.1805314134879183
120.0	1190.0	2.1881453931475043
120.0	1200.0	2.198242002577218
120.0	1210.0	2.1908574363472693
120.0	1220.0	2.192063188337541
120.0	1230.0	2.1476753039766003
120.0	1240.0	2.0972616479248907
120.0	1250.0	2.0703354343492477
120.0	1260.0	2.106766261699002
120.0	1270.0	2.0925854786575466
120.0	1280.0	2.0846449838480106
120.0	1290.0	2.0796206463113434
120.0	1300.0	2.069928752065615
120.0	1310.0	2.0616188715056407
120.0	1320.0	2.055449068212325
120.0	1330.0	2.048710465094969
120.0	1340.0	2.0440103808886203
120.0	1350.0	2.0399083721104305
120.0	1360.0	2.0369564962664173
120.0	1370.0	2.035461587231301
120.0	1380.0	2.03514158528777
120.0	1390.0	2.03514158528777
120.0	1400.0	2.03514158528777
120.0	1410.0	2.03514158528777
120.0	1420.0	2.03514158528777
120.0	1430.0	2.03514158528777
120.0	1440.0	2.03514158528777
120.0	1450.0	2.03514158528777
120.0	1460.0	2.03514158528777
120.0	1470.0	2.03514158528777
120.0	1480.0	2.03514158528777
120.0	1490.0	2.03514158528777
120.0	1500.0	2.03514158528777
120.0	1510.0	2.03514158528777
120.0	1520.0	2.03514158528777
120.0	1530.0	2.03514158528777
120.0	1540.0	2.03514158528777
120.0	1550.0	2.03514158528777
120.0	1560.0	2.03514158528777
120.0	1570.0	2.03514158528777
120.0	1580.0	2.03514158528777
120.0	1590.0	2.03514158528777
120.0	1600.0	2.03514158528777
120.0	1610.0	2.03514158528777
120.0	1620.0	2.03514158528777
120.0	1630.0	2.03514158528777
120.0	1640.0	2.03514158528777
120.0	1650.0	2.03514158528777
120.0	1660.0	2.03514158528777
120.0	1670.0	2.03514158528777
120.0	1680.0	2.03514158528777
120.0	1690.0	2.03514158528777
120.0	1700.0	2.03514158528777
120.0	1710.0	2.03514158528777
120.0	1720.0	2.03514158528777
120.0	1730.0	2.03514158528777
120.0	1740.0	2.03514158528777
120.0	1750.0	2.03514158528777
120.0	1760.0	2.03514158528777
120.0	1770.0	2.03514158528777
120.0	1780.0	2.03514158528777
120.0	1790.0	2.03514158528777
120.0	1800.0	2.03514158528777
120.0	1810.0	2.03514158528777
120.0	1820.0	2.03514158528777
120.0	1830.0	2.03514158528777
120.0	1840.0	2.03514158528777
120.0	1850.0	2.03514158528777
120.0	1860.0	2.03514158528777
130.0	50.0	2.03514158528777
130.0	60.0	2.03514158528777
130.0	70.0	2.03514158528777
130.0	80.0	2.03514158528777
130.0	90.0	2.03514158528777
130.0	100.0	2.03514158528777
130.0	110.0	2.03514158528777
130.0	120.0	2.03514158528777
130.0	130.0	2.03514158528777
130.0	140.0	2.03514158528777
130.0	150.0	2.03514158528777
130.0	160.0	2.03514158528777
130.0	170.0	2.03514158528777
130.0	180.0	2.03514158528777
130.0	190.0	2.03514158528777
130.0	200.0	2.03514158528777
130.0	210.0	2.03514158528777
130.0	220.0	2.03514158528777
130.0	230.0	2.03514158528777
130.0	240.0	2.03514158528777
130.0	250.0	2.03514158528777
130.0	260.0	2.03514158528777
130.0	270.0	2.03514158528777
130.0	280.0	2.03514158528777
130.0	290.0	2.03514158528777
130.0	300.0	2.03514158528777
130.0	310.0	2.03514158528777
130.0	320.0	2.03514158528777
130.0	330.0	2.03514158528777
130.0	340.0	2.03514158528777
130.0	350.0	2.03514158528777
130.0	360.0	2.03514158528777
130.0	370.0	2.03514158528777
130.0	380.0	2.03514158528777
130.0	390.0	2.03514158528777
130.0	400.0	2.03514158528777
130.0	410.0	2.03514158528777
130.0	420.0	2.03514158528777
130.0	430.0	2.03514158528777
130.0	440.0	2.03514158528777
130.0	450.0	2.03514158528777
130.0	460.0	2.03514158528777
130.0	470.0	2.03514158528777
130.0	480.0	2.03514158528777
130.0	490.0	2.035561736694691
130.0	500.0	2.036231430673527
130.0	510.0	2.0377251081411907
130.0	520.0	2.042255512158124
130.0	530.0	2.0486331047338004
130.0	540.0	2.057175925502648
130.0	550.0	2.06564660894229
130.0	560.0	2.070339021850979
130.0	570.0	2.0767956354076347
130.0	580.0	2.0860364978102917
130.0	590.0	2.0928195709404576
130.0	600.0	2.1088737346557807
130.0	610.0	2.1188777325585275
130.0	620.0	2.1282888120344063
130.0	630.0	2.1388883304319672
130.0	640.0	2.1503508238644056
130.0	650.0	2.1475923196259177
130.0	660.0	2.1381554225719497
130.0	670.0	2.2151405803188404
130.0	680.0	2.2703616974199776
130.0	690.0	2.3011204878048104
130.0	700.0	2.2812736707718275
130.0	710.0	2.2860119683031637
130.0	720.0	2.2782412535898047
130.0	730.0	2.2823110359824335
130.0	740.0	2.298951931165598
130.0	750.0	2.275691667361377
130.0	760.0	2.275146967381818
130.0	770.0	2.277375263980495
130.0	780.0	2.287381334437212
130.0	790.0	2.2469274900505267
130.0	800.0	2.2443973824240695
130.0	810.0	2.252498095681759
130.0	820.0	2.2291777948018567
130.0	830.0	2.2163488758740906
130.0	840.0	2.222252619363128
130.0	850.0	2.2106338533198153
130.0	860.0	2.206219372663102
130.0	870.0	2.1925097226601533
130.0	880.0	2.17315154500947
130.0	890.0	2.1919013010865442
130.0	900.0	2.1890908038377557
130.0	910.0	2.2002519166014802
130.0	920.0	2.1928273393469917
130.0	930.0	2.1916790535054838
130.0	940.0	2.196892773412587
130.0	950.0	2.192625747528551
130.0	960.0	2.1967967615650976
130.0	970.0	2.1913881647533775
130.0	980.0	2.18708382104122
130.0	990.0	2.1955168104888303
130.0	1000.0	2.213240423795903
130.0	1010.0	2.20570641245213
130.0	1020.0	2.2245487195689235
130.0	1030.0	2.2101027490829943
130.0	1040.0	2.2161681384313927
130.0	1050.0	2.22984515647914
130.0	1060.0	2.236000728651308
130.0	1070.0	2.232040294045611
130.0	1080.0	2.2278635416114128
130.0	1090.0	2.2406898317258594
130.0	1100.0	2.227550360917267
130.0	1110.0	2.2234844899864297
130.0	1120.0	2.223719922399585
130.0	1130.0	2.2182620740144694
130.0	1140.0	2.217289917005831
130.0	1150.0	2.2092891021652328
130.0	1160.0	2.22590469558921
130.0	1170.0	2.2200060134778554
130.0	1180.0	2.1937154342281335
130.0	1190.0	2.1878319484684057
130.0	1200.0	2.1777905007114446
130.0	1210.0	2.206387691719618
130.0	1220.0	2.186746538629725
130.0	1230.0	2.196354342715419
130.0	1240.0	2.133570724113321
130.0	1250.0	2.0891894721625213
130.0	1260.0	2.0859497859905103
130.0	1270.0	2.100888266847888
130.0	1280.0	2.0904124931955996
130.0	1290.0	2.0852031154869626
130.0	1300.0	2.0760072242134964
130.0	1310.0	2.067249496392512
130.0	1320.0	2.0614874237749836
130.0	1330.0	2.054003854537658
130.0	1340.0	2.0486122092338874
130.0	1350.0	2.0436998378454985
130.0	1360.0	2.0395817825236606
130.0	1370.0	2.0368579665892024
130.0	1380.0	2.035791606125882
130.0	1390.0	2.0351792258232626
130.0	1400.0	2.03514158528777
130.0	1410.0	2.03514158528777
130.0	1420.0	2.03514158528777
130.0	1430.0	2.03514158528777
130.0	1440.0	2.03514158528777
130.0	1450.0	2.03514158528777
130.0	1460.0	2.03514158528777
130.0	1470.0	2.03514158528777
130.0	1480.0	2.03514158528777
130.0	1490.0	2.03514158528777
130.0	1500.0	2.03514158528777
130.0	1510.0	2.03514158528777
130.0	1520.0	2.03514158528777
130.0	1530.0	2.03514158528777
130.0	1540.0	2.03514158528777
130.0	1550.0	2.03514158528777
130.0	1560.0	2.03514158528777
130.0	1570.0	2.03514158528777
130.0	1580.0	2.03514158528777
130.0	1590.0	2.03514158528777
130.0	1600.0	2.03514158528777
130.0	1610.0	2.03514158528777
130.0	1620.0	2.03514158528777
130.0	1630.0	2.03514158528777
130.0	1640.0	2.03514158528777
130.0	1650.0	2.03514158528777
130.0	1660.0	2.03514158528777
130.0	1670.0	2.03514158528777
130.0	1680.0	2.03514158528777
130.0	1690.0	2.03514158528777
130.0	1700.0	2.03514158528777
130.0	1710.0	2.03514158528777
130.0	1720.0	2.03514158528777
130.0	1730.0	2.03514158528777
130.0	1740.0	2.03514158528777
130.0	1750.0	2.03514158528777
130.0	1760.0	2.03514158528777
130.0	1770.0	2.03514158528777
130.0	1780.0	2.03514158528777
130.0	1790.0	2.03514158528777
130.0	1800.0	2.03514158528777
130.0	1810.0	2.03514158528777
130.0	1820.0	2.03514158528777
130.0	1830.0	2.03514158528777
130.0	1840.0	2.03514158528777
130.0	1850.0	2.03514158528777
130.0	1860.0	2.03514158528777
140.0	50.0	2.03514158528777
140.0	60.0	2.03514158528777
140.0	70.0	2.03514158528777
140.0	80.0	2.03514158528777
140.0	90.0	2.03514158528777
140.0	100.0	2.03514158528777
140.0	110.0	2.03514158528777
140.0	120.0	2.03514158528777
140.0	130.0	2.03514158528777
140.0	140.0	2.03514158528777
140.0	150.0	2.03514158528777
140.0	160.0	2.03514158528777
140.0	170.0	2.03514158528777
140.0	180.0	2.03514158528777
140.0	190.0	2.03514158528777
140.0	200.0	2.03514158528777
140.0	210.0	2.03514158528777
140.0	220.0	2.03514158528777
140.0	230.0	2.03514158528777
140.0	240.0	2.03514158528777
140.0	250.0	2.03514158528777
140.0	260.0	2.03514158528777
140.0	270.0	2.03514158528777
140.0	280.0	2.03514158528777
140.0	290.0	2.03514158528777
140.0	300.0	2.03514158528777
140.0	310.0	2.03514158528777
140.0	320.0	2.03514158528777
140.0	330.0	2.03514158528777
140.0	340.0	2.03514158528777
140.0	350.0	2.03514158528777
140.0	360.0	2.03514158528777
140.0	370.0	2.03514158528777
140.0	380.0	2.03514158528777
140.0	390.0	2.03514158528777
140.0	400.0	2.03514158528777
140.0	410.0	2.03514158528777
140.0	420.0	2.03514158528777
140.0	430.0	2.03514158528777
140.0	440.0	2.03514158528777
140.0	450.0	2.03514158528777
140.0	460.0	2.03514158528777
140.0	470.0	2.03514158528777
140.0	480.0	2.035191770159851
140.0	490.0	2.0364002144552877
140.0	500.0	2.037251483386066
140.0	510.0	2.0391112336281068
140.0	520.0	2.0443464717382995
140.0	530.0	2.0514895307705716
140.0	540.0	2.0604195588264806
140.0	550.0	2.0684289112389767
140.0	560.0	2.0738423275150915
140.0	570.0	2.0817410342298737
140.0	580.0	2.092244612312207
140.0	590.0	2.097723316212462
140.0	600.0	2.1136371209390976
140.0	610.0	2.1254630761166897
140.0	620.0	2.135864197602393
140.0	630.0	2.147282345834549
140.0	640.0	2.1648608052613225
140.0	650.0	2.1259196642343046
140.0	660.0	2.2043993048504795
140.0	670.0	2.263524513681337
140.0	680.0	2.2694883432690633
140.0	690.0	2.2738853239586927
140.0	700.0	2.2749874989406114
140.0	710.0	2.265334821947158
140.0	720.0	2.2644399433642795
140.0	730.0	2.2922537173825916
140.0	740.0	2.265962853754305
140.0	750.0	2.273155094928019
140.0	760.0	2.2682774365388263
140.0	770.0	2.2796724738821856
140.0	780.0	2.2637669173374286
140.0	790.0	2.2364353322720505
140.0	800.0	2.2618483866730617
140.0	810.0	2.255035162594817
140.0	820.0	2.2418484238316143
140.0	830.0	2.2306955803016906
140.0	840.0	2.2202273182992007
140.0	850.0	2.1991341528172645
140.0	860.0	2.2057314781272517
140.0	870.0	2.2140303909351373
140.0	880.0	2.221196403461498
140.0	890.0	2.2285807383182705
140.0	900.0	2.213541964947797
140.0	910.0	2.2457561732878584
140.0	920.0	2.2158413129255052
140.0	930.0	2.218020165431714
140.0	940.0	2.2164373538644697
140.0	950.0	2.208792323678267
140.0	960.0	2.219569991780782
140.0	970.0	2.2061372862136333
140.0	980.0	2.185197479791015
140.0	990.0	2.189560726492103
140.0	1000.0	2.1898113879790166
140.0	1010.0	2.1888537494368236
140.0	1020.0	2.211420957954667
140.0	1030.0	2.19981867207669
140.0	1040.0	2.2099914558795724
140.0	1050.0	2.2095918780416492
140.0	1060.0	2.2102178624254623
140.0	1070.0	2.228761066182895
140.0	1080.0	2.233681747138047
140.0	1090.0	2.243235931647841
140.0	1100.0	2.2390973476383036
140.0	1110.0	2.2446197428970285
140.0	1120.0	2.2328188527193307
140.0	1130.0	2.236325300860009
140.0	1140.0	2.234650994935698
140.0	1150.0	2.229309122664922
140.0	1160.0	2.223231189271615
140.0	1170.0	2.220691574083499
140.0	1180.0	2.2237933751928445
140.0	1190.0	2.1980081147504964
140.0	1200.0	2.1910541398101957
140.0	1210.0	2.197353124231255
140.0	1220.0	2.208066119340355
140.0	1230.0	2.192116792264004
140.0	1240.0	2.190753009797659
140.0	1250.0	2.133042424267371
140.0	1260.0	2.0892096775456803
140.0	1270.0	2.1131184684750015
140.0	1280.0	2.0986218596310673
140.0	1290.0	2.0916221687215057
140.0	1300.0	2.080571906566826
140.0	1310.0	2.0700862465160377
140.0	1320.0	2.064269338813044
140.0	1330.0	2.05625342266173
140.0	1340.0	2.0502995786931564
140.0	1350.0	2.0454174250210997
140.0	1360.0	2.040934679194826
140.0	1370.0	2.037682856701404
140.0	1380.0	2.0362071188321678
140.0	1390.0	2.0353171446042566
140.0	1400.0	2.03514158528777
140.0	1410.0	2.03514158528777
140.0	1420.0	2.03514158528777
140.0	1430.0	2.03514158528777
140.0	1440.0	2.03514158528777
140.0	1450.0	2.03514158528777
140.0	1460.0	2.03514158528777
140.0	1470.0	2.03514158528777
140.0	1480.0	2.03514158528777
140.0	1490.0	2.03514158528777
140.0	1500.0	2.03514158528777
140.0	1510.0	2.03514158528777
140.0	1520.0	2.03514158528777
140.0	1530.0	2.03514158528777
140.0	1540.0	2.03514158528777
140.0	1550.0	2.03514158528777
140.0	1560.0	2.03514158528777
140.0	1570.0	2.03514158528777
140.0	1580.0	2.03514158528777
140.0	1590.0	2.03514158528777
140.0	1600.0	2.03514158528777
140.0	1610.0	2.03514158528777
140.0	1620.0	2.03514158528777
140.0	1630.0	2.03514158528777
140.0	1640.0	2.03514158528777
140.0	1650.0	2.03514158528777
140.0	1660.0	2.03514158528777
140.0	1670.0	2.03514158528777
140.0	1680.0	2.03514158528777
140.0	1690.0	2.03514158528777
140.0	1700.0	2.03514158528777
140.0	1710.0	2.03514158528777
140.0	1720.0	2.03514158528777
140.0	1730.0	2.03514158528777
140.0	1740.0	2.03514158528777
140.0	1750.0	2.03514158528777
140.0	1760.0	2.03514158528777
140.0	1770.0	2.03514158528777
140.0	1780.0	2.03514158528777
140.0	1790.0	2.03514158528777
140.0	1800.0	2.03514158528777
140.0	1810.0	2.03514158528777
140.0	1820.0	2.03514158528777
140.0	1830.0	2.03514158528777
140.0	1840.0	2.03514158528777
140.0	1850.0	2.03514158528777
140.0	1860.0	2.03514158528777
150.0	50.0	2.03514158528777
150.0	60.0	2.03514158528777
150.0	70.0	2.03514158528777
150.0	80.0	2.03514158528777
150.0	90.0	2.03514158528777
150.0	100.0	2.03514158528777
150.0	110.0	2.03514158528777
150.0	120.0	2.03514158528777
150.0	130.0	2.03514158528777
150.0	140.0	2.03514158528777
150.0	150.0	2.03514158528777
150.0	160.0	2.03514158528777
150.0	170.0	2.03514158528777
150.0	180.0	2.03514158528777
150.0	190.0	2.03514158528777
150.0	200.0	2.03514158528777
150.0	210.0	2.03514158528777
150.0	220.0	2.03514158528777
150.0	230.0	2.03514158528777
150.0	240.0	2.03514158528777
150.0	250.0	2.03514158528777
150.0	260.0	2.03514158528777
150.0	270.0	2.03514158528777
150.0	280.0	2.03514158528777
150.0	290.0	2.03514158528777
150.0	300.0	2.03514158528777
150.0	310.0	2.03514158528777
150.0	320.0	2.03514158528777
150.0	330.0	2.03514158528777
150.0	340.0	2.03514158528777
150.0	350.0	2.03514158528777
150.0	360.0	2.03514158528777
150.0	370.0	2.03514158528777
150.0	380.0	2.03514158528777
150.0	390.0	2.03514158528777
150.0	400.0	2.03514158528777
150.0	410.0	2.03514158528777
150.0	420.0	2.03514158528777
150.0	430.0	2.03514158528777
150.0	440.0	2.03514158528777
150.0	450.0	2.03514158528777
150.0	460.0	2.03514158528777
150.0	470.0	2.03514158528777
150.0	480.0	2.0353171446042566
150.0	490.0	2.0372266884302523
150.0	500.0	2.0385216435992257
150.0	510.0	2.040729364072845
150.0	520.0	2.04734743046723
150.0	530.0	2.055268096162779
150.0	540.0	2.063885995213409
150.0	550.0	2.073241212474068
150.0	560.0	2.080202575728578
150.0	570.0	2.089173460930024
150.0	580.0	2.1017618149447226
150.0	590.0	2.1094642205986216
150.0	600.0	2.1265469715021976
150.0	610.0	2.139096396874259
150.0	620.0	2.1516124566143486
150.0	630.0	2.164299184543371
150.0	640.0	2.1401712227346232
150.0	650.0	2.17952749553098
150.0	660.0	2.264603733471838
150.0	670.0	2.2684569805008263
150.0	680.0	2.249799387715619
150.0	690.0	2.2701537376017273
150.0	700.0	2.2637200720634287
150.0	710.0	2.264592753441384
150.0	720.0	2.280718945309208
150.0	730.0	2.2580015602968233
150.0	740.0	2.264995687511817
150.0	750.0	2.274394945808061
150.0	760.0	2.2688330225807554
150.0	770.0	2.2590809562651093
150.0	780.0	2.2563275022077414
150.0	790.0	2.2248338447274794
150.0	800.0	2.260483862139584
150.0	810.0	2.246343162091294
150.0	820.0	2.2226753138758433
150.0	830.0	2.208529026109326
150.0	840.0	2.19443323823885
150.0	850.0	2.2178713626998743
150.0	860.0	2.2264482027451806
150.0	870.0	2.2241671550276942
150.0	880.0	2.2248512814233603
150.0	890.0	2.223470817499416
150.0	900.0	2.2420028615511685
150.0	910.0	2.2524463650100173
150.0	920.0	2.2681111345613876
150.0	930.0	2.256736374376637
150.0	940.0	2.263379476778825
150.0	950.0	2.2600786655074723
150.0	960.0	2.2606169337135444
150.0	970.0	2.258363534066423
150.0	980.0	2.256169972848701
150.0	990.0	2.2560544460361105
150.0	1000.0	2.2362330465639464
150.0	1010.0	2.230927601475997
150.0	1020.0	2.239459064242648
150.0	1030.0	2.2309657564361114
150.0	1040.0	2.2286035661840207
150.0	1050.0	2.200611370113014
150.0	1060.0	2.2092337716068333
150.0	1070.0	2.2151757512838413
150.0	1080.0	2.2190798317644935
150.0	1090.0	2.245198871745658
150.0	1100.0	2.240875870716495
150.0	1110.0	2.239515792398844
150.0	1120.0	2.2358462098416743
150.0	1130.0	2.2443281483421575
150.0	1140.0	2.252629139979432
150.0	1150.0	2.2484705125654654
150.0	1160.0	2.253352947237283
150.0	1170.0	2.2384424079816303
150.0	1180.0	2.2296615728200604
150.0	1190.0	2.2417040708301292
150.0	1200.0	2.213603893482168
150.0	1210.0	2.2121441404982725
150.0	1220.0	2.1957521668268187
150.0	1230.0	2.216461412194655
150.0	1240.0	2.2096878743102244
150.0	1250.0	2.193561761043341
150.0	1260.0	2.113089859516062
150.0	1270.0	2.0455767333875654
150.0	1280.0	2.106742271433466
150.0	1290.0	2.0970257878655456
150.0	1300.0	2.0837515211219992
150.0	1310.0	2.072916650454508
150.0	1320.0	2.065690219677595
150.0	1330.0	2.0579816157063275
150.0	1340.0	2.0525889978521157
150.0	1350.0	2.0476490994127654
150.0	1360.0	2.0429120972865333
150.0	1370.0	2.0389948249542984
150.0	1380.0	2.0370426839461935
150.0	1390.0	2.035667528117404
150.0	1400.0	2.03514158528777
150.0	1410.0	2.03514158528777
150.0	1420.0	2.03514158528777
150.0	1430.0	2.03514158528777
150.0	1440.0	2.03514158528777
150.0	1450.0	2.03514158528777
150.0	1460.0	2.03514158528777
150.0	1470.0	2.03514158528777
150.0	1480.0	2.03514158528777
150.0	1490.0	2.03514158528777
150.0	1500.0	2.03514158528777
150.0	1510.0	2.03514158528777
150.0	1520.0	2.03514158528777
150.0	1530.0	2.03514158528777
150.0	1540.0	2.03514158528777
150.0	1550.0	2.03514158528777
150.0	1560.0	2.03514158528777
150.0	1570.0	2.03514158528777
150.0	1580.0	2.03514158528777
150.0	1590.0	2.03514158528777
150.0	1600.0	2.03514158528777
150.0	1610.0	2.03514158528777
150.0	1620.0	2.03514158528777
150.0	1630.0	2.03514158528777
150.0	1640.0	2.03514158528777
150.0	1650.0	2.03514158528777
150.0	1660.0	2.03514158528777
150.0	1670.0	2.03514158528777
150.0	1680.0	2.03514158528777
150.0	1690.0	2.03514158528777
150.0	1700.0	2.03514158528777
150.0	1710.0	2.03514158528777
150.0	1720.0	2.03514158528777
150.0	1730.0	2.03514158528777
150.0	1740.0	2.03514158528777
150.0	1750.0	2.03514158528777
150.0	1760.0	2.03514158528777
150.0	1770.0	2.03514158528777
150.0	1780.0	2.03514158528777
150.0	1790.0	2.03514158528777
150.0	1800.0	2.03514158528777
150.0	1810.0	2.03514158528777
150.0	1820.0	2.03514158528777
150.0	1830.0	2.03514158528777
150.0	1840.0	2.03514158528777
[truncated: 15,836 more rows]
