# Supplementary material for: Characterizing Visual Neurosurgical Expertise in Brain MRI Visualization Using Eye-Tracking and 3D Fractal Dimension Analysis
Source: J Eye Mov Res. 2026 Jun 2;19(3):62. doi: 10.3390/jemr19030062 (PMC13301434; doi:10.3390/jemr19030062)
Supplement: Supplementary file 1 [file jemr-19-00062-s001.zip › jemr-4253847-supplementary/Supplementary files/4_3DFDmapsCalculation/3DFD_Stimuli_BRN40/3DFDs_BRAIN_17_NORMAL_Normal ax.png_Heatmap_100_10.csv]

50.0	50.0	2.03514158528777
50.0	60.0	2.03514158528777
50.0	70.0	2.03514158528777
50.0	80.0	2.03514158528777
50.0	90.0	2.03514158528777
50.0	100.0	2.03514158528777
50.0	110.0	2.03514158528777
50.0	120.0	2.03514158528777
50.0	130.0	2.03514158528777
50.0	140.0	2.03514158528777
50.0	150.0	2.03514158528777
50.0	160.0	2.03514158528777
50.0	170.0	2.03514158528777
50.0	180.0	2.03514158528777
50.0	190.0	2.03514158528777
50.0	200.0	2.03514158528777
50.0	210.0	2.03514158528777
50.0	220.0	2.03514158528777
50.0	230.0	2.03514158528777
50.0	240.0	2.03514158528777
50.0	250.0	2.03514158528777
50.0	260.0	2.03514158528777
50.0	270.0	2.03514158528777
50.0	280.0	2.03514158528777
50.0	290.0	2.03514158528777
50.0	300.0	2.03514158528777
50.0	310.0	2.03514158528777
50.0	320.0	2.03514158528777
50.0	330.0	2.03514158528777
50.0	340.0	2.03514158528777
50.0	350.0	2.03514158528777
50.0	360.0	2.03514158528777
50.0	370.0	2.03514158528777
50.0	380.0	2.03514158528777
50.0	390.0	2.03514158528777
50.0	400.0	2.03514158528777
50.0	410.0	2.03514158528777
50.0	420.0	2.03514158528777
50.0	430.0	2.03514158528777
50.0	440.0	2.03514158528777
50.0	450.0	2.03514158528777
50.0	460.0	2.03514158528777
50.0	470.0	2.03514158528777
50.0	480.0	2.03514158528777
50.0	490.0	2.03514158528777
50.0	500.0	2.03514158528777
50.0	510.0	2.03514158528777
50.0	520.0	2.03514158528777
50.0	530.0	2.03514158528777
50.0	540.0	2.0353672593297487
50.0	550.0	2.036448729501835
50.0	560.0	2.0398922907649544
50.0	570.0	2.044327829879154
50.0	580.0	2.0510985121571648
50.0	590.0	2.0602669112267047
50.0	600.0	2.076102247757592
50.0	610.0	2.0897673736984084
50.0	620.0	2.1006451584257544
50.0	630.0	2.111701303303333
50.0	640.0	2.1251955525310984
50.0	650.0	2.138078452817159
50.0	660.0	2.147088033130333
50.0	670.0	2.1546642473856275
50.0	680.0	2.1685571042315384
50.0	690.0	2.1600259147682492
50.0	700.0	2.138580400568361
50.0	710.0	2.18374153406034
50.0	720.0	2.2095149754916514
50.0	730.0	2.2193342839049497
50.0	740.0	2.2110008855279952
50.0	750.0	2.1900901764706964
50.0	760.0	2.202061035868745
50.0	770.0	2.188153853575403
50.0	780.0	2.194622457144033
50.0	790.0	2.2117644541977617
50.0	800.0	2.2125321508237787
50.0	810.0	2.2082712185013524
50.0	820.0	2.200629338337599
50.0	830.0	2.1951685732659407
50.0	840.0	2.2087006655378714
50.0	850.0	2.2036233574386195
50.0	860.0	2.2062194365987047
50.0	870.0	2.208606300718172
50.0	880.0	2.202181801922943
50.0	890.0	2.201396792450776
50.0	900.0	2.1976608597647553
50.0	910.0	2.197101730065332
50.0	920.0	2.2097158345619556
50.0	930.0	2.2131104554448178
50.0	940.0	2.209368767259469
50.0	950.0	2.212067560069987
50.0	960.0	2.2087888514103184
50.0	970.0	2.2011155237140136
50.0	980.0	2.2022882923815588
50.0	990.0	2.20293851642806
50.0	1000.0	2.2070073125719776
50.0	1010.0	2.2012868994027297
50.0	1020.0	2.2001932028898348
50.0	1030.0	2.1947273634663187
50.0	1040.0	2.2054364439563465
50.0	1050.0	2.1999536589844007
50.0	1060.0	2.2078848975119842
50.0	1070.0	2.2237045652670666
50.0	1080.0	2.2158074782930557
50.0	1090.0	2.236390004923316
50.0	1100.0	2.2311985830462886
50.0	1110.0	2.221847664278511
50.0	1120.0	2.2161363917573804
50.0	1130.0	2.20679707100913
50.0	1140.0	2.2206218862149134
50.0	1150.0	2.2194074750800326
50.0	1160.0	2.2248033811768644
50.0	1170.0	2.199089195471925
50.0	1180.0	2.1744616466266034
50.0	1190.0	2.1603747317036697
50.0	1200.0	2.15098336845386
50.0	1210.0	2.1838335198569068
50.0	1220.0	2.163960167360099
50.0	1230.0	2.155301663963117
50.0	1240.0	2.144854383841288
50.0	1250.0	2.132637560635704
50.0	1260.0	2.122819498284413
50.0	1270.0	2.111634813446962
50.0	1280.0	2.1018613732842275
50.0	1290.0	2.092900414007182
50.0	1300.0	2.0838301439774316
50.0	1310.0	2.0757742089264193
50.0	1320.0	2.0675156338185885
50.0	1330.0	2.0544681452903157
50.0	1340.0	2.0441541520135114
50.0	1350.0	2.039428886449697
50.0	1360.0	2.0361191712913866
50.0	1370.0	2.03514158528777
50.0	1380.0	2.03514158528777
50.0	1390.0	2.03514158528777
50.0	1400.0	2.03514158528777
50.0	1410.0	2.03514158528777
50.0	1420.0	2.03514158528777
50.0	1430.0	2.03514158528777
50.0	1440.0	2.03514158528777
50.0	1450.0	2.03514158528777
50.0	1460.0	2.03514158528777
50.0	1470.0	2.03514158528777
50.0	1480.0	2.03514158528777
50.0	1490.0	2.03514158528777
50.0	1500.0	2.03514158528777
50.0	1510.0	2.03514158528777
50.0	1520.0	2.03514158528777
50.0	1530.0	2.03514158528777
50.0	1540.0	2.03514158528777
50.0	1550.0	2.03514158528777
50.0	1560.0	2.03514158528777
50.0	1570.0	2.03514158528777
50.0	1580.0	2.03514158528777
50.0	1590.0	2.03514158528777
50.0	1600.0	2.03514158528777
50.0	1610.0	2.03514158528777
50.0	1620.0	2.03514158528777
50.0	1630.0	2.03514158528777
50.0	1640.0	2.03514158528777
50.0	1650.0	2.03514158528777
50.0	1660.0	2.03514158528777
50.0	1670.0	2.03514158528777
50.0	1680.0	2.03514158528777
50.0	1690.0	2.03514158528777
50.0	1700.0	2.03514158528777
50.0	1710.0	2.03514158528777
50.0	1720.0	2.03514158528777
50.0	1730.0	2.03514158528777
50.0	1740.0	2.03514158528777
50.0	1750.0	2.03514158528777
50.0	1760.0	2.03514158528777
50.0	1770.0	2.03514158528777
50.0	1780.0	2.03514158528777
50.0	1790.0	2.03514158528777
50.0	1800.0	2.03514158528777
50.0	1810.0	2.03514158528777
50.0	1820.0	2.03514158528777
50.0	1830.0	2.03514158528777
50.0	1840.0	2.03514158528777
50.0	1850.0	2.03514158528777
50.0	1860.0	2.03514158528777
60.0	50.0	2.03514158528777
60.0	60.0	2.03514158528777
60.0	70.0	2.03514158528777
60.0	80.0	2.03514158528777
60.0	90.0	2.03514158528777
60.0	100.0	2.03514158528777
60.0	110.0	2.03514158528777
60.0	120.0	2.03514158528777
60.0	130.0	2.03514158528777
60.0	140.0	2.03514158528777
60.0	150.0	2.03514158528777
60.0	160.0	2.03514158528777
60.0	170.0	2.03514158528777
60.0	180.0	2.03514158528777
60.0	190.0	2.03514158528777
60.0	200.0	2.03514158528777
60.0	210.0	2.03514158528777
60.0	220.0	2.03514158528777
60.0	230.0	2.03514158528777
60.0	240.0	2.03514158528777
60.0	250.0	2.03514158528777
60.0	260.0	2.03514158528777
60.0	270.0	2.03514158528777
60.0	280.0	2.03514158528777
60.0	290.0	2.03514158528777
60.0	300.0	2.03514158528777
60.0	310.0	2.03514158528777
60.0	320.0	2.03514158528777
60.0	330.0	2.03514158528777
60.0	340.0	2.03514158528777
60.0	350.0	2.03514158528777
60.0	360.0	2.03514158528777
60.0	370.0	2.03514158528777
60.0	380.0	2.03514158528777
60.0	390.0	2.03514158528777
60.0	400.0	2.03514158528777
60.0	410.0	2.03514158528777
60.0	420.0	2.03514158528777
60.0	430.0	2.03514158528777
60.0	440.0	2.03514158528777
60.0	450.0	2.03514158528777
60.0	460.0	2.03514158528777
60.0	470.0	2.03514158528777
60.0	480.0	2.03514158528777
60.0	490.0	2.03514158528777
60.0	500.0	2.03514158528777
60.0	510.0	2.03514158528777
60.0	520.0	2.03514158528777
60.0	530.0	2.03514158528777
60.0	540.0	2.0353672593297487
60.0	550.0	2.0371205675084547
60.0	560.0	2.0426592343368273
60.0	570.0	2.049285816866623
60.0	580.0	2.05852419521229
60.0	590.0	2.069242977431958
60.0	600.0	2.0860358039651605
60.0	610.0	2.0995686789549977
60.0	620.0	2.111396978340592
60.0	630.0	2.122912210119625
60.0	640.0	2.1379163318406995
60.0	650.0	2.1500195151007193
60.0	660.0	2.1598846519654438
60.0	670.0	2.170528988493025
60.0	680.0	2.157647463914695
60.0	690.0	2.139853285763493
60.0	700.0	2.1765197278209576
60.0	710.0	2.220984580971191
60.0	720.0	2.2372845279268354
60.0	730.0	2.2228531602308013
60.0	740.0	2.2149641468074655
60.0	750.0	2.191790157864485
60.0	760.0	2.193389128251101
60.0	770.0	2.207180561691704
60.0	780.0	2.2235784206277054
60.0	790.0	2.2346614603077875
60.0	800.0	2.206609199253231
60.0	810.0	2.2021266274584934
60.0	820.0	2.2032642533195417
60.0	830.0	2.2074470920710856
60.0	840.0	2.2072498218550898
60.0	850.0	2.213515629918374
60.0	860.0	2.2080854308023965
60.0	870.0	2.209002749016961
60.0	880.0	2.2067514076198314
60.0	890.0	2.2007819566330102
60.0	900.0	2.2085884962837943
60.0	910.0	2.2058395518771787
60.0	920.0	2.21330508017916
60.0	930.0	2.2131537008152895
60.0	940.0	2.2136075427256965
60.0	950.0	2.2121349185309085
60.0	960.0	2.212911258593267
60.0	970.0	2.2115409307050196
60.0	980.0	2.2127152431116084
60.0	990.0	2.216015881439613
60.0	1000.0	2.2197299518934863
60.0	1010.0	2.2172238345710724
60.0	1020.0	2.2150181049367483
60.0	1030.0	2.2050498689949722
60.0	1040.0	2.2164868209371504
60.0	1050.0	2.21497287070867
60.0	1060.0	2.2230590331261295
60.0	1070.0	2.2241164443251153
60.0	1080.0	2.2188813071410944
60.0	1090.0	2.23063627096077
60.0	1100.0	2.234813974944508
60.0	1110.0	2.243648953854599
60.0	1120.0	2.2379394902255427
60.0	1130.0	2.2254975543879163
60.0	1140.0	2.2121375789141915
60.0	1150.0	2.234138936348138
60.0	1160.0	2.2150085389243546
60.0	1170.0	2.223804344137118
60.0	1180.0	2.2034475873963744
60.0	1190.0	2.1822265349740224
60.0	1200.0	2.1665014059892873
60.0	1210.0	2.1276416665516096
60.0	1220.0	2.184349085547705
60.0	1230.0	2.169587538184269
60.0	1240.0	2.1598522444407373
60.0	1250.0	2.1483254061694046
60.0	1260.0	2.138652299152703
60.0	1270.0	2.126005407856099
60.0	1280.0	2.11450395517364
60.0	1290.0	2.103826247428367
60.0	1300.0	2.0936177143034036
60.0	1310.0	2.0853394302142254
60.0	1320.0	2.075968354493624
60.0	1330.0	2.0619162919757854
60.0	1340.0	2.049745216680446
60.0	1350.0	2.0422964159589263
60.0	1360.0	2.0365975187990304
60.0	1370.0	2.035216855071672
60.0	1380.0	2.03514158528777
60.0	1390.0	2.03514158528777
60.0	1400.0	2.03514158528777
60.0	1410.0	2.03514158528777
60.0	1420.0	2.03514158528777
60.0	1430.0	2.03514158528777
60.0	1440.0	2.03514158528777
60.0	1450.0	2.03514158528777
60.0	1460.0	2.03514158528777
60.0	1470.0	2.03514158528777
60.0	1480.0	2.03514158528777
60.0	1490.0	2.03514158528777
60.0	1500.0	2.03514158528777
60.0	1510.0	2.03514158528777
60.0	1520.0	2.03514158528777
60.0	1530.0	2.03514158528777
60.0	1540.0	2.03514158528777
60.0	1550.0	2.03514158528777
60.0	1560.0	2.03514158528777
60.0	1570.0	2.03514158528777
60.0	1580.0	2.03514158528777
60.0	1590.0	2.03514158528777
60.0	1600.0	2.03514158528777
60.0	1610.0	2.03514158528777
60.0	1620.0	2.03514158528777
60.0	1630.0	2.03514158528777
60.0	1640.0	2.03514158528777
60.0	1650.0	2.03514158528777
60.0	1660.0	2.03514158528777
60.0	1670.0	2.03514158528777
60.0	1680.0	2.03514158528777
60.0	1690.0	2.03514158528777
60.0	1700.0	2.03514158528777
60.0	1710.0	2.03514158528777
60.0	1720.0	2.03514158528777
60.0	1730.0	2.03514158528777
60.0	1740.0	2.03514158528777
60.0	1750.0	2.03514158528777
60.0	1760.0	2.03514158528777
60.0	1770.0	2.03514158528777
60.0	1780.0	2.03514158528777
60.0	1790.0	2.03514158528777
60.0	1800.0	2.03514158528777
60.0	1810.0	2.03514158528777
60.0	1820.0	2.03514158528777
60.0	1830.0	2.03514158528777
60.0	1840.0	2.03514158528777
60.0	1850.0	2.03514158528777
60.0	1860.0	2.03514158528777
70.0	50.0	2.03514158528777
70.0	60.0	2.03514158528777
70.0	70.0	2.03514158528777
70.0	80.0	2.03514158528777
70.0	90.0	2.03514158528777
70.0	100.0	2.03514158528777
70.0	110.0	2.03514158528777
70.0	120.0	2.03514158528777
70.0	130.0	2.03514158528777
70.0	140.0	2.03514158528777
70.0	150.0	2.03514158528777
70.0	160.0	2.03514158528777
70.0	170.0	2.03514158528777
70.0	180.0	2.03514158528777
70.0	190.0	2.03514158528777
70.0	200.0	2.03514158528777
70.0	210.0	2.03514158528777
70.0	220.0	2.03514158528777
70.0	230.0	2.03514158528777
70.0	240.0	2.03514158528777
70.0	250.0	2.03514158528777
70.0	260.0	2.03514158528777
70.0	270.0	2.03514158528777
70.0	280.0	2.03514158528777
70.0	290.0	2.03514158528777
70.0	300.0	2.03514158528777
70.0	310.0	2.03514158528777
70.0	320.0	2.03514158528777
70.0	330.0	2.03514158528777
70.0	340.0	2.03514158528777
70.0	350.0	2.03514158528777
70.0	360.0	2.03514158528777
70.0	370.0	2.03514158528777
70.0	380.0	2.03514158528777
70.0	390.0	2.03514158528777
70.0	400.0	2.03514158528777
70.0	410.0	2.03514158528777
70.0	420.0	2.03514158528777
70.0	430.0	2.03514158528777
70.0	440.0	2.03514158528777
70.0	450.0	2.03514158528777
70.0	460.0	2.03514158528777
70.0	470.0	2.03514158528777
70.0	480.0	2.03514158528777
70.0	490.0	2.03514158528777
70.0	500.0	2.03514158528777
70.0	510.0	2.03514158528777
70.0	520.0	2.03514158528777
70.0	530.0	2.0354423939119566
70.0	540.0	2.0361235929831523
70.0	550.0	2.039217923741455
70.0	560.0	2.0468206209523463
70.0	570.0	2.0564482590077993
70.0	580.0	2.068202211911739
70.0	590.0	2.079297585609652
70.0	600.0	2.095568881818541
70.0	610.0	2.109527166432428
70.0	620.0	2.1230831389508262
70.0	630.0	2.1360639561479418
70.0	640.0	2.1506903463129197
70.0	650.0	2.162813545500341
70.0	660.0	2.173737486681794
70.0	670.0	2.1647746076491865
70.0	680.0	2.13825627228822
70.0	690.0	2.178268439944905
70.0	700.0	2.2229980748351004
70.0	710.0	2.233446642532079
70.0	720.0	2.2323918017538817
70.0	730.0	2.2145401973858267
70.0	740.0	2.2097687431728676
70.0	750.0	2.208037925140437
70.0	760.0	2.216571530047495
70.0	770.0	2.2311625424124966
70.0	780.0	2.224331665817415
70.0	790.0	2.211553235394106
70.0	800.0	2.224033037435355
70.0	810.0	2.213478055940876
70.0	820.0	2.209009518461413
70.0	830.0	2.2119256442511617
70.0	840.0	2.21295626228176
70.0	850.0	2.2167514232036396
70.0	860.0	2.218661815368277
70.0	870.0	2.2228834163700504
70.0	880.0	2.2184992542490174
70.0	890.0	2.2143977392543084
70.0	900.0	2.2276497231143537
70.0	910.0	2.2351914935150705
70.0	920.0	2.243596063190925
70.0	930.0	2.242239505869703
70.0	940.0	2.236816428677293
70.0	950.0	2.245772950985368
70.0	960.0	2.2480046887854583
70.0	970.0	2.243884029446193
70.0	980.0	2.2429552752141073
70.0	990.0	2.245277401802523
70.0	1000.0	2.24597931352175
70.0	1010.0	2.2377218578425793
70.0	1020.0	2.236793275646254
70.0	1030.0	2.2232688844461674
70.0	1040.0	2.222830090193617
70.0	1050.0	2.218525390654316
70.0	1060.0	2.222881340082982
70.0	1070.0	2.231076359240241
70.0	1080.0	2.235222133621039
70.0	1090.0	2.2354858956805215
70.0	1100.0	2.225222351965623
70.0	1110.0	2.2362686136758874
70.0	1120.0	2.2342214044332698
70.0	1130.0	2.242231062010401
70.0	1140.0	2.2313706822947035
70.0	1150.0	2.2350544708578064
70.0	1160.0	2.223102054920737
70.0	1170.0	2.2135092704388697
70.0	1180.0	2.2252715143642314
70.0	1190.0	2.203924143064383
70.0	1200.0	2.20869143195837
70.0	1210.0	2.1698547120612015
70.0	1220.0	2.1247044881043244
70.0	1230.0	2.190258528775574
70.0	1240.0	2.175614813653249
70.0	1250.0	2.1616543430662007
70.0	1260.0	2.151876676380676
70.0	1270.0	2.1386265007075065
70.0	1280.0	2.1262857995760602
70.0	1290.0	2.113987308431719
70.0	1300.0	2.1035264024138427
70.0	1310.0	2.0947421809671023
70.0	1320.0	2.0842196758117724
70.0	1330.0	2.068826241414226
70.0	1340.0	2.0546954077032806
70.0	1350.0	2.045632554395683
70.0	1360.0	2.0380471834419525
70.0	1370.0	2.0354510230688283
70.0	1380.0	2.03514158528777
70.0	1390.0	2.03514158528777
70.0	1400.0	2.03514158528777
70.0	1410.0	2.03514158528777
70.0	1420.0	2.03514158528777
70.0	1430.0	2.03514158528777
70.0	1440.0	2.03514158528777
70.0	1450.0	2.03514158528777
70.0	1460.0	2.03514158528777
70.0	1470.0	2.03514158528777
70.0	1480.0	2.03514158528777
70.0	1490.0	2.03514158528777
70.0	1500.0	2.03514158528777
70.0	1510.0	2.03514158528777
70.0	1520.0	2.03514158528777
70.0	1530.0	2.03514158528777
70.0	1540.0	2.03514158528777
70.0	1550.0	2.03514158528777
70.0	1560.0	2.03514158528777
70.0	1570.0	2.03514158528777
70.0	1580.0	2.03514158528777
70.0	1590.0	2.03514158528777
70.0	1600.0	2.03514158528777
70.0	1610.0	2.03514158528777
70.0	1620.0	2.03514158528777
70.0	1630.0	2.03514158528777
70.0	1640.0	2.03514158528777
70.0	1650.0	2.03514158528777
70.0	1660.0	2.03514158528777
70.0	1670.0	2.03514158528777
70.0	1680.0	2.03514158528777
70.0	1690.0	2.03514158528777
70.0	1700.0	2.03514158528777
70.0	1710.0	2.03514158528777
70.0	1720.0	2.03514158528777
70.0	1730.0	2.03514158528777
70.0	1740.0	2.03514158528777
70.0	1750.0	2.03514158528777
70.0	1760.0	2.03514158528777
70.0	1770.0	2.03514158528777
70.0	1780.0	2.03514158528777
70.0	1790.0	2.03514158528777
70.0	1800.0	2.03514158528777
70.0	1810.0	2.03514158528777
70.0	1820.0	2.03514158528777
70.0	1830.0	2.03514158528777
70.0	1840.0	2.03514158528777
70.0	1850.0	2.03514158528777
70.0	1860.0	2.03514158528777
80.0	50.0	2.03514158528777
80.0	60.0	2.03514158528777
80.0	70.0	2.03514158528777
80.0	80.0	2.03514158528777
80.0	90.0	2.03514158528777
80.0	100.0	2.03514158528777
80.0	110.0	2.03514158528777
80.0	120.0	2.03514158528777
80.0	130.0	2.03514158528777
80.0	140.0	2.03514158528777
80.0	150.0	2.03514158528777
80.0	160.0	2.03514158528777
80.0	170.0	2.03514158528777
80.0	180.0	2.03514158528777
80.0	190.0	2.03514158528777
80.0	200.0	2.03514158528777
80.0	210.0	2.03514158528777
80.0	220.0	2.03514158528777
80.0	230.0	2.03514158528777
80.0	240.0	2.03514158528777
80.0	250.0	2.03514158528777
80.0	260.0	2.03514158528777
80.0	270.0	2.03514158528777
80.0	280.0	2.03514158528777
80.0	290.0	2.03514158528777
80.0	300.0	2.03514158528777
80.0	310.0	2.03514158528777
80.0	320.0	2.03514158528777
80.0	330.0	2.03514158528777
80.0	340.0	2.03514158528777
80.0	350.0	2.03514158528777
80.0	360.0	2.03514158528777
80.0	370.0	2.03514158528777
80.0	380.0	2.03514158528777
80.0	390.0	2.03514158528777
80.0	400.0	2.03514158528777
80.0	410.0	2.03514158528777
80.0	420.0	2.03514158528777
80.0	430.0	2.03514158528777
80.0	440.0	2.03514158528777
80.0	450.0	2.03514158528777
80.0	460.0	2.03514158528777
80.0	470.0	2.03514158528777
80.0	480.0	2.03514158528777
80.0	490.0	2.03514158528777
80.0	500.0	2.03514158528777
80.0	510.0	2.03514158528777
80.0	520.0	2.035166680232553
80.0	530.0	2.035667528117404
80.0	540.0	2.0368833501415122
80.0	550.0	2.041876188645539
80.0	560.0	2.051585881815104
80.0	570.0	2.0634693090980276
80.0	580.0	2.0760779109215517
80.0	590.0	2.087745164094046
80.0	600.0	2.104253688040215
80.0	610.0	2.1195261186617644
80.0	620.0	2.1351483163601657
80.0	630.0	2.1506086743780433
80.0	640.0	2.1666317095029415
80.0	650.0	2.1784143799561293
80.0	660.0	2.19318428926698
80.0	670.0	2.143383498514332
80.0	680.0	2.199862939155793
80.0	690.0	2.2254258362762602
80.0	700.0	2.233065578857788
80.0	710.0	2.254607570726369
80.0	720.0	2.208438612568833
80.0	730.0	2.2340405626531012
80.0	740.0	2.219050358892428
80.0	750.0	2.220940910901354
80.0	760.0	2.236064237481132
80.0	770.0	2.2273435318332644
80.0	780.0	2.225055864228218
80.0	790.0	2.220815018056635
80.0	800.0	2.223131552556088
80.0	810.0	2.2264743344391755
80.0	820.0	2.216627444999376
80.0	830.0	2.214611700992224
80.0	840.0	2.219485948951239
80.0	850.0	2.2247449138981947
80.0	860.0	2.2262566672739057
80.0	870.0	2.229116480260315
80.0	880.0	2.2324738501690606
80.0	890.0	2.228619369348489
80.0	900.0	2.223379008890823
80.0	910.0	2.232227508469019
80.0	920.0	2.24523383457464
80.0	930.0	2.240779817120521
80.0	940.0	2.2389796069486483
80.0	950.0	2.234337454477929
80.0	960.0	2.235910021016911
80.0	970.0	2.237259210845155
80.0	980.0	2.2385517789421536
80.0	990.0	2.2467047174181496
80.0	1000.0	2.2457470134711506
80.0	1010.0	2.2414709412682225
80.0	1020.0	2.2369146667788224
80.0	1030.0	2.238366658913682
80.0	1040.0	2.24371086782984
80.0	1050.0	2.234939193934788
80.0	1060.0	2.232247647369042
80.0	1070.0	2.2345920025132546
80.0	1080.0	2.23846076203035
80.0	1090.0	2.248235202525934
80.0	1100.0	2.2435700280532
80.0	1110.0	2.234487045599214
80.0	1120.0	2.2318356629854277
80.0	1130.0	2.2364345614214916
80.0	1140.0	2.2486293226587195
80.0	1150.0	2.2360578124527613
80.0	1160.0	2.218434024584256
80.0	1170.0	2.2132166185130253
80.0	1180.0	2.200937496376591
80.0	1190.0	2.2219106710054985
80.0	1200.0	2.1952847546000176
80.0	1210.0	2.1834017602196907
80.0	1220.0	2.163142991316231
80.0	1230.0	2.127474271798731
80.0	1240.0	2.186127840269698
80.0	1250.0	2.1713409680910054
80.0	1260.0	2.163015045838807
80.0	1270.0	2.150449154792024
80.0	1280.0	2.138479234708767
80.0	1290.0	2.1250355929888816
80.0	1300.0	2.1141732759534912
80.0	1310.0	2.10491329686603
80.0	1320.0	2.0939761492098845
80.0	1330.0	2.078000565926813
80.0	1340.0	2.063283202445228
80.0	1350.0	2.050866409258961
80.0	1360.0	2.041557404360416
80.0	1370.0	2.037212579582927
80.0	1380.0	2.035824467233543
80.0	1390.0	2.035216855071672
80.0	1400.0	2.03514158528777
80.0	1410.0	2.03514158528777
80.0	1420.0	2.03514158528777
80.0	1430.0	2.03514158528777
80.0	1440.0	2.03514158528777
80.0	1450.0	2.03514158528777
80.0	1460.0	2.03514158528777
80.0	1470.0	2.03514158528777
80.0	1480.0	2.03514158528777
80.0	1490.0	2.03514158528777
80.0	1500.0	2.03514158528777
80.0	1510.0	2.03514158528777
80.0	1520.0	2.03514158528777
80.0	1530.0	2.03514158528777
80.0	1540.0	2.03514158528777
80.0	1550.0	2.03514158528777
80.0	1560.0	2.03514158528777
80.0	1570.0	2.03514158528777
80.0	1580.0	2.03514158528777
80.0	1590.0	2.03514158528777
80.0	1600.0	2.03514158528777
80.0	1610.0	2.03514158528777
80.0	1620.0	2.03514158528777
80.0	1630.0	2.03514158528777
80.0	1640.0	2.03514158528777
80.0	1650.0	2.03514158528777
80.0	1660.0	2.03514158528777
80.0	1670.0	2.03514158528777
80.0	1680.0	2.03514158528777
80.0	1690.0	2.03514158528777
80.0	1700.0	2.03514158528777
80.0	1710.0	2.03514158528777
80.0	1720.0	2.03514158528777
80.0	1730.0	2.03514158528777
80.0	1740.0	2.03514158528777
80.0	1750.0	2.03514158528777
80.0	1760.0	2.03514158528777
80.0	1770.0	2.03514158528777
80.0	1780.0	2.03514158528777
80.0	1790.0	2.03514158528777
80.0	1800.0	2.03514158528777
80.0	1810.0	2.03514158528777
80.0	1820.0	2.03514158528777
80.0	1830.0	2.03514158528777
80.0	1840.0	2.03514158528777
80.0	1850.0	2.03514158528777
80.0	1860.0	2.03514158528777
90.0	50.0	2.03514158528777
90.0	60.0	2.03514158528777
90.0	70.0	2.03514158528777
90.0	80.0	2.03514158528777
90.0	90.0	2.03514158528777
90.0	100.0	2.03514158528777
90.0	110.0	2.03514158528777
90.0	120.0	2.03514158528777
90.0	130.0	2.03514158528777
90.0	140.0	2.03514158528777
90.0	150.0	2.03514158528777
90.0	160.0	2.03514158528777
90.0	170.0	2.03514158528777
90.0	180.0	2.03514158528777
90.0	190.0	2.03514158528777
90.0	200.0	2.03514158528777
90.0	210.0	2.03514158528777
90.0	220.0	2.03514158528777
90.0	230.0	2.03514158528777
90.0	240.0	2.03514158528777
90.0	250.0	2.03514158528777
90.0	260.0	2.03514158528777
90.0	270.0	2.03514158528777
90.0	280.0	2.03514158528777
90.0	290.0	2.03514158528777
90.0	300.0	2.03514158528777
90.0	310.0	2.03514158528777
90.0	320.0	2.03514158528777
90.0	330.0	2.03514158528777
90.0	340.0	2.03514158528777
90.0	350.0	2.03514158528777
90.0	360.0	2.03514158528777
90.0	370.0	2.03514158528777
90.0	380.0	2.03514158528777
90.0	390.0	2.03514158528777
90.0	400.0	2.03514158528777
90.0	410.0	2.03514158528777
90.0	420.0	2.03514158528777
90.0	430.0	2.03514158528777
90.0	440.0	2.03514158528777
90.0	450.0	2.03514158528777
90.0	460.0	2.03514158528777
90.0	470.0	2.03514158528777
90.0	480.0	2.03514158528777
90.0	490.0	2.03514158528777
90.0	500.0	2.03514158528777
90.0	510.0	2.03514158528777
90.0	520.0	2.035342204468737
90.0	530.0	2.036530298980245
90.0	540.0	2.038835895158879
90.0	550.0	2.0464135484407526
90.0	560.0	2.058726113880142
90.0	570.0	2.071827116202782
90.0	580.0	2.0845584285722425
90.0	590.0	2.0969987788652884
90.0	600.0	2.1150454675605457
90.0	610.0	2.1315046967942366
90.0	620.0	2.1484030505664315
90.0	630.0	2.164130713668501
90.0	640.0	2.1782503914998497
90.0	650.0	2.1897219922314655
90.0	660.0	2.14674152453357
90.0	670.0	2.1750328813414828
90.0	680.0	2.2285124500965714
90.0	690.0	2.231393703497455
90.0	700.0	2.256441641892194
90.0	710.0	2.207144534671629
90.0	720.0	2.236978811462213
90.0	730.0	2.224187341021798
90.0	740.0	2.240777788138195
90.0	750.0	2.2621359702414696
90.0	760.0	2.234102043677045
90.0	770.0	2.2293810596822423
90.0	780.0	2.2334646886747
90.0	790.0	2.2483501990095456
90.0	800.0	2.240542330525859
90.0	810.0	2.2301829712297834
90.0	820.0	2.226200927675032
90.0	830.0	2.2150169629085665
90.0	840.0	2.2383604892621887
90.0	850.0	2.230318174443726
90.0	860.0	2.2318451626967737
90.0	870.0	2.224781936846367
90.0	880.0	2.2215032889014976
90.0	890.0	2.232990890729897
90.0	900.0	2.2193842698765645
90.0	910.0	2.2178667402351926
90.0	920.0	2.2322267222292558
90.0	930.0	2.2321888617228183
90.0	940.0	2.2342444070760057
90.0	950.0	2.2280754998574492
90.0	960.0	2.233191771173274
90.0	970.0	2.2347280044242
90.0	980.0	2.239906388821311
90.0	990.0	2.2452120395106623
90.0	1000.0	2.243962036891326
90.0	1010.0	2.243302481124703
90.0	1020.0	2.2418836650768728
90.0	1030.0	2.239326937333231
90.0	1040.0	2.2504753722173576
90.0	1050.0	2.239834860173351
90.0	1060.0	2.2415953914173845
90.0	1070.0	2.2387554135208867
90.0	1080.0	2.2457969184173554
90.0	1090.0	2.25991659623383
90.0	1100.0	2.249017240519254
90.0	1110.0	2.2533849156585912
90.0	1120.0	2.244846091038619
90.0	1130.0	2.243675481564548
90.0	1140.0	2.2401863545770384
90.0	1150.0	2.2621849337107065
90.0	1160.0	2.234243821906741
90.0	1170.0	2.218039724683584
90.0	1180.0	2.2220132576492437
90.0	1190.0	2.198237895613582
90.0	1200.0	2.2263247228151273
90.0	1210.0	2.1922694138344796
90.0	1220.0	2.1842802137237802
90.0	1230.0	2.163989449662644
90.0	1240.0	2.1188832116665415
90.0	1250.0	2.18272587467024
90.0	1260.0	2.1718612482436677
90.0	1270.0	2.1599609260538264
90.0	1280.0	2.1482401981781107
90.0	1290.0	2.1346532822978412
90.0	1300.0	2.1239472785816957
90.0	1310.0	2.1149685471499255
90.0	1320.0	2.10282806664082
90.0	1330.0	2.086685011848469
90.0	1340.0	2.0714051348460982
90.0	1350.0	2.058233276361623
90.0	1360.0	2.046613835248419
90.0	1370.0	2.040410509796495
90.0	1380.0	2.0378529461611357
90.0	1390.0	2.036013915359449
90.0	1400.0	2.03514158528777
90.0	1410.0	2.03514158528777
90.0	1420.0	2.03514158528777
90.0	1430.0	2.03514158528777
90.0	1440.0	2.03514158528777
90.0	1450.0	2.03514158528777
90.0	1460.0	2.03514158528777
90.0	1470.0	2.03514158528777
90.0	1480.0	2.03514158528777
90.0	1490.0	2.03514158528777
90.0	1500.0	2.03514158528777
90.0	1510.0	2.03514158528777
90.0	1520.0	2.03514158528777
90.0	1530.0	2.03514158528777
90.0	1540.0	2.03514158528777
90.0	1550.0	2.03514158528777
90.0	1560.0	2.03514158528777
90.0	1570.0	2.03514158528777
90.0	1580.0	2.03514158528777
90.0	1590.0	2.03514158528777
90.0	1600.0	2.03514158528777
90.0	1610.0	2.03514158528777
90.0	1620.0	2.03514158528777
90.0	1630.0	2.03514158528777
90.0	1640.0	2.03514158528777
90.0	1650.0	2.03514158528777
90.0	1660.0	2.03514158528777
90.0	1670.0	2.03514158528777
90.0	1680.0	2.03514158528777
90.0	1690.0	2.03514158528777
90.0	1700.0	2.03514158528777
90.0	1710.0	2.03514158528777
90.0	1720.0	2.03514158528777
90.0	1730.0	2.03514158528777
90.0	1740.0	2.03514158528777
90.0	1750.0	2.03514158528777
90.0	1760.0	2.03514158528777
90.0	1770.0	2.03514158528777
90.0	1780.0	2.03514158528777
90.0	1790.0	2.03514158528777
90.0	1800.0	2.03514158528777
90.0	1810.0	2.03514158528777
90.0	1820.0	2.03514158528777
90.0	1830.0	2.03514158528777
90.0	1840.0	2.03514158528777
90.0	1850.0	2.03514158528777
90.0	1860.0	2.03514158528777
100.0	50.0	2.03514158528777
100.0	60.0	2.03514158528777
100.0	70.0	2.03514158528777
100.0	80.0	2.03514158528777
100.0	90.0	2.03514158528777
100.0	100.0	2.03514158528777
100.0	110.0	2.03514158528777
100.0	120.0	2.03514158528777
100.0	130.0	2.03514158528777
100.0	140.0	2.03514158528777
100.0	150.0	2.03514158528777
100.0	160.0	2.03514158528777
100.0	170.0	2.03514158528777
100.0	180.0	2.03514158528777
100.0	190.0	2.03514158528777
100.0	200.0	2.03514158528777
100.0	210.0	2.03514158528777
100.0	220.0	2.03514158528777
100.0	230.0	2.03514158528777
100.0	240.0	2.03514158528777
100.0	250.0	2.03514158528777
100.0	260.0	2.03514158528777
100.0	270.0	2.03514158528777
100.0	280.0	2.03514158528777
100.0	290.0	2.03514158528777
100.0	300.0	2.03514158528777
100.0	310.0	2.03514158528777
100.0	320.0	2.03514158528777
100.0	330.0	2.03514158528777
100.0	340.0	2.03514158528777
100.0	350.0	2.03514158528777
100.0	360.0	2.03514158528777
100.0	370.0	2.03514158528777
100.0	380.0	2.03514158528777
100.0	390.0	2.03514158528777
100.0	400.0	2.03514158528777
100.0	410.0	2.03514158528777
100.0	420.0	2.03514158528777
100.0	430.0	2.03514158528777
100.0	440.0	2.03514158528777
100.0	450.0	2.03514158528777
100.0	460.0	2.03514158528777
100.0	470.0	2.03514158528777
100.0	480.0	2.03514158528777
100.0	490.0	2.03514158528777
100.0	500.0	2.03514158528777
100.0	510.0	2.0351792258232626
100.0	520.0	2.036904499713343
100.0	530.0	2.039459616106441
100.0	540.0	2.0427952538949388
100.0	550.0	2.0529255384164173
100.0	560.0	2.066287693550844
100.0	570.0	2.0799261127109028
100.0	580.0	2.093244845775697
100.0	590.0	2.1065398981579015
100.0	600.0	2.1254979248249115
100.0	610.0	2.1419236234631933
100.0	620.0	2.158608514232104
100.0	630.0	2.1727797595548393
100.0	640.0	2.186893710241467
100.0	650.0	2.1357694762454553
100.0	660.0	2.1819743647668086
100.0	670.0	2.220139448649226
100.0	680.0	2.233888416488892
100.0	690.0	2.237614280721318
100.0	700.0	2.2063829660574172
100.0	710.0	2.2577352235675385
100.0	720.0	2.226771840551523
100.0	730.0	2.250068210059566
100.0	740.0	2.2604917040292536
100.0	750.0	2.2439827666397214
100.0	760.0	2.244400055377185
100.0	770.0	2.2513344643078037
100.0	780.0	2.256802488088379
100.0	790.0	2.2458264465130746
100.0	800.0	2.2373854310226147
100.0	810.0	2.232587330753024
100.0	820.0	2.2384704880728883
100.0	830.0	2.2330872165608713
100.0	840.0	2.23198760612764
100.0	850.0	2.230305724296144
100.0	860.0	2.219541425080206
100.0	870.0	2.2475672287399497
100.0	880.0	2.2368022686825917
100.0	890.0	2.219091627530517
100.0	900.0	2.225751664967876
100.0	910.0	2.236052893640448
100.0	920.0	2.2442926069590317
100.0	930.0	2.2359470079728294
100.0	940.0	2.2270603875148396
100.0	950.0	2.237162323016318
100.0	960.0	2.2388571077894266
100.0	970.0	2.233001380397894
100.0	980.0	2.245579011803612
100.0	990.0	2.2519181486395854
100.0	1000.0	2.251641667155704
100.0	1010.0	2.251216010899679
100.0	1020.0	2.2441402202541636
100.0	1030.0	2.2378798454000286
100.0	1040.0	2.25507904068513
100.0	1050.0	2.241692906415734
100.0	1060.0	2.2469053630292204
100.0	1070.0	2.2623986415122834
100.0	1080.0	2.2521071364448675
100.0	1090.0	2.255143510093084
100.0	1100.0	2.25458720733964
100.0	1110.0	2.2563685461367307
100.0	1120.0	2.2550922308714636
100.0	1130.0	2.2592357596904997
100.0	1140.0	2.2524542139338406
100.0	1150.0	2.247721871079921
100.0	1160.0	2.261767987998676
100.0	1170.0	2.2409343696632567
100.0	1180.0	2.2199068933884814
100.0	1190.0	2.2209976821142066
100.0	1200.0	2.2089820511143192
100.0	1210.0	2.21734612573863
100.0	1220.0	2.1925012305283142
100.0	1230.0	2.1970902206614897
100.0	1240.0	2.1622343179130885
100.0	1250.0	2.1113189531676326
100.0	1260.0	2.182296701547901
100.0	1270.0	2.169013806997248
100.0	1280.0	2.1577244486319787
100.0	1290.0	2.1457075284403464
100.0	1300.0	2.136349277704104
100.0	1310.0	2.1266355032889384
100.0	1320.0	2.11423199440201
100.0	1330.0	2.0986804659672478
100.0	1340.0	2.083224119534432
100.0	1350.0	2.0687644574806634
100.0	1360.0	2.054299152934893
100.0	1370.0	2.0470328208388944
100.0	1380.0	2.042283743163962
100.0	1390.0	2.037969545973209
100.0	1400.0	2.035342204468737
100.0	1410.0	2.03514158528777
100.0	1420.0	2.03514158528777
100.0	1430.0	2.03514158528777
100.0	1440.0	2.03514158528777
100.0	1450.0	2.03514158528777
100.0	1460.0	2.03514158528777
100.0	1470.0	2.03514158528777
100.0	1480.0	2.03514158528777
100.0	1490.0	2.03514158528777
100.0	1500.0	2.03514158528777
100.0	1510.0	2.03514158528777
100.0	1520.0	2.03514158528777
100.0	1530.0	2.03514158528777
100.0	1540.0	2.03514158528777
100.0	1550.0	2.03514158528777
100.0	1560.0	2.03514158528777
100.0	1570.0	2.03514158528777
100.0	1580.0	2.03514158528777
100.0	1590.0	2.03514158528777
100.0	1600.0	2.03514158528777
100.0	1610.0	2.03514158528777
100.0	1620.0	2.03514158528777
100.0	1630.0	2.03514158528777
100.0	1640.0	2.03514158528777
100.0	1650.0	2.03514158528777
100.0	1660.0	2.03514158528777
100.0	1670.0	2.03514158528777
100.0	1680.0	2.03514158528777
100.0	1690.0	2.03514158528777
100.0	1700.0	2.03514158528777
100.0	1710.0	2.03514158528777
100.0	1720.0	2.03514158528777
100.0	1730.0	2.03514158528777
100.0	1740.0	2.03514158528777
100.0	1750.0	2.03514158528777
100.0	1760.0	2.03514158528777
100.0	1770.0	2.03514158528777
100.0	1780.0	2.03514158528777
100.0	1790.0	2.03514158528777
100.0	1800.0	2.03514158528777
100.0	1810.0	2.03514158528777
100.0	1820.0	2.03514158528777
100.0	1830.0	2.03514158528777
100.0	1840.0	2.03514158528777
100.0	1850.0	2.03514158528777
100.0	1860.0	2.03514158528777
110.0	50.0	2.03514158528777
110.0	60.0	2.03514158528777
110.0	70.0	2.03514158528777
110.0	80.0	2.03514158528777
110.0	90.0	2.03514158528777
110.0	100.0	2.03514158528777
110.0	110.0	2.03514158528777
110.0	120.0	2.03514158528777
110.0	130.0	2.03514158528777
110.0	140.0	2.03514158528777
110.0	150.0	2.03514158528777
110.0	160.0	2.03514158528777
110.0	170.0	2.03514158528777
110.0	180.0	2.03514158528777
110.0	190.0	2.03514158528777
110.0	200.0	2.03514158528777
110.0	210.0	2.03514158528777
110.0	220.0	2.03514158528777
110.0	230.0	2.03514158528777
110.0	240.0	2.03514158528777
110.0	250.0	2.03514158528777
110.0	260.0	2.03514158528777
110.0	270.0	2.03514158528777
110.0	280.0	2.03514158528777
110.0	290.0	2.03514158528777
110.0	300.0	2.03514158528777
110.0	310.0	2.03514158528777
110.0	320.0	2.03514158528777
110.0	330.0	2.03514158528777
110.0	340.0	2.03514158528777
110.0	350.0	2.03514158528777
110.0	360.0	2.03514158528777
110.0	370.0	2.03514158528777
110.0	380.0	2.03514158528777
110.0	390.0	2.03514158528777
110.0	400.0	2.03514158528777
110.0	410.0	2.03514158528777
110.0	420.0	2.03514158528777
110.0	430.0	2.03514158528777
110.0	440.0	2.03514158528777
110.0	450.0	2.03514158528777
110.0	460.0	2.03514158528777
110.0	470.0	2.03514158528777
110.0	480.0	2.03514158528777
110.0	490.0	2.03514158528777
110.0	500.0	2.03514158528777
110.0	510.0	2.035479944339935
110.0	520.0	2.038400569923687
110.0	530.0	2.042122572473971
110.0	540.0	2.0481756182961677
110.0	550.0	2.0590335071411228
110.0	560.0	2.073164473294139
110.0	570.0	2.0873481311765576
110.0	580.0	2.101165612521243
110.0	590.0	2.1151069360138375
110.0	600.0	2.132870352648192
110.0	610.0	2.1498426654399734
110.0	620.0	2.1660642338570786
110.0	630.0	2.1797673983728796
110.0	640.0	2.175484187920201
110.0	650.0	2.161466196098722
110.0	660.0	2.1993563077999134
110.0	670.0	2.2299591712616054
110.0	680.0	2.2261140592790323
110.0	690.0	2.2169078550499774
110.0	700.0	2.2327813451680925
110.0	710.0	2.2282281414432616
110.0	720.0	2.250353615726852
110.0	730.0	2.263209182833754
110.0	740.0	2.2444807374292703
110.0	750.0	2.2429002117288075
110.0	760.0	2.2468065942831266
110.0	770.0	2.259167963566501
110.0	780.0	2.2504759025550074
110.0	790.0	2.2485840443953866
110.0	800.0	2.243359830024322
110.0	810.0	2.2375362465715676
110.0	820.0	2.2269706636386086
110.0	830.0	2.2217937313758465
110.0	840.0	2.2107081162759536
110.0	850.0	2.232615601284522
110.0	860.0	2.2204900096810336
110.0	870.0	2.2157893028717175
110.0	880.0	2.2147385413766663
110.0	890.0	2.2026721921718933
110.0	900.0	2.213906155135515
110.0	910.0	2.21631266918992
110.0	920.0	2.2099492043807047
110.0	930.0	2.212944997923477
110.0	940.0	2.2006643827452765
110.0	950.0	2.208794576038269
110.0	960.0	2.2078554713899496
110.0	970.0	2.2134011722849114
110.0	980.0	2.2255280403107682
110.0	990.0	2.2326103469182907
110.0	1000.0	2.2349155791898543
110.0	1010.0	2.237500285545817
110.0	1020.0	2.2413858140848366
110.0	1030.0	2.2356955821797695
110.0	1040.0	2.245029560193943
110.0	1050.0	2.245401045082007
110.0	1060.0	2.2592778420356963
110.0	1070.0	2.2575561724817255
110.0	1080.0	2.2538364722115465
110.0	1090.0	2.2652334131021234
110.0	1100.0	2.2674244986962386
110.0	1110.0	2.2657134356004627
110.0	1120.0	2.2593419675261597
110.0	1130.0	2.2628466896719206
110.0	1140.0	2.2627331437202853
110.0	1150.0	2.2678028774158525
110.0	1160.0	2.2456855997604794
110.0	1170.0	2.2666368542818036
110.0	1180.0	2.24521753041519
110.0	1190.0	2.221481231830912
110.0	1200.0	2.224368056085578
110.0	1210.0	2.202802826598144
110.0	1220.0	2.2112706857879822
110.0	1230.0	2.2185684690702736
110.0	1240.0	2.196009263204465
110.0	1250.0	2.1528912986312747
110.0	1260.0	2.135795683628442
110.0	1270.0	2.1767227785810803
110.0	1280.0	2.1629926922153317
110.0	1290.0	2.150582039585147
110.0	1300.0	2.1405402225390797
110.0	1310.0	2.131541580053146
110.0	1320.0	2.118590528753691
110.0	1330.0	2.1042109398362525
110.0	1340.0	2.0887653695493555
110.0	1350.0	2.0744595268015047
110.0	1360.0	2.058225919767775
110.0	1370.0	2.050348621309272
110.0	1380.0	2.0444599211027286
110.0	1390.0	2.039537143806443
110.0	1400.0	2.036125843449417
110.0	1410.0	2.0351792258232626
110.0	1420.0	2.03514158528777
110.0	1430.0	2.03514158528777
110.0	1440.0	2.03514158528777
110.0	1450.0	2.03514158528777
110.0	1460.0	2.03514158528777
110.0	1470.0	2.03514158528777
110.0	1480.0	2.03514158528777
110.0	1490.0	2.03514158528777
110.0	1500.0	2.03514158528777
110.0	1510.0	2.03514158528777
110.0	1520.0	2.03514158528777
110.0	1530.0	2.03514158528777
110.0	1540.0	2.03514158528777
110.0	1550.0	2.03514158528777
110.0	1560.0	2.03514158528777
110.0	1570.0	2.03514158528777
110.0	1580.0	2.03514158528777
110.0	1590.0	2.03514158528777
110.0	1600.0	2.03514158528777
110.0	1610.0	2.03514158528777
110.0	1620.0	2.03514158528777
110.0	1630.0	2.03514158528777
110.0	1640.0	2.03514158528777
110.0	1650.0	2.03514158528777
110.0	1660.0	2.03514158528777
110.0	1670.0	2.03514158528777
110.0	1680.0	2.03514158528777
110.0	1690.0	2.03514158528777
110.0	1700.0	2.03514158528777
110.0	1710.0	2.03514158528777
110.0	1720.0	2.03514158528777
110.0	1730.0	2.03514158528777
110.0	1740.0	2.03514158528777
110.0	1750.0	2.03514158528777
110.0	1760.0	2.03514158528777
110.0	1770.0	2.03514158528777
110.0	1780.0	2.03514158528777
110.0	1790.0	2.03514158528777
110.0	1800.0	2.03514158528777
110.0	1810.0	2.03514158528777
110.0	1820.0	2.03514158528777
110.0	1830.0	2.03514158528777
110.0	1840.0	2.03514158528777
110.0	1850.0	2.03514158528777
110.0	1860.0	2.03514158528777
120.0	50.0	2.03514158528777
120.0	60.0	2.03514158528777
120.0	70.0	2.03514158528777
120.0	80.0	2.03514158528777
120.0	90.0	2.03514158528777
120.0	100.0	2.03514158528777
120.0	110.0	2.03514158528777
120.0	120.0	2.03514158528777
120.0	130.0	2.03514158528777
120.0	140.0	2.03514158528777
120.0	150.0	2.03514158528777
120.0	160.0	2.03514158528777
120.0	170.0	2.03514158528777
120.0	180.0	2.03514158528777
120.0	190.0	2.03514158528777
120.0	200.0	2.03514158528777
120.0	210.0	2.03514158528777
120.0	220.0	2.03514158528777
120.0	230.0	2.03514158528777
120.0	240.0	2.03514158528777
120.0	250.0	2.03514158528777
120.0	260.0	2.03514158528777
120.0	270.0	2.03514158528777
120.0	280.0	2.03514158528777
120.0	290.0	2.03514158528777
120.0	300.0	2.03514158528777
120.0	310.0	2.03514158528777
120.0	320.0	2.03514158528777
120.0	330.0	2.03514158528777
120.0	340.0	2.03514158528777
120.0	350.0	2.03514158528777
120.0	360.0	2.03514158528777
120.0	370.0	2.03514158528777
120.0	380.0	2.03514158528777
120.0	390.0	2.03514158528777
120.0	400.0	2.03514158528777
120.0	410.0	2.03514158528777
120.0	420.0	2.03514158528777
120.0	430.0	2.03514158528777
120.0	440.0	2.03514158528777
120.0	450.0	2.03514158528777
120.0	460.0	2.03514158528777
120.0	470.0	2.03514158528777
120.0	480.0	2.03514158528777
120.0	490.0	2.03514158528777
120.0	500.0	2.0351792258232626
120.0	510.0	2.0358049115579115
120.0	520.0	2.0396019129209093
120.0	530.0	2.0446892195631174
120.0	540.0	2.052824551655781
120.0	550.0	2.064501193461841
120.0	560.0	2.078687716443543
120.0	570.0	2.0924122850963816
120.0	580.0	2.1076936385329432
120.0	590.0	2.1220711796684166
120.0	600.0	2.139134447702819
120.0	610.0	2.1567351707118054
120.0	620.0	2.172250848709242
120.0	630.0	2.1898637924963147
120.0	640.0	2.127195928498678
120.0	650.0	2.1926852293680543
120.0	660.0	2.230784754564903
120.0	670.0	2.2385450672308487
120.0	680.0	2.2332615919870404
120.0	690.0	2.2208280499669235
120.0	700.0	2.2326828409254946
120.0	710.0	2.2594559427168
120.0	720.0	2.273562653648778
120.0	730.0	2.2526637528468005
120.0	740.0	2.2497431727380404
120.0	750.0	2.251559931591853
120.0	760.0	2.2538545158199574
120.0	770.0	2.2511640578134178
120.0	780.0	2.2525904242292967
120.0	790.0	2.2525223342124536
120.0	800.0	2.2501849591636063
120.0	810.0	2.2375377525381306
120.0	820.0	2.2305990713102775
120.0	830.0	2.2290685508405526
120.0	840.0	2.2235003543067413
120.0	850.0	2.2285155762854094
120.0	860.0	2.226556779948358
120.0	870.0	2.209397009266297
120.0	880.0	2.206375465749663
120.0	890.0	2.1978394537515102
120.0	900.0	2.213623011129404
120.0	910.0	2.2199340197516646
120.0	920.0	2.2250217293241312
120.0	930.0	2.2376427683361673
120.0	940.0	2.218396509275608
120.0	950.0	2.2352426592738874
120.0	960.0	2.2393845875575997
120.0	970.0	2.2466310042063276
120.0	980.0	2.2422671100171367
120.0	990.0	2.242844889830312
120.0	1000.0	2.2388383421187443
120.0	1010.0	2.2309292864322967
120.0	1020.0	2.222526915533833
120.0	1030.0	2.2198299160745045
120.0	1040.0	2.227235125057576
120.0	1050.0	2.2239301687571764
120.0	1060.0	2.236458471435068
120.0	1070.0	2.258135202039917
120.0	1080.0	2.262445189302392
120.0	1090.0	2.261451824941482
120.0	1100.0	2.273585185285241
120.0	1110.0	2.269955754649501
120.0	1120.0	2.2906861062841775
120.0	1130.0	2.2692127496225694
120.0	1140.0	2.2694890783682315
120.0	1150.0	2.280668244822881
120.0	1160.0	2.26241915098562
120.0	1170.0	2.244402911005762
120.0	1180.0	2.270670262547011
120.0	1190.0	2.2374931891963117
120.0	1200.0	2.233414954174854
120.0	1210.0	2.2088119286734003
120.0	1220.0	2.1926620571569737
120.0	1230.0	2.220988679819503
120.0	1240.0	2.2232617946006457
120.0	1250.0	2.181413620560514
120.0	1260.0	2.1521658573640954
120.0	1270.0	2.1299631565967045
120.0	1280.0	2.1709397018955046
120.0	1290.0	2.156156388819451
120.0	1300.0	2.1460625288358255
120.0	1310.0	2.1366547295213927
120.0	1320.0	2.122886664949864
120.0	1330.0	2.1087124451948225
120.0	1340.0	2.093173583657681
120.0	1350.0	2.07903181539734
120.0	1360.0	2.062606323432548
120.0	1370.0	2.0540022893988388
120.0	1380.0	2.0469195028231812
120.0	1390.0	2.0416378334818406
120.0	1400.0	2.0374139662161737
120.0	1410.0	2.0359857071742327
120.0	1420.0	2.0353633354289475
120.0	1430.0	2.03514158528777
120.0	1440.0	2.03514158528777
120.0	1450.0	2.03514158528777
120.0	1460.0	2.03514158528777
120.0	1470.0	2.03514158528777
120.0	1480.0	2.03514158528777
120.0	1490.0	2.03514158528777
120.0	1500.0	2.03514158528777
120.0	1510.0	2.03514158528777
120.0	1520.0	2.03514158528777
120.0	1530.0	2.03514158528777
120.0	1540.0	2.03514158528777
120.0	1550.0	2.03514158528777
120.0	1560.0	2.03514158528777
120.0	1570.0	2.03514158528777
120.0	1580.0	2.03514158528777
120.0	1590.0	2.03514158528777
120.0	1600.0	2.03514158528777
120.0	1610.0	2.03514158528777
120.0	1620.0	2.03514158528777
120.0	1630.0	2.03514158528777
120.0	1640.0	2.03514158528777
120.0	1650.0	2.03514158528777
120.0	1660.0	2.03514158528777
120.0	1670.0	2.03514158528777
120.0	1680.0	2.03514158528777
120.0	1690.0	2.03514158528777
120.0	1700.0	2.03514158528777
120.0	1710.0	2.03514158528777
120.0	1720.0	2.03514158528777
120.0	1730.0	2.03514158528777
120.0	1740.0	2.03514158528777
120.0	1750.0	2.03514158528777
120.0	1760.0	2.03514158528777
120.0	1770.0	2.03514158528777
120.0	1780.0	2.03514158528777
120.0	1790.0	2.03514158528777
120.0	1800.0	2.03514158528777
120.0	1810.0	2.03514158528777
120.0	1820.0	2.03514158528777
120.0	1830.0	2.03514158528777
120.0	1840.0	2.03514158528777
120.0	1850.0	2.03514158528777
120.0	1860.0	2.03514158528777
130.0	50.0	2.03514158528777
130.0	60.0	2.03514158528777
130.0	70.0	2.03514158528777
130.0	80.0	2.03514158528777
130.0	90.0	2.03514158528777
130.0	100.0	2.03514158528777
130.0	110.0	2.03514158528777
130.0	120.0	2.03514158528777
130.0	130.0	2.03514158528777
130.0	140.0	2.03514158528777
130.0	150.0	2.03514158528777
130.0	160.0	2.03514158528777
130.0	170.0	2.03514158528777
130.0	180.0	2.03514158528777
130.0	190.0	2.03514158528777
130.0	200.0	2.03514158528777
130.0	210.0	2.03514158528777
130.0	220.0	2.03514158528777
130.0	230.0	2.03514158528777
130.0	240.0	2.03514158528777
130.0	250.0	2.03514158528777
130.0	260.0	2.03514158528777
130.0	270.0	2.03514158528777
130.0	280.0	2.03514158528777
130.0	290.0	2.03514158528777
130.0	300.0	2.03514158528777
130.0	310.0	2.03514158528777
130.0	320.0	2.03514158528777
130.0	330.0	2.03514158528777
130.0	340.0	2.03514158528777
130.0	350.0	2.03514158528777
130.0	360.0	2.03514158528777
130.0	370.0	2.03514158528777
130.0	380.0	2.03514158528777
130.0	390.0	2.03514158528777
130.0	400.0	2.03514158528777
130.0	410.0	2.03514158528777
130.0	420.0	2.03514158528777
130.0	430.0	2.03514158528777
130.0	440.0	2.03514158528777
130.0	450.0	2.03514158528777
130.0	460.0	2.03514158528777
130.0	470.0	2.03514158528777
130.0	480.0	2.03514158528777
130.0	490.0	2.0351792258232626
130.0	500.0	2.0357455351398532
130.0	510.0	2.0372656457784557
130.0	520.0	2.042363632370257
130.0	530.0	2.0485065056834757
130.0	540.0	2.057258521532674
130.0	550.0	2.0696474585765148
130.0	560.0	2.084076776624005
130.0	570.0	2.0985796843314506
130.0	580.0	2.112885630654077
130.0	590.0	2.1286539555951642
130.0	600.0	2.145312229294466
130.0	610.0	2.1632756002553104
130.0	620.0	2.1805884332204517
130.0	630.0	2.137114710858034
130.0	640.0	2.1766125531327285
130.0	650.0	2.234381070209771
130.0	660.0	2.2519458260494285
130.0	670.0	2.2406065621097984
130.0	680.0	2.233648713468032
130.0	690.0	2.2369523123410073
130.0	700.0	2.2539152758447116
130.0	710.0	2.282918261020837
130.0	720.0	2.2600671243097072
130.0	730.0	2.259630919268796
130.0	740.0	2.260955233639266
130.0	750.0	2.25894429591777
130.0	760.0	2.2558077044303113
130.0	770.0	2.2667353116469293
130.0	780.0	2.265143953031275
130.0	790.0	2.2566891236417757
130.0	800.0	2.2390219430047567
130.0	810.0	2.239128987731497
130.0	820.0	2.2290638299889443
130.0	830.0	2.216749061528343
130.0	840.0	2.211513395683482
130.0	850.0	2.2142750906604505
130.0	860.0	2.2108612467953117
130.0	870.0	2.2063720859089857
130.0	880.0	2.1926203684641923
130.0	890.0	2.184169184931302
130.0	900.0	2.1962819455090026
130.0	910.0	2.2061022299613864
130.0	920.0	2.217313849127861
130.0	930.0	2.2283787563036475
130.0	940.0	2.219381819174093
130.0	950.0	2.220160622934869
130.0	960.0	2.2155972724447572
130.0	970.0	2.2174532772064546
130.0	980.0	2.2320021963564964
130.0	990.0	2.24126273072288
130.0	1000.0	2.221102079820447
130.0	1010.0	2.2156260298512676
130.0	1020.0	2.2028341238874667
130.0	1030.0	2.2139341009615956
130.0	1040.0	2.213347311819693
130.0	1050.0	2.217498872798471
130.0	1060.0	2.2240915218932913
130.0	1070.0	2.2239565784170785
130.0	1080.0	2.2520801505352366
130.0	1090.0	2.2526495609883406
130.0	1100.0	2.268584179179985
130.0	1110.0	2.2654580753216274
130.0	1120.0	2.2676967964343535
130.0	1130.0	2.2958095559855383
130.0	1140.0	2.2726580124474443
130.0	1150.0	2.277111046258922
130.0	1160.0	2.2762240704971535
130.0	1170.0	2.2640510948108874
130.0	1180.0	2.248102843236799
130.0	1190.0	2.270120226628815
130.0	1200.0	2.2459142607558342
130.0	1210.0	2.2191457823621072
130.0	1220.0	2.2059023143386067
130.0	1230.0	2.2079550880175556
130.0	1240.0	2.2186839492140953
130.0	1250.0	2.219535802767962
130.0	1260.0	2.1711685976574318
130.0	1270.0	2.137306480661953
130.0	1280.0	2.1477217668184343
130.0	1290.0	2.160614557819773
130.0	1300.0	2.1492251377263005
130.0	1310.0	2.1398503652306102
130.0	1320.0	2.1269316328776187
130.0	1330.0	2.1122886288935363
130.0	1340.0	2.097609697012744
130.0	1350.0	2.083647098768313
130.0	1360.0	2.067810064494126
130.0	1370.0	2.0592476865802096
130.0	1380.0	2.0516300764533097
130.0	1390.0	2.0451250098126774
130.0	1400.0	2.0404081569937835
130.0	1410.0	2.0376766266097937
130.0	1420.0	2.03570796435156
130.0	1430.0	2.035166680232553
130.0	1440.0	2.03514158528777
130.0	1450.0	2.03514158528777
130.0	1460.0	2.03514158528777
130.0	1470.0	2.03514158528777
130.0	1480.0	2.03514158528777
130.0	1490.0	2.03514158528777
130.0	1500.0	2.03514158528777
130.0	1510.0	2.03514158528777
130.0	1520.0	2.03514158528777
130.0	1530.0	2.03514158528777
130.0	1540.0	2.03514158528777
130.0	1550.0	2.03514158528777
130.0	1560.0	2.03514158528777
130.0	1570.0	2.03514158528777
130.0	1580.0	2.03514158528777
130.0	1590.0	2.03514158528777
130.0	1600.0	2.03514158528777
130.0	1610.0	2.03514158528777
130.0	1620.0	2.03514158528777
130.0	1630.0	2.03514158528777
130.0	1640.0	2.03514158528777
130.0	1650.0	2.03514158528777
130.0	1660.0	2.03514158528777
130.0	1670.0	2.03514158528777
130.0	1680.0	2.03514158528777
130.0	1690.0	2.03514158528777
130.0	1700.0	2.03514158528777
130.0	1710.0	2.03514158528777
130.0	1720.0	2.03514158528777
130.0	1730.0	2.03514158528777
130.0	1740.0	2.03514158528777
130.0	1750.0	2.03514158528777
130.0	1760.0	2.03514158528777
130.0	1770.0	2.03514158528777
130.0	1780.0	2.03514158528777
130.0	1790.0	2.03514158528777
130.0	1800.0	2.03514158528777
130.0	1810.0	2.03514158528777
130.0	1820.0	2.03514158528777
130.0	1830.0	2.03514158528777
130.0	1840.0	2.03514158528777
130.0	1850.0	2.03514158528777
130.0	1860.0	2.03514158528777
140.0	50.0	2.03514158528777
140.0	60.0	2.03514158528777
140.0	70.0	2.03514158528777
140.0	80.0	2.03514158528777
140.0	90.0	2.03514158528777
140.0	100.0	2.03514158528777
140.0	110.0	2.03514158528777
140.0	120.0	2.03514158528777
140.0	130.0	2.03514158528777
140.0	140.0	2.03514158528777
140.0	150.0	2.03514158528777
140.0	160.0	2.03514158528777
140.0	170.0	2.03514158528777
140.0	180.0	2.03514158528777
140.0	190.0	2.03514158528777
140.0	200.0	2.03514158528777
140.0	210.0	2.03514158528777
140.0	220.0	2.03514158528777
140.0	230.0	2.03514158528777
140.0	240.0	2.03514158528777
140.0	250.0	2.03514158528777
140.0	260.0	2.03514158528777
140.0	270.0	2.03514158528777
140.0	280.0	2.03514158528777
140.0	290.0	2.03514158528777
140.0	300.0	2.03514158528777
140.0	310.0	2.03514158528777
140.0	320.0	2.03514158528777
140.0	330.0	2.03514158528777
140.0	340.0	2.03514158528777
140.0	350.0	2.03514158528777
140.0	360.0	2.03514158528777
140.0	370.0	2.03514158528777
140.0	380.0	2.03514158528777
140.0	390.0	2.03514158528777
140.0	400.0	2.03514158528777
140.0	410.0	2.03514158528777
140.0	420.0	2.03514158528777
140.0	430.0	2.03514158528777
140.0	440.0	2.03514158528777
140.0	450.0	2.03514158528777
140.0	460.0	2.03514158528777
140.0	470.0	2.03514158528777
140.0	480.0	2.03514158528777
140.0	490.0	2.0352419349700206
140.0	500.0	2.0363910548440582
140.0	510.0	2.0400907791147165
140.0	520.0	2.047946948016073
140.0	530.0	2.0551502450016406
140.0	540.0	2.0645392963001212
140.0	550.0	2.076285720576276
140.0	560.0	2.090350970191682
140.0	570.0	2.1047494335355164
140.0	580.0	2.119401605435552
140.0	590.0	2.1343502813588775
140.0	600.0	2.15077008284791
140.0	610.0	2.1706890644456633
140.0	620.0	2.1547252418708744
140.0	630.0	2.15886876789821
140.0	640.0	2.219977278274893
140.0	650.0	2.23987668679484
140.0	660.0	2.2384221354181584
140.0	670.0	2.2284173111974823
140.0	680.0	2.2401556430064047
140.0	690.0	2.253367199662536
140.0	700.0	2.2774622936968854
140.0	710.0	2.2635953825867157
140.0	720.0	2.262063897920877
140.0	730.0	2.2613521969536827
140.0	740.0	2.2663612281048198
140.0	750.0	2.2626402335989506
140.0	760.0	2.2740285612267157
140.0	770.0	2.276622038333606
140.0	780.0	2.2679964169953952
140.0	790.0	2.2534343278893108
140.0	800.0	2.2399607353177835
140.0	810.0	2.2344789171463306
140.0	820.0	2.2161463839403317
140.0	830.0	2.2094097622352877
140.0	840.0	2.222132773364315
140.0	850.0	2.2145210403005104
140.0	860.0	2.2020087584269517
140.0	870.0	2.178582157711425
140.0	880.0	2.1714690817470785
140.0	890.0	2.1914913319855507
140.0	900.0	2.1896625889933823
140.0	910.0	2.1972927989823883
140.0	920.0	2.1961973251666334
140.0	930.0	2.204574812966376
140.0	940.0	2.1975664963545154
140.0	950.0	2.196913687553752
140.0	960.0	2.1917038255370462
140.0	970.0	2.199647381261648
140.0	980.0	2.212175952728396
140.0	990.0	2.224344905962743
140.0	1000.0	2.212523047724932
140.0	1010.0	2.20851144734055
140.0	1020.0	2.202965232842504
140.0	1030.0	2.2115138970895667
140.0	1040.0	2.2235026102547075
140.0	1050.0	2.217857286424333
140.0	1060.0	2.222151552247723
140.0	1070.0	2.2223468311053303
140.0	1080.0	2.2463994344046108
140.0	1090.0	2.2626914329505685
140.0	1100.0	2.2585223273921455
140.0	1110.0	2.272311322580056
140.0	1120.0	2.272189500802372
140.0	1130.0	2.283751510204149
140.0	1140.0	2.3013467058633017
140.0	1150.0	2.2776137238636305
140.0	1160.0	2.2785481839518846
140.0	1170.0	2.2765278946474736
140.0	1180.0	2.2677148416805175
140.0	1190.0	2.249462080849709
140.0	1200.0	2.2714971781189535
140.0	1210.0	2.2382208469255436
140.0	1220.0	2.218607259958707
140.0	1230.0	2.215404898233627
140.0	1240.0	2.2198626890994295
140.0	1250.0	2.2091623737447104
140.0	1260.0	2.2199873063176616
140.0	1270.0	2.16425822555194
140.0	1280.0	2.124447133820137
140.0	1290.0	2.170436592969263
140.0	1300.0	2.156217954471922
140.0	1310.0	2.147048622046423
140.0	1320.0	2.1340576974888874
140.0	1330.0	2.119891175187901
140.0	1340.0	2.1063864775726566
140.0	1350.0	2.091689372305659
140.0	1360.0	2.076453337639272
140.0	1370.0	2.068211632115978
140.0	1380.0	2.0599803626826763
140.0	1390.0	2.0530684998867277
140.0	1400.0	2.0452629907298956
140.0	1410.0	2.0403087534372513
140.0	1420.0	2.036814944046149
140.0	1430.0	2.035691566442683
140.0	1440.0	2.03514158528777
140.0	1450.0	2.03514158528777
140.0	1460.0	2.03514158528777
140.0	1470.0	2.03514158528777
140.0	1480.0	2.03514158528777
140.0	1490.0	2.03514158528777
140.0	1500.0	2.03514158528777
140.0	1510.0	2.03514158528777
140.0	1520.0	2.03514158528777
140.0	1530.0	2.03514158528777
140.0	1540.0	2.03514158528777
140.0	1550.0	2.03514158528777
140.0	1560.0	2.03514158528777
140.0	1570.0	2.03514158528777
140.0	1580.0	2.03514158528777
140.0	1590.0	2.03514158528777
140.0	1600.0	2.03514158528777
140.0	1610.0	2.03514158528777
140.0	1620.0	2.03514158528777
140.0	1630.0	2.03514158528777
140.0	1640.0	2.03514158528777
140.0	1650.0	2.03514158528777
140.0	1660.0	2.03514158528777
140.0	1670.0	2.03514158528777
140.0	1680.0	2.03514158528777
140.0	1690.0	2.03514158528777
140.0	1700.0	2.03514158528777
140.0	1710.0	2.03514158528777
140.0	1720.0	2.03514158528777
140.0	1730.0	2.03514158528777
140.0	1740.0	2.03514158528777
140.0	1750.0	2.03514158528777
140.0	1760.0	2.03514158528777
140.0	1770.0	2.03514158528777
140.0	1780.0	2.03514158528777
140.0	1790.0	2.03514158528777
140.0	1800.0	2.03514158528777
140.0	1810.0	2.03514158528777
140.0	1820.0	2.03514158528777
140.0	1830.0	2.03514158528777
140.0	1840.0	2.03514158528777
140.0	1850.0	2.03514158528777
140.0	1860.0	2.03514158528777
150.0	50.0	2.03514158528777
150.0	60.0	2.03514158528777
150.0	70.0	2.03514158528777
150.0	80.0	2.03514158528777
150.0	90.0	2.03514158528777
150.0	100.0	2.03514158528777
150.0	110.0	2.03514158528777
150.0	120.0	2.03514158528777
150.0	130.0	2.03514158528777
150.0	140.0	2.03514158528777
150.0	150.0	2.03514158528777
150.0	160.0	2.03514158528777
150.0	170.0	2.03514158528777
150.0	180.0	2.03514158528777
150.0	190.0	2.03514158528777
150.0	200.0	2.03514158528777
150.0	210.0	2.03514158528777
150.0	220.0	2.03514158528777
150.0	230.0	2.03514158528777
150.0	240.0	2.03514158528777
150.0	250.0	2.03514158528777
150.0	260.0	2.03514158528777
150.0	270.0	2.03514158528777
150.0	280.0	2.03514158528777
150.0	290.0	2.03514158528777
150.0	300.0	2.03514158528777
150.0	310.0	2.03514158528777
150.0	320.0	2.03514158528777
150.0	330.0	2.03514158528777
150.0	340.0	2.03514158528777
150.0	350.0	2.03514158528777
150.0	360.0	2.03514158528777
150.0	370.0	2.03514158528777
150.0	380.0	2.03514158528777
150.0	390.0	2.03514158528777
150.0	400.0	2.03514158528777
150.0	410.0	2.03514158528777
150.0	420.0	2.03514158528777
150.0	430.0	2.03514158528777
150.0	440.0	2.03514158528777
150.0	450.0	2.03514158528777
150.0	460.0	2.03514158528777
150.0	470.0	2.03514158528777
150.0	480.0	2.035304612795092
150.0	490.0	2.035734892941943
150.0	500.0	2.0383896710175695
150.0	510.0	2.0442650991024722
150.0	520.0	2.0549225213564792
150.0	530.0	2.062969581718654
150.0	540.0	2.0721852746666762
150.0	550.0	2.083444255020897
150.0	560.0	2.096727290242083
150.0	570.0	2.112787733093067
150.0	580.0	2.127474620085175
150.0	590.0	2.1427903020388346
150.0	600.0	2.158796125622297
150.0	610.0	2.1833951172930495
150.0	620.0	2.145234468445898
150.0	630.0	2.2010382749328032
150.0	640.0	2.2321170118797107
150.0	650.0	2.21058887254268
150.0	660.0	2.2512564984199868
150.0	670.0	2.239941179979279
150.0	680.0	2.2472514265428414
150.0	690.0	2.2685796099934867
150.0	700.0	2.25936327642003
150.0	710.0	2.2678410096245254
150.0	720.0	2.268010850865353
150.0	730.0	2.266829843017682
150.0	740.0	2.2744530776643765
150.0	750.0	2.289655255611332
150.0	760.0	2.283174584923122
150.0	770.0	2.2878997650701227
150.0	780.0	2.2633905080543197
150.0	790.0	2.2617659743304834
150.0	800.0	2.2450268428252738
150.0	810.0	2.2302053976424494
150.0	820.0	2.2398242327098954
150.0	830.0	2.230906659014308
150.0	840.0	2.2122405051260934
150.0	850.0	2.1943989217726836
150.0	860.0	2.172270695773028
150.0	870.0	2.1792366719869927
150.0	880.0	2.167465499543127
150.0	890.0	2.163704322303819
150.0	900.0	2.1854413378396007
150.0	910.0	2.1920824030830066
150.0	920.0	2.1897153944042684
150.0	930.0	2.194596588556985
150.0	940.0	2.1725522252927583
150.0	950.0	2.1860697289059594
150.0	960.0	2.1875151341822257
150.0	970.0	2.193015650197399
150.0	980.0	2.1996450863931045
150.0	990.0	2.2018479692649464
150.0	1000.0	2.1920414042610057
150.0	1010.0	2.1884556711080463
150.0	1020.0	2.1872639371754086
150.0	1030.0	2.19485008526975
150.0	1040.0	2.2066324165059488
150.0	1050.0	2.2003729675821093
150.0	1060.0	2.1985998763875667
150.0	1070.0	2.2224613795347117
150.0	1080.0	2.2352753157177623
150.0	1090.0	2.241439624092677
150.0	1100.0	2.2568350248001456
150.0	1110.0	2.2621569893644704
150.0	1120.0	2.269273289269094
150.0	1130.0	2.286734356683209
150.0	1140.0	2.292465253842657
150.0	1150.0	2.3113216598034056
150.0	1160.0	2.280635371575928
150.0	1170.0	2.283120101732038
150.0	1180.0	2.2848510692340986
150.0	1190.0	2.269385077051808
150.0	1200.0	2.2592179088073383
150.0	1210.0	2.2746437778670416
150.0	1220.0	2.239061924318212
150.0	1230.0	2.237693123485496
150.0	1240.0	2.210727651832534
150.0	1250.0	2.207406722497705
150.0	1260.0	2.2073444810171154
150.0	1270.0	2.210630574814578
150.0	1280.0	2.151172338106283
150.0	1290.0	2.104754473146482
150.0	1300.0	2.1688704448934932
150.0	1310.0	2.155917449433113
150.0	1320.0	2.142362593000772
150.0	1330.0	2.126657867701186
150.0	1340.0	2.1139668390836155
150.0	1350.0	2.0993141936688766
150.0	1360.0	2.0846370291599436
150.0	1370.0	2.0767341838344904
150.0	1380.0	2.0677046792595046
150.0	1390.0	2.0592537922927883
150.0	1400.0	2.049202850177504
150.0	1410.0	2.0427046351523774
150.0	1420.0	2.0380146217437822
150.0	1430.0	2.0359981940911016
150.0	1440.0	2.03514158528777
150.0	1450.0	2.03514158528777
150.0	1460.0	2.03514158528777
150.0	1470.0	2.03514158528777
150.0	1480.0	2.03514158528777
150.0	1490.0	2.03514158528777
150.0	1500.0	2.03514158528777
150.0	1510.0	2.03514158528777
150.0	1520.0	2.03514158528777
150.0	1530.0	2.03514158528777
150.0	1540.0	2.03514158528777
150.0	1550.0	2.03514158528777
150.0	1560.0	2.03514158528777
150.0	1570.0	2.03514158528777
150.0	1580.0	2.03514158528777
150.0	1590.0	2.03514158528777
150.0	1600.0	2.03514158528777
150.0	1610.0	2.03514158528777
150.0	1620.0	2.03514158528777
150.0	1630.0	2.03514158528777
150.0	1640.0	2.03514158528777
150.0	1650.0	2.03514158528777
150.0	1660.0	2.03514158528777
150.0	1670.0	2.03514158528777
150.0	1680.0	2.03514158528777
150.0	1690.0	2.03514158528777
150.0	1700.0	2.03514158528777
150.0	1710.0	2.03514158528777
150.0	1720.0	2.03514158528777
150.0	1730.0	2.03514158528777
150.0	1740.0	2.03514158528777
150.0	1750.0	2.03514158528777
150.0	1760.0	2.03514158528777
150.0	1770.0	2.03514158528777
150.0	1780.0	2.03514158528777
150.0	1790.0	2.03514158528777
150.0	1800.0	2.03514158528777
150.0	1810.0	2.03514158528777
150.0	1820.0	2.03514158528777
150.0	1830.0	2.03514158528777
150.0	1840.0	2.03514158528777
[truncated: 15,836 more rows]
