# Supplementary material for: Characterizing Visual Neurosurgical Expertise in Brain MRI Visualization Using Eye-Tracking and 3D Fractal Dimension Analysis
Source: J Eye Mov Res. 2026 Jun 2;19(3):62. doi: 10.3390/jemr19030062 (PMC13301434; doi:10.3390/jemr19030062)
Supplement: Supplementary file 1 [file jemr-19-00062-s001.zip › jemr-4253847-supplementary/Supplementary files/4_3DFDmapsCalculation/3DFD_Stimuli_BRN40/3DFDs_BRAIN_18_PATH_Sag schwannoma.png_Heatmap_100_10.csv]

50.0	50.0	2.03514158528777
50.0	60.0	2.03514158528777
50.0	70.0	2.03514158528777
50.0	80.0	2.03514158528777
50.0	90.0	2.03514158528777
50.0	100.0	2.03514158528777
50.0	110.0	2.03514158528777
50.0	120.0	2.03514158528777
50.0	130.0	2.03514158528777
50.0	140.0	2.03514158528777
50.0	150.0	2.03514158528777
50.0	160.0	2.03514158528777
50.0	170.0	2.03514158528777
50.0	180.0	2.03514158528777
50.0	190.0	2.03514158528777
50.0	200.0	2.03514158528777
50.0	210.0	2.03514158528777
50.0	220.0	2.03514158528777
50.0	230.0	2.03514158528777
50.0	240.0	2.03514158528777
50.0	250.0	2.03514158528777
50.0	260.0	2.03514158528777
50.0	270.0	2.03514158528777
50.0	280.0	2.03514158528777
50.0	290.0	2.03514158528777
50.0	300.0	2.03514158528777
50.0	310.0	2.03514158528777
50.0	320.0	2.03514158528777
50.0	330.0	2.03514158528777
50.0	340.0	2.03514158528777
50.0	350.0	2.03514158528777
50.0	360.0	2.03514158528777
50.0	370.0	2.0452026711904896
50.0	380.0	2.0537985950546958
50.0	390.0	2.061644670545808
50.0	400.0	2.0705927557685477
50.0	410.0	2.079624312595215
50.0	420.0	2.0891245898241735
50.0	430.0	2.097846911337254
50.0	440.0	2.1088992739311383
50.0	450.0	2.1203978730672675
50.0	460.0	2.128311016170858
50.0	470.0	2.130710619861436
50.0	480.0	2.1321947841638753
50.0	490.0	2.132922538752839
50.0	500.0	2.1361822501757355
50.0	510.0	2.1375709786132897
50.0	520.0	2.137675612215949
50.0	530.0	2.1385193188418876
50.0	540.0	2.1368063515587727
50.0	550.0	2.136557519699014
50.0	560.0	2.138025191987014
50.0	570.0	2.1376873787397845
50.0	580.0	2.137301290662185
50.0	590.0	2.139130776027202
50.0	600.0	2.1383589509516208
50.0	610.0	2.1387614070878014
50.0	620.0	2.137311116294002
50.0	630.0	2.1386481763662966
50.0	640.0	2.1414734265986435
50.0	650.0	2.141700723558813
50.0	660.0	2.139713300892827
50.0	670.0	2.1398852462469677
50.0	680.0	2.1452350451639344
50.0	690.0	2.155569102557622
50.0	700.0	2.11064919553451
50.0	710.0	2.1338303075669347
50.0	720.0	2.1558496740522863
50.0	730.0	2.1810531836427955
50.0	740.0	2.1976548270880363
50.0	750.0	2.191663370985089
50.0	760.0	2.214073337570109
50.0	770.0	2.22429069387195
50.0	780.0	2.237391585933869
50.0	790.0	2.2542026630246625
50.0	800.0	2.244704672709361
50.0	810.0	2.2265956263248925
50.0	820.0	2.2402031685775086
50.0	830.0	2.2454768734206088
50.0	840.0	2.2461816077994494
50.0	850.0	2.229833942602153
50.0	860.0	2.2121305681733507
50.0	870.0	2.213698366339687
50.0	880.0	2.204934465065157
50.0	890.0	2.19494632635742
50.0	900.0	2.190539696239989
50.0	910.0	2.1868513156538016
50.0	920.0	2.18867502305869
50.0	930.0	2.1823696117777343
50.0	940.0	2.1719011522631324
50.0	950.0	2.1549161585811407
50.0	960.0	2.1496932120953782
50.0	970.0	2.161807686330713
50.0	980.0	2.157759476761726
50.0	990.0	2.1688242845745465
50.0	1000.0	2.153123309849988
50.0	1010.0	2.15005320932517
50.0	1020.0	2.1584742766996166
50.0	1030.0	2.140124877649846
50.0	1040.0	2.1531713903017256
50.0	1050.0	2.154958128009796
50.0	1060.0	2.140025991768648
50.0	1070.0	2.1359372644016243
50.0	1080.0	2.1196541121538157
50.0	1090.0	2.1260124339717894
50.0	1100.0	2.125797383821672
50.0	1110.0	2.12248870130246
50.0	1120.0	2.1249244233013873
50.0	1130.0	2.1187071931635444
50.0	1140.0	2.12111538227386
50.0	1150.0	2.127019415766226
50.0	1160.0	2.127986698433281
50.0	1170.0	2.132526585803109
50.0	1180.0	2.1406605348804217
50.0	1190.0	2.136473257783127
50.0	1200.0	2.132848527078357
50.0	1210.0	2.147647673017711
50.0	1220.0	2.14740087615482
50.0	1230.0	2.141843416033074
50.0	1240.0	2.1396117076939123
50.0	1250.0	2.136198158058395
50.0	1260.0	2.140765391124824
50.0	1270.0	2.1360041516496997
50.0	1280.0	2.139771996420681
50.0	1290.0	2.125156998559592
50.0	1300.0	2.1319559464088664
50.0	1310.0	2.12106014359887
50.0	1320.0	2.1093696917950564
50.0	1330.0	2.099270113203863
50.0	1340.0	2.1070376145291605
50.0	1350.0	2.1239476101769945
50.0	1360.0	2.1405879842969204
50.0	1370.0	2.1218959004382985
50.0	1380.0	2.1025102061020813
50.0	1390.0	2.1196902633684203
50.0	1400.0	2.104530718991682
50.0	1410.0	2.136848089632459
50.0	1420.0	2.138302711491268
50.0	1430.0	2.1399638042998594
50.0	1440.0	2.1409468172621615
50.0	1450.0	2.141307295940697
50.0	1460.0	2.141545115481112
50.0	1470.0	2.1439160355993154
50.0	1480.0	2.1340139457553327
50.0	1490.0	2.125799835283963
50.0	1500.0	2.1162848422616234
50.0	1510.0	2.1066431773841887
50.0	1520.0	2.0970827246286308
50.0	1530.0	2.0862501142813534
50.0	1540.0	2.074591393883696
50.0	1550.0	2.0623157766935676
50.0	1560.0	2.050554201710179
50.0	1570.0	2.03514158528777
50.0	1580.0	2.03514158528777
50.0	1590.0	2.03514158528777
50.0	1600.0	2.03514158528777
50.0	1610.0	2.03514158528777
50.0	1620.0	2.03514158528777
50.0	1630.0	2.03514158528777
50.0	1640.0	2.03514158528777
50.0	1650.0	2.03514158528777
50.0	1660.0	2.03514158528777
50.0	1670.0	2.03514158528777
50.0	1680.0	2.03514158528777
50.0	1690.0	2.03514158528777
50.0	1700.0	2.03514158528777
50.0	1710.0	2.03514158528777
50.0	1720.0	2.03514158528777
50.0	1730.0	2.03514158528777
50.0	1740.0	2.03514158528777
50.0	1750.0	2.03514158528777
50.0	1760.0	2.03514158528777
50.0	1770.0	2.03514158528777
50.0	1780.0	2.03514158528777
50.0	1790.0	2.03514158528777
50.0	1800.0	2.03514158528777
50.0	1810.0	2.03514158528777
50.0	1820.0	2.03514158528777
50.0	1830.0	2.03514158528777
50.0	1840.0	2.03514158528777
50.0	1850.0	2.03514158528777
50.0	1860.0	2.03514158528777
60.0	50.0	2.03514158528777
60.0	60.0	2.03514158528777
60.0	70.0	2.03514158528777
60.0	80.0	2.03514158528777
60.0	90.0	2.03514158528777
60.0	100.0	2.03514158528777
60.0	110.0	2.03514158528777
60.0	120.0	2.03514158528777
60.0	130.0	2.03514158528777
60.0	140.0	2.03514158528777
60.0	150.0	2.03514158528777
60.0	160.0	2.03514158528777
60.0	170.0	2.03514158528777
60.0	180.0	2.03514158528777
60.0	190.0	2.03514158528777
60.0	200.0	2.03514158528777
60.0	210.0	2.03514158528777
60.0	220.0	2.03514158528777
60.0	230.0	2.03514158528777
60.0	240.0	2.03514158528777
60.0	250.0	2.03514158528777
60.0	260.0	2.03514158528777
60.0	270.0	2.03514158528777
60.0	280.0	2.03514158528777
60.0	290.0	2.03514158528777
60.0	300.0	2.03514158528777
60.0	310.0	2.03514158528777
60.0	320.0	2.03514158528777
60.0	330.0	2.03514158528777
60.0	340.0	2.03514158528777
60.0	350.0	2.03514158528777
60.0	360.0	2.03514158528777
60.0	370.0	2.045920054535957
60.0	380.0	2.0557085216048576
60.0	390.0	2.0655976598731423
60.0	400.0	2.075841846108756
60.0	410.0	2.0855876461906546
60.0	420.0	2.096132926529192
60.0	430.0	2.1056219747329017
60.0	440.0	2.1174508151532088
60.0	450.0	2.129381566753815
60.0	460.0	2.1382373586387966
60.0	470.0	2.1398883145068877
60.0	480.0	2.140347138462404
60.0	490.0	2.140473986280278
60.0	500.0	2.143001753422232
60.0	510.0	2.1435293183245694
60.0	520.0	2.144118148258027
60.0	530.0	2.14494827116512
60.0	540.0	2.1429601002668694
60.0	550.0	2.1428413191023794
60.0	560.0	2.144086099216489
60.0	570.0	2.144248367105685
60.0	580.0	2.144954726596885
60.0	590.0	2.1467421462877834
60.0	600.0	2.1463039310243563
60.0	610.0	2.1466613635514245
60.0	620.0	2.1448095250495505
60.0	630.0	2.145272928691568
60.0	640.0	2.147632110400023
60.0	650.0	2.147838109118468
60.0	660.0	2.147053430439406
60.0	670.0	2.154786396684568
60.0	680.0	2.1361428207789346
60.0	690.0	2.1266690285413055
60.0	700.0	2.1564191065219536
60.0	710.0	2.1793431422635465
60.0	720.0	2.199682375652902
60.0	730.0	2.2049046352648194
60.0	740.0	2.2079477168457724
60.0	750.0	2.2273520190145337
60.0	760.0	2.2439882041680685
60.0	770.0	2.2580019545065553
60.0	780.0	2.248013134425945
60.0	790.0	2.237460909042064
60.0	800.0	2.242243138347035
60.0	810.0	2.2451857425954125
60.0	820.0	2.2386340030578604
60.0	830.0	2.228610774550115
60.0	840.0	2.2188877850567232
60.0	850.0	2.21756979284235
60.0	860.0	2.200870130492598
60.0	870.0	2.202014701991301
60.0	880.0	2.209204137334477
60.0	890.0	2.201498759303492
60.0	900.0	2.1980721618083296
60.0	910.0	2.1950599496342242
60.0	920.0	2.1886119620401687
60.0	930.0	2.199569844940841
60.0	940.0	2.193763076528549
60.0	950.0	2.1785096573526608
60.0	960.0	2.1762285212598296
60.0	970.0	2.176544920677307
60.0	980.0	2.175771539723856
60.0	990.0	2.179655653079343
60.0	1000.0	2.168866179453722
60.0	1010.0	2.165654016240139
60.0	1020.0	2.1703029375724716
60.0	1030.0	2.1612237341851426
60.0	1040.0	2.1715309539201
60.0	1050.0	2.172532326150439
60.0	1060.0	2.165170048674596
60.0	1070.0	2.1638410890899324
60.0	1080.0	2.165588142214636
60.0	1090.0	2.1733533685090407
60.0	1100.0	2.169202899537077
60.0	1110.0	2.159292502842372
60.0	1120.0	2.160463747014456
60.0	1130.0	2.1534734301484706
60.0	1140.0	2.142453802785785
60.0	1150.0	2.147137819966879
60.0	1160.0	2.140714874670847
60.0	1170.0	2.145537964688672
60.0	1180.0	2.1400274522124065
60.0	1190.0	2.1358720278532886
60.0	1200.0	2.1379363017526964
60.0	1210.0	2.1423117698380363
60.0	1220.0	2.146876397015744
60.0	1230.0	2.1511407369362914
60.0	1240.0	2.1508496692375814
60.0	1250.0	2.1556025449218383
60.0	1260.0	2.1459944150232397
60.0	1270.0	2.1381699920329678
60.0	1280.0	2.1382860800949315
60.0	1290.0	2.140510650740062
60.0	1300.0	2.145009305001481
60.0	1310.0	2.129048502947509
60.0	1320.0	2.1283612399045975
60.0	1330.0	2.1108210238397995
60.0	1340.0	2.108518848813048
60.0	1350.0	2.1117187235865904
60.0	1360.0	2.114364161308581
60.0	1370.0	2.146272577928631
60.0	1380.0	2.1367234504929646
60.0	1390.0	2.1214719748714055
60.0	1400.0	2.1415315090546727
60.0	1410.0	2.1247538717522754
60.0	1420.0	2.1490221598378425
60.0	1430.0	2.1468006172017686
60.0	1440.0	2.1477385702221143
60.0	1450.0	2.1476025862149593
60.0	1460.0	2.148051017744111
60.0	1470.0	2.1513808223784148
60.0	1480.0	2.1408638334556773
60.0	1490.0	2.1325829519039514
60.0	1500.0	2.122600254550173
60.0	1510.0	2.111856776219538
60.0	1520.0	2.101710645909694
60.0	1530.0	2.090560723548513
60.0	1540.0	2.078681132886549
60.0	1550.0	2.065336206328522
60.0	1560.0	2.0520228226786794
60.0	1570.0	2.03514158528777
60.0	1580.0	2.03514158528777
60.0	1590.0	2.03514158528777
60.0	1600.0	2.03514158528777
60.0	1610.0	2.03514158528777
60.0	1620.0	2.03514158528777
60.0	1630.0	2.03514158528777
60.0	1640.0	2.03514158528777
60.0	1650.0	2.03514158528777
60.0	1660.0	2.03514158528777
60.0	1670.0	2.03514158528777
60.0	1680.0	2.03514158528777
60.0	1690.0	2.03514158528777
60.0	1700.0	2.03514158528777
60.0	1710.0	2.03514158528777
60.0	1720.0	2.03514158528777
60.0	1730.0	2.03514158528777
60.0	1740.0	2.03514158528777
60.0	1750.0	2.03514158528777
60.0	1760.0	2.03514158528777
60.0	1770.0	2.03514158528777
60.0	1780.0	2.03514158528777
60.0	1790.0	2.03514158528777
60.0	1800.0	2.03514158528777
60.0	1810.0	2.03514158528777
60.0	1820.0	2.03514158528777
60.0	1830.0	2.03514158528777
60.0	1840.0	2.03514158528777
60.0	1850.0	2.03514158528777
60.0	1860.0	2.03514158528777
70.0	50.0	2.03514158528777
70.0	60.0	2.03514158528777
70.0	70.0	2.03514158528777
70.0	80.0	2.03514158528777
70.0	90.0	2.03514158528777
70.0	100.0	2.03514158528777
70.0	110.0	2.03514158528777
70.0	120.0	2.03514158528777
70.0	130.0	2.03514158528777
70.0	140.0	2.03514158528777
70.0	150.0	2.03514158528777
70.0	160.0	2.03514158528777
70.0	170.0	2.03514158528777
70.0	180.0	2.03514158528777
70.0	190.0	2.03514158528777
70.0	200.0	2.03514158528777
70.0	210.0	2.03514158528777
70.0	220.0	2.03514158528777
70.0	230.0	2.03514158528777
70.0	240.0	2.03514158528777
70.0	250.0	2.03514158528777
70.0	260.0	2.03514158528777
70.0	270.0	2.03514158528777
70.0	280.0	2.03514158528777
70.0	290.0	2.03514158528777
70.0	300.0	2.03514158528777
70.0	310.0	2.03514158528777
70.0	320.0	2.03514158528777
70.0	330.0	2.03514158528777
70.0	340.0	2.03514158528777
70.0	350.0	2.03514158528777
70.0	360.0	2.03514158528777
70.0	370.0	2.046854282612419
70.0	380.0	2.0568613824558093
70.0	390.0	2.0681494597389976
70.0	400.0	2.0793533188562927
70.0	410.0	2.0892258121223723
70.0	420.0	2.10090786322387
70.0	430.0	2.111272607198555
70.0	440.0	2.1224021170984706
70.0	450.0	2.134501586719671
70.0	460.0	2.143617668358404
70.0	470.0	2.144914993958516
70.0	480.0	2.1445141500164127
70.0	490.0	2.144690396719832
70.0	500.0	2.1467124112595863
70.0	510.0	2.1485246668949314
70.0	520.0	2.148557935622282
70.0	530.0	2.149887535802728
70.0	540.0	2.1491986725533208
70.0	550.0	2.14880399497629
70.0	560.0	2.1502448391338564
70.0	570.0	2.151116083740919
70.0	580.0	2.1528941951027094
70.0	590.0	2.1548258109686165
70.0	600.0	2.1542631545682354
70.0	610.0	2.153430103642449
70.0	620.0	2.1514193273877145
70.0	630.0	2.151783056201194
70.0	640.0	2.1538065997374063
70.0	650.0	2.156610305288575
70.0	660.0	2.1298248963326465
70.0	670.0	2.126106947507312
70.0	680.0	2.1471350317632174
70.0	690.0	2.1664084629316007
70.0	700.0	2.1922577955120257
70.0	710.0	2.189004008053044
70.0	720.0	2.193905807054625
70.0	730.0	2.2196175489791954
70.0	740.0	2.227711431024931
70.0	750.0	2.2329025238101785
70.0	760.0	2.247599730685034
70.0	770.0	2.2482308331202545
70.0	780.0	2.250659415134207
70.0	790.0	2.240764532126998
70.0	800.0	2.2251689710178657
70.0	810.0	2.220898525707619
70.0	820.0	2.236665374171782
70.0	830.0	2.2242306977505204
70.0	840.0	2.2258566600267295
70.0	850.0	2.2192039921571807
70.0	860.0	2.2086745087069977
70.0	870.0	2.2287583954561336
70.0	880.0	2.2272392755853714
70.0	890.0	2.223693027471034
70.0	900.0	2.2202562369406094
70.0	910.0	2.2230672998827568
70.0	920.0	2.2302735124807898
70.0	930.0	2.2290781344267017
70.0	940.0	2.2327108155370143
70.0	950.0	2.209805360496779
70.0	960.0	2.207973756949484
70.0	970.0	2.216872254169068
70.0	980.0	2.220009211738733
70.0	990.0	2.2182454462648504
70.0	1000.0	2.201380431799693
70.0	1010.0	2.2005144452948224
70.0	1020.0	2.2103893714490477
70.0	1030.0	2.201183300970163
70.0	1040.0	2.1996487228016703
70.0	1050.0	2.2026812286937685
70.0	1060.0	2.19778057477209
70.0	1070.0	2.1913194078895106
70.0	1080.0	2.1882538507121656
70.0	1090.0	2.191155088301091
70.0	1100.0	2.1858096146767436
70.0	1110.0	2.1794627857977638
70.0	1120.0	2.182552381127211
70.0	1130.0	2.18458255971453
70.0	1140.0	2.1803391781774213
70.0	1150.0	2.168393303709428
70.0	1160.0	2.1622813278651316
70.0	1170.0	2.1652263975740698
70.0	1180.0	2.159863753915616
70.0	1190.0	2.1632687601461815
70.0	1200.0	2.1581044770997
70.0	1210.0	2.1503751612643494
70.0	1220.0	2.1595037376726696
70.0	1230.0	2.1493078105918184
70.0	1240.0	2.1525407301499033
70.0	1250.0	2.1670707328085292
70.0	1260.0	2.158676752699372
70.0	1270.0	2.1462597611396586
70.0	1280.0	2.1494889040444254
70.0	1290.0	2.1471459125855072
70.0	1300.0	2.152918531696401
70.0	1310.0	2.1395697544386993
70.0	1320.0	2.1313548127191413
70.0	1330.0	2.134106247648361
70.0	1340.0	2.117370245669983
70.0	1350.0	2.1253785598226167
70.0	1360.0	2.1092491042675503
70.0	1370.0	2.120090607203793
70.0	1380.0	2.1398858893883483
70.0	1390.0	2.1516025389272677
70.0	1400.0	2.1396703922245432
70.0	1410.0	2.118047942939708
70.0	1420.0	2.1412786899025744
70.0	1430.0	2.1621411684526515
70.0	1440.0	2.158089389764867
70.0	1450.0	2.157393712585868
70.0	1460.0	2.158085662668777
70.0	1470.0	2.161596120661467
70.0	1480.0	2.1511223844422718
70.0	1490.0	2.141612710236443
70.0	1500.0	2.1319031982939425
70.0	1510.0	2.1206080428462775
70.0	1520.0	2.1094469993504665
70.0	1530.0	2.0965885549134082
70.0	1540.0	2.0829243236758592
70.0	1550.0	2.0690969817280247
70.0	1560.0	2.0534924740232796
70.0	1570.0	2.03514158528777
70.0	1580.0	2.03514158528777
70.0	1590.0	2.03514158528777
70.0	1600.0	2.03514158528777
70.0	1610.0	2.03514158528777
70.0	1620.0	2.03514158528777
70.0	1630.0	2.03514158528777
70.0	1640.0	2.03514158528777
70.0	1650.0	2.03514158528777
70.0	1660.0	2.03514158528777
70.0	1670.0	2.03514158528777
70.0	1680.0	2.03514158528777
70.0	1690.0	2.03514158528777
70.0	1700.0	2.03514158528777
70.0	1710.0	2.03514158528777
70.0	1720.0	2.03514158528777
70.0	1730.0	2.03514158528777
70.0	1740.0	2.03514158528777
70.0	1750.0	2.03514158528777
70.0	1760.0	2.03514158528777
70.0	1770.0	2.03514158528777
70.0	1780.0	2.03514158528777
70.0	1790.0	2.03514158528777
70.0	1800.0	2.03514158528777
70.0	1810.0	2.03514158528777
70.0	1820.0	2.03514158528777
70.0	1830.0	2.03514158528777
70.0	1840.0	2.03514158528777
70.0	1850.0	2.03514158528777
70.0	1860.0	2.03514158528777
80.0	50.0	2.03514158528777
80.0	60.0	2.03514158528777
80.0	70.0	2.03514158528777
80.0	80.0	2.03514158528777
80.0	90.0	2.03514158528777
80.0	100.0	2.03514158528777
80.0	110.0	2.03514158528777
80.0	120.0	2.03514158528777
80.0	130.0	2.03514158528777
80.0	140.0	2.03514158528777
80.0	150.0	2.03514158528777
80.0	160.0	2.03514158528777
80.0	170.0	2.03514158528777
80.0	180.0	2.03514158528777
80.0	190.0	2.03514158528777
80.0	200.0	2.03514158528777
80.0	210.0	2.03514158528777
80.0	220.0	2.03514158528777
80.0	230.0	2.03514158528777
80.0	240.0	2.03514158528777
80.0	250.0	2.03514158528777
80.0	260.0	2.03514158528777
80.0	270.0	2.03514158528777
80.0	280.0	2.03514158528777
80.0	290.0	2.03514158528777
80.0	300.0	2.03514158528777
80.0	310.0	2.03514158528777
80.0	320.0	2.03514158528777
80.0	330.0	2.03514158528777
80.0	340.0	2.03514158528777
80.0	350.0	2.03514158528777
80.0	360.0	2.03514158528777
80.0	370.0	2.048428736901615
80.0	380.0	2.0594584798903557
80.0	390.0	2.071424658287678
80.0	400.0	2.0835537012346235
80.0	410.0	2.0942900998317127
80.0	420.0	2.1065813187796447
80.0	430.0	2.117020858398982
80.0	440.0	2.1286027403498573
80.0	450.0	2.140171725708196
80.0	460.0	2.1496949650728503
80.0	470.0	2.1505614884863213
80.0	480.0	2.1499074092460133
80.0	490.0	2.1497502319955255
80.0	500.0	2.152405615358881
80.0	510.0	2.1533352653350217
80.0	520.0	2.153544110462912
80.0	530.0	2.155427257846105
80.0	540.0	2.1547955802551035
80.0	550.0	2.155827228930824
80.0	560.0	2.1569022265356463
80.0	570.0	2.156926581035728
80.0	580.0	2.1587664539700953
80.0	590.0	2.159638896260305
80.0	600.0	2.158746219042542
80.0	610.0	2.1587965993963687
80.0	620.0	2.156229103913721
80.0	630.0	2.155793709490922
80.0	640.0	2.1606947674497525
80.0	650.0	2.136917039941608
80.0	660.0	2.1337859395072143
80.0	670.0	2.1550244506745524
80.0	680.0	2.191663227619883
80.0	690.0	2.213669522824959
80.0	700.0	2.214365054403161
80.0	710.0	2.2070598286784766
80.0	720.0	2.225835101792704
80.0	730.0	2.2306806651107527
80.0	740.0	2.2465695778474744
80.0	750.0	2.245086355973607
80.0	760.0	2.2547273662762546
80.0	770.0	2.254280804391693
80.0	780.0	2.2388673604078186
80.0	790.0	2.2356228555093867
80.0	800.0	2.2284821565016806
80.0	810.0	2.2263286716647905
80.0	820.0	2.2318522777480756
80.0	830.0	2.232745819278167
80.0	840.0	2.2309101649567316
80.0	850.0	2.2318549777605368
80.0	860.0	2.223449628530162
80.0	870.0	2.2352464156291645
80.0	880.0	2.237805293063684
80.0	890.0	2.245782541985831
80.0	900.0	2.236240934187483
80.0	910.0	2.237431649020911
80.0	920.0	2.228790486534512
80.0	930.0	2.2225470918100116
80.0	940.0	2.226682958230145
80.0	950.0	2.202577050328276
80.0	960.0	2.1939194089178415
80.0	970.0	2.1870054502884178
80.0	980.0	2.1874281288477926
80.0	990.0	2.18102871914691
80.0	1000.0	2.166593781855068
80.0	1010.0	2.1610114225930626
80.0	1020.0	2.1700186985266265
80.0	1030.0	2.1584795133411907
80.0	1040.0	2.1593061561743077
80.0	1050.0	2.1696128477915524
80.0	1060.0	2.1687201822164037
80.0	1070.0	2.1657452982609855
80.0	1080.0	2.167473841546959
80.0	1090.0	2.180237954705965
80.0	1100.0	2.1793761944755525
80.0	1110.0	2.1807295192699208
80.0	1120.0	2.1827942050485984
80.0	1130.0	2.1928448252865436
80.0	1140.0	2.1804969658633766
80.0	1150.0	2.186487743817643
80.0	1160.0	2.1833461912214047
80.0	1170.0	2.1857795782539107
80.0	1180.0	2.1751547450195337
80.0	1190.0	2.1706097087270564
80.0	1200.0	2.173121666092298
80.0	1210.0	2.1707173205327877
80.0	1220.0	2.171252331474339
80.0	1230.0	2.1602983748372084
80.0	1240.0	2.1595710287714005
80.0	1250.0	2.1590315956092447
80.0	1260.0	2.1640758490830687
80.0	1270.0	2.1646840125910414
80.0	1280.0	2.155427830196015
80.0	1290.0	2.1446786905821904
80.0	1300.0	2.142569160385828
80.0	1310.0	2.14372659196488
80.0	1320.0	2.1531833078588547
80.0	1330.0	2.1399361445503087
80.0	1340.0	2.1197706196001156
80.0	1350.0	2.129815061634011
80.0	1360.0	2.1151284872285494
80.0	1370.0	2.108067884924532
80.0	1380.0	2.123074445285877
80.0	1390.0	2.1361517126463982
80.0	1400.0	2.152946567596801
80.0	1410.0	2.1478126920849436
80.0	1420.0	2.12189576684329
80.0	1430.0	2.1455204017326537
80.0	1440.0	2.165481189718325
80.0	1450.0	2.161959457234581
80.0	1460.0	2.1630337208201236
80.0	1470.0	2.1672814282332804
80.0	1480.0	2.1562846744955646
80.0	1490.0	2.1468030981052384
80.0	1500.0	2.136277041544747
80.0	1510.0	2.1248536003593332
80.0	1520.0	2.112607114510625
80.0	1530.0	2.099671387946707
80.0	1540.0	2.0849345834265334
80.0	1550.0	2.07066471210214
80.0	1560.0	2.0546039988464777
80.0	1570.0	2.03514158528777
80.0	1580.0	2.03514158528777
80.0	1590.0	2.03514158528777
80.0	1600.0	2.03514158528777
80.0	1610.0	2.03514158528777
80.0	1620.0	2.03514158528777
80.0	1630.0	2.03514158528777
80.0	1640.0	2.03514158528777
80.0	1650.0	2.03514158528777
80.0	1660.0	2.03514158528777
80.0	1670.0	2.03514158528777
80.0	1680.0	2.03514158528777
80.0	1690.0	2.03514158528777
80.0	1700.0	2.03514158528777
80.0	1710.0	2.03514158528777
80.0	1720.0	2.03514158528777
80.0	1730.0	2.03514158528777
80.0	1740.0	2.03514158528777
80.0	1750.0	2.03514158528777
80.0	1760.0	2.03514158528777
80.0	1770.0	2.03514158528777
80.0	1780.0	2.03514158528777
80.0	1790.0	2.03514158528777
80.0	1800.0	2.03514158528777
80.0	1810.0	2.03514158528777
80.0	1820.0	2.03514158528777
80.0	1830.0	2.03514158528777
80.0	1840.0	2.03514158528777
80.0	1850.0	2.03514158528777
80.0	1860.0	2.03514158528777
90.0	50.0	2.03514158528777
90.0	60.0	2.03514158528777
90.0	70.0	2.03514158528777
90.0	80.0	2.03514158528777
90.0	90.0	2.03514158528777
90.0	100.0	2.03514158528777
90.0	110.0	2.03514158528777
90.0	120.0	2.03514158528777
90.0	130.0	2.03514158528777
90.0	140.0	2.03514158528777
90.0	150.0	2.03514158528777
90.0	160.0	2.03514158528777
90.0	170.0	2.03514158528777
90.0	180.0	2.03514158528777
90.0	190.0	2.03514158528777
90.0	200.0	2.03514158528777
90.0	210.0	2.03514158528777
90.0	220.0	2.03514158528777
90.0	230.0	2.03514158528777
90.0	240.0	2.03514158528777
90.0	250.0	2.03514158528777
90.0	260.0	2.03514158528777
90.0	270.0	2.03514158528777
90.0	280.0	2.03514158528777
90.0	290.0	2.03514158528777
90.0	300.0	2.03514158528777
90.0	310.0	2.03514158528777
90.0	320.0	2.03514158528777
90.0	330.0	2.03514158528777
90.0	340.0	2.03514158528777
90.0	350.0	2.03514158528777
90.0	360.0	2.03514158528777
90.0	370.0	2.0504057853442585
90.0	380.0	2.061751310667095
90.0	390.0	2.0748312677101235
90.0	400.0	2.087102445972214
90.0	410.0	2.0976736316157414
90.0	420.0	2.1099371740824577
90.0	430.0	2.1208738256401225
90.0	440.0	2.133414950238008
90.0	450.0	2.1453735600359174
90.0	460.0	2.15526336727403
90.0	470.0	2.1537626868162363
90.0	480.0	2.1530114717828557
90.0	490.0	2.1524153655741975
90.0	500.0	2.1553707108294735
90.0	510.0	2.1569001206664233
90.0	520.0	2.1571001429399264
90.0	530.0	2.158462194930135
90.0	540.0	2.157020093035563
90.0	550.0	2.15794855238317
90.0	560.0	2.160073159457759
90.0	570.0	2.1602952367693904
90.0	580.0	2.1626043889440933
90.0	590.0	2.162951733570491
90.0	600.0	2.160989846475503
90.0	610.0	2.1613746268186627
90.0	620.0	2.160180722805397
90.0	630.0	2.1649907709166425
90.0	640.0	2.1424644784466005
90.0	650.0	2.136443625930035
90.0	660.0	2.1653142278299646
90.0	670.0	2.206469353872169
90.0	680.0	2.2295901058918033
90.0	690.0	2.224137168996914
90.0	700.0	2.226373196150064
90.0	710.0	2.2195926018048673
90.0	720.0	2.209442629061554
90.0	730.0	2.229707133474185
90.0	740.0	2.2421463266177275
90.0	750.0	2.2466760503367804
90.0	760.0	2.239828189429915
90.0	770.0	2.2209363354865896
90.0	780.0	2.222919815160789
90.0	790.0	2.2323029498379423
90.0	800.0	2.2351859529494105
90.0	810.0	2.2297296292481437
90.0	820.0	2.2326119999900698
90.0	830.0	2.2310128784555734
90.0	840.0	2.255922248335744
90.0	850.0	2.2546193219618504
90.0	860.0	2.242166454112883
90.0	870.0	2.246806079213275
90.0	880.0	2.234057534461528
90.0	890.0	2.2419028338518943
90.0	900.0	2.2305163929908294
90.0	910.0	2.2248334925686732
90.0	920.0	2.212809358771244
90.0	930.0	2.2050097862737794
90.0	940.0	2.195627576182282
90.0	950.0	2.177997613860894
90.0	960.0	2.1680316386954805
90.0	970.0	2.1677788992712896
90.0	980.0	2.159286706935729
90.0	990.0	2.1449759915113447
90.0	1000.0	2.145161610613946
90.0	1010.0	2.1417542139732273
90.0	1020.0	2.1503025146853583
90.0	1030.0	2.1394379204327394
90.0	1040.0	2.1277646325310995
90.0	1050.0	2.139294466044977
90.0	1060.0	2.139271567028537
90.0	1070.0	2.1335290774767706
90.0	1080.0	2.138542640696071
90.0	1090.0	2.15119830202147
90.0	1100.0	2.151947492662288
90.0	1110.0	2.153357125593527
90.0	1120.0	2.159942454537867
90.0	1130.0	2.1658918611890554
90.0	1140.0	2.1675663455849636
90.0	1150.0	2.1742870387704865
90.0	1160.0	2.1666939549689768
90.0	1170.0	2.176130349864717
90.0	1180.0	2.188222836435151
90.0	1190.0	2.1834307485692652
90.0	1200.0	2.188332109719514
90.0	1210.0	2.1835900233804963
90.0	1220.0	2.1733676606138457
90.0	1230.0	2.175632790938505
90.0	1240.0	2.180477911217999
90.0	1250.0	2.1806977630898254
90.0	1260.0	2.1776259501054156
90.0	1270.0	2.1639101539532173
90.0	1280.0	2.162353720954183
90.0	1290.0	2.1680409754991454
90.0	1300.0	2.1606273801733518
90.0	1310.0	2.1426928710211834
90.0	1320.0	2.1437335032718137
90.0	1330.0	2.1519023013458396
90.0	1340.0	2.153774346942201
90.0	1350.0	2.1275770162267147
90.0	1360.0	2.1209188493886497
90.0	1370.0	2.1191329514069475
90.0	1380.0	2.1120772141726882
90.0	1390.0	2.108266041128891
90.0	1400.0	2.139581228302496
90.0	1410.0	2.1460602381483165
90.0	1420.0	2.1463693398683517
90.0	1430.0	2.127158561669246
90.0	1440.0	2.1442120921419194
90.0	1450.0	2.1643109741275706
90.0	1460.0	2.163421531632624
90.0	1470.0	2.1689275087308135
90.0	1480.0	2.1578798968251083
90.0	1490.0	2.1484100661258085
90.0	1500.0	2.1370276565434305
90.0	1510.0	2.12580339414768
90.0	1520.0	2.1131488773329714
90.0	1530.0	2.100029451393985
90.0	1540.0	2.0857045420698284
90.0	1550.0	2.0721858735089316
90.0	1560.0	2.0556432822599007
90.0	1570.0	2.03514158528777
90.0	1580.0	2.03514158528777
90.0	1590.0	2.03514158528777
90.0	1600.0	2.03514158528777
90.0	1610.0	2.03514158528777
90.0	1620.0	2.03514158528777
90.0	1630.0	2.03514158528777
90.0	1640.0	2.03514158528777
90.0	1650.0	2.03514158528777
90.0	1660.0	2.03514158528777
90.0	1670.0	2.03514158528777
90.0	1680.0	2.03514158528777
90.0	1690.0	2.03514158528777
90.0	1700.0	2.03514158528777
90.0	1710.0	2.03514158528777
90.0	1720.0	2.03514158528777
90.0	1730.0	2.03514158528777
90.0	1740.0	2.03514158528777
90.0	1750.0	2.03514158528777
90.0	1760.0	2.03514158528777
90.0	1770.0	2.03514158528777
90.0	1780.0	2.03514158528777
90.0	1790.0	2.03514158528777
90.0	1800.0	2.03514158528777
90.0	1810.0	2.03514158528777
90.0	1820.0	2.03514158528777
90.0	1830.0	2.03514158528777
90.0	1840.0	2.03514158528777
90.0	1850.0	2.03514158528777
90.0	1860.0	2.03514158528777
100.0	50.0	2.03514158528777
100.0	60.0	2.03514158528777
100.0	70.0	2.03514158528777
100.0	80.0	2.03514158528777
100.0	90.0	2.03514158528777
100.0	100.0	2.03514158528777
100.0	110.0	2.03514158528777
100.0	120.0	2.03514158528777
100.0	130.0	2.03514158528777
100.0	140.0	2.03514158528777
100.0	150.0	2.03514158528777
100.0	160.0	2.03514158528777
100.0	170.0	2.03514158528777
100.0	180.0	2.03514158528777
100.0	190.0	2.03514158528777
100.0	200.0	2.03514158528777
100.0	210.0	2.03514158528777
100.0	220.0	2.03514158528777
100.0	230.0	2.03514158528777
100.0	240.0	2.03514158528777
100.0	250.0	2.03514158528777
100.0	260.0	2.03514158528777
100.0	270.0	2.03514158528777
100.0	280.0	2.03514158528777
100.0	290.0	2.03514158528777
100.0	300.0	2.03514158528777
100.0	310.0	2.03514158528777
100.0	320.0	2.03514158528777
100.0	330.0	2.03514158528777
100.0	340.0	2.03514158528777
100.0	350.0	2.03514158528777
100.0	360.0	2.03514158528777
100.0	370.0	2.0512717213790754
100.0	380.0	2.0627974568710394
100.0	390.0	2.0764507959775442
100.0	400.0	2.0902447770430443
100.0	410.0	2.100345559117269
100.0	420.0	2.1130872415885684
100.0	430.0	2.12485958105361
100.0	440.0	2.137727873791436
100.0	450.0	2.14966816181625
100.0	460.0	2.160217346850149
100.0	470.0	2.158258791096413
100.0	480.0	2.1575085497594295
100.0	490.0	2.156360820373566
100.0	500.0	2.159144906776475
100.0	510.0	2.160665781773561
100.0	520.0	2.1606162628843077
100.0	530.0	2.160228316940299
100.0	540.0	2.158078393882415
100.0	550.0	2.1588741493138643
100.0	560.0	2.160702130668435
100.0	570.0	2.161256375431366
100.0	580.0	2.1633681091850496
100.0	590.0	2.1634179393100657
100.0	600.0	2.1605592419371042
100.0	610.0	2.161302837581468
100.0	620.0	2.1689003050434814
100.0	630.0	2.1494721152666783
100.0	640.0	2.1390763637380945
100.0	650.0	2.17473420651512
100.0	660.0	2.226403425797116
100.0	670.0	2.2334786589129005
100.0	680.0	2.2316812169028233
100.0	690.0	2.238515121317451
100.0	700.0	2.211792194438706
100.0	710.0	2.2168402456867917
100.0	720.0	2.226851617910316
100.0	730.0	2.233215457851834
100.0	740.0	2.2431798020593985
100.0	750.0	2.2209773678230653
100.0	760.0	2.2220048454523105
100.0	770.0	2.2146629698349733
100.0	780.0	2.2305280353703063
100.0	790.0	2.22473789883116
100.0	800.0	2.2271768338011544
100.0	810.0	2.2357958014209247
100.0	820.0	2.2399853544209716
100.0	830.0	2.246983243382302
100.0	840.0	2.2459499460781376
100.0	850.0	2.2437197362905286
100.0	860.0	2.2494010917368277
100.0	870.0	2.251910851078172
100.0	880.0	2.240346481180346
100.0	890.0	2.224074362855145
100.0	900.0	2.201689070502232
100.0	910.0	2.2103655296915754
100.0	920.0	2.2068529833044446
100.0	930.0	2.1991630394145467
100.0	940.0	2.2052873336151784
100.0	950.0	2.1771665223232564
100.0	960.0	2.1625231444389206
100.0	970.0	2.1743295954526043
100.0	980.0	2.1776859990280957
100.0	990.0	2.1843066671177045
100.0	1000.0	2.194625326469402
100.0	1010.0	2.1775577742219063
100.0	1020.0	2.193969581506893
100.0	1030.0	2.1605692848692994
100.0	1040.0	2.185793369371221
100.0	1050.0	2.202950457817983
100.0	1060.0	2.1785318558815834
100.0	1070.0	2.1653399662783106
100.0	1080.0	2.1427445988111673
100.0	1090.0	2.142070555097828
100.0	1100.0	2.147309910299062
100.0	1110.0	2.134472566882606
100.0	1120.0	2.1403260686096233
100.0	1130.0	2.132643172468976
100.0	1140.0	2.134692310042194
100.0	1150.0	2.1443259578663754
100.0	1160.0	2.1547920344631355
100.0	1170.0	2.168128716462852
100.0	1180.0	2.1684364003195937
100.0	1190.0	2.179509269508436
100.0	1200.0	2.1799030782749016
100.0	1210.0	2.1976370971692964
100.0	1220.0	2.1994397668237538
100.0	1230.0	2.182234762779803
100.0	1240.0	2.1845601895399502
100.0	1250.0	2.1964569363105633
100.0	1260.0	2.194026456461975
100.0	1270.0	2.192205803556877
100.0	1280.0	2.1827923650372143
100.0	1290.0	2.171716390751182
100.0	1300.0	2.1762270361603604
100.0	1310.0	2.1679463976528495
100.0	1320.0	2.1570935302332863
100.0	1330.0	2.146181442141218
100.0	1340.0	2.149611822412455
100.0	1350.0	2.137028967957788
100.0	1360.0	2.129236159961141
100.0	1370.0	2.1128261581091348
100.0	1380.0	2.113361553667283
100.0	1390.0	2.1167592969014906
100.0	1400.0	2.112120048369381
100.0	1410.0	2.140559522727532
100.0	1420.0	2.129457490526717
100.0	1430.0	2.1380937570173426
100.0	1440.0	2.139061175673006
100.0	1450.0	2.16058905512836
100.0	1460.0	2.1623360278677963
100.0	1470.0	2.168437525682057
100.0	1480.0	2.158414444120417
100.0	1490.0	2.1489322339068426
100.0	1500.0	2.1377170999659088
100.0	1510.0	2.126203292057252
100.0	1520.0	2.1138756937720005
100.0	1530.0	2.100668309570921
100.0	1540.0	2.0865959070691136
100.0	1550.0	2.0730665225957217
100.0	1560.0	2.05595016893014
100.0	1570.0	2.03514158528777
100.0	1580.0	2.03514158528777
100.0	1590.0	2.03514158528777
100.0	1600.0	2.03514158528777
100.0	1610.0	2.03514158528777
100.0	1620.0	2.03514158528777
100.0	1630.0	2.03514158528777
100.0	1640.0	2.03514158528777
100.0	1650.0	2.03514158528777
100.0	1660.0	2.03514158528777
100.0	1670.0	2.03514158528777
100.0	1680.0	2.03514158528777
100.0	1690.0	2.03514158528777
100.0	1700.0	2.03514158528777
100.0	1710.0	2.03514158528777
100.0	1720.0	2.03514158528777
100.0	1730.0	2.03514158528777
100.0	1740.0	2.03514158528777
100.0	1750.0	2.03514158528777
100.0	1760.0	2.03514158528777
100.0	1770.0	2.03514158528777
100.0	1780.0	2.03514158528777
100.0	1790.0	2.03514158528777
100.0	1800.0	2.03514158528777
100.0	1810.0	2.03514158528777
100.0	1820.0	2.03514158528777
100.0	1830.0	2.03514158528777
100.0	1840.0	2.03514158528777
100.0	1850.0	2.03514158528777
100.0	1860.0	2.03514158528777
110.0	50.0	2.03514158528777
110.0	60.0	2.03514158528777
110.0	70.0	2.03514158528777
110.0	80.0	2.03514158528777
110.0	90.0	2.03514158528777
110.0	100.0	2.03514158528777
110.0	110.0	2.03514158528777
110.0	120.0	2.03514158528777
110.0	130.0	2.03514158528777
110.0	140.0	2.03514158528777
110.0	150.0	2.03514158528777
110.0	160.0	2.03514158528777
110.0	170.0	2.03514158528777
110.0	180.0	2.03514158528777
110.0	190.0	2.03514158528777
110.0	200.0	2.03514158528777
110.0	210.0	2.03514158528777
110.0	220.0	2.03514158528777
110.0	230.0	2.03514158528777
110.0	240.0	2.03514158528777
110.0	250.0	2.03514158528777
110.0	260.0	2.03514158528777
110.0	270.0	2.03514158528777
110.0	280.0	2.03514158528777
110.0	290.0	2.03514158528777
110.0	300.0	2.03514158528777
110.0	310.0	2.03514158528777
110.0	320.0	2.03514158528777
110.0	330.0	2.03514158528777
110.0	340.0	2.03514158528777
110.0	350.0	2.03514158528777
110.0	360.0	2.03514158528777
110.0	370.0	2.051943784565356
110.0	380.0	2.0629488304254124
110.0	390.0	2.077731640198219
110.0	400.0	2.0913541400716418
110.0	410.0	2.102400765792493
110.0	420.0	2.1155698035391532
110.0	430.0	2.1277895110754166
110.0	440.0	2.140296116781024
110.0	450.0	2.152306216739223
110.0	460.0	2.16284619979545
110.0	470.0	2.160738382469705
110.0	480.0	2.159354096337358
110.0	490.0	2.15772747990913
110.0	500.0	2.160871866317632
110.0	510.0	2.1619288713433154
110.0	520.0	2.1601357252534323
110.0	530.0	2.15878008866876
110.0	540.0	2.157187800334741
110.0	550.0	2.158048534015188
110.0	560.0	2.1595465276966963
110.0	570.0	2.1604339971770172
110.0	580.0	2.163994378858981
110.0	590.0	2.164656118392113
110.0	600.0	2.1629053043698883
110.0	610.0	2.162014201376518
110.0	620.0	2.129228875862883
110.0	630.0	2.1505874301161607
110.0	640.0	2.1933761967476952
110.0	650.0	2.222739121068129
110.0	660.0	2.2364618372803164
110.0	670.0	2.2295967562197356
110.0	680.0	2.2255768497187742
110.0	690.0	2.218875472957964
110.0	700.0	2.219112601438473
110.0	710.0	2.2246503236039565
110.0	720.0	2.234981792744811
110.0	730.0	2.231683582669626
110.0	740.0	2.2166687341269604
110.0	750.0	2.2214913039251676
110.0	760.0	2.2364469864143124
110.0	770.0	2.231561576972153
110.0	780.0	2.231776647774556
110.0	790.0	2.2358167401451747
110.0	800.0	2.244037393561582
110.0	810.0	2.257211509718483
110.0	820.0	2.256242207010179
110.0	830.0	2.25012822543614
110.0	840.0	2.2394085689689582
110.0	850.0	2.2400603320217383
110.0	860.0	2.2335179494911066
110.0	870.0	2.22442712365096
110.0	880.0	2.2205896596728314
110.0	890.0	2.2130683592201086
110.0	900.0	2.202504628389284
110.0	910.0	2.196493650898756
110.0	920.0	2.1784209455362205
110.0	930.0	2.1855160624769145
110.0	940.0	2.186114961809206
110.0	950.0	2.1650599457354325
110.0	960.0	2.160117204100214
110.0	970.0	2.1470461554419233
110.0	980.0	2.155268897040105
110.0	990.0	2.1673507402539
110.0	1000.0	2.1712674349937493
110.0	1010.0	2.1680809218106014
110.0	1020.0	2.186721528520091
110.0	1030.0	2.183180235324149
110.0	1040.0	2.217256911109556
110.0	1050.0	2.2242649948321604
110.0	1060.0	2.225156409264789
110.0	1070.0	2.227040504890648
110.0	1080.0	2.2205400586183046
110.0	1090.0	2.2196614591862995
110.0	1100.0	2.2252553715687196
110.0	1110.0	2.1940601740012404
110.0	1120.0	2.1901501480513588
110.0	1130.0	2.16628845117824
110.0	1140.0	2.1528631536504426
110.0	1150.0	2.1606313802588635
110.0	1160.0	2.1598158790321182
110.0	1170.0	2.1675675547812165
110.0	1180.0	2.1741877183769325
110.0	1190.0	2.1768379039468515
110.0	1200.0	2.1640180828077438
110.0	1210.0	2.1836200606958838
110.0	1220.0	2.1868225249374973
110.0	1230.0	2.2004105605413558
110.0	1240.0	2.199702394373905
110.0	1250.0	2.198116257859387
110.0	1260.0	2.1988841675636435
110.0	1270.0	2.1974175337645567
110.0	1280.0	2.1879654845973175
110.0	1290.0	2.1855664700483044
110.0	1300.0	2.185746654229061
110.0	1310.0	2.1638481123379396
110.0	1320.0	2.169784053011066
110.0	1330.0	2.1651214404657275
110.0	1340.0	2.1502334032814474
110.0	1350.0	2.1454458092066466
110.0	1360.0	2.1305244054188908
110.0	1370.0	2.1344551885455916
110.0	1380.0	2.1167307079746953
110.0	1390.0	2.114793021804005
110.0	1400.0	2.1202444975727945
110.0	1410.0	2.1122314169192453
110.0	1420.0	2.1366497491965197
110.0	1430.0	2.126408079545279
110.0	1440.0	2.1297636702047646
110.0	1450.0	2.1438328941831397
110.0	1460.0	2.1672264247050896
110.0	1470.0	2.166745009011949
110.0	1480.0	2.156953587709616
110.0	1490.0	2.148106396230257
110.0	1500.0	2.1363678786503075
110.0	1510.0	2.124624835004291
110.0	1520.0	2.1115557799198377
110.0	1530.0	2.0994456717025676
110.0	1540.0	2.085374678731098
110.0	1550.0	2.0712949432944745
110.0	1560.0	2.054488705300338
110.0	1570.0	2.03514158528777
110.0	1580.0	2.03514158528777
110.0	1590.0	2.03514158528777
110.0	1600.0	2.03514158528777
110.0	1610.0	2.03514158528777
110.0	1620.0	2.03514158528777
110.0	1630.0	2.03514158528777
110.0	1640.0	2.03514158528777
110.0	1650.0	2.03514158528777
110.0	1660.0	2.03514158528777
110.0	1670.0	2.03514158528777
110.0	1680.0	2.03514158528777
110.0	1690.0	2.03514158528777
110.0	1700.0	2.03514158528777
110.0	1710.0	2.03514158528777
110.0	1720.0	2.03514158528777
110.0	1730.0	2.03514158528777
110.0	1740.0	2.03514158528777
110.0	1750.0	2.03514158528777
110.0	1760.0	2.03514158528777
110.0	1770.0	2.03514158528777
110.0	1780.0	2.03514158528777
110.0	1790.0	2.03514158528777
110.0	1800.0	2.03514158528777
110.0	1810.0	2.03514158528777
110.0	1820.0	2.03514158528777
110.0	1830.0	2.03514158528777
110.0	1840.0	2.03514158528777
110.0	1850.0	2.03514158528777
110.0	1860.0	2.03514158528777
120.0	50.0	2.03514158528777
120.0	60.0	2.03514158528777
120.0	70.0	2.03514158528777
120.0	80.0	2.03514158528777
120.0	90.0	2.03514158528777
120.0	100.0	2.03514158528777
120.0	110.0	2.03514158528777
120.0	120.0	2.03514158528777
120.0	130.0	2.03514158528777
120.0	140.0	2.03514158528777
120.0	150.0	2.03514158528777
120.0	160.0	2.03514158528777
120.0	170.0	2.03514158528777
120.0	180.0	2.03514158528777
120.0	190.0	2.03514158528777
120.0	200.0	2.03514158528777
120.0	210.0	2.03514158528777
120.0	220.0	2.03514158528777
120.0	230.0	2.03514158528777
120.0	240.0	2.03514158528777
120.0	250.0	2.03514158528777
120.0	260.0	2.03514158528777
120.0	270.0	2.03514158528777
120.0	280.0	2.03514158528777
120.0	290.0	2.03514158528777
120.0	300.0	2.03514158528777
120.0	310.0	2.03514158528777
120.0	320.0	2.03514158528777
120.0	330.0	2.03514158528777
120.0	340.0	2.03514158528777
120.0	350.0	2.03514158528777
120.0	360.0	2.03514158528777
120.0	370.0	2.051999190150681
120.0	380.0	2.0630337260053384
120.0	390.0	2.077488597498629
120.0	400.0	2.090905103378918
120.0	410.0	2.101522169344431
120.0	420.0	2.1147564641894814
120.0	430.0	2.1264782824839537
120.0	440.0	2.1387164511553975
120.0	450.0	2.1491504985917116
120.0	460.0	2.159790454756503
120.0	470.0	2.156313373847471
120.0	480.0	2.1548912700861935
120.0	490.0	2.1527100409329947
120.0	500.0	2.155150832751089
120.0	510.0	2.155397292316831
120.0	520.0	2.153343025592236
120.0	530.0	2.152109062160054
120.0	540.0	2.1497926576851585
120.0	550.0	2.150984963295918
120.0	560.0	2.152027045538885
120.0	570.0	2.153545668874416
120.0	580.0	2.157046848715001
120.0	590.0	2.1600109713679223
120.0	600.0	2.1327272702913094
120.0	610.0	2.1319302560950764
120.0	620.0	2.1541998955842545
120.0	630.0	2.1733039627326605
120.0	640.0	2.210009779303383
120.0	650.0	2.2092045660004858
120.0	660.0	2.2062921582335036
120.0	670.0	2.211039613333766
120.0	680.0	2.219173698086644
120.0	690.0	2.2158695276593
120.0	700.0	2.2226095536123283
120.0	710.0	2.222954407117883
120.0	720.0	2.20905417502094
120.0	730.0	2.2177639927637953
120.0	740.0	2.239354042099989
120.0	750.0	2.233980545868193
120.0	760.0	2.226209287262606
120.0	770.0	2.2295597789428996
120.0	780.0	2.241874618906469
120.0	790.0	2.2522372219042537
120.0	800.0	2.250815612440249
120.0	810.0	2.24425606338343
120.0	820.0	2.251343636944535
120.0	830.0	2.260085601559541
120.0	840.0	2.2437395760505687
120.0	850.0	2.228494922416247
120.0	860.0	2.214149562324404
120.0	870.0	2.2279970371429685
120.0	880.0	2.2099037685643217
120.0	890.0	2.182586590828539
120.0	900.0	2.172315546765173
120.0	910.0	2.1753124243728235
120.0	920.0	2.1838143090921
120.0	930.0	2.1699373003128284
120.0	940.0	2.1642102576938536
120.0	950.0	2.151576452640837
120.0	960.0	2.1457198761063694
120.0	970.0	2.1731828690154344
120.0	980.0	2.1875076330559713
120.0	990.0	2.18089799127032
120.0	1000.0	2.19749971715403
120.0	1010.0	2.1968468594152033
120.0	1020.0	2.2034343872635236
120.0	1030.0	2.207190317790674
120.0	1040.0	2.196458527071202
120.0	1050.0	2.202480202827815
120.0	1060.0	2.209011701343789
120.0	1070.0	2.2060892323967622
120.0	1080.0	2.200367063814059
120.0	1090.0	2.20809775897208
120.0	1100.0	2.204206864120769
120.0	1110.0	2.203213293941635
120.0	1120.0	2.1988799529080567
120.0	1130.0	2.201971493115566
120.0	1140.0	2.2004722903749947
120.0	1150.0	2.1946305424849064
120.0	1160.0	2.1745890330664417
120.0	1170.0	2.208702117485128
120.0	1180.0	2.1960339246702594
120.0	1190.0	2.2062604323565784
120.0	1200.0	2.2035683953092744
120.0	1210.0	2.20376538189696
120.0	1220.0	2.206056714562935
120.0	1230.0	2.194199519636855
120.0	1240.0	2.2101200761636672
120.0	1250.0	2.2117704760495194
120.0	1260.0	2.2136451320631685
120.0	1270.0	2.2036944025261778
120.0	1280.0	2.1921522265697577
120.0	1290.0	2.189413274989376
120.0	1300.0	2.1925304339758
120.0	1310.0	2.181342162871683
120.0	1320.0	2.1621869518117083
120.0	1330.0	2.1595529051311813
120.0	1340.0	2.164541577497038
120.0	1350.0	2.1452972252076234
120.0	1360.0	2.130518600880205
120.0	1370.0	2.1304955824758656
120.0	1380.0	2.129456634519545
120.0	1390.0	2.110159051395692
120.0	1400.0	2.112749815337389
120.0	1410.0	2.1126063775727086
120.0	1420.0	2.120047240546431
120.0	1430.0	2.133867965647494
120.0	1440.0	2.1193759464529274
120.0	1450.0	2.1225800479491896
120.0	1460.0	2.142480701869302
120.0	1470.0	2.166214369559804
120.0	1480.0	2.153326062729856
120.0	1490.0	2.144416778558718
120.0	1500.0	2.132975529267717
120.0	1510.0	2.1215758564134375
120.0	1520.0	2.1091564433685672
120.0	1530.0	2.0974108315087427
120.0	1540.0	2.083685016249954
120.0	1550.0	2.069978590095836
120.0	1560.0	2.0542318166616855
120.0	1570.0	2.03514158528777
120.0	1580.0	2.03514158528777
120.0	1590.0	2.03514158528777
120.0	1600.0	2.03514158528777
120.0	1610.0	2.03514158528777
120.0	1620.0	2.03514158528777
120.0	1630.0	2.03514158528777
120.0	1640.0	2.03514158528777
120.0	1650.0	2.03514158528777
120.0	1660.0	2.03514158528777
120.0	1670.0	2.03514158528777
120.0	1680.0	2.03514158528777
120.0	1690.0	2.03514158528777
120.0	1700.0	2.03514158528777
120.0	1710.0	2.03514158528777
120.0	1720.0	2.03514158528777
120.0	1730.0	2.03514158528777
120.0	1740.0	2.03514158528777
120.0	1750.0	2.03514158528777
120.0	1760.0	2.03514158528777
120.0	1770.0	2.03514158528777
120.0	1780.0	2.03514158528777
120.0	1790.0	2.03514158528777
120.0	1800.0	2.03514158528777
120.0	1810.0	2.03514158528777
120.0	1820.0	2.03514158528777
120.0	1830.0	2.03514158528777
120.0	1840.0	2.03514158528777
120.0	1850.0	2.03514158528777
120.0	1860.0	2.03514158528777
130.0	50.0	2.03514158528777
130.0	60.0	2.03514158528777
130.0	70.0	2.03514158528777
130.0	80.0	2.03514158528777
130.0	90.0	2.03514158528777
130.0	100.0	2.03514158528777
130.0	110.0	2.03514158528777
130.0	120.0	2.03514158528777
130.0	130.0	2.03514158528777
130.0	140.0	2.03514158528777
130.0	150.0	2.03514158528777
130.0	160.0	2.03514158528777
130.0	170.0	2.03514158528777
130.0	180.0	2.03514158528777
130.0	190.0	2.03514158528777
130.0	200.0	2.03514158528777
130.0	210.0	2.03514158528777
130.0	220.0	2.03514158528777
130.0	230.0	2.03514158528777
130.0	240.0	2.03514158528777
130.0	250.0	2.03514158528777
130.0	260.0	2.03514158528777
130.0	270.0	2.03514158528777
130.0	280.0	2.03514158528777
130.0	290.0	2.03514158528777
130.0	300.0	2.03514158528777
130.0	310.0	2.03514158528777
130.0	320.0	2.03514158528777
130.0	330.0	2.03514158528777
130.0	340.0	2.03514158528777
130.0	350.0	2.03514158528777
130.0	360.0	2.03514158528777
130.0	370.0	2.051526026018655
130.0	380.0	2.0624760721872697
130.0	390.0	2.0769527181257916
130.0	400.0	2.0898608931616054
130.0	410.0	2.1007688198700927
130.0	420.0	2.1137448487832016
130.0	430.0	2.124774758846843
130.0	440.0	2.136003048511223
130.0	450.0	2.14628704805186
130.0	460.0	2.1565741959376292
130.0	470.0	2.152180678158865
130.0	480.0	2.1505325049142097
130.0	490.0	2.1486201390458963
130.0	500.0	2.14867919148623
130.0	510.0	2.1479209621141795
130.0	520.0	2.146150367483441
130.0	530.0	2.145139510520567
130.0	540.0	2.1436430512792817
130.0	550.0	2.1450009707128
130.0	560.0	2.146065225171905
130.0	570.0	2.1494272361512694
130.0	580.0	2.1565819721178365
130.0	590.0	2.134891802021451
130.0	600.0	2.1267488297945043
130.0	610.0	2.1475132976123477
130.0	620.0	2.1946094822481346
130.0	630.0	2.2158877217625905
130.0	640.0	2.211430831640238
130.0	650.0	2.2082414069352296
130.0	660.0	2.1982851052656223
130.0	670.0	2.2042713294269936
130.0	680.0	2.21367644059339
130.0	690.0	2.232722253442542
130.0	700.0	2.2243682725613003
130.0	710.0	2.2082272977403994
130.0	720.0	2.204622390805354
130.0	730.0	2.2504947000586943
130.0	740.0	2.2471756520184427
130.0	750.0	2.2372584872480936
130.0	760.0	2.243309479736499
130.0	770.0	2.2414005488430164
130.0	780.0	2.25973102378268
130.0	790.0	2.256634455269585
130.0	800.0	2.25033863154469
130.0	810.0	2.2392983036044853
130.0	820.0	2.2397854136205506
130.0	830.0	2.227882789044537
130.0	840.0	2.205432364805718
130.0	850.0	2.1876356659121545
130.0	860.0	2.1485923832667884
130.0	870.0	2.1674195182057963
130.0	880.0	2.1523756291294007
130.0	890.0	2.1433461915856102
130.0	900.0	2.1514785187537195
130.0	910.0	2.140090231258752
130.0	920.0	2.1364826612586167
130.0	930.0	2.134195695807837
130.0	940.0	2.1777948895945567
130.0	950.0	2.1452080260087336
130.0	960.0	2.162651338502817
130.0	970.0	2.162487169238667
130.0	980.0	2.164211586152858
130.0	990.0	2.1679469694753206
130.0	1000.0	2.188175164539905
130.0	1010.0	2.175899266563088
130.0	1020.0	2.1840922756676737
130.0	1030.0	2.1831221016496967
130.0	1040.0	2.186588165444321
130.0	1050.0	2.183468696555176
130.0	1060.0	2.1848868899653
130.0	1070.0	2.190304118955324
130.0	1080.0	2.1853835270159547
130.0	1090.0	2.1864891815460306
130.0	1100.0	2.1808646188993737
130.0	1110.0	2.1844776594537163
130.0	1120.0	2.187488840835951
130.0	1130.0	2.1732492799985152
130.0	1140.0	2.1792660366627055
130.0	1150.0	2.2017863079534883
130.0	1160.0	2.182359800493061
130.0	1170.0	2.202835468468305
130.0	1180.0	2.18920066370401
130.0	1190.0	2.188403009137827
130.0	1200.0	2.2008348055078084
130.0	1210.0	2.2050764930815596
130.0	1220.0	2.2156233742733678
130.0	1230.0	2.2146362073827763
130.0	1240.0	2.199319924906033
130.0	1250.0	2.20708745152447
130.0	1260.0	2.2183954270804187
130.0	1270.0	2.2208125338834717
130.0	1280.0	2.20748172270719
130.0	1290.0	2.201341604492989
130.0	1300.0	2.2012801976019523
130.0	1310.0	2.191549514886544
130.0	1320.0	2.193380053629377
130.0	1330.0	2.1652817995635414
130.0	1340.0	2.161384125878188
130.0	1350.0	2.166407561588334
130.0	1360.0	2.147883993045548
130.0	1370.0	2.1404623491886676
130.0	1380.0	2.13827599172434
130.0	1390.0	2.1315217603111667
130.0	1400.0	2.1298318852305016
130.0	1410.0	2.122952077227886
130.0	1420.0	2.108156679872848
130.0	1430.0	2.1271077335014663
130.0	1440.0	2.1410302695659342
130.0	1450.0	2.1413953760581936
130.0	1460.0	2.1219458020877626
130.0	1470.0	2.143292182833449
130.0	1480.0	2.1535284594276
130.0	1490.0	2.141283767753114
130.0	1500.0	2.129922315490684
130.0	1510.0	2.1192516998368647
130.0	1520.0	2.106888819835145
130.0	1530.0	2.095438602419132
130.0	1540.0	2.0823527555888397
130.0	1550.0	2.0691200121191575
130.0	1560.0	2.05397183908419
130.0	1570.0	2.03514158528777
130.0	1580.0	2.03514158528777
130.0	1590.0	2.03514158528777
130.0	1600.0	2.03514158528777
130.0	1610.0	2.03514158528777
130.0	1620.0	2.03514158528777
130.0	1630.0	2.03514158528777
130.0	1640.0	2.03514158528777
130.0	1650.0	2.03514158528777
130.0	1660.0	2.03514158528777
130.0	1670.0	2.03514158528777
130.0	1680.0	2.03514158528777
130.0	1690.0	2.03514158528777
130.0	1700.0	2.03514158528777
130.0	1710.0	2.03514158528777
130.0	1720.0	2.03514158528777
130.0	1730.0	2.03514158528777
130.0	1740.0	2.03514158528777
130.0	1750.0	2.03514158528777
130.0	1760.0	2.03514158528777
130.0	1770.0	2.03514158528777
130.0	1780.0	2.03514158528777
130.0	1790.0	2.03514158528777
130.0	1800.0	2.03514158528777
130.0	1810.0	2.03514158528777
130.0	1820.0	2.03514158528777
130.0	1830.0	2.03514158528777
130.0	1840.0	2.03514158528777
130.0	1850.0	2.03514158528777
130.0	1860.0	2.03514158528777
140.0	50.0	2.03514158528777
140.0	60.0	2.03514158528777
140.0	70.0	2.03514158528777
140.0	80.0	2.03514158528777
140.0	90.0	2.03514158528777
140.0	100.0	2.03514158528777
140.0	110.0	2.03514158528777
140.0	120.0	2.03514158528777
140.0	130.0	2.03514158528777
140.0	140.0	2.03514158528777
140.0	150.0	2.03514158528777
140.0	160.0	2.03514158528777
140.0	170.0	2.03514158528777
140.0	180.0	2.03514158528777
140.0	190.0	2.03514158528777
140.0	200.0	2.03514158528777
140.0	210.0	2.03514158528777
140.0	220.0	2.03514158528777
140.0	230.0	2.03514158528777
140.0	240.0	2.03514158528777
140.0	250.0	2.03514158528777
140.0	260.0	2.03514158528777
140.0	270.0	2.03514158528777
140.0	280.0	2.03514158528777
140.0	290.0	2.03514158528777
140.0	300.0	2.03514158528777
140.0	310.0	2.03514158528777
140.0	320.0	2.03514158528777
140.0	330.0	2.03514158528777
140.0	340.0	2.03514158528777
140.0	350.0	2.03514158528777
140.0	360.0	2.03514158528777
140.0	370.0	2.0525467129411368
140.0	380.0	2.064614636097196
140.0	390.0	2.0794354363488248
140.0	400.0	2.0944700260873192
140.0	410.0	2.1063101445708754
140.0	420.0	2.1195974138414906
140.0	430.0	2.130202548296629
140.0	440.0	2.140853061958228
140.0	450.0	2.1504522790455085
140.0	460.0	2.16085487380296
140.0	470.0	2.1556997435813305
140.0	480.0	2.152340418544618
140.0	490.0	2.1487865311800003
140.0	500.0	2.1469990886335237
140.0	510.0	2.145172714028632
140.0	520.0	2.1432860315733437
140.0	530.0	2.1416587123608455
140.0	540.0	2.140469805539541
140.0	550.0	2.142419960485708
140.0	560.0	2.142939805308101
140.0	570.0	2.1506861200767977
140.0	580.0	2.134852327545751
140.0	590.0	2.1381535518987946
140.0	600.0	2.1591826296535155
140.0	610.0	2.191166225891274
140.0	620.0	2.2167215647646303
140.0	630.0	2.212306756605788
140.0	640.0	2.208245902611179
140.0	650.0	2.195301709375259
140.0	660.0	2.201481957160993
140.0	670.0	2.2071783753913192
140.0	680.0	2.2342279778358693
140.0	690.0	2.2222086176588918
140.0	700.0	2.2046867854138807
140.0	710.0	2.223227712703872
140.0	720.0	2.223716156107357
140.0	730.0	2.2412589931350424
140.0	740.0	2.2365821356156013
140.0	750.0	2.2347368557558345
140.0	760.0	2.2443055084648473
140.0	770.0	2.244229894304503
140.0	780.0	2.2372798110766072
140.0	790.0	2.2444449138293088
140.0	800.0	2.228219541397334
140.0	810.0	2.2032878820800117
140.0	820.0	2.1944808279039947
140.0	830.0	2.1734401846365152
140.0	840.0	2.195832340014698
140.0	850.0	2.1729860503384435
140.0	860.0	2.1643677518094244
140.0	870.0	2.1527589079472755
140.0	880.0	2.1505267558640515
140.0	890.0	2.1679463923465443
140.0	900.0	2.1720517780690702
140.0	910.0	2.160192034370365
140.0	920.0	2.1656771639398977
140.0	930.0	2.1597281951248344
140.0	940.0	2.1699656744026288
140.0	950.0	2.1496287955947273
140.0	960.0	2.1516962703946616
140.0	970.0	2.158057213757264
140.0	980.0	2.1565000972951185
140.0	990.0	2.163803729634167
140.0	1000.0	2.1725879756749364
140.0	1010.0	2.174595589632444
140.0	1020.0	2.1832284943318427
140.0	1030.0	2.1757963641757865
140.0	1040.0	2.178814548827049
140.0	1050.0	2.1779520759992326
140.0	1060.0	2.1883571485363005
140.0	1070.0	2.1860345640546557
140.0	1080.0	2.1813680030753817
140.0	1090.0	2.1808561688974493
140.0	1100.0	2.1760636091147374
140.0	1110.0	2.1776269154597463
140.0	1120.0	2.176161575716765
140.0	1130.0	2.1772109907119885
140.0	1140.0	2.1834352377819854
140.0	1150.0	2.1901032524561086
140.0	1160.0	2.1633869398342576
140.0	1170.0	2.1773657821045638
140.0	1180.0	2.1958784431300784
140.0	1190.0	2.2090971039826504
140.0	1200.0	2.2255067569443887
140.0	1210.0	2.2061295290310645
140.0	1220.0	2.195638709754404
140.0	1230.0	2.2104205493543314
140.0	1240.0	2.2266764439936764
140.0	1250.0	2.2290591902674377
140.0	1260.0	2.227991139109706
140.0	1270.0	2.2180791636522987
140.0	1280.0	2.215096197651569
140.0	1290.0	2.209398966935498
140.0	1300.0	2.207046781736599
140.0	1310.0	2.2038285548873713
140.0	1320.0	2.2038011536722575
140.0	1330.0	2.2047281998031227
140.0	1340.0	2.1733789522428677
140.0	1350.0	2.1660700138883198
140.0	1360.0	2.1742814313885086
140.0	1370.0	2.168622206313918
140.0	1380.0	2.157320199758259
140.0	1390.0	2.1550422713223125
140.0	1400.0	2.148282890959906
140.0	1410.0	2.1353754143566164
140.0	1420.0	2.1385532180467433
140.0	1430.0	2.1267267646338124
140.0	1440.0	2.1440316531029397
140.0	1450.0	2.1532117057390066
140.0	1460.0	2.133794984925143
140.0	1470.0	2.1237278626140843
140.0	1480.0	2.1250685967737795
140.0	1490.0	2.1434194955122265
140.0	1500.0	2.130695675856733
140.0	1510.0	2.1201881919098895
140.0	1520.0	2.1068496311345144
140.0	1530.0	2.095150334731821
140.0	1540.0	2.082764139960988
140.0	1550.0	2.0695588748215483
140.0	1560.0	2.0539002039792535
140.0	1570.0	2.03514158528777
140.0	1580.0	2.03514158528777
140.0	1590.0	2.03514158528777
140.0	1600.0	2.03514158528777
140.0	1610.0	2.03514158528777
140.0	1620.0	2.03514158528777
140.0	1630.0	2.03514158528777
140.0	1640.0	2.03514158528777
140.0	1650.0	2.03514158528777
140.0	1660.0	2.03514158528777
140.0	1670.0	2.03514158528777
140.0	1680.0	2.03514158528777
140.0	1690.0	2.03514158528777
140.0	1700.0	2.03514158528777
140.0	1710.0	2.03514158528777
140.0	1720.0	2.03514158528777
140.0	1730.0	2.03514158528777
140.0	1740.0	2.03514158528777
140.0	1750.0	2.03514158528777
140.0	1760.0	2.03514158528777
140.0	1770.0	2.03514158528777
140.0	1780.0	2.03514158528777
140.0	1790.0	2.03514158528777
140.0	1800.0	2.03514158528777
140.0	1810.0	2.03514158528777
140.0	1820.0	2.03514158528777
140.0	1830.0	2.03514158528777
140.0	1840.0	2.03514158528777
140.0	1850.0	2.03514158528777
140.0	1860.0	2.03514158528777
150.0	50.0	2.03514158528777
150.0	60.0	2.03514158528777
150.0	70.0	2.03514158528777
150.0	80.0	2.03514158528777
150.0	90.0	2.03514158528777
150.0	100.0	2.03514158528777
150.0	110.0	2.03514158528777
150.0	120.0	2.03514158528777
150.0	130.0	2.03514158528777
150.0	140.0	2.03514158528777
150.0	150.0	2.03514158528777
150.0	160.0	2.03514158528777
150.0	170.0	2.03514158528777
150.0	180.0	2.03514158528777
150.0	190.0	2.03514158528777
150.0	200.0	2.03514158528777
150.0	210.0	2.03514158528777
150.0	220.0	2.03514158528777
150.0	230.0	2.03514158528777
150.0	240.0	2.03514158528777
150.0	250.0	2.03514158528777
150.0	260.0	2.03514158528777
150.0	270.0	2.03514158528777
150.0	280.0	2.03514158528777
150.0	290.0	2.03514158528777
150.0	300.0	2.03514158528777
150.0	310.0	2.03514158528777
150.0	320.0	2.03514158528777
150.0	330.0	2.03514158528777
150.0	340.0	2.03514158528777
150.0	350.0	2.03514158528777
150.0	360.0	2.03514158528777
150.0	370.0	2.0536941831100504
150.0	380.0	2.066460485783433
150.0	390.0	2.0811889782390653
150.0	400.0	2.0967619768188386
150.0	410.0	2.1077195652329745
150.0	420.0	2.120643502846771
150.0	430.0	2.132094442524707
150.0	440.0	2.1424658782405297
150.0	450.0	2.1509641066172107
150.0	460.0	2.1607462637133774
150.0	470.0	2.1550473919552804
150.0	480.0	2.1498040116298873
150.0	490.0	2.1459751347566236
150.0	500.0	2.144176944426759
150.0	510.0	2.143503513784468
150.0	520.0	2.1409168141959745
150.0	530.0	2.138592848286267
150.0	540.0	2.1377269202838964
150.0	550.0	2.1400484854653534
150.0	560.0	2.142048152649507
150.0	570.0	2.1220924495513613
150.0	580.0	2.122850326857783
150.0	590.0	2.178952590674193
150.0	600.0	2.197749453071255
150.0	610.0	2.2017650583557846
150.0	620.0	2.21587986139372
150.0	630.0	2.2105786996623764
150.0	640.0	2.2053357615273543
150.0	650.0	2.1924078563794667
150.0	660.0	2.207718551035693
150.0	670.0	2.226196636668767
150.0	680.0	2.2209096429822335
150.0	690.0	2.2053753752018204
150.0	700.0	2.2194761011550384
150.0	710.0	2.229117927725175
150.0	720.0	2.214955555419942
150.0	730.0	2.2199416724959695
150.0	740.0	2.230370612233931
150.0	750.0	2.2329974504940298
150.0	760.0	2.234787809232056
150.0	770.0	2.2244647645850195
150.0	780.0	2.223939828415731
150.0	790.0	2.2041327328040565
150.0	800.0	2.1883395238609555
150.0	810.0	2.2020639315313932
150.0	820.0	2.1749027935421346
150.0	830.0	2.1934229671132774
150.0	840.0	2.1768336901568146
150.0	850.0	2.14603402865094
150.0	860.0	2.168751184055333
150.0	870.0	2.171474659748596
150.0	880.0	2.168955913034786
150.0	890.0	2.153412437936915
150.0	900.0	2.161626303751759
150.0	910.0	2.1442897700697174
150.0	920.0	2.1550637772832935
150.0	930.0	2.1451495049617453
150.0	940.0	2.1544868704894786
150.0	950.0	2.1396491493234535
150.0	960.0	2.148485060791216
150.0	970.0	2.147991309073659
150.0	980.0	2.156699432190402
150.0	990.0	2.159910956438849
150.0	1000.0	2.172389643799398
150.0	1010.0	2.173160453896418
150.0	1020.0	2.1779051924548156
150.0	1030.0	2.176050290484514
150.0	1040.0	2.177943490309455
150.0	1050.0	2.168039378321279
150.0	1060.0	2.1835834927421165
150.0	1070.0	2.1820262376374484
150.0	1080.0	2.1763357601947297
150.0	1090.0	2.1791216229727985
150.0	1100.0	2.1746104169977953
150.0	1110.0	2.1723543005246895
150.0	1120.0	2.175452261718334
150.0	1130.0	2.1862162263378506
150.0	1140.0	2.177100426640479
150.0	1150.0	2.189284414832608
150.0	1160.0	2.1896025980143397
150.0	1170.0	2.1988164000878547
150.0	1180.0	2.1667349956038238
150.0	1190.0	2.1851404697089225
150.0	1200.0	2.2057641792643925
150.0	1210.0	2.212084636064574
150.0	1220.0	2.230118556059365
150.0	1230.0	2.197081634098962
150.0	1240.0	2.200099992673613
150.0	1250.0	2.2217791193424907
150.0	1260.0	2.2272023299299395
150.0	1270.0	2.2296152799956763
150.0	1280.0	2.2176520390239784
150.0	1290.0	2.2136846344576093
150.0	1300.0	2.212879837011144
150.0	1310.0	2.1931987960056643
150.0	1320.0	2.206829584262175
150.0	1330.0	2.2061192307038238
150.0	1340.0	2.2098956833758914
150.0	1350.0	2.1822668519284205
150.0	1360.0	2.169596910744369
150.0	1370.0	2.1658447571603388
150.0	1380.0	2.1706146690106345
150.0	1390.0	2.1691068465238716
150.0	1400.0	2.1603695313490894
150.0	1410.0	2.1418991365810536
150.0	1420.0	2.122519728345104
150.0	1430.0	2.128042164430078
150.0	1440.0	2.121297232231897
150.0	1450.0	2.1453775519983727
150.0	1460.0	2.1339664531580906
150.0	1470.0	2.1227495538177585
150.0	1480.0	2.1100947901589824
150.0	1490.0	2.116844476378522
150.0	1500.0	2.130512380896873
150.0	1510.0	2.119339355247403
150.0	1520.0	2.105616055541407
150.0	1530.0	2.094667992422861
150.0	1540.0	2.0825575221160215
150.0	1550.0	2.0698294533873067
150.0	1560.0	2.053886338417072
150.0	1570.0	2.03514158528777
150.0	1580.0	2.03514158528777
150.0	1590.0	2.03514158528777
150.0	1600.0	2.03514158528777
150.0	1610.0	2.03514158528777
150.0	1620.0	2.03514158528777
150.0	1630.0	2.03514158528777
150.0	1640.0	2.03514158528777
150.0	1650.0	2.03514158528777
150.0	1660.0	2.03514158528777
150.0	1670.0	2.03514158528777
150.0	1680.0	2.03514158528777
150.0	1690.0	2.03514158528777
150.0	1700.0	2.03514158528777
150.0	1710.0	2.03514158528777
150.0	1720.0	2.03514158528777
150.0	1730.0	2.03514158528777
150.0	1740.0	2.03514158528777
150.0	1750.0	2.03514158528777
150.0	1760.0	2.03514158528777
150.0	1770.0	2.03514158528777
150.0	1780.0	2.03514158528777
150.0	1790.0	2.03514158528777
150.0	1800.0	2.03514158528777
150.0	1810.0	2.03514158528777
150.0	1820.0	2.03514158528777
150.0	1830.0	2.03514158528777
150.0	1840.0	2.03514158528777
[truncated: 15,836 more rows]
