# Supplementary material for: Characterizing Visual Neurosurgical Expertise in Brain MRI Visualization Using Eye-Tracking and 3D Fractal Dimension Analysis
Source: J Eye Mov Res. 2026 Jun 2;19(3):62. doi: 10.3390/jemr19030062 (PMC13301434; doi:10.3390/jemr19030062)
Supplement: Supplementary file 1 [file jemr-19-00062-s001.zip › jemr-4253847-supplementary/Supplementary files/4_3DFDmapsCalculation/3DFD_Stimuli_BRN40/3DFDs_BRAIN_19_NORMAL_Normal CTA.png_Heatmap_100_10.csv]

50.0	50.0	2.03514158528777
50.0	60.0	2.03514158528777
50.0	70.0	2.03514158528777
50.0	80.0	2.03514158528777
50.0	90.0	2.03514158528777
50.0	100.0	2.03514158528777
50.0	110.0	2.03514158528777
50.0	120.0	2.03514158528777
50.0	130.0	2.03514158528777
50.0	140.0	2.03514158528777
50.0	150.0	2.03514158528777
50.0	160.0	2.03514158528777
50.0	170.0	2.03514158528777
50.0	180.0	2.03514158528777
50.0	190.0	2.03514158528777
50.0	200.0	2.03514158528777
50.0	210.0	2.03514158528777
50.0	220.0	2.03514158528777
50.0	230.0	2.03514158528777
50.0	240.0	2.03514158528777
50.0	250.0	2.03514158528777
50.0	260.0	2.03514158528777
50.0	270.0	2.03514158528777
50.0	280.0	2.03514158528777
50.0	290.0	2.03514158528777
50.0	300.0	2.03514158528777
50.0	310.0	2.03514158528777
50.0	320.0	2.03514158528777
50.0	330.0	2.03514158528777
50.0	340.0	2.03514158528777
50.0	350.0	2.03514158528777
50.0	360.0	2.03514158528777
50.0	370.0	2.03514158528777
50.0	380.0	2.03514158528777
50.0	390.0	2.03514158528777
50.0	400.0	2.03514158528777
50.0	410.0	2.03514158528777
50.0	420.0	2.03514158528777
50.0	430.0	2.03514158528777
50.0	440.0	2.03514158528777
50.0	450.0	2.03514158528777
50.0	460.0	2.03514158528777
50.0	470.0	2.03514158528777
50.0	480.0	2.03514158528777
50.0	490.0	2.03514158528777
50.0	500.0	2.03514158528777
50.0	510.0	2.03514158528777
50.0	520.0	2.03514158528777
50.0	530.0	2.03514158528777
50.0	540.0	2.03514158528777
50.0	550.0	2.03514158528777
50.0	560.0	2.03514158528777
50.0	570.0	2.03514158528777
50.0	580.0	2.03514158528777
50.0	590.0	2.03514158528777
50.0	600.0	2.03514158528777
50.0	610.0	2.03514158528777
50.0	620.0	2.03514158528777
50.0	630.0	2.0510568060791936
50.0	640.0	2.088089672512673
50.0	650.0	2.1226443932151926
50.0	660.0	2.1423720016807946
50.0	670.0	2.1434559210693465
50.0	680.0	2.1017622120483255
50.0	690.0	2.1419479731175866
50.0	700.0	2.172067805124335
50.0	710.0	2.204455219463492
50.0	720.0	2.187251664645466
50.0	730.0	2.156065470270301
50.0	740.0	2.13492501367318
50.0	750.0	2.1302399161874623
50.0	760.0	2.1183820012644095
50.0	770.0	2.1019212223114083
50.0	780.0	2.087294252456705
50.0	790.0	2.0682817988105655
50.0	800.0	2.055637658518544
50.0	810.0	2.047175476805117
50.0	820.0	2.0250823636607045
50.0	830.0	2.011139627666369
50.0	840.0	2.0197223703950296
50.0	850.0	2.0154312796540674
50.0	860.0	2.0149448608137743
50.0	870.0	2.0280421052566098
50.0	880.0	2.0302712302287547
50.0	890.0	2.033203173448222
50.0	900.0	2.009095425266588
50.0	910.0	2.0152667849874275
50.0	920.0	2.02252086365018
50.0	930.0	2.0253927148382846
50.0	940.0	2.0255615627743895
50.0	950.0	1.9969972014081165
50.0	960.0	1.9848113359790382
50.0	970.0	1.9923244519232128
50.0	980.0	1.9942222876645246
50.0	990.0	1.9904272557894729
50.0	1000.0	2.0175741142802486
50.0	1010.0	2.043390258168751
50.0	1020.0	2.0923615193552645
50.0	1030.0	2.0754078847412045
50.0	1040.0	2.1072099174341847
50.0	1050.0	2.132257378182328
50.0	1060.0	2.125133727495253
50.0	1070.0	2.1201515039714103
50.0	1080.0	2.1356300061908158
50.0	1090.0	2.1389492893754163
50.0	1100.0	2.1351999110018522
50.0	1110.0	2.142129780255322
50.0	1120.0	2.133686858923849
50.0	1130.0	2.1290618366142477
50.0	1140.0	2.1078288743603633
50.0	1150.0	2.104752395124077
50.0	1160.0	2.1065056509778928
50.0	1170.0	2.1113807075724678
50.0	1180.0	2.166612351202693
50.0	1190.0	2.1628553955212375
50.0	1200.0	2.1562183462372673
50.0	1210.0	2.13909024935824
50.0	1220.0	2.08679400328603
50.0	1230.0	2.1323552311637752
50.0	1240.0	2.1313535397536714
50.0	1250.0	2.1024349271004272
50.0	1260.0	2.0812974234867108
50.0	1270.0	2.0516284625279906
50.0	1280.0	2.0287086094742777
50.0	1290.0	2.0413161164357283
50.0	1300.0	2.03514158528777
50.0	1310.0	2.03514158528777
50.0	1320.0	2.03514158528777
50.0	1330.0	2.03514158528777
50.0	1340.0	2.03514158528777
50.0	1350.0	2.03514158528777
50.0	1360.0	2.03514158528777
50.0	1370.0	2.03514158528777
50.0	1380.0	2.03514158528777
50.0	1390.0	2.03514158528777
50.0	1400.0	2.03514158528777
50.0	1410.0	2.03514158528777
50.0	1420.0	2.03514158528777
50.0	1430.0	2.03514158528777
50.0	1440.0	2.03514158528777
50.0	1450.0	2.03514158528777
50.0	1460.0	2.03514158528777
50.0	1470.0	2.03514158528777
50.0	1480.0	2.03514158528777
50.0	1490.0	2.03514158528777
50.0	1500.0	2.03514158528777
50.0	1510.0	2.03514158528777
50.0	1520.0	2.03514158528777
50.0	1530.0	2.03514158528777
50.0	1540.0	2.03514158528777
50.0	1550.0	2.03514158528777
50.0	1560.0	2.03514158528777
50.0	1570.0	2.03514158528777
50.0	1580.0	2.03514158528777
50.0	1590.0	2.03514158528777
50.0	1600.0	2.03514158528777
50.0	1610.0	2.03514158528777
50.0	1620.0	2.03514158528777
50.0	1630.0	2.03514158528777
50.0	1640.0	2.03514158528777
50.0	1650.0	2.03514158528777
50.0	1660.0	2.03514158528777
50.0	1670.0	2.03514158528777
50.0	1680.0	2.03514158528777
50.0	1690.0	2.03514158528777
50.0	1700.0	2.03514158528777
50.0	1710.0	2.03514158528777
50.0	1720.0	2.03514158528777
50.0	1730.0	2.03514158528777
50.0	1740.0	2.03514158528777
50.0	1750.0	2.03514158528777
50.0	1760.0	2.03514158528777
50.0	1770.0	2.03514158528777
50.0	1780.0	2.03514158528777
50.0	1790.0	2.03514158528777
50.0	1800.0	2.03514158528777
50.0	1810.0	2.03514158528777
50.0	1820.0	2.03514158528777
50.0	1830.0	2.03514158528777
50.0	1840.0	2.03514158528777
50.0	1850.0	2.03514158528777
50.0	1860.0	2.03514158528777
60.0	50.0	2.03514158528777
60.0	60.0	2.03514158528777
60.0	70.0	2.03514158528777
60.0	80.0	2.03514158528777
60.0	90.0	2.03514158528777
60.0	100.0	2.03514158528777
60.0	110.0	2.03514158528777
60.0	120.0	2.03514158528777
60.0	130.0	2.03514158528777
60.0	140.0	2.03514158528777
60.0	150.0	2.03514158528777
60.0	160.0	2.03514158528777
60.0	170.0	2.03514158528777
60.0	180.0	2.03514158528777
60.0	190.0	2.03514158528777
60.0	200.0	2.03514158528777
60.0	210.0	2.03514158528777
60.0	220.0	2.03514158528777
60.0	230.0	2.03514158528777
60.0	240.0	2.03514158528777
60.0	250.0	2.03514158528777
60.0	260.0	2.03514158528777
60.0	270.0	2.03514158528777
60.0	280.0	2.03514158528777
60.0	290.0	2.03514158528777
60.0	300.0	2.03514158528777
60.0	310.0	2.03514158528777
60.0	320.0	2.03514158528777
60.0	330.0	2.03514158528777
60.0	340.0	2.03514158528777
60.0	350.0	2.03514158528777
60.0	360.0	2.03514158528777
60.0	370.0	2.03514158528777
60.0	380.0	2.03514158528777
60.0	390.0	2.03514158528777
60.0	400.0	2.03514158528777
60.0	410.0	2.03514158528777
60.0	420.0	2.03514158528777
60.0	430.0	2.03514158528777
60.0	440.0	2.03514158528777
60.0	450.0	2.03514158528777
60.0	460.0	2.03514158528777
60.0	470.0	2.03514158528777
60.0	480.0	2.03514158528777
60.0	490.0	2.03514158528777
60.0	500.0	2.03514158528777
60.0	510.0	2.03514158528777
60.0	520.0	2.03514158528777
60.0	530.0	2.03514158528777
60.0	540.0	2.03514158528777
60.0	550.0	2.03514158528777
60.0	560.0	2.03514158528777
60.0	570.0	2.03514158528777
60.0	580.0	2.03514158528777
60.0	590.0	2.03514158528777
60.0	600.0	2.03514158528777
60.0	610.0	2.03514158528777
60.0	620.0	2.0459149060395845
60.0	630.0	2.0730579237235873
60.0	640.0	2.112395203964732
60.0	650.0	2.1101066390408474
60.0	660.0	2.092273962210341
60.0	670.0	2.1231294380912478
60.0	680.0	2.183018961744849
60.0	690.0	2.193789649509926
60.0	700.0	2.171967052825155
60.0	710.0	2.155375990703449
60.0	720.0	2.160046043514413
60.0	730.0	2.147939283534782
60.0	740.0	2.1361810178457903
60.0	750.0	2.108106285933919
60.0	760.0	2.106072004623548
60.0	770.0	2.0839632838245428
60.0	780.0	2.0719427236848214
60.0	790.0	2.0568191425013898
60.0	800.0	2.043346825457433
60.0	810.0	2.033344090251372
60.0	820.0	2.0389577534921224
60.0	830.0	2.0313885871522426
60.0	840.0	2.024502499970606
60.0	850.0	2.037774254405249
60.0	860.0	2.021987369791919
60.0	870.0	2.0205886378508757
60.0	880.0	2.0305224070348533
60.0	890.0	2.047212163745167
60.0	900.0	2.0502713633053764
60.0	910.0	2.0510104533268128
60.0	920.0	2.052343668944505
60.0	930.0	2.061125272170689
60.0	940.0	2.07510007346223
60.0	950.0	2.0726382764908307
60.0	960.0	2.054109653016409
60.0	970.0	2.053609924440657
60.0	980.0	2.0529961725890815
60.0	990.0	2.037785324927137
60.0	1000.0	2.060412909343634
60.0	1010.0	2.0705144403819444
60.0	1020.0	2.101979101523544
60.0	1030.0	2.09604838123162
60.0	1040.0	2.107385096760373
60.0	1050.0	2.138544589742532
60.0	1060.0	2.137690932395283
60.0	1070.0	2.133189215447925
60.0	1080.0	2.133482908444993
60.0	1090.0	2.151658675105684
60.0	1100.0	2.131309747031774
60.0	1110.0	2.121326349724978
60.0	1120.0	2.138775651065583
60.0	1130.0	2.1279204201818853
60.0	1140.0	2.1312335174613657
60.0	1150.0	2.089508557419191
60.0	1160.0	2.0982986853468675
60.0	1170.0	2.113049939995315
60.0	1180.0	2.1242561928944155
60.0	1190.0	2.132646360318316
60.0	1200.0	2.179947941255702
60.0	1210.0	2.1700617391710764
60.0	1220.0	2.1518349453172565
60.0	1230.0	2.111874899978988
60.0	1240.0	2.1017856630273575
60.0	1250.0	2.129828071291856
60.0	1260.0	2.0959219352327296
60.0	1270.0	2.0844990466133932
60.0	1280.0	2.054302433056922
60.0	1290.0	2.054792401172203
60.0	1300.0	2.0389690927112927
60.0	1310.0	2.03514158528777
60.0	1320.0	2.03514158528777
60.0	1330.0	2.03514158528777
60.0	1340.0	2.03514158528777
60.0	1350.0	2.03514158528777
60.0	1360.0	2.03514158528777
60.0	1370.0	2.03514158528777
60.0	1380.0	2.03514158528777
60.0	1390.0	2.03514158528777
60.0	1400.0	2.03514158528777
60.0	1410.0	2.03514158528777
60.0	1420.0	2.03514158528777
60.0	1430.0	2.03514158528777
60.0	1440.0	2.03514158528777
60.0	1450.0	2.03514158528777
60.0	1460.0	2.03514158528777
60.0	1470.0	2.03514158528777
60.0	1480.0	2.03514158528777
60.0	1490.0	2.03514158528777
60.0	1500.0	2.03514158528777
60.0	1510.0	2.03514158528777
60.0	1520.0	2.03514158528777
60.0	1530.0	2.03514158528777
60.0	1540.0	2.03514158528777
60.0	1550.0	2.03514158528777
60.0	1560.0	2.03514158528777
60.0	1570.0	2.03514158528777
60.0	1580.0	2.03514158528777
60.0	1590.0	2.03514158528777
60.0	1600.0	2.03514158528777
60.0	1610.0	2.03514158528777
60.0	1620.0	2.03514158528777
60.0	1630.0	2.03514158528777
60.0	1640.0	2.03514158528777
60.0	1650.0	2.03514158528777
60.0	1660.0	2.03514158528777
60.0	1670.0	2.03514158528777
60.0	1680.0	2.03514158528777
60.0	1690.0	2.03514158528777
60.0	1700.0	2.03514158528777
60.0	1710.0	2.03514158528777
60.0	1720.0	2.03514158528777
60.0	1730.0	2.03514158528777
60.0	1740.0	2.03514158528777
60.0	1750.0	2.03514158528777
60.0	1760.0	2.03514158528777
60.0	1770.0	2.03514158528777
60.0	1780.0	2.03514158528777
60.0	1790.0	2.03514158528777
60.0	1800.0	2.03514158528777
60.0	1810.0	2.03514158528777
60.0	1820.0	2.03514158528777
60.0	1830.0	2.03514158528777
60.0	1840.0	2.03514158528777
60.0	1850.0	2.03514158528777
60.0	1860.0	2.03514158528777
70.0	50.0	2.03514158528777
70.0	60.0	2.03514158528777
70.0	70.0	2.03514158528777
70.0	80.0	2.03514158528777
70.0	90.0	2.03514158528777
70.0	100.0	2.03514158528777
70.0	110.0	2.03514158528777
70.0	120.0	2.03514158528777
70.0	130.0	2.03514158528777
70.0	140.0	2.03514158528777
70.0	150.0	2.03514158528777
70.0	160.0	2.03514158528777
70.0	170.0	2.03514158528777
70.0	180.0	2.03514158528777
70.0	190.0	2.03514158528777
70.0	200.0	2.03514158528777
70.0	210.0	2.03514158528777
70.0	220.0	2.03514158528777
70.0	230.0	2.03514158528777
70.0	240.0	2.03514158528777
70.0	250.0	2.03514158528777
70.0	260.0	2.03514158528777
70.0	270.0	2.03514158528777
70.0	280.0	2.03514158528777
70.0	290.0	2.03514158528777
70.0	300.0	2.03514158528777
70.0	310.0	2.03514158528777
70.0	320.0	2.03514158528777
70.0	330.0	2.03514158528777
70.0	340.0	2.03514158528777
70.0	350.0	2.03514158528777
70.0	360.0	2.03514158528777
70.0	370.0	2.03514158528777
70.0	380.0	2.03514158528777
70.0	390.0	2.03514158528777
70.0	400.0	2.03514158528777
70.0	410.0	2.03514158528777
70.0	420.0	2.03514158528777
70.0	430.0	2.03514158528777
70.0	440.0	2.03514158528777
70.0	450.0	2.03514158528777
70.0	460.0	2.03514158528777
70.0	470.0	2.03514158528777
70.0	480.0	2.03514158528777
70.0	490.0	2.03514158528777
70.0	500.0	2.03514158528777
70.0	510.0	2.03514158528777
70.0	520.0	2.03514158528777
70.0	530.0	2.03514158528777
70.0	540.0	2.03514158528777
70.0	550.0	2.03514158528777
70.0	560.0	2.03514158528777
70.0	570.0	2.03514158528777
70.0	580.0	2.03514158528777
70.0	590.0	2.03514158528777
70.0	600.0	2.03514158528777
70.0	610.0	2.038086350276606
70.0	620.0	2.0639226239470387
70.0	630.0	2.096487307765439
70.0	640.0	2.1032412574498762
70.0	650.0	2.0791807882134203
70.0	660.0	2.1345665482099254
70.0	670.0	2.182664236916644
70.0	680.0	2.2056601684281256
70.0	690.0	2.171828671055091
70.0	700.0	2.1542869912740485
70.0	710.0	2.151308066318357
70.0	720.0	2.143712169583287
70.0	730.0	2.124962025499845
70.0	740.0	2.121160889559194
70.0	750.0	2.103588181148361
70.0	760.0	2.086593564106757
70.0	770.0	2.0682956004057536
70.0	780.0	2.0630699726005726
70.0	790.0	2.056392036149642
70.0	800.0	2.058600921975044
70.0	810.0	2.0538941236635546
70.0	820.0	2.039393407207245
70.0	830.0	2.0603001224276936
70.0	840.0	2.038983743574491
70.0	850.0	2.0386625635778826
70.0	860.0	2.0543867320533447
70.0	870.0	2.0693569114383132
70.0	880.0	2.0640308277595825
70.0	890.0	2.059504919581305
70.0	900.0	2.0647200373789034
70.0	910.0	2.066391717122045
70.0	920.0	2.073403420354707
70.0	930.0	2.0887914292594005
70.0	940.0	2.1009692167168623
70.0	950.0	2.0976225452055215
70.0	960.0	2.0848820117069313
70.0	970.0	2.0921787201474493
70.0	980.0	2.096543051424805
70.0	990.0	2.0934787677983824
70.0	1000.0	2.1085540296188747
70.0	1010.0	2.1130761952706565
70.0	1020.0	2.1405373174717277
70.0	1030.0	2.118097082376905
70.0	1040.0	2.1426550885573974
70.0	1050.0	2.1417754928806327
70.0	1060.0	2.1398952469560624
70.0	1070.0	2.128764423667043
70.0	1080.0	2.122663470373559
70.0	1090.0	2.1344589897651463
70.0	1100.0	2.126079866069341
70.0	1110.0	2.1084248133380097
70.0	1120.0	2.097683962726434
70.0	1130.0	2.0997397729560694
70.0	1140.0	2.106497358629133
70.0	1150.0	2.0814051741558965
70.0	1160.0	2.100381099140358
70.0	1170.0	2.1052089151303703
70.0	1180.0	2.102434574141967
70.0	1190.0	2.1197695087793145
70.0	1200.0	2.119377074962136
70.0	1210.0	2.170304401387343
70.0	1220.0	2.164498184105219
70.0	1230.0	2.14899541822541
70.0	1240.0	2.1482234271878546
70.0	1250.0	2.077702230045209
70.0	1260.0	2.123424797709993
70.0	1270.0	2.088416238735819
70.0	1280.0	2.081002481452049
70.0	1290.0	2.073877997903102
70.0	1300.0	2.0466488349918244
70.0	1310.0	2.03514158528777
70.0	1320.0	2.03514158528777
70.0	1330.0	2.03514158528777
70.0	1340.0	2.03514158528777
70.0	1350.0	2.03514158528777
70.0	1360.0	2.03514158528777
70.0	1370.0	2.03514158528777
70.0	1380.0	2.03514158528777
70.0	1390.0	2.03514158528777
70.0	1400.0	2.03514158528777
70.0	1410.0	2.03514158528777
70.0	1420.0	2.03514158528777
70.0	1430.0	2.03514158528777
70.0	1440.0	2.03514158528777
70.0	1450.0	2.03514158528777
70.0	1460.0	2.03514158528777
70.0	1470.0	2.03514158528777
70.0	1480.0	2.03514158528777
70.0	1490.0	2.03514158528777
70.0	1500.0	2.03514158528777
70.0	1510.0	2.03514158528777
70.0	1520.0	2.03514158528777
70.0	1530.0	2.03514158528777
70.0	1540.0	2.03514158528777
70.0	1550.0	2.03514158528777
70.0	1560.0	2.03514158528777
70.0	1570.0	2.03514158528777
70.0	1580.0	2.03514158528777
70.0	1590.0	2.03514158528777
70.0	1600.0	2.03514158528777
70.0	1610.0	2.03514158528777
70.0	1620.0	2.03514158528777
70.0	1630.0	2.03514158528777
70.0	1640.0	2.03514158528777
70.0	1650.0	2.03514158528777
70.0	1660.0	2.03514158528777
70.0	1670.0	2.03514158528777
70.0	1680.0	2.03514158528777
70.0	1690.0	2.03514158528777
70.0	1700.0	2.03514158528777
70.0	1710.0	2.03514158528777
70.0	1720.0	2.03514158528777
70.0	1730.0	2.03514158528777
70.0	1740.0	2.03514158528777
70.0	1750.0	2.03514158528777
70.0	1760.0	2.03514158528777
70.0	1770.0	2.03514158528777
70.0	1780.0	2.03514158528777
70.0	1790.0	2.03514158528777
70.0	1800.0	2.03514158528777
70.0	1810.0	2.03514158528777
70.0	1820.0	2.03514158528777
70.0	1830.0	2.03514158528777
70.0	1840.0	2.03514158528777
70.0	1850.0	2.03514158528777
70.0	1860.0	2.03514158528777
80.0	50.0	2.03514158528777
80.0	60.0	2.03514158528777
80.0	70.0	2.03514158528777
80.0	80.0	2.03514158528777
80.0	90.0	2.03514158528777
80.0	100.0	2.03514158528777
80.0	110.0	2.03514158528777
80.0	120.0	2.03514158528777
80.0	130.0	2.03514158528777
80.0	140.0	2.03514158528777
80.0	150.0	2.03514158528777
80.0	160.0	2.03514158528777
80.0	170.0	2.03514158528777
80.0	180.0	2.03514158528777
80.0	190.0	2.03514158528777
80.0	200.0	2.03514158528777
80.0	210.0	2.03514158528777
80.0	220.0	2.03514158528777
80.0	230.0	2.03514158528777
80.0	240.0	2.03514158528777
80.0	250.0	2.03514158528777
80.0	260.0	2.03514158528777
80.0	270.0	2.03514158528777
80.0	280.0	2.03514158528777
80.0	290.0	2.03514158528777
80.0	300.0	2.03514158528777
80.0	310.0	2.03514158528777
80.0	320.0	2.03514158528777
80.0	330.0	2.03514158528777
80.0	340.0	2.03514158528777
80.0	350.0	2.03514158528777
80.0	360.0	2.03514158528777
80.0	370.0	2.03514158528777
80.0	380.0	2.03514158528777
80.0	390.0	2.03514158528777
80.0	400.0	2.03514158528777
80.0	410.0	2.03514158528777
80.0	420.0	2.03514158528777
80.0	430.0	2.03514158528777
80.0	440.0	2.03514158528777
80.0	450.0	2.03514158528777
80.0	460.0	2.03514158528777
80.0	470.0	2.03514158528777
80.0	480.0	2.03514158528777
80.0	490.0	2.03514158528777
80.0	500.0	2.03514158528777
80.0	510.0	2.03514158528777
80.0	520.0	2.03514158528777
80.0	530.0	2.03514158528777
80.0	540.0	2.03514158528777
80.0	550.0	2.03514158528777
80.0	560.0	2.03514158528777
80.0	570.0	2.03514158528777
80.0	580.0	2.03514158528777
80.0	590.0	2.03514158528777
80.0	600.0	2.03514158528777
80.0	610.0	2.044422344949737
80.0	620.0	2.0801817558728715
80.0	630.0	2.1199128117123314
80.0	640.0	2.138402051263452
80.0	650.0	2.122901134115463
80.0	660.0	2.180169539828802
80.0	670.0	2.1823428348085536
80.0	680.0	2.2110694790271608
80.0	690.0	2.162031295357403
80.0	700.0	2.1384647005993305
80.0	710.0	2.1261903744776594
80.0	720.0	2.118263414382467
80.0	730.0	2.1270464123933004
80.0	740.0	2.1087317720677525
80.0	750.0	2.0889490816338663
80.0	760.0	2.081950366280639
80.0	770.0	2.0720400906003498
80.0	780.0	2.070540645222328
80.0	790.0	2.073185127763958
80.0	800.0	2.0632228855795476
80.0	810.0	2.0736806398620593
80.0	820.0	2.0796215323903944
80.0	830.0	2.0561757996481065
80.0	840.0	2.0496430573145803
80.0	850.0	2.0606766893170936
80.0	860.0	2.0655474787557195
80.0	870.0	2.061739240682189
80.0	880.0	2.0565615596149676
80.0	890.0	2.0508894576538648
80.0	900.0	2.0490442387944134
80.0	910.0	2.0564460955132042
80.0	920.0	2.0692070222956462
80.0	930.0	2.091379938590215
80.0	940.0	2.092680803896499
80.0	950.0	2.0897010930349427
80.0	960.0	2.08075988615485
80.0	970.0	2.0851103299913674
80.0	980.0	2.09262512254611
80.0	990.0	2.0925558252742054
80.0	1000.0	2.110031010529238
80.0	1010.0	2.1178001563678253
80.0	1020.0	2.1412506531040703
80.0	1030.0	2.1262009717929735
80.0	1040.0	2.136402444380107
80.0	1050.0	2.159267804514717
80.0	1060.0	2.1403329663795945
80.0	1070.0	2.1369485070671628
80.0	1080.0	2.1270181394172365
80.0	1090.0	2.1356082380185337
80.0	1100.0	2.116696456165216
80.0	1110.0	2.111718884561678
80.0	1120.0	2.103833320978077
80.0	1130.0	2.083604772609031
80.0	1140.0	2.078972653974063
80.0	1150.0	2.0654470710801607
80.0	1160.0	2.092772200057215
80.0	1170.0	2.1010569741292446
80.0	1180.0	2.1093763472472475
80.0	1190.0	2.114396010792549
80.0	1200.0	2.118880903735829
80.0	1210.0	2.1309868560091303
80.0	1220.0	2.1386290304887585
80.0	1230.0	2.172359330730133
80.0	1240.0	2.1698243692355597
80.0	1250.0	2.152665033117227
80.0	1260.0	2.1046708989593896
80.0	1270.0	2.0699754374727815
80.0	1280.0	2.096886047626722
80.0	1290.0	2.099890575723517
80.0	1300.0	2.060102959222403
80.0	1310.0	2.0440271961589036
80.0	1320.0	2.03514158528777
80.0	1330.0	2.03514158528777
80.0	1340.0	2.03514158528777
80.0	1350.0	2.03514158528777
80.0	1360.0	2.03514158528777
80.0	1370.0	2.03514158528777
80.0	1380.0	2.03514158528777
80.0	1390.0	2.03514158528777
80.0	1400.0	2.03514158528777
80.0	1410.0	2.03514158528777
80.0	1420.0	2.03514158528777
80.0	1430.0	2.03514158528777
80.0	1440.0	2.03514158528777
80.0	1450.0	2.03514158528777
80.0	1460.0	2.03514158528777
80.0	1470.0	2.03514158528777
80.0	1480.0	2.03514158528777
80.0	1490.0	2.03514158528777
80.0	1500.0	2.03514158528777
80.0	1510.0	2.03514158528777
80.0	1520.0	2.03514158528777
80.0	1530.0	2.03514158528777
80.0	1540.0	2.03514158528777
80.0	1550.0	2.03514158528777
80.0	1560.0	2.03514158528777
80.0	1570.0	2.03514158528777
80.0	1580.0	2.03514158528777
80.0	1590.0	2.03514158528777
80.0	1600.0	2.03514158528777
80.0	1610.0	2.03514158528777
80.0	1620.0	2.03514158528777
80.0	1630.0	2.03514158528777
80.0	1640.0	2.03514158528777
80.0	1650.0	2.03514158528777
80.0	1660.0	2.03514158528777
80.0	1670.0	2.03514158528777
80.0	1680.0	2.03514158528777
80.0	1690.0	2.03514158528777
80.0	1700.0	2.03514158528777
80.0	1710.0	2.03514158528777
80.0	1720.0	2.03514158528777
80.0	1730.0	2.03514158528777
80.0	1740.0	2.03514158528777
80.0	1750.0	2.03514158528777
80.0	1760.0	2.03514158528777
80.0	1770.0	2.03514158528777
80.0	1780.0	2.03514158528777
80.0	1790.0	2.03514158528777
80.0	1800.0	2.03514158528777
80.0	1810.0	2.03514158528777
80.0	1820.0	2.03514158528777
80.0	1830.0	2.03514158528777
80.0	1840.0	2.03514158528777
80.0	1850.0	2.03514158528777
80.0	1860.0	2.03514158528777
90.0	50.0	2.03514158528777
90.0	60.0	2.03514158528777
90.0	70.0	2.03514158528777
90.0	80.0	2.03514158528777
90.0	90.0	2.03514158528777
90.0	100.0	2.03514158528777
90.0	110.0	2.03514158528777
90.0	120.0	2.03514158528777
90.0	130.0	2.03514158528777
90.0	140.0	2.03514158528777
90.0	150.0	2.03514158528777
90.0	160.0	2.03514158528777
90.0	170.0	2.03514158528777
90.0	180.0	2.03514158528777
90.0	190.0	2.03514158528777
90.0	200.0	2.03514158528777
90.0	210.0	2.03514158528777
90.0	220.0	2.03514158528777
90.0	230.0	2.03514158528777
90.0	240.0	2.03514158528777
90.0	250.0	2.03514158528777
90.0	260.0	2.03514158528777
90.0	270.0	2.03514158528777
90.0	280.0	2.03514158528777
90.0	290.0	2.03514158528777
90.0	300.0	2.03514158528777
90.0	310.0	2.03514158528777
90.0	320.0	2.03514158528777
90.0	330.0	2.03514158528777
90.0	340.0	2.03514158528777
90.0	350.0	2.03514158528777
90.0	360.0	2.03514158528777
90.0	370.0	2.03514158528777
90.0	380.0	2.03514158528777
90.0	390.0	2.03514158528777
90.0	400.0	2.03514158528777
90.0	410.0	2.03514158528777
90.0	420.0	2.03514158528777
90.0	430.0	2.03514158528777
90.0	440.0	2.03514158528777
90.0	450.0	2.03514158528777
90.0	460.0	2.03514158528777
90.0	470.0	2.03514158528777
90.0	480.0	2.03514158528777
90.0	490.0	2.03514158528777
90.0	500.0	2.03514158528777
90.0	510.0	2.03514158528777
90.0	520.0	2.03514158528777
90.0	530.0	2.03514158528777
90.0	540.0	2.03514158528777
90.0	550.0	2.03514158528777
90.0	560.0	2.03514158528777
90.0	570.0	2.03514158528777
90.0	580.0	2.03514158528777
90.0	590.0	2.03514158528777
90.0	600.0	2.048020623992958
90.0	610.0	2.074435806485485
90.0	620.0	2.117693103399198
90.0	630.0	2.1211541432732925
90.0	640.0	2.1638002690315346
90.0	650.0	2.177179035737813
90.0	660.0	2.2007559089141187
90.0	670.0	2.1838918682926693
90.0	680.0	2.195736332373187
90.0	690.0	2.1562057135228163
90.0	700.0	2.123610182205683
90.0	710.0	2.1286324187921557
90.0	720.0	2.117729669423618
90.0	730.0	2.1087134530570117
90.0	740.0	2.1081444718581244
90.0	750.0	2.084668632181731
90.0	760.0	2.06377101538393
90.0	770.0	2.0722939270766014
90.0	780.0	2.064286873144634
90.0	790.0	2.0642998661763943
90.0	800.0	2.0541868901257176
90.0	810.0	2.0302696940526284
90.0	820.0	2.0169643341742405
90.0	830.0	2.006762971649061
90.0	840.0	2.0111088643069177
90.0	850.0	2.041817034421647
90.0	860.0	2.0606619255750167
90.0	870.0	2.0497551953779034
90.0	880.0	2.01143366714136
90.0	890.0	2.030658213042422
90.0	900.0	2.0540732013531273
90.0	910.0	2.0847421441098803
90.0	920.0	2.1030444658931864
90.0	930.0	2.089982657892959
90.0	940.0	2.0918256089258955
90.0	950.0	2.0863932773306515
90.0	960.0	2.070520325176863
90.0	970.0	2.0803279045425564
90.0	980.0	2.0686375632228065
90.0	990.0	2.072546148863757
90.0	1000.0	2.1079816147823944
90.0	1010.0	2.107764662436927
90.0	1020.0	2.1239035999379388
90.0	1030.0	2.0918957252280213
90.0	1040.0	2.1109328588360285
90.0	1050.0	2.1255552470084047
90.0	1060.0	2.124479348878574
90.0	1070.0	2.1117149904002863
90.0	1080.0	2.101247436897558
90.0	1090.0	2.1143456090494874
90.0	1100.0	2.092189544422171
90.0	1110.0	2.1046042879805826
90.0	1120.0	2.079027326171994
90.0	1130.0	2.0807499353305667
90.0	1140.0	2.0601806668674967
90.0	1150.0	2.028826230559438
90.0	1160.0	2.081258590485498
90.0	1170.0	2.087471406830855
90.0	1180.0	2.0976117967910044
90.0	1190.0	2.1087054213330965
90.0	1200.0	2.109167688287674
90.0	1210.0	2.109316440165674
90.0	1220.0	2.126310288520448
90.0	1230.0	2.1165516280497645
90.0	1240.0	2.1747534632397816
90.0	1250.0	2.1742308000907506
90.0	1260.0	2.1356673077613553
90.0	1270.0	2.1097991965200573
90.0	1280.0	2.051828153771939
90.0	1290.0	2.116403298765354
90.0	1300.0	2.0815365579480556
90.0	1310.0	2.060257745883912
90.0	1320.0	2.036079205221072
90.0	1330.0	2.03514158528777
90.0	1340.0	2.03514158528777
90.0	1350.0	2.03514158528777
90.0	1360.0	2.03514158528777
90.0	1370.0	2.03514158528777
90.0	1380.0	2.03514158528777
90.0	1390.0	2.03514158528777
90.0	1400.0	2.03514158528777
90.0	1410.0	2.03514158528777
90.0	1420.0	2.03514158528777
90.0	1430.0	2.03514158528777
90.0	1440.0	2.03514158528777
90.0	1450.0	2.03514158528777
90.0	1460.0	2.03514158528777
90.0	1470.0	2.03514158528777
90.0	1480.0	2.03514158528777
90.0	1490.0	2.03514158528777
90.0	1500.0	2.03514158528777
90.0	1510.0	2.03514158528777
90.0	1520.0	2.03514158528777
90.0	1530.0	2.03514158528777
90.0	1540.0	2.03514158528777
90.0	1550.0	2.03514158528777
90.0	1560.0	2.03514158528777
90.0	1570.0	2.03514158528777
90.0	1580.0	2.03514158528777
90.0	1590.0	2.03514158528777
90.0	1600.0	2.03514158528777
90.0	1610.0	2.03514158528777
90.0	1620.0	2.03514158528777
90.0	1630.0	2.03514158528777
90.0	1640.0	2.03514158528777
90.0	1650.0	2.03514158528777
90.0	1660.0	2.03514158528777
90.0	1670.0	2.03514158528777
90.0	1680.0	2.03514158528777
90.0	1690.0	2.03514158528777
90.0	1700.0	2.03514158528777
90.0	1710.0	2.03514158528777
90.0	1720.0	2.03514158528777
90.0	1730.0	2.03514158528777
90.0	1740.0	2.03514158528777
90.0	1750.0	2.03514158528777
90.0	1760.0	2.03514158528777
90.0	1770.0	2.03514158528777
90.0	1780.0	2.03514158528777
90.0	1790.0	2.03514158528777
90.0	1800.0	2.03514158528777
90.0	1810.0	2.03514158528777
90.0	1820.0	2.03514158528777
90.0	1830.0	2.03514158528777
90.0	1840.0	2.03514158528777
90.0	1850.0	2.03514158528777
90.0	1860.0	2.03514158528777
100.0	50.0	2.03514158528777
100.0	60.0	2.03514158528777
100.0	70.0	2.03514158528777
100.0	80.0	2.03514158528777
100.0	90.0	2.03514158528777
100.0	100.0	2.03514158528777
100.0	110.0	2.03514158528777
100.0	120.0	2.03514158528777
100.0	130.0	2.03514158528777
100.0	140.0	2.03514158528777
100.0	150.0	2.03514158528777
100.0	160.0	2.03514158528777
100.0	170.0	2.03514158528777
100.0	180.0	2.03514158528777
100.0	190.0	2.03514158528777
100.0	200.0	2.03514158528777
100.0	210.0	2.03514158528777
100.0	220.0	2.03514158528777
100.0	230.0	2.03514158528777
100.0	240.0	2.03514158528777
100.0	250.0	2.03514158528777
100.0	260.0	2.03514158528777
100.0	270.0	2.03514158528777
100.0	280.0	2.03514158528777
100.0	290.0	2.03514158528777
100.0	300.0	2.03514158528777
100.0	310.0	2.03514158528777
100.0	320.0	2.03514158528777
100.0	330.0	2.03514158528777
100.0	340.0	2.03514158528777
100.0	350.0	2.03514158528777
100.0	360.0	2.03514158528777
100.0	370.0	2.03514158528777
100.0	380.0	2.03514158528777
100.0	390.0	2.03514158528777
100.0	400.0	2.03514158528777
100.0	410.0	2.03514158528777
100.0	420.0	2.03514158528777
100.0	430.0	2.03514158528777
100.0	440.0	2.03514158528777
100.0	450.0	2.03514158528777
100.0	460.0	2.03514158528777
100.0	470.0	2.03514158528777
100.0	480.0	2.03514158528777
100.0	490.0	2.03514158528777
100.0	500.0	2.03514158528777
100.0	510.0	2.03514158528777
100.0	520.0	2.03514158528777
100.0	530.0	2.03514158528777
100.0	540.0	2.03514158528777
100.0	550.0	2.03514158528777
100.0	560.0	2.03514158528777
100.0	570.0	2.03514158528777
100.0	580.0	2.03514158528777
100.0	590.0	2.0399483396006057
100.0	600.0	2.055934877318587
100.0	610.0	2.100500765373686
100.0	620.0	2.141349675507696
100.0	630.0	2.154137511512384
100.0	640.0	2.1841945611568088
100.0	650.0	2.1997503514503123
100.0	660.0	2.2020486561740973
100.0	670.0	2.179423606659681
100.0	680.0	2.14189170317198
100.0	690.0	2.148141370107352
100.0	700.0	2.127558635182808
100.0	710.0	2.104530209167866
100.0	720.0	2.1055255588395867
100.0	730.0	2.109864077316543
100.0	740.0	2.106102926673593
100.0	750.0	2.0739844141148955
100.0	760.0	2.0679858875451154
100.0	770.0	2.0603837370873097
100.0	780.0	2.056123512025627
100.0	790.0	2.03353449834632
100.0	800.0	2.013665203174869
100.0	810.0	2.0242090381143236
100.0	820.0	2.014180169915576
100.0	830.0	2.0139667759916304
100.0	840.0	2.0302044696518413
100.0	850.0	2.01135501621265
100.0	860.0	2.0182052172772798
100.0	870.0	2.05475580954799
100.0	880.0	2.0513052276767976
100.0	890.0	2.055450749191816
100.0	900.0	2.0360658204207587
100.0	910.0	2.0644638469363095
100.0	920.0	2.0976425637193428
100.0	930.0	2.120114868965786
100.0	940.0	2.1202639920447677
100.0	950.0	2.0925249384543068
100.0	960.0	2.0828278824041164
100.0	970.0	2.09540430295057
100.0	980.0	2.081195415392753
100.0	990.0	2.0818211682633616
100.0	1000.0	2.1171906102634184
100.0	1010.0	2.130588980552101
100.0	1020.0	2.1248768166295275
100.0	1030.0	2.1009687333618494
100.0	1040.0	2.1101778623441945
100.0	1050.0	2.122401766616477
100.0	1060.0	2.1161697975602416
100.0	1070.0	2.1236105068800115
100.0	1080.0	2.1142417742767687
100.0	1090.0	2.125202559981186
100.0	1100.0	2.0903029565151443
100.0	1110.0	2.1008572906326517
100.0	1120.0	2.0965129278756
100.0	1130.0	2.069241518555737
100.0	1140.0	2.057099097133756
100.0	1150.0	2.0406431339866473
100.0	1160.0	2.0751450695415135
100.0	1170.0	2.077372647880146
100.0	1180.0	2.089522425125501
100.0	1190.0	2.10114494335016
100.0	1200.0	2.0939175540077453
100.0	1210.0	2.0964695521941397
100.0	1220.0	2.1007929325567516
100.0	1230.0	2.1100406486669443
100.0	1240.0	2.154939530348348
100.0	1250.0	2.140154396908451
100.0	1260.0	2.156010860433507
100.0	1270.0	2.104144650059171
100.0	1280.0	2.08087704705191
100.0	1290.0	2.138089439781663
100.0	1300.0	2.09262919972105
100.0	1310.0	2.072574247150433
100.0	1320.0	2.047364030257123
100.0	1330.0	2.03514158528777
100.0	1340.0	2.03514158528777
100.0	1350.0	2.03514158528777
100.0	1360.0	2.03514158528777
100.0	1370.0	2.03514158528777
100.0	1380.0	2.03514158528777
100.0	1390.0	2.03514158528777
100.0	1400.0	2.03514158528777
100.0	1410.0	2.03514158528777
100.0	1420.0	2.03514158528777
100.0	1430.0	2.03514158528777
100.0	1440.0	2.03514158528777
100.0	1450.0	2.03514158528777
100.0	1460.0	2.03514158528777
100.0	1470.0	2.03514158528777
100.0	1480.0	2.03514158528777
100.0	1490.0	2.03514158528777
100.0	1500.0	2.03514158528777
100.0	1510.0	2.03514158528777
100.0	1520.0	2.03514158528777
100.0	1530.0	2.03514158528777
100.0	1540.0	2.03514158528777
100.0	1550.0	2.03514158528777
100.0	1560.0	2.03514158528777
100.0	1570.0	2.03514158528777
100.0	1580.0	2.03514158528777
100.0	1590.0	2.03514158528777
100.0	1600.0	2.03514158528777
100.0	1610.0	2.03514158528777
100.0	1620.0	2.03514158528777
100.0	1630.0	2.03514158528777
100.0	1640.0	2.03514158528777
100.0	1650.0	2.03514158528777
100.0	1660.0	2.03514158528777
100.0	1670.0	2.03514158528777
100.0	1680.0	2.03514158528777
100.0	1690.0	2.03514158528777
100.0	1700.0	2.03514158528777
100.0	1710.0	2.03514158528777
100.0	1720.0	2.03514158528777
100.0	1730.0	2.03514158528777
100.0	1740.0	2.03514158528777
100.0	1750.0	2.03514158528777
100.0	1760.0	2.03514158528777
100.0	1770.0	2.03514158528777
100.0	1780.0	2.03514158528777
100.0	1790.0	2.03514158528777
100.0	1800.0	2.03514158528777
100.0	1810.0	2.03514158528777
100.0	1820.0	2.03514158528777
100.0	1830.0	2.03514158528777
100.0	1840.0	2.03514158528777
100.0	1850.0	2.03514158528777
100.0	1860.0	2.03514158528777
110.0	50.0	2.03514158528777
110.0	60.0	2.03514158528777
110.0	70.0	2.03514158528777
110.0	80.0	2.03514158528777
110.0	90.0	2.03514158528777
110.0	100.0	2.03514158528777
110.0	110.0	2.03514158528777
110.0	120.0	2.03514158528777
110.0	130.0	2.03514158528777
110.0	140.0	2.03514158528777
110.0	150.0	2.03514158528777
110.0	160.0	2.03514158528777
110.0	170.0	2.03514158528777
110.0	180.0	2.03514158528777
110.0	190.0	2.03514158528777
110.0	200.0	2.03514158528777
110.0	210.0	2.03514158528777
110.0	220.0	2.03514158528777
110.0	230.0	2.03514158528777
110.0	240.0	2.03514158528777
110.0	250.0	2.03514158528777
110.0	260.0	2.03514158528777
110.0	270.0	2.03514158528777
110.0	280.0	2.03514158528777
110.0	290.0	2.03514158528777
110.0	300.0	2.03514158528777
110.0	310.0	2.03514158528777
110.0	320.0	2.03514158528777
110.0	330.0	2.03514158528777
110.0	340.0	2.03514158528777
110.0	350.0	2.03514158528777
110.0	360.0	2.03514158528777
110.0	370.0	2.03514158528777
110.0	380.0	2.03514158528777
110.0	390.0	2.03514158528777
110.0	400.0	2.03514158528777
110.0	410.0	2.03514158528777
110.0	420.0	2.03514158528777
110.0	430.0	2.03514158528777
110.0	440.0	2.03514158528777
110.0	450.0	2.03514158528777
110.0	460.0	2.03514158528777
110.0	470.0	2.03514158528777
110.0	480.0	2.03514158528777
110.0	490.0	2.03514158528777
110.0	500.0	2.03514158528777
110.0	510.0	2.03514158528777
110.0	520.0	2.03514158528777
110.0	530.0	2.03514158528777
110.0	540.0	2.03514158528777
110.0	550.0	2.03514158528777
110.0	560.0	2.03514158528777
110.0	570.0	2.03514158528777
110.0	580.0	2.0383249046105254
110.0	590.0	2.050722188339582
110.0	600.0	2.0840882878319715
110.0	610.0	2.13269871032818
110.0	620.0	2.1385584743771062
110.0	630.0	2.170132699830924
110.0	640.0	2.2130358695270433
110.0	650.0	2.1955031025232263
110.0	660.0	2.1607448763169677
110.0	670.0	2.146901715932514
110.0	680.0	2.1523588678997108
110.0	690.0	2.130332227602416
110.0	700.0	2.1018181360000128
110.0	710.0	2.1063625224369487
110.0	720.0	2.108065613664369
110.0	730.0	2.0970664081374437
110.0	740.0	2.09861345368196
110.0	750.0	2.0607722924482714
110.0	760.0	2.063476753928623
110.0	770.0	2.0342466671941812
110.0	780.0	2.021362972164561
110.0	790.0	2.032580894587954
110.0	800.0	2.0386498442375314
110.0	810.0	2.018921443464688
110.0	820.0	2.00110059945423
110.0	830.0	1.983453069341325
110.0	840.0	1.9856480748698364
110.0	850.0	2.0676504234815405
110.0	860.0	2.0675888443801025
110.0	870.0	2.0397713380475966
110.0	880.0	2.035882752627607
110.0	890.0	2.0422186683820542
110.0	900.0	2.0468955637479413
110.0	910.0	2.0628027223479037
110.0	920.0	2.088194326474899
110.0	930.0	2.1100887916246474
110.0	940.0	2.1175424267665677
110.0	950.0	2.106825243124462
110.0	960.0	2.100078460503915
110.0	970.0	2.1021139059412537
110.0	980.0	2.0942603106852404
110.0	990.0	2.092875790184952
110.0	1000.0	2.11274359923293
110.0	1010.0	2.126292045713488
110.0	1020.0	2.1211399871412833
110.0	1030.0	2.084114235645776
110.0	1040.0	2.099496716547733
110.0	1050.0	2.119747366363721
110.0	1060.0	2.1160902896906526
110.0	1070.0	2.1076289458436546
110.0	1080.0	2.115911027807307
110.0	1090.0	2.126368285282022
110.0	1100.0	2.102521922955887
110.0	1110.0	2.1218544621810596
110.0	1120.0	2.105660419904356
110.0	1130.0	2.0911323413978837
110.0	1140.0	2.0843271813864814
110.0	1150.0	2.0253061946878415
110.0	1160.0	2.069142355054558
110.0	1170.0	2.080368352236273
110.0	1180.0	2.0776994890930927
110.0	1190.0	2.1048937304847524
110.0	1200.0	2.09585650931375
110.0	1210.0	2.089640296868041
110.0	1220.0	2.0894757964471515
110.0	1230.0	2.096737759867597
110.0	1240.0	2.1205795855756726
110.0	1250.0	2.1447197261057207
110.0	1260.0	2.126610950782485
110.0	1270.0	2.1412229348967826
110.0	1280.0	2.102134101849632
110.0	1290.0	2.137513574787754
110.0	1300.0	2.115892683438958
110.0	1310.0	2.096745440867898
110.0	1320.0	2.0621184035223084
110.0	1330.0	2.0389534706152963
110.0	1340.0	2.03514158528777
110.0	1350.0	2.03514158528777
110.0	1360.0	2.03514158528777
110.0	1370.0	2.03514158528777
110.0	1380.0	2.03514158528777
110.0	1390.0	2.03514158528777
110.0	1400.0	2.03514158528777
110.0	1410.0	2.03514158528777
110.0	1420.0	2.03514158528777
110.0	1430.0	2.03514158528777
110.0	1440.0	2.03514158528777
110.0	1450.0	2.03514158528777
110.0	1460.0	2.03514158528777
110.0	1470.0	2.03514158528777
110.0	1480.0	2.03514158528777
110.0	1490.0	2.03514158528777
110.0	1500.0	2.03514158528777
110.0	1510.0	2.03514158528777
110.0	1520.0	2.03514158528777
110.0	1530.0	2.03514158528777
110.0	1540.0	2.03514158528777
110.0	1550.0	2.03514158528777
110.0	1560.0	2.03514158528777
110.0	1570.0	2.03514158528777
110.0	1580.0	2.03514158528777
110.0	1590.0	2.03514158528777
110.0	1600.0	2.03514158528777
110.0	1610.0	2.03514158528777
110.0	1620.0	2.03514158528777
110.0	1630.0	2.03514158528777
110.0	1640.0	2.03514158528777
110.0	1650.0	2.03514158528777
110.0	1660.0	2.03514158528777
110.0	1670.0	2.03514158528777
110.0	1680.0	2.03514158528777
110.0	1690.0	2.03514158528777
110.0	1700.0	2.03514158528777
110.0	1710.0	2.03514158528777
110.0	1720.0	2.03514158528777
110.0	1730.0	2.03514158528777
110.0	1740.0	2.03514158528777
110.0	1750.0	2.03514158528777
110.0	1760.0	2.03514158528777
110.0	1770.0	2.03514158528777
110.0	1780.0	2.03514158528777
110.0	1790.0	2.03514158528777
110.0	1800.0	2.03514158528777
110.0	1810.0	2.03514158528777
110.0	1820.0	2.03514158528777
110.0	1830.0	2.03514158528777
110.0	1840.0	2.03514158528777
110.0	1850.0	2.03514158528777
110.0	1860.0	2.03514158528777
120.0	50.0	2.03514158528777
120.0	60.0	2.03514158528777
120.0	70.0	2.03514158528777
120.0	80.0	2.03514158528777
120.0	90.0	2.03514158528777
120.0	100.0	2.03514158528777
120.0	110.0	2.03514158528777
120.0	120.0	2.03514158528777
120.0	130.0	2.03514158528777
120.0	140.0	2.03514158528777
120.0	150.0	2.03514158528777
120.0	160.0	2.03514158528777
120.0	170.0	2.03514158528777
120.0	180.0	2.03514158528777
120.0	190.0	2.03514158528777
120.0	200.0	2.03514158528777
120.0	210.0	2.03514158528777
120.0	220.0	2.03514158528777
120.0	230.0	2.03514158528777
120.0	240.0	2.03514158528777
120.0	250.0	2.03514158528777
120.0	260.0	2.03514158528777
120.0	270.0	2.03514158528777
120.0	280.0	2.03514158528777
120.0	290.0	2.03514158528777
120.0	300.0	2.03514158528777
120.0	310.0	2.03514158528777
120.0	320.0	2.03514158528777
120.0	330.0	2.03514158528777
120.0	340.0	2.03514158528777
120.0	350.0	2.03514158528777
120.0	360.0	2.03514158528777
120.0	370.0	2.03514158528777
120.0	380.0	2.03514158528777
120.0	390.0	2.03514158528777
120.0	400.0	2.03514158528777
120.0	410.0	2.03514158528777
120.0	420.0	2.03514158528777
120.0	430.0	2.03514158528777
120.0	440.0	2.03514158528777
120.0	450.0	2.03514158528777
120.0	460.0	2.03514158528777
120.0	470.0	2.03514158528777
120.0	480.0	2.03514158528777
120.0	490.0	2.03514158528777
120.0	500.0	2.03514158528777
120.0	510.0	2.03514158528777
120.0	520.0	2.03514158528777
120.0	530.0	2.03514158528777
120.0	540.0	2.03514158528777
120.0	550.0	2.03514158528777
120.0	560.0	2.03514158528777
120.0	570.0	2.03514158528777
120.0	580.0	2.053443202740137
120.0	590.0	2.0729170055609054
120.0	600.0	2.111270323989394
120.0	610.0	2.1457856929818733
120.0	620.0	2.1519145656418006
120.0	630.0	2.1889804455525375
120.0	640.0	2.1619719794342855
120.0	650.0	2.168947801848711
120.0	660.0	2.166137751573432
120.0	670.0	2.1420381755933025
120.0	680.0	2.1310969300122005
120.0	690.0	2.1125654637458
120.0	700.0	2.1106679829731507
120.0	710.0	2.0978424139853864
120.0	720.0	2.098365894105596
120.0	730.0	2.0954001299496765
120.0	740.0	2.0737633579414463
120.0	750.0	2.037880257119939
120.0	760.0	2.0183303546096143
120.0	770.0	2.0284787017152217
120.0	780.0	2.030413282472857
120.0	790.0	2.0262197236796182
120.0	800.0	2.0113152635196987
120.0	810.0	1.9667680610730793
120.0	820.0	1.9029419733623418
120.0	830.0	2.027533894010775
120.0	840.0	2.0692719997316193
120.0	850.0	2.048548676754938
120.0	860.0	2.0738716213223505
120.0	870.0	2.0505909934477833
120.0	880.0	2.0414082424867788
120.0	890.0	2.039063157333143
120.0	900.0	2.03823934175698
120.0	910.0	2.055226885326837
120.0	920.0	2.088485736662703
120.0	930.0	2.110717451582505
120.0	940.0	2.1181337918843113
120.0	950.0	2.112249955844038
120.0	960.0	2.0865676042487404
120.0	970.0	2.085460585754924
120.0	980.0	2.1001309019973013
120.0	990.0	2.088471930948808
120.0	1000.0	2.083305868248995
120.0	1010.0	2.116152614326858
120.0	1020.0	2.0822527788739507
120.0	1030.0	2.0877905678250843
120.0	1040.0	2.0572190682050593
120.0	1050.0	2.0945051178077283
120.0	1060.0	2.0958671441384653
120.0	1070.0	2.0915673712776397
120.0	1080.0	2.0609963693604074
120.0	1090.0	2.0898382898890304
120.0	1100.0	2.084232437048564
120.0	1110.0	2.0664872418164197
120.0	1120.0	2.0912849384290335
120.0	1130.0	2.1031186532627504
120.0	1140.0	2.070975048983552
120.0	1150.0	2.0391708037759786
120.0	1160.0	2.0426506137957787
120.0	1170.0	2.0570679966018077
120.0	1180.0	2.0836290187203512
120.0	1190.0	2.1083987358189136
120.0	1200.0	2.104009696733885
120.0	1210.0	2.0958821414836826
120.0	1220.0	2.080353871161073
120.0	1230.0	2.086855238579117
120.0	1240.0	2.1058598830790936
120.0	1250.0	2.111989565353933
120.0	1260.0	2.143790514980194
120.0	1270.0	2.1296993844481613
120.0	1280.0	2.1236716794593455
120.0	1290.0	2.099522438197401
120.0	1300.0	2.1146566323116356
120.0	1310.0	2.1130604984138928
120.0	1320.0	2.0779337489067387
120.0	1330.0	2.0436846855143025
120.0	1340.0	2.035347353336043
120.0	1350.0	2.03514158528777
120.0	1360.0	2.03514158528777
120.0	1370.0	2.03514158528777
120.0	1380.0	2.03514158528777
120.0	1390.0	2.03514158528777
120.0	1400.0	2.03514158528777
120.0	1410.0	2.03514158528777
120.0	1420.0	2.03514158528777
120.0	1430.0	2.03514158528777
120.0	1440.0	2.03514158528777
120.0	1450.0	2.03514158528777
120.0	1460.0	2.03514158528777
120.0	1470.0	2.03514158528777
120.0	1480.0	2.03514158528777
120.0	1490.0	2.03514158528777
120.0	1500.0	2.03514158528777
120.0	1510.0	2.03514158528777
120.0	1520.0	2.03514158528777
120.0	1530.0	2.03514158528777
120.0	1540.0	2.03514158528777
120.0	1550.0	2.03514158528777
120.0	1560.0	2.03514158528777
120.0	1570.0	2.03514158528777
120.0	1580.0	2.03514158528777
120.0	1590.0	2.03514158528777
120.0	1600.0	2.03514158528777
120.0	1610.0	2.03514158528777
120.0	1620.0	2.03514158528777
120.0	1630.0	2.03514158528777
120.0	1640.0	2.03514158528777
120.0	1650.0	2.03514158528777
120.0	1660.0	2.03514158528777
120.0	1670.0	2.03514158528777
120.0	1680.0	2.03514158528777
120.0	1690.0	2.03514158528777
120.0	1700.0	2.03514158528777
120.0	1710.0	2.03514158528777
120.0	1720.0	2.03514158528777
120.0	1730.0	2.03514158528777
120.0	1740.0	2.03514158528777
120.0	1750.0	2.03514158528777
120.0	1760.0	2.03514158528777
120.0	1770.0	2.03514158528777
120.0	1780.0	2.03514158528777
120.0	1790.0	2.03514158528777
120.0	1800.0	2.03514158528777
120.0	1810.0	2.03514158528777
120.0	1820.0	2.03514158528777
120.0	1830.0	2.03514158528777
120.0	1840.0	2.03514158528777
120.0	1850.0	2.03514158528777
120.0	1860.0	2.03514158528777
130.0	50.0	2.03514158528777
130.0	60.0	2.03514158528777
130.0	70.0	2.03514158528777
130.0	80.0	2.03514158528777
130.0	90.0	2.03514158528777
130.0	100.0	2.03514158528777
130.0	110.0	2.03514158528777
130.0	120.0	2.03514158528777
130.0	130.0	2.03514158528777
130.0	140.0	2.03514158528777
130.0	150.0	2.03514158528777
130.0	160.0	2.03514158528777
130.0	170.0	2.03514158528777
130.0	180.0	2.03514158528777
130.0	190.0	2.03514158528777
130.0	200.0	2.03514158528777
130.0	210.0	2.03514158528777
130.0	220.0	2.03514158528777
130.0	230.0	2.03514158528777
130.0	240.0	2.03514158528777
130.0	250.0	2.03514158528777
130.0	260.0	2.03514158528777
130.0	270.0	2.03514158528777
130.0	280.0	2.03514158528777
130.0	290.0	2.03514158528777
130.0	300.0	2.03514158528777
130.0	310.0	2.03514158528777
130.0	320.0	2.03514158528777
130.0	330.0	2.03514158528777
130.0	340.0	2.03514158528777
130.0	350.0	2.03514158528777
130.0	360.0	2.03514158528777
130.0	370.0	2.03514158528777
130.0	380.0	2.03514158528777
130.0	390.0	2.03514158528777
130.0	400.0	2.03514158528777
130.0	410.0	2.03514158528777
130.0	420.0	2.03514158528777
130.0	430.0	2.03514158528777
130.0	440.0	2.03514158528777
130.0	450.0	2.03514158528777
130.0	460.0	2.03514158528777
130.0	470.0	2.03514158528777
130.0	480.0	2.03514158528777
130.0	490.0	2.03514158528777
130.0	500.0	2.03514158528777
130.0	510.0	2.03514158528777
130.0	520.0	2.03514158528777
130.0	530.0	2.03514158528777
130.0	540.0	2.03514158528777
130.0	550.0	2.03514158528777
130.0	560.0	2.03514158528777
130.0	570.0	2.0447904434810678
130.0	580.0	2.065292615217852
130.0	590.0	2.0993151274591337
130.0	600.0	2.126858361499731
130.0	610.0	2.147728453997618
130.0	620.0	2.182471666488878
130.0	630.0	2.2176728193025155
130.0	640.0	2.1526853056151274
130.0	650.0	2.1855124464004234
130.0	660.0	2.1526784108149006
130.0	670.0	2.143804571582499
130.0	680.0	2.136067461054624
130.0	690.0	2.1098261887164687
130.0	700.0	2.1031004363644947
130.0	710.0	2.094882246896866
130.0	720.0	2.076639154809281
130.0	730.0	2.062021936982703
130.0	740.0	2.0337204109052047
130.0	750.0	2.0134044774773185
130.0	760.0	2.028294304712459
130.0	770.0	2.027672558542366
130.0	780.0	2.015743479535112
130.0	790.0	1.9757806365657513
130.0	800.0	1.9105165274435543
130.0	810.0	1.9637001786838446
130.0	820.0	2.03514158528777
130.0	830.0	2.034511003583964
130.0	840.0	2.083944924838179
130.0	850.0	2.0550212899579208
130.0	860.0	2.0601835624260794
130.0	870.0	2.0497012515896866
130.0	880.0	2.0318482234829576
130.0	890.0	2.042491105378389
130.0	900.0	2.052132830453225
130.0	910.0	2.0602885605706174
130.0	920.0	2.0880226695606163
130.0	930.0	2.112419850562472
130.0	940.0	2.1231588004379836
130.0	950.0	2.0979143894544867
130.0	960.0	2.0842160107208643
130.0	970.0	2.088055323558107
130.0	980.0	2.0973263058321128
130.0	990.0	2.1041455337685284
130.0	1000.0	2.095503308435483
130.0	1010.0	2.098026201484222
130.0	1020.0	2.071322073136583
130.0	1030.0	2.0786892651521627
130.0	1040.0	2.069279601566865
130.0	1050.0	2.076721639083917
130.0	1060.0	2.0842440887677705
130.0	1070.0	2.0792584577538435
130.0	1080.0	2.0542460828512716
130.0	1090.0	2.0676973226575353
130.0	1100.0	2.044032584187362
130.0	1110.0	2.05040905283233
130.0	1120.0	2.0616915651083443
130.0	1130.0	2.0711674680720296
130.0	1140.0	2.0723751222621236
130.0	1150.0	2.0114239801568052
130.0	1160.0	2.0476337818451147
130.0	1170.0	2.059652280871451
130.0	1180.0	2.049932734892708
130.0	1190.0	2.0898407508781482
130.0	1200.0	2.107022057693197
130.0	1210.0	2.0995166915012664
130.0	1220.0	2.086544901253181
130.0	1230.0	2.0873753583900596
130.0	1240.0	2.0949026875197263
130.0	1250.0	2.1166090647581295
130.0	1260.0	2.117032169121045
130.0	1270.0	2.1176051034924246
130.0	1280.0	2.1197717619433267
130.0	1290.0	2.099213246341411
130.0	1300.0	2.130105235344175
130.0	1310.0	2.134581126398932
130.0	1320.0	2.097721675296259
130.0	1330.0	2.056561663324559
130.0	1340.0	2.0438725055867595
130.0	1350.0	2.03514158528777
130.0	1360.0	2.03514158528777
130.0	1370.0	2.03514158528777
130.0	1380.0	2.03514158528777
130.0	1390.0	2.03514158528777
130.0	1400.0	2.03514158528777
130.0	1410.0	2.03514158528777
130.0	1420.0	2.03514158528777
130.0	1430.0	2.03514158528777
130.0	1440.0	2.03514158528777
130.0	1450.0	2.03514158528777
130.0	1460.0	2.03514158528777
130.0	1470.0	2.03514158528777
130.0	1480.0	2.03514158528777
130.0	1490.0	2.03514158528777
130.0	1500.0	2.03514158528777
130.0	1510.0	2.03514158528777
130.0	1520.0	2.03514158528777
130.0	1530.0	2.03514158528777
130.0	1540.0	2.03514158528777
130.0	1550.0	2.03514158528777
130.0	1560.0	2.03514158528777
130.0	1570.0	2.03514158528777
130.0	1580.0	2.03514158528777
130.0	1590.0	2.03514158528777
130.0	1600.0	2.03514158528777
130.0	1610.0	2.03514158528777
130.0	1620.0	2.03514158528777
130.0	1630.0	2.03514158528777
130.0	1640.0	2.03514158528777
130.0	1650.0	2.03514158528777
130.0	1660.0	2.03514158528777
130.0	1670.0	2.03514158528777
130.0	1680.0	2.03514158528777
130.0	1690.0	2.03514158528777
130.0	1700.0	2.03514158528777
130.0	1710.0	2.03514158528777
130.0	1720.0	2.03514158528777
130.0	1730.0	2.03514158528777
130.0	1740.0	2.03514158528777
130.0	1750.0	2.03514158528777
130.0	1760.0	2.03514158528777
130.0	1770.0	2.03514158528777
130.0	1780.0	2.03514158528777
130.0	1790.0	2.03514158528777
130.0	1800.0	2.03514158528777
130.0	1810.0	2.03514158528777
130.0	1820.0	2.03514158528777
130.0	1830.0	2.03514158528777
130.0	1840.0	2.03514158528777
130.0	1850.0	2.03514158528777
130.0	1860.0	2.03514158528777
140.0	50.0	2.03514158528777
140.0	60.0	2.03514158528777
140.0	70.0	2.03514158528777
140.0	80.0	2.03514158528777
140.0	90.0	2.03514158528777
140.0	100.0	2.03514158528777
140.0	110.0	2.03514158528777
140.0	120.0	2.03514158528777
140.0	130.0	2.03514158528777
140.0	140.0	2.03514158528777
140.0	150.0	2.03514158528777
140.0	160.0	2.03514158528777
140.0	170.0	2.03514158528777
140.0	180.0	2.03514158528777
140.0	190.0	2.03514158528777
140.0	200.0	2.03514158528777
140.0	210.0	2.03514158528777
140.0	220.0	2.03514158528777
140.0	230.0	2.03514158528777
140.0	240.0	2.03514158528777
140.0	250.0	2.03514158528777
140.0	260.0	2.03514158528777
140.0	270.0	2.03514158528777
140.0	280.0	2.03514158528777
140.0	290.0	2.03514158528777
140.0	300.0	2.03514158528777
140.0	310.0	2.03514158528777
140.0	320.0	2.03514158528777
140.0	330.0	2.03514158528777
140.0	340.0	2.03514158528777
140.0	350.0	2.03514158528777
140.0	360.0	2.03514158528777
140.0	370.0	2.03514158528777
140.0	380.0	2.03514158528777
140.0	390.0	2.03514158528777
140.0	400.0	2.03514158528777
140.0	410.0	2.03514158528777
140.0	420.0	2.03514158528777
140.0	430.0	2.03514158528777
140.0	440.0	2.03514158528777
140.0	450.0	2.03514158528777
140.0	460.0	2.03514158528777
140.0	470.0	2.03514158528777
140.0	480.0	2.03514158528777
140.0	490.0	2.03514158528777
140.0	500.0	2.03514158528777
140.0	510.0	2.03514158528777
140.0	520.0	2.03514158528777
140.0	530.0	2.03514158528777
140.0	540.0	2.03514158528777
140.0	550.0	2.03514158528777
140.0	560.0	2.0391421199294895
140.0	570.0	2.056747290642377
140.0	580.0	2.0945385721987857
140.0	590.0	2.1196602016935358
140.0	600.0	2.1279911459936915
140.0	610.0	2.1698449931463375
140.0	620.0	2.2121346939480446
140.0	630.0	2.1758970656408314
140.0	640.0	2.1746718649164007
140.0	650.0	2.174064633193698
140.0	660.0	2.159522200701999
140.0	670.0	2.1387084487036203
140.0	680.0	2.1273439309862026
140.0	690.0	2.111978039121721
140.0	700.0	2.0834883589603654
140.0	710.0	2.067566666227895
140.0	720.0	2.0471869808214542
140.0	730.0	2.0609898018561337
140.0	740.0	2.0248805509680134
140.0	750.0	2.0355010622558964
140.0	760.0	2.0261681305675396
140.0	770.0	1.9870523030481146
140.0	780.0	1.9267720588288706
140.0	790.0	1.921163086064683
140.0	800.0	2.03514158528777
140.0	810.0	2.03514158528777
140.0	820.0	2.03514158528777
140.0	830.0	2.0381031412120896
140.0	840.0	2.08436646018742
140.0	850.0	2.049761252237661
140.0	860.0	2.07949127376587
140.0	870.0	2.059978220705532
140.0	880.0	2.030277924184309
140.0	890.0	2.0505965744893717
140.0	900.0	2.0565041490831133
140.0	910.0	2.068569837941618
140.0	920.0	2.098929888698411
140.0	930.0	2.1255529893643765
140.0	940.0	2.1341474798205713
140.0	950.0	2.1069512972054043
140.0	960.0	2.0925363983098224
140.0	970.0	2.0989442672379712
140.0	980.0	2.10802470322076
140.0	990.0	2.1135485023138525
140.0	1000.0	2.102422880053195
140.0	1010.0	2.106569298741395
140.0	1020.0	2.057785197006253
140.0	1030.0	2.0725757518249504
140.0	1040.0	2.061160353846711
140.0	1050.0	2.0631172993916604
140.0	1060.0	2.0434702185492677
140.0	1070.0	2.054078793371875
140.0	1080.0	2.0349405622585803
140.0	1090.0	2.040681088338114
140.0	1100.0	2.013536098602857
140.0	1110.0	2.0266684844262772
140.0	1120.0	2.0113874146230666
140.0	1130.0	2.0142841626788446
140.0	1140.0	2.0299914752693233
140.0	1150.0	2.002922368519844
140.0	1160.0	2.0715244872059584
140.0	1170.0	2.038091300264622
140.0	1180.0	2.0549820837512764
140.0	1190.0	2.0733480158276967
140.0	1200.0	2.0880645817966546
140.0	1210.0	2.0920142211608863
140.0	1220.0	2.091110218152394
140.0	1230.0	2.1006453384948918
140.0	1240.0	2.0929435294763516
140.0	1250.0	2.1148073210123504
140.0	1260.0	2.1056012591378135
140.0	1270.0	2.104838325969317
140.0	1280.0	2.1152864737981036
140.0	1290.0	2.128983560765643
140.0	1300.0	2.1550451569509654
140.0	1310.0	2.1343255083138324
140.0	1320.0	2.104580104825534
140.0	1330.0	2.0803887045900633
140.0	1340.0	2.0541405723416775
140.0	1350.0	2.0370661110426482
140.0	1360.0	2.03514158528777
140.0	1370.0	2.03514158528777
140.0	1380.0	2.03514158528777
140.0	1390.0	2.03514158528777
140.0	1400.0	2.03514158528777
140.0	1410.0	2.03514158528777
140.0	1420.0	2.03514158528777
140.0	1430.0	2.03514158528777
140.0	1440.0	2.03514158528777
140.0	1450.0	2.03514158528777
140.0	1460.0	2.03514158528777
140.0	1470.0	2.03514158528777
140.0	1480.0	2.03514158528777
140.0	1490.0	2.03514158528777
140.0	1500.0	2.03514158528777
140.0	1510.0	2.03514158528777
140.0	1520.0	2.03514158528777
140.0	1530.0	2.03514158528777
140.0	1540.0	2.03514158528777
140.0	1550.0	2.03514158528777
140.0	1560.0	2.03514158528777
140.0	1570.0	2.03514158528777
140.0	1580.0	2.03514158528777
140.0	1590.0	2.03514158528777
140.0	1600.0	2.03514158528777
140.0	1610.0	2.03514158528777
140.0	1620.0	2.03514158528777
140.0	1630.0	2.03514158528777
140.0	1640.0	2.03514158528777
140.0	1650.0	2.03514158528777
140.0	1660.0	2.03514158528777
140.0	1670.0	2.03514158528777
140.0	1680.0	2.03514158528777
140.0	1690.0	2.03514158528777
140.0	1700.0	2.03514158528777
140.0	1710.0	2.03514158528777
140.0	1720.0	2.03514158528777
140.0	1730.0	2.03514158528777
140.0	1740.0	2.03514158528777
140.0	1750.0	2.03514158528777
140.0	1760.0	2.03514158528777
140.0	1770.0	2.03514158528777
140.0	1780.0	2.03514158528777
140.0	1790.0	2.03514158528777
140.0	1800.0	2.03514158528777
140.0	1810.0	2.03514158528777
140.0	1820.0	2.03514158528777
140.0	1830.0	2.03514158528777
140.0	1840.0	2.03514158528777
140.0	1850.0	2.03514158528777
140.0	1860.0	2.03514158528777
150.0	50.0	2.03514158528777
150.0	60.0	2.03514158528777
150.0	70.0	2.03514158528777
150.0	80.0	2.03514158528777
150.0	90.0	2.03514158528777
150.0	100.0	2.03514158528777
150.0	110.0	2.03514158528777
150.0	120.0	2.03514158528777
150.0	130.0	2.03514158528777
150.0	140.0	2.03514158528777
150.0	150.0	2.03514158528777
150.0	160.0	2.03514158528777
150.0	170.0	2.03514158528777
150.0	180.0	2.03514158528777
150.0	190.0	2.03514158528777
150.0	200.0	2.03514158528777
150.0	210.0	2.03514158528777
150.0	220.0	2.03514158528777
150.0	230.0	2.03514158528777
150.0	240.0	2.03514158528777
150.0	250.0	2.03514158528777
150.0	260.0	2.03514158528777
150.0	270.0	2.03514158528777
150.0	280.0	2.03514158528777
150.0	290.0	2.03514158528777
150.0	300.0	2.03514158528777
150.0	310.0	2.03514158528777
150.0	320.0	2.03514158528777
150.0	330.0	2.03514158528777
150.0	340.0	2.03514158528777
150.0	350.0	2.03514158528777
150.0	360.0	2.03514158528777
150.0	370.0	2.03514158528777
150.0	380.0	2.03514158528777
150.0	390.0	2.03514158528777
150.0	400.0	2.03514158528777
150.0	410.0	2.03514158528777
150.0	420.0	2.03514158528777
150.0	430.0	2.03514158528777
150.0	440.0	2.03514158528777
150.0	450.0	2.03514158528777
150.0	460.0	2.03514158528777
150.0	470.0	2.03514158528777
150.0	480.0	2.03514158528777
150.0	490.0	2.03514158528777
150.0	500.0	2.03514158528777
150.0	510.0	2.03514158528777
150.0	520.0	2.03514158528777
150.0	530.0	2.03514158528777
150.0	540.0	2.03514158528777
150.0	550.0	2.03514158528777
150.0	560.0	2.046564233998035
150.0	570.0	2.083203560147086
150.0	580.0	2.1209470692494565
150.0	590.0	2.1433094208251853
150.0	600.0	2.15451033756884
150.0	610.0	2.197236173734801
150.0	620.0	2.2161325979518516
150.0	630.0	2.1669265022397326
150.0	640.0	2.1939510555080046
150.0	650.0	2.1788714385851478
150.0	660.0	2.16549235953508
150.0	670.0	2.1394969901557404
150.0	680.0	2.1030303308557667
150.0	690.0	2.0852873774516794
150.0	700.0	2.0539757575886086
150.0	710.0	2.0571567105880577
150.0	720.0	2.045494701240886
150.0	730.0	2.060201124244887
150.0	740.0	2.0221334694671125
150.0	750.0	2.0050780960352506
150.0	760.0	1.9480635953869114
150.0	770.0	1.8836139193145478
150.0	780.0	2.035212871057244
150.0	790.0	2.03514158528777
150.0	800.0	2.03514158528777
150.0	810.0	2.03514158528777
150.0	820.0	2.03514158528777
150.0	830.0	2.053446653055603
150.0	840.0	2.107057442114469
150.0	850.0	2.0691592576240048
150.0	860.0	2.082345336738777
150.0	870.0	2.0745884516323043
150.0	880.0	2.048239001953337
150.0	890.0	2.0656066473504486
150.0	900.0	2.0673597174523017
150.0	910.0	2.0856602475199493
150.0	920.0	2.1123865762611485
150.0	930.0	2.1343943112235664
150.0	940.0	2.150009695045685
150.0	950.0	2.125122574579981
150.0	960.0	2.1238713946353944
150.0	970.0	2.1060971052998196
150.0	980.0	2.1221350000821886
150.0	990.0	2.1331750604540693
150.0	1000.0	2.1368464995109844
150.0	1010.0	2.127637800418805
150.0	1020.0	2.0810869062404618
150.0	1030.0	2.0758073101680297
150.0	1040.0	2.0398686385916687
150.0	1050.0	2.0458213049166973
150.0	1060.0	2.0187731241695945
150.0	1070.0	2.0093082422234483
150.0	1080.0	1.9913563823099187
150.0	1090.0	2.0021611899958183
150.0	1100.0	1.9686631254892948
150.0	1110.0	1.9465666318676635
150.0	1120.0	1.9526216990113288
150.0	1130.0	1.925500113534334
150.0	1140.0	1.9491326164086722
150.0	1150.0	1.9271559810058414
150.0	1160.0	2.0806545904805485
150.0	1170.0	2.080725842590562
150.0	1180.0	2.040177918211401
150.0	1190.0	2.055987197279368
150.0	1200.0	2.076416894803709
150.0	1210.0	2.070664177644754
150.0	1220.0	2.0794275931727535
150.0	1230.0	2.0980046839291377
150.0	1240.0	2.096682527942178
150.0	1250.0	2.11505393061393
150.0	1260.0	2.1067437817064154
150.0	1270.0	2.1025102930711506
150.0	1280.0	2.100223736411987
150.0	1290.0	2.1379126685387027
150.0	1300.0	2.174909790347964
150.0	1310.0	2.154515405672018
150.0	1320.0	2.1196939824725316
150.0	1330.0	2.070133445786698
150.0	1340.0	2.0646663867922497
150.0	1350.0	2.0372630647753556
150.0	1360.0	2.03514158528777
150.0	1370.0	2.03514158528777
150.0	1380.0	2.03514158528777
150.0	1390.0	2.03514158528777
150.0	1400.0	2.03514158528777
150.0	1410.0	2.03514158528777
150.0	1420.0	2.03514158528777
150.0	1430.0	2.03514158528777
150.0	1440.0	2.03514158528777
150.0	1450.0	2.03514158528777
150.0	1460.0	2.03514158528777
150.0	1470.0	2.03514158528777
150.0	1480.0	2.03514158528777
150.0	1490.0	2.03514158528777
150.0	1500.0	2.03514158528777
150.0	1510.0	2.03514158528777
150.0	1520.0	2.03514158528777
150.0	1530.0	2.03514158528777
150.0	1540.0	2.03514158528777
150.0	1550.0	2.03514158528777
150.0	1560.0	2.03514158528777
150.0	1570.0	2.03514158528777
150.0	1580.0	2.03514158528777
150.0	1590.0	2.03514158528777
150.0	1600.0	2.03514158528777
150.0	1610.0	2.03514158528777
150.0	1620.0	2.03514158528777
150.0	1630.0	2.03514158528777
150.0	1640.0	2.03514158528777
150.0	1650.0	2.03514158528777
150.0	1660.0	2.03514158528777
150.0	1670.0	2.03514158528777
150.0	1680.0	2.03514158528777
150.0	1690.0	2.03514158528777
150.0	1700.0	2.03514158528777
150.0	1710.0	2.03514158528777
150.0	1720.0	2.03514158528777
150.0	1730.0	2.03514158528777
150.0	1740.0	2.03514158528777
150.0	1750.0	2.03514158528777
150.0	1760.0	2.03514158528777
150.0	1770.0	2.03514158528777
150.0	1780.0	2.03514158528777
150.0	1790.0	2.03514158528777
150.0	1800.0	2.03514158528777
150.0	1810.0	2.03514158528777
150.0	1820.0	2.03514158528777
150.0	1830.0	2.03514158528777
150.0	1840.0	2.03514158528777
[truncated: 15,836 more rows]
