# Supplementary material for: Characterizing Visual Neurosurgical Expertise in Brain MRI Visualization Using Eye-Tracking and 3D Fractal Dimension Analysis
Source: J Eye Mov Res. 2026 Jun 2;19(3):62. doi: 10.3390/jemr19030062 (PMC13301434; doi:10.3390/jemr19030062)
Supplement: Supplementary file 1 [file jemr-19-00062-s001.zip › jemr-4253847-supplementary/Supplementary files/4_3DFDmapsCalculation/3DFD_Stimuli_BRN40/3DFDs_BRAIN_1_PATH_Meningioma ax.png_Heatmap_100_10.csv]

50.0	50.0	2.03514158528777
50.0	60.0	2.03514158528777
50.0	70.0	2.03514158528777
50.0	80.0	2.03514158528777
50.0	90.0	2.03514158528777
50.0	100.0	2.03514158528777
50.0	110.0	2.03514158528777
50.0	120.0	2.03514158528777
50.0	130.0	2.03514158528777
50.0	140.0	2.03514158528777
50.0	150.0	2.03514158528777
50.0	160.0	2.03514158528777
50.0	170.0	2.03514158528777
50.0	180.0	2.03514158528777
50.0	190.0	2.03514158528777
50.0	200.0	2.03514158528777
50.0	210.0	2.03514158528777
50.0	220.0	2.03514158528777
50.0	230.0	2.03514158528777
50.0	240.0	2.03514158528777
50.0	250.0	2.03514158528777
50.0	260.0	2.03514158528777
50.0	270.0	2.03514158528777
50.0	280.0	2.03514158528777
50.0	290.0	2.03514158528777
50.0	300.0	2.03514158528777
50.0	310.0	2.03514158528777
50.0	320.0	2.03514158528777
50.0	330.0	2.03514158528777
50.0	340.0	2.03514158528777
50.0	350.0	2.03514158528777
50.0	360.0	2.03514158528777
50.0	370.0	2.03514158528777
50.0	380.0	2.03514158528777
50.0	390.0	2.03514158528777
50.0	400.0	2.03514158528777
50.0	410.0	2.03514158528777
50.0	420.0	2.03514158528777
50.0	430.0	2.03514158528777
50.0	440.0	2.03514158528777
50.0	450.0	2.03514158528777
50.0	460.0	2.03514158528777
50.0	470.0	2.03514158528777
50.0	480.0	2.03514158528777
50.0	490.0	2.03514158528777
50.0	500.0	2.03514158528777
50.0	510.0	2.03514158528777
50.0	520.0	2.03514158528777
50.0	530.0	2.03514158528777
50.0	540.0	2.03514158528777
50.0	550.0	2.03514158528777
50.0	560.0	2.03514158528777
50.0	570.0	2.03514158528777
50.0	580.0	2.03514158528777
50.0	590.0	2.03514158528777
50.0	600.0	2.035254473039768
50.0	610.0	2.035467428779065
50.0	620.0	2.0358011621686454
50.0	630.0	2.03674867974208
50.0	640.0	2.0372439922894956
50.0	650.0	2.0373181208360838
50.0	660.0	2.037663476232663
50.0	670.0	2.0378849895663818
50.0	680.0	2.0384737872259278
50.0	690.0	2.0400828345935342
50.0	700.0	2.0413547559057204
50.0	710.0	2.0450521874048686
50.0	720.0	2.0460664984508226
50.0	730.0	2.048483491142997
50.0	740.0	2.050403140777892
50.0	750.0	2.053423107914824
50.0	760.0	2.05871803835303
50.0	770.0	2.0601435565705017
50.0	780.0	2.061795977074717
50.0	790.0	2.0618072645206738
50.0	800.0	2.062474005908974
50.0	810.0	2.0624851161861963
50.0	820.0	2.064735487183322
50.0	830.0	2.0694097799973497
50.0	840.0	2.076295100928308
50.0	850.0	2.082833707102441
50.0	860.0	2.0961996030854206
50.0	870.0	2.1187162790975695
50.0	880.0	2.154656174276473
50.0	890.0	2.1989954922809023
50.0	900.0	2.2283014586348506
50.0	910.0	2.2623767357997897
50.0	920.0	2.259810045801222
50.0	930.0	2.259743379399597
50.0	940.0	2.264891118531649
50.0	950.0	2.2704439784227195
50.0	960.0	2.253533853844442
50.0	970.0	2.2398498366239026
50.0	980.0	2.225198288050597
50.0	990.0	2.2511497564018437
50.0	1000.0	2.236155209594937
50.0	1010.0	2.2344191466443935
50.0	1020.0	2.2040629649407806
50.0	1030.0	2.143141803917866
50.0	1040.0	2.148907990744068
50.0	1050.0	2.0924758979594906
50.0	1060.0	2.0981591414952105
50.0	1070.0	2.0842694664823176
50.0	1080.0	2.075226273028783
50.0	1090.0	2.0694693624172795
50.0	1100.0	2.0643700066667385
50.0	1110.0	2.0587604168773326
50.0	1120.0	2.0586630706337212
50.0	1130.0	2.0584147729662483
50.0	1140.0	2.057354759962121
50.0	1150.0	2.0572010191114423
50.0	1160.0	2.0552149927026364
50.0	1170.0	2.054825506785803
50.0	1180.0	2.0539410044220743
50.0	1190.0	2.050850516662313
50.0	1200.0	2.0471174049231418
50.0	1210.0	2.0467554874114056
50.0	1220.0	2.0450824616986525
50.0	1230.0	2.044290703012548
50.0	1240.0	2.043730273798659
50.0	1250.0	2.043105693896208
50.0	1260.0	2.042715228262051
50.0	1270.0	2.042454241217583
50.0	1280.0	2.041567389562743
50.0	1290.0	2.041639021533654
50.0	1300.0	2.041521275122598
50.0	1310.0	2.04084514023156
50.0	1320.0	2.0407491744331994
50.0	1330.0	2.0408691202184417
50.0	1340.0	2.0418165871255525
50.0	1350.0	2.0414915724465157
50.0	1360.0	2.0408200900771787
50.0	1370.0	2.040097512624049
50.0	1380.0	2.0398710090685994
50.0	1390.0	2.039167045358039
50.0	1400.0	2.0383094119164324
50.0	1410.0	2.0378921841496305
50.0	1420.0	2.0372760827992886
50.0	1430.0	2.0365225208041413
50.0	1440.0	2.03514158528777
50.0	1450.0	2.03514158528777
50.0	1460.0	2.03514158528777
50.0	1470.0	2.03514158528777
50.0	1480.0	2.03514158528777
50.0	1490.0	2.03514158528777
50.0	1500.0	2.03514158528777
50.0	1510.0	2.03514158528777
50.0	1520.0	2.03514158528777
50.0	1530.0	2.03514158528777
50.0	1540.0	2.03514158528777
50.0	1550.0	2.03514158528777
50.0	1560.0	2.03514158528777
50.0	1570.0	2.03514158528777
50.0	1580.0	2.03514158528777
50.0	1590.0	2.03514158528777
50.0	1600.0	2.03514158528777
50.0	1610.0	2.03514158528777
50.0	1620.0	2.03514158528777
50.0	1630.0	2.03514158528777
50.0	1640.0	2.03514158528777
50.0	1650.0	2.03514158528777
50.0	1660.0	2.03514158528777
50.0	1670.0	2.03514158528777
50.0	1680.0	2.03514158528777
50.0	1690.0	2.03514158528777
50.0	1700.0	2.03514158528777
50.0	1710.0	2.03514158528777
50.0	1720.0	2.03514158528777
50.0	1730.0	2.03514158528777
50.0	1740.0	2.03514158528777
50.0	1750.0	2.03514158528777
50.0	1760.0	2.03514158528777
50.0	1770.0	2.03514158528777
50.0	1780.0	2.03514158528777
50.0	1790.0	2.03514158528777
50.0	1800.0	2.03514158528777
50.0	1810.0	2.03514158528777
50.0	1820.0	2.03514158528777
50.0	1830.0	2.03514158528777
50.0	1840.0	2.03514158528777
50.0	1850.0	2.03514158528777
50.0	1860.0	2.03514158528777
60.0	50.0	2.03514158528777
60.0	60.0	2.03514158528777
60.0	70.0	2.03514158528777
60.0	80.0	2.03514158528777
60.0	90.0	2.03514158528777
60.0	100.0	2.03514158528777
60.0	110.0	2.03514158528777
60.0	120.0	2.03514158528777
60.0	130.0	2.03514158528777
60.0	140.0	2.03514158528777
60.0	150.0	2.03514158528777
60.0	160.0	2.03514158528777
60.0	170.0	2.03514158528777
60.0	180.0	2.03514158528777
60.0	190.0	2.03514158528777
60.0	200.0	2.03514158528777
60.0	210.0	2.03514158528777
60.0	220.0	2.03514158528777
60.0	230.0	2.03514158528777
60.0	240.0	2.03514158528777
60.0	250.0	2.03514158528777
60.0	260.0	2.03514158528777
60.0	270.0	2.03514158528777
60.0	280.0	2.03514158528777
60.0	290.0	2.03514158528777
60.0	300.0	2.03514158528777
60.0	310.0	2.03514158528777
60.0	320.0	2.03514158528777
60.0	330.0	2.03514158528777
60.0	340.0	2.03514158528777
60.0	350.0	2.03514158528777
60.0	360.0	2.03514158528777
60.0	370.0	2.03514158528777
60.0	380.0	2.03514158528777
60.0	390.0	2.03514158528777
60.0	400.0	2.03514158528777
60.0	410.0	2.03514158528777
60.0	420.0	2.03514158528777
60.0	430.0	2.03514158528777
60.0	440.0	2.03514158528777
60.0	450.0	2.03514158528777
60.0	460.0	2.03514158528777
60.0	470.0	2.03514158528777
60.0	480.0	2.03514158528777
60.0	490.0	2.03514158528777
60.0	500.0	2.03514158528777
60.0	510.0	2.03514158528777
60.0	520.0	2.03514158528777
60.0	530.0	2.03514158528777
60.0	540.0	2.03514158528777
60.0	550.0	2.03514158528777
60.0	560.0	2.03514158528777
60.0	570.0	2.03514158528777
60.0	580.0	2.03514158528777
60.0	590.0	2.03514158528777
60.0	600.0	2.035254473039768
60.0	610.0	2.035467428779065
60.0	620.0	2.035913499714189
60.0	630.0	2.0371203473184454
60.0	640.0	2.037835798162002
60.0	650.0	2.0379095780392658
60.0	660.0	2.038375845936299
60.0	670.0	2.0393253158059252
60.0	680.0	2.040431380819547
60.0	690.0	2.0433091145213638
60.0	700.0	2.0454667116050897
60.0	710.0	2.0520025850643
60.0	720.0	2.0569498627797684
60.0	730.0	2.0630371761567714
60.0	740.0	2.069562847322867
60.0	750.0	2.074797079695887
60.0	760.0	2.0811909820412224
60.0	770.0	2.083961141665054
60.0	780.0	2.0885999385918126
60.0	790.0	2.0901933371125376
60.0	800.0	2.091265940309225
60.0	810.0	2.090112931966107
60.0	820.0	2.089734678000091
60.0	830.0	2.092580495497206
60.0	840.0	2.096298614474409
60.0	850.0	2.1036998687836994
60.0	860.0	2.1240855665086538
60.0	870.0	2.153816540993871
60.0	880.0	2.194553648271582
60.0	890.0	2.2007649604711577
60.0	900.0	2.2326758544748886
60.0	910.0	2.2638873882037003
60.0	920.0	2.271129599936458
60.0	930.0	2.276737218866315
60.0	940.0	2.272275865152145
60.0	950.0	2.276961671940518
60.0	960.0	2.2624417583957293
60.0	970.0	2.2512413691072317
60.0	980.0	2.2387535578203885
60.0	990.0	2.2495091040620734
60.0	1000.0	2.246042419977335
60.0	1010.0	2.249154141964107
60.0	1020.0	2.2206054447202472
60.0	1030.0	2.157812538299127
60.0	1040.0	2.1274130569841616
60.0	1050.0	2.1003513090886554
60.0	1060.0	2.106521881760628
60.0	1070.0	2.090776134312627
60.0	1080.0	2.079643172744762
60.0	1090.0	2.0730612837203393
60.0	1100.0	2.068757138993969
60.0	1110.0	2.063159074238337
60.0	1120.0	2.063223860919796
60.0	1130.0	2.0632090559997773
60.0	1140.0	2.0617920448448035
60.0	1150.0	2.061257979254707
60.0	1160.0	2.0593985510432242
60.0	1170.0	2.0593465358226903
60.0	1180.0	2.058930897632156
60.0	1190.0	2.056146515696581
60.0	1200.0	2.052226609869805
60.0	1210.0	2.0521538709528317
60.0	1220.0	2.0501662927870528
60.0	1230.0	2.0492387619050207
60.0	1240.0	2.0485792939146656
60.0	1250.0	2.0477834946973017
60.0	1260.0	2.0469995334496085
60.0	1270.0	2.0468807484531073
60.0	1280.0	2.0458642802914015
60.0	1290.0	2.0453592029330316
60.0	1300.0	2.0445105359175986
60.0	1310.0	2.0434225414316027
60.0	1320.0	2.0433057830146835
60.0	1330.0	2.0435863652465884
60.0	1340.0	2.0455189957689646
60.0	1350.0	2.044862913041197
60.0	1360.0	2.0441001603617828
60.0	1370.0	2.0427936376294666
60.0	1380.0	2.0422089752610164
60.0	1390.0	2.04141000978674
60.0	1400.0	2.040196057611528
60.0	1410.0	2.039481854102919
60.0	1420.0	2.038546453475468
60.0	1430.0	2.0376492093048606
60.0	1440.0	2.03514158528777
60.0	1450.0	2.03514158528777
60.0	1460.0	2.03514158528777
60.0	1470.0	2.03514158528777
60.0	1480.0	2.03514158528777
60.0	1490.0	2.03514158528777
60.0	1500.0	2.03514158528777
60.0	1510.0	2.03514158528777
60.0	1520.0	2.03514158528777
60.0	1530.0	2.03514158528777
60.0	1540.0	2.03514158528777
60.0	1550.0	2.03514158528777
60.0	1560.0	2.03514158528777
60.0	1570.0	2.03514158528777
60.0	1580.0	2.03514158528777
60.0	1590.0	2.03514158528777
60.0	1600.0	2.03514158528777
60.0	1610.0	2.03514158528777
60.0	1620.0	2.03514158528777
60.0	1630.0	2.03514158528777
60.0	1640.0	2.03514158528777
60.0	1650.0	2.03514158528777
60.0	1660.0	2.03514158528777
60.0	1670.0	2.03514158528777
60.0	1680.0	2.03514158528777
60.0	1690.0	2.03514158528777
60.0	1700.0	2.03514158528777
60.0	1710.0	2.03514158528777
60.0	1720.0	2.03514158528777
60.0	1730.0	2.03514158528777
60.0	1740.0	2.03514158528777
60.0	1750.0	2.03514158528777
60.0	1760.0	2.03514158528777
60.0	1770.0	2.03514158528777
60.0	1780.0	2.03514158528777
60.0	1790.0	2.03514158528777
60.0	1800.0	2.03514158528777
60.0	1810.0	2.03514158528777
60.0	1820.0	2.03514158528777
60.0	1830.0	2.03514158528777
60.0	1840.0	2.03514158528777
60.0	1850.0	2.03514158528777
60.0	1860.0	2.03514158528777
70.0	50.0	2.03514158528777
70.0	60.0	2.03514158528777
70.0	70.0	2.03514158528777
70.0	80.0	2.03514158528777
70.0	90.0	2.03514158528777
70.0	100.0	2.03514158528777
70.0	110.0	2.03514158528777
70.0	120.0	2.03514158528777
70.0	130.0	2.03514158528777
70.0	140.0	2.03514158528777
70.0	150.0	2.03514158528777
70.0	160.0	2.03514158528777
70.0	170.0	2.03514158528777
70.0	180.0	2.03514158528777
70.0	190.0	2.03514158528777
70.0	200.0	2.03514158528777
70.0	210.0	2.03514158528777
70.0	220.0	2.03514158528777
70.0	230.0	2.03514158528777
70.0	240.0	2.03514158528777
70.0	250.0	2.03514158528777
70.0	260.0	2.03514158528777
70.0	270.0	2.03514158528777
70.0	280.0	2.03514158528777
70.0	290.0	2.03514158528777
70.0	300.0	2.03514158528777
70.0	310.0	2.03514158528777
70.0	320.0	2.03514158528777
70.0	330.0	2.03514158528777
70.0	340.0	2.03514158528777
70.0	350.0	2.03514158528777
70.0	360.0	2.03514158528777
70.0	370.0	2.03514158528777
70.0	380.0	2.03514158528777
70.0	390.0	2.03514158528777
70.0	400.0	2.03514158528777
70.0	410.0	2.03514158528777
70.0	420.0	2.03514158528777
70.0	430.0	2.03514158528777
70.0	440.0	2.03514158528777
70.0	450.0	2.03514158528777
70.0	460.0	2.03514158528777
70.0	470.0	2.03514158528777
70.0	480.0	2.03514158528777
70.0	490.0	2.03514158528777
70.0	500.0	2.035386422646265
70.0	510.0	2.035449062926589
70.0	520.0	2.035449062926589
70.0	530.0	2.035674309384891
70.0	540.0	2.0357243092942947
70.0	550.0	2.0357243092942947
70.0	560.0	2.0357243092942947
70.0	570.0	2.035986482467338
70.0	580.0	2.03604882400122
70.0	590.0	2.036073751945473
70.0	600.0	2.0360543149411443
70.0	610.0	2.036203719388955
70.0	620.0	2.0370635211172368
70.0	630.0	2.038668976797614
70.0	640.0	2.0414119906194452
70.0	650.0	2.0431835917476016
70.0	660.0	2.0452451158869493
70.0	670.0	2.0481179200919746
70.0	680.0	2.05189241628448
70.0	690.0	2.057390954546835
70.0	700.0	2.062966224894497
70.0	710.0	2.0753529566708386
70.0	720.0	2.0906890941170784
70.0	730.0	2.07974790974871
70.0	740.0	2.0941208447801656
70.0	750.0	2.109936223572387
70.0	760.0	2.114067861315108
70.0	770.0	2.1154014753403163
70.0	780.0	2.109935695539788
70.0	790.0	2.1164390233848502
70.0	800.0	2.129545992062126
70.0	810.0	2.1346458968153694
70.0	820.0	2.1279729263259624
70.0	830.0	2.1252817699897646
70.0	840.0	2.122711704517767
70.0	850.0	2.146569524616133
70.0	860.0	2.1741164651356715
70.0	870.0	2.184306729859186
70.0	880.0	2.1925718561308023
70.0	890.0	2.245144590136375
70.0	900.0	2.2618679018101555
70.0	910.0	2.2906581365308196
70.0	920.0	2.3000563713815785
70.0	930.0	2.288373896523979
70.0	940.0	2.2984838694597265
70.0	950.0	2.3015780763483584
70.0	960.0	2.295318719306614
70.0	970.0	2.278153386369434
70.0	980.0	2.2610267472339607
70.0	990.0	2.276974858434037
70.0	1000.0	2.269417860756972
70.0	1010.0	2.271198092676789
70.0	1020.0	2.2487463193842183
70.0	1030.0	2.184549988607369
70.0	1040.0	2.1431241858478325
70.0	1050.0	2.1211433213406385
70.0	1060.0	2.1198615272283146
70.0	1070.0	2.1008687593232995
70.0	1080.0	2.0881857833966326
70.0	1090.0	2.079390097876451
70.0	1100.0	2.0746545172635815
70.0	1110.0	2.069025315731852
70.0	1120.0	2.0682514513696235
70.0	1130.0	2.067905197714086
70.0	1140.0	2.06615972961408
70.0	1150.0	2.065795387431557
70.0	1160.0	2.0649103393806367
70.0	1170.0	2.0660792403432127
70.0	1180.0	2.0670408751437184
70.0	1190.0	2.0671132220513613
70.0	1200.0	2.066271721733216
70.0	1210.0	2.066512078364669
70.0	1220.0	2.0651436982417644
70.0	1230.0	2.064435304941304
70.0	1240.0	2.0646287954743645
70.0	1250.0	2.06532602371028
70.0	1260.0	2.0647168057368637
70.0	1270.0	2.0650473896680612
70.0	1280.0	2.063073586664897
70.0	1290.0	2.0610813589220536
70.0	1300.0	2.059100176954155
70.0	1310.0	2.05879559457633
70.0	1320.0	2.060070857571458
70.0	1330.0	2.062157726523669
70.0	1340.0	2.064028232447598
70.0	1350.0	2.0614137381491973
70.0	1360.0	2.059310711129086
70.0	1370.0	2.0564155700332583
70.0	1380.0	2.054207778967437
70.0	1390.0	2.0519843245043705
70.0	1400.0	2.0489598864635177
70.0	1410.0	2.0461359525986893
70.0	1420.0	2.0424849811916723
70.0	1430.0	2.039222105757983
70.0	1440.0	2.03514158528777
70.0	1450.0	2.03514158528777
70.0	1460.0	2.03514158528777
70.0	1470.0	2.03514158528777
70.0	1480.0	2.03514158528777
70.0	1490.0	2.03514158528777
70.0	1500.0	2.03514158528777
70.0	1510.0	2.03514158528777
70.0	1520.0	2.03514158528777
70.0	1530.0	2.03514158528777
70.0	1540.0	2.03514158528777
70.0	1550.0	2.03514158528777
70.0	1560.0	2.03514158528777
70.0	1570.0	2.03514158528777
70.0	1580.0	2.03514158528777
70.0	1590.0	2.03514158528777
70.0	1600.0	2.03514158528777
70.0	1610.0	2.03514158528777
70.0	1620.0	2.03514158528777
70.0	1630.0	2.03514158528777
70.0	1640.0	2.03514158528777
70.0	1650.0	2.03514158528777
70.0	1660.0	2.03514158528777
70.0	1670.0	2.03514158528777
70.0	1680.0	2.03514158528777
70.0	1690.0	2.03514158528777
70.0	1700.0	2.03514158528777
70.0	1710.0	2.03514158528777
70.0	1720.0	2.03514158528777
70.0	1730.0	2.03514158528777
70.0	1740.0	2.03514158528777
70.0	1750.0	2.03514158528777
70.0	1760.0	2.03514158528777
70.0	1770.0	2.03514158528777
70.0	1780.0	2.03514158528777
70.0	1790.0	2.03514158528777
70.0	1800.0	2.03514158528777
70.0	1810.0	2.03514158528777
70.0	1820.0	2.03514158528777
70.0	1830.0	2.03514158528777
70.0	1840.0	2.03514158528777
70.0	1850.0	2.03514158528777
70.0	1860.0	2.03514158528777
80.0	50.0	2.03514158528777
80.0	60.0	2.03514158528777
80.0	70.0	2.03514158528777
80.0	80.0	2.03514158528777
80.0	90.0	2.03514158528777
80.0	100.0	2.03514158528777
80.0	110.0	2.03514158528777
80.0	120.0	2.03514158528777
80.0	130.0	2.03514158528777
80.0	140.0	2.03514158528777
80.0	150.0	2.03514158528777
80.0	160.0	2.03514158528777
80.0	170.0	2.03514158528777
80.0	180.0	2.03514158528777
80.0	190.0	2.03514158528777
80.0	200.0	2.03514158528777
80.0	210.0	2.03514158528777
80.0	220.0	2.03514158528777
80.0	230.0	2.03514158528777
80.0	240.0	2.03514158528777
80.0	250.0	2.03514158528777
80.0	260.0	2.03514158528777
80.0	270.0	2.03514158528777
80.0	280.0	2.03514158528777
80.0	290.0	2.03514158528777
80.0	300.0	2.03514158528777
80.0	310.0	2.03514158528777
80.0	320.0	2.03514158528777
80.0	330.0	2.03514158528777
80.0	340.0	2.03514158528777
80.0	350.0	2.03514158528777
80.0	360.0	2.03514158528777
80.0	370.0	2.03514158528777
80.0	380.0	2.03514158528777
80.0	390.0	2.03514158528777
80.0	400.0	2.03514158528777
80.0	410.0	2.03514158528777
80.0	420.0	2.03514158528777
80.0	430.0	2.03514158528777
80.0	440.0	2.03514158528777
80.0	450.0	2.03514158528777
80.0	460.0	2.03514158528777
80.0	470.0	2.03514158528777
80.0	480.0	2.03514158528777
80.0	490.0	2.03514158528777
80.0	500.0	2.0371353520126294
80.0	510.0	2.0372366882667525
80.0	520.0	2.0372804626300947
80.0	530.0	2.037784426456923
80.0	540.0	2.0380176487598174
80.0	550.0	2.0379553889294373
80.0	560.0	2.0390055743956355
80.0	570.0	2.041603183243931
80.0	580.0	2.0427683660071465
80.0	590.0	2.0433685802761885
80.0	600.0	2.0428659503731668
80.0	610.0	2.045322853112442
80.0	620.0	2.0484235985675583
80.0	630.0	2.0527737141661744
80.0	640.0	2.05871355348825
80.0	650.0	2.0639431187168062
80.0	660.0	2.0672195759886383
80.0	670.0	2.0714148036535383
80.0	680.0	2.0778588644513807
80.0	690.0	2.092201349426033
80.0	700.0	2.0784397955334786
80.0	710.0	2.074467647173444
80.0	720.0	2.1053301768909614
80.0	730.0	2.136881356924725
80.0	740.0	2.1433118252707466
80.0	750.0	2.1286099812730104
80.0	760.0	2.13077740448844
80.0	770.0	2.120337585625231
80.0	780.0	2.1464219056495324
80.0	790.0	2.136303443717882
80.0	800.0	2.1466719259536493
80.0	810.0	2.131927907772129
80.0	820.0	2.121552933579857
80.0	830.0	2.1328847853140243
80.0	840.0	2.1247325411494193
80.0	850.0	2.1370903961215095
80.0	860.0	2.147177332010956
80.0	870.0	2.1764247480072045
80.0	880.0	2.2019337824833785
80.0	890.0	2.239493185550718
80.0	900.0	2.259058241699034
80.0	910.0	2.2923526663772917
80.0	920.0	2.2956496904039736
80.0	930.0	2.2957013558217065
80.0	940.0	2.304276639673475
80.0	950.0	2.3122557781287054
80.0	960.0	2.2997232542275383
80.0	970.0	2.288850496676928
80.0	980.0	2.267414374914256
80.0	990.0	2.2745138953872175
80.0	1000.0	2.2780886875133497
80.0	1010.0	2.272677360618409
80.0	1020.0	2.2550774680112955
80.0	1030.0	2.2013906084080563
80.0	1040.0	2.1552959696577108
80.0	1050.0	2.1303753622585018
80.0	1060.0	2.1492823775550627
80.0	1070.0	2.1303307292778406
80.0	1080.0	2.120037019473818
80.0	1090.0	2.1114153109867013
80.0	1100.0	2.106098585280455
80.0	1110.0	2.099550516791067
80.0	1120.0	2.0973746187047
80.0	1130.0	2.0963993214552086
80.0	1140.0	2.091974734947157
80.0	1150.0	2.0874287831065454
80.0	1160.0	2.082873145660381
80.0	1170.0	2.0835319996458965
80.0	1180.0	2.083932997889708
80.0	1190.0	2.0845351192474673
80.0	1200.0	2.0842465135287522
80.0	1210.0	2.084972233097017
80.0	1220.0	2.0833418742646175
80.0	1230.0	2.0827186211123294
80.0	1240.0	2.085248695959141
80.0	1250.0	2.0891584608283087
80.0	1260.0	2.0901895724636512
80.0	1270.0	2.0912190426315598
80.0	1280.0	2.0879625939252904
80.0	1290.0	2.085920697085678
80.0	1300.0	2.0830645244767654
80.0	1310.0	2.083922532377286
80.0	1320.0	2.0859439755052853
80.0	1330.0	2.0918078344939386
80.0	1340.0	2.0934804160310794
80.0	1350.0	2.0868341197725853
80.0	1360.0	2.082123998626027
80.0	1370.0	2.0766243857112237
80.0	1380.0	2.072258890632157
80.0	1390.0	2.0687839484791266
80.0	1400.0	2.0640163030890633
80.0	1410.0	2.058356659807696
80.0	1420.0	2.0499944006946342
80.0	1430.0	2.0422956391349736
80.0	1440.0	2.03514158528777
80.0	1450.0	2.03514158528777
80.0	1460.0	2.03514158528777
80.0	1470.0	2.03514158528777
80.0	1480.0	2.03514158528777
80.0	1490.0	2.03514158528777
80.0	1500.0	2.03514158528777
80.0	1510.0	2.03514158528777
80.0	1520.0	2.03514158528777
80.0	1530.0	2.03514158528777
80.0	1540.0	2.03514158528777
80.0	1550.0	2.03514158528777
80.0	1560.0	2.03514158528777
80.0	1570.0	2.03514158528777
80.0	1580.0	2.03514158528777
80.0	1590.0	2.03514158528777
80.0	1600.0	2.03514158528777
80.0	1610.0	2.03514158528777
80.0	1620.0	2.03514158528777
80.0	1630.0	2.03514158528777
80.0	1640.0	2.03514158528777
80.0	1650.0	2.03514158528777
80.0	1660.0	2.03514158528777
80.0	1670.0	2.03514158528777
80.0	1680.0	2.03514158528777
80.0	1690.0	2.03514158528777
80.0	1700.0	2.03514158528777
80.0	1710.0	2.03514158528777
80.0	1720.0	2.03514158528777
80.0	1730.0	2.03514158528777
80.0	1740.0	2.03514158528777
80.0	1750.0	2.03514158528777
80.0	1760.0	2.03514158528777
80.0	1770.0	2.03514158528777
80.0	1780.0	2.03514158528777
80.0	1790.0	2.03514158528777
80.0	1800.0	2.03514158528777
80.0	1810.0	2.03514158528777
80.0	1820.0	2.03514158528777
80.0	1830.0	2.03514158528777
80.0	1840.0	2.03514158528777
80.0	1850.0	2.03514158528777
80.0	1860.0	2.03514158528777
90.0	50.0	2.03514158528777
90.0	60.0	2.03514158528777
90.0	70.0	2.03514158528777
90.0	80.0	2.03514158528777
90.0	90.0	2.03514158528777
90.0	100.0	2.03514158528777
90.0	110.0	2.03514158528777
90.0	120.0	2.03514158528777
90.0	130.0	2.03514158528777
90.0	140.0	2.03514158528777
90.0	150.0	2.03514158528777
90.0	160.0	2.03514158528777
90.0	170.0	2.03514158528777
90.0	180.0	2.03514158528777
90.0	190.0	2.03514158528777
90.0	200.0	2.03514158528777
90.0	210.0	2.03514158528777
90.0	220.0	2.03514158528777
90.0	230.0	2.03514158528777
90.0	240.0	2.03514158528777
90.0	250.0	2.03514158528777
90.0	260.0	2.03514158528777
90.0	270.0	2.03514158528777
90.0	280.0	2.03514158528777
90.0	290.0	2.03514158528777
90.0	300.0	2.03514158528777
90.0	310.0	2.03514158528777
90.0	320.0	2.03514158528777
90.0	330.0	2.03514158528777
90.0	340.0	2.03514158528777
90.0	350.0	2.03514158528777
90.0	360.0	2.03514158528777
90.0	370.0	2.03514158528777
90.0	380.0	2.03514158528777
90.0	390.0	2.03514158528777
90.0	400.0	2.03514158528777
90.0	410.0	2.03514158528777
90.0	420.0	2.03514158528777
90.0	430.0	2.03514158528777
90.0	440.0	2.03514158528777
90.0	450.0	2.03514158528777
90.0	460.0	2.03514158528777
90.0	470.0	2.03514158528777
90.0	480.0	2.03514158528777
90.0	490.0	2.03514158528777
90.0	500.0	2.0372365202275704
90.0	510.0	2.0375342657457254
90.0	520.0	2.037985953827234
90.0	530.0	2.038812893553018
90.0	540.0	2.0392758857482542
90.0	550.0	2.0393131042647172
90.0	560.0	2.041750534811487
90.0	570.0	2.0469799534173667
90.0	580.0	2.049840271502314
90.0	590.0	2.0532820144396293
90.0	600.0	2.0549022722355215
90.0	610.0	2.0607622629949662
90.0	620.0	2.0660135952896224
90.0	630.0	2.0724254301941154
90.0	640.0	2.0809076025666116
90.0	650.0	2.087650514817281
90.0	660.0	2.092159281053349
90.0	670.0	2.0983537074732834
90.0	680.0	2.1101385276158524
90.0	690.0	2.0879864591593718
90.0	700.0	2.093748621870203
90.0	710.0	2.1349994837973405
90.0	720.0	2.176095399858067
90.0	730.0	2.1780011751380943
90.0	740.0	2.162075243179164
90.0	750.0	2.1686060651934196
90.0	760.0	2.1780200903968674
90.0	770.0	2.17873820488791
90.0	780.0	2.203654316446914
90.0	790.0	2.198102252932325
90.0	800.0	2.1937343847939745
90.0	810.0	2.1994291965125443
90.0	820.0	2.1777727835132543
90.0	830.0	2.1938768189098448
90.0	840.0	2.176244879624227
90.0	850.0	2.189107362638747
90.0	860.0	2.206793835001822
90.0	870.0	2.2195277551160713
90.0	880.0	2.2368506888532695
90.0	890.0	2.2520614864418813
90.0	900.0	2.2777727022428262
90.0	910.0	2.294580472902665
90.0	920.0	2.284451389242953
90.0	930.0	2.288024598676989
90.0	940.0	2.2942591710053244
90.0	950.0	2.3018362117498645
90.0	960.0	2.291194030064009
90.0	970.0	2.2737906042261415
90.0	980.0	2.2569045910804815
90.0	990.0	2.2690582170008557
90.0	1000.0	2.2686088684555723
90.0	1010.0	2.260279107908558
90.0	1020.0	2.2371786105000937
90.0	1030.0	2.2144236597914526
90.0	1040.0	2.1614401910859016
90.0	1050.0	2.1395472150552575
90.0	1060.0	2.1636079574671894
90.0	1070.0	2.150379546974613
90.0	1080.0	2.1453915121114946
90.0	1090.0	2.1197946330858897
90.0	1100.0	2.129997520741634
90.0	1110.0	2.1338278090593024
90.0	1120.0	2.1306233260834366
90.0	1130.0	2.1218140291628202
90.0	1140.0	2.1074946003780726
90.0	1150.0	2.1312332835709045
90.0	1160.0	2.1198099713896905
90.0	1170.0	2.113908582197417
90.0	1180.0	2.1180158577464123
90.0	1190.0	2.1107780338117785
90.0	1200.0	2.106815542709741
90.0	1210.0	2.1050177521737634
90.0	1220.0	2.102318426858972
90.0	1230.0	2.100066015496949
90.0	1240.0	2.1012848399698316
90.0	1250.0	2.1050335550939288
90.0	1260.0	2.1078377937130215
90.0	1270.0	2.110543571028213
90.0	1280.0	2.107146674326965
90.0	1290.0	2.104100484417985
90.0	1300.0	2.10113404531692
90.0	1310.0	2.103369652623038
90.0	1320.0	2.108266126969456
90.0	1330.0	2.1155183497099523
90.0	1340.0	2.117290370216321
90.0	1350.0	2.108684068611338
90.0	1360.0	2.101132286209165
90.0	1370.0	2.0938504823787722
90.0	1380.0	2.0873771569723076
90.0	1390.0	2.0830836708800584
90.0	1400.0	2.0764093994661663
90.0	1410.0	2.0690353152258543
90.0	1420.0	2.056042551543701
90.0	1430.0	2.044521955617133
90.0	1440.0	2.03514158528777
90.0	1450.0	2.03514158528777
90.0	1460.0	2.03514158528777
90.0	1470.0	2.03514158528777
90.0	1480.0	2.03514158528777
90.0	1490.0	2.03514158528777
90.0	1500.0	2.03514158528777
90.0	1510.0	2.03514158528777
90.0	1520.0	2.03514158528777
90.0	1530.0	2.03514158528777
90.0	1540.0	2.03514158528777
90.0	1550.0	2.03514158528777
90.0	1560.0	2.03514158528777
90.0	1570.0	2.03514158528777
90.0	1580.0	2.03514158528777
90.0	1590.0	2.03514158528777
90.0	1600.0	2.03514158528777
90.0	1610.0	2.03514158528777
90.0	1620.0	2.03514158528777
90.0	1630.0	2.03514158528777
90.0	1640.0	2.03514158528777
90.0	1650.0	2.03514158528777
90.0	1660.0	2.03514158528777
90.0	1670.0	2.03514158528777
90.0	1680.0	2.03514158528777
90.0	1690.0	2.03514158528777
90.0	1700.0	2.03514158528777
90.0	1710.0	2.03514158528777
90.0	1720.0	2.03514158528777
90.0	1730.0	2.03514158528777
90.0	1740.0	2.03514158528777
90.0	1750.0	2.03514158528777
90.0	1760.0	2.03514158528777
90.0	1770.0	2.03514158528777
90.0	1780.0	2.03514158528777
90.0	1790.0	2.03514158528777
90.0	1800.0	2.03514158528777
90.0	1810.0	2.03514158528777
90.0	1820.0	2.03514158528777
90.0	1830.0	2.03514158528777
90.0	1840.0	2.03514158528777
90.0	1850.0	2.03514158528777
90.0	1860.0	2.03514158528777
100.0	50.0	2.03514158528777
100.0	60.0	2.03514158528777
100.0	70.0	2.03514158528777
100.0	80.0	2.03514158528777
100.0	90.0	2.03514158528777
100.0	100.0	2.03514158528777
100.0	110.0	2.03514158528777
100.0	120.0	2.03514158528777
100.0	130.0	2.03514158528777
100.0	140.0	2.03514158528777
100.0	150.0	2.03514158528777
100.0	160.0	2.03514158528777
100.0	170.0	2.03514158528777
100.0	180.0	2.03514158528777
100.0	190.0	2.03514158528777
100.0	200.0	2.03514158528777
100.0	210.0	2.03514158528777
100.0	220.0	2.03514158528777
100.0	230.0	2.03514158528777
100.0	240.0	2.03514158528777
100.0	250.0	2.03514158528777
100.0	260.0	2.03514158528777
100.0	270.0	2.03514158528777
100.0	280.0	2.03514158528777
100.0	290.0	2.03514158528777
100.0	300.0	2.03514158528777
100.0	310.0	2.03514158528777
100.0	320.0	2.03514158528777
100.0	330.0	2.03514158528777
100.0	340.0	2.03514158528777
100.0	350.0	2.03514158528777
100.0	360.0	2.03514158528777
100.0	370.0	2.03514158528777
100.0	380.0	2.03514158528777
100.0	390.0	2.03514158528777
100.0	400.0	2.03514158528777
100.0	410.0	2.03514158528777
100.0	420.0	2.03514158528777
100.0	430.0	2.03514158528777
100.0	440.0	2.03514158528777
100.0	450.0	2.03514158528777
100.0	460.0	2.03514158528777
100.0	470.0	2.03514158528777
100.0	480.0	2.03514158528777
100.0	490.0	2.03514158528777
100.0	500.0	2.0374293795039393
100.0	510.0	2.038460953028928
100.0	520.0	2.0396101920283556
100.0	530.0	2.0411371824218354
100.0	540.0	2.042371616581164
100.0	550.0	2.0432065312528347
100.0	560.0	2.0460139127005763
100.0	570.0	2.0513896439301176
100.0	580.0	2.054931161948544
100.0	590.0	2.059437302942234
100.0	600.0	2.062582985457919
100.0	610.0	2.0705827320060464
100.0	620.0	2.0783692559162827
100.0	630.0	2.0877448171824384
100.0	640.0	2.0974919342985885
100.0	650.0	2.1035455698379644
100.0	660.0	2.110510457886772
100.0	670.0	2.1217228181301784
100.0	680.0	2.1119797523428945
100.0	690.0	2.114083832074686
100.0	700.0	2.1562470529282463
100.0	710.0	2.205037462527043
100.0	720.0	2.1996351350202783
100.0	730.0	2.199501409633189
100.0	740.0	2.191023316770748
100.0	750.0	2.1878166150975003
100.0	760.0	2.2080745349993003
100.0	770.0	2.2146034589303185
100.0	780.0	2.23826353582601
100.0	790.0	2.2172318113066645
100.0	800.0	2.209971859999806
100.0	810.0	2.2139435930384845
100.0	820.0	2.2001990534736353
100.0	830.0	2.2139620162521716
100.0	840.0	2.1930247914933707
100.0	850.0	2.213560112145249
100.0	860.0	2.2243622980011586
100.0	870.0	2.2275358586062803
100.0	880.0	2.2459373152253934
100.0	890.0	2.2836231110359293
100.0	900.0	2.3005613708122685
100.0	910.0	2.3243521441153407
100.0	920.0	2.30200320308664
100.0	930.0	2.314741939763094
100.0	940.0	2.323952666059084
100.0	950.0	2.331390709827305
100.0	960.0	2.3238492500431627
100.0	970.0	2.2956534357808454
100.0	980.0	2.2789668500748483
100.0	990.0	2.2918756989596454
100.0	1000.0	2.275218248213688
100.0	1010.0	2.2757589986151645
100.0	1020.0	2.2524508029554253
100.0	1030.0	2.2310431968336517
100.0	1040.0	2.2045534371550635
100.0	1050.0	2.174570081853322
100.0	1060.0	2.2120948911157705
100.0	1070.0	2.2075849757625177
100.0	1080.0	2.198283638330254
100.0	1090.0	2.195948719062581
100.0	1100.0	2.1896317857993313
100.0	1110.0	2.1757624903768225
100.0	1120.0	2.1718952914327363
100.0	1130.0	2.1551770000481194
100.0	1140.0	2.1531450635050473
100.0	1150.0	2.1587300710070814
100.0	1160.0	2.141467915930748
100.0	1170.0	2.1351782888347146
100.0	1180.0	2.125985694340499
100.0	1190.0	2.1057734855635832
100.0	1200.0	2.1326700427570664
100.0	1210.0	2.125525026083099
100.0	1220.0	2.1194750989105406
100.0	1230.0	2.114898563971355
100.0	1240.0	2.114944036675488
100.0	1250.0	2.1174688042955037
100.0	1260.0	2.1217499712162695
100.0	1270.0	2.125261456331661
100.0	1280.0	2.123501905395769
100.0	1290.0	2.1205576090578346
100.0	1300.0	2.11860012789413
100.0	1310.0	2.121622808203419
100.0	1320.0	2.125826920304273
100.0	1330.0	2.132993101736322
100.0	1340.0	2.136160819786625
100.0	1350.0	2.126927911158201
100.0	1360.0	2.117498346845262
100.0	1370.0	2.1089707392426114
100.0	1380.0	2.099844723657512
100.0	1390.0	2.093279689181684
100.0	1400.0	2.0843232470928625
100.0	1410.0	2.0750080738285326
100.0	1420.0	2.0611088215574744
100.0	1430.0	2.0477633965695525
100.0	1440.0	2.03514158528777
100.0	1450.0	2.03514158528777
100.0	1460.0	2.03514158528777
100.0	1470.0	2.03514158528777
100.0	1480.0	2.03514158528777
100.0	1490.0	2.03514158528777
100.0	1500.0	2.03514158528777
100.0	1510.0	2.03514158528777
100.0	1520.0	2.03514158528777
100.0	1530.0	2.03514158528777
100.0	1540.0	2.03514158528777
100.0	1550.0	2.03514158528777
100.0	1560.0	2.03514158528777
100.0	1570.0	2.03514158528777
100.0	1580.0	2.03514158528777
100.0	1590.0	2.03514158528777
100.0	1600.0	2.03514158528777
100.0	1610.0	2.03514158528777
100.0	1620.0	2.03514158528777
100.0	1630.0	2.03514158528777
100.0	1640.0	2.03514158528777
100.0	1650.0	2.03514158528777
100.0	1660.0	2.03514158528777
100.0	1670.0	2.03514158528777
100.0	1680.0	2.03514158528777
100.0	1690.0	2.03514158528777
100.0	1700.0	2.03514158528777
100.0	1710.0	2.03514158528777
100.0	1720.0	2.03514158528777
100.0	1730.0	2.03514158528777
100.0	1740.0	2.03514158528777
100.0	1750.0	2.03514158528777
100.0	1760.0	2.03514158528777
100.0	1770.0	2.03514158528777
100.0	1780.0	2.03514158528777
100.0	1790.0	2.03514158528777
100.0	1800.0	2.03514158528777
100.0	1810.0	2.03514158528777
100.0	1820.0	2.03514158528777
100.0	1830.0	2.03514158528777
100.0	1840.0	2.03514158528777
100.0	1850.0	2.03514158528777
100.0	1860.0	2.03514158528777
110.0	50.0	2.03514158528777
110.0	60.0	2.03514158528777
110.0	70.0	2.03514158528777
110.0	80.0	2.03514158528777
110.0	90.0	2.03514158528777
110.0	100.0	2.03514158528777
110.0	110.0	2.03514158528777
110.0	120.0	2.03514158528777
110.0	130.0	2.03514158528777
110.0	140.0	2.03514158528777
110.0	150.0	2.03514158528777
110.0	160.0	2.03514158528777
110.0	170.0	2.03514158528777
110.0	180.0	2.03514158528777
110.0	190.0	2.03514158528777
110.0	200.0	2.03514158528777
110.0	210.0	2.03514158528777
110.0	220.0	2.03514158528777
110.0	230.0	2.03514158528777
110.0	240.0	2.03514158528777
110.0	250.0	2.03514158528777
110.0	260.0	2.03514158528777
110.0	270.0	2.03514158528777
110.0	280.0	2.03514158528777
110.0	290.0	2.03514158528777
110.0	300.0	2.03514158528777
110.0	310.0	2.03514158528777
110.0	320.0	2.03514158528777
110.0	330.0	2.03514158528777
110.0	340.0	2.03514158528777
110.0	350.0	2.03514158528777
110.0	360.0	2.03514158528777
110.0	370.0	2.03514158528777
110.0	380.0	2.03514158528777
110.0	390.0	2.03514158528777
110.0	400.0	2.03514158528777
110.0	410.0	2.03514158528777
110.0	420.0	2.03514158528777
110.0	430.0	2.03514158528777
110.0	440.0	2.03514158528777
110.0	450.0	2.03514158528777
110.0	460.0	2.03514158528777
110.0	470.0	2.03514158528777
110.0	480.0	2.03514158528777
110.0	490.0	2.03514158528777
110.0	500.0	2.0376754133187376
110.0	510.0	2.0395420558361783
110.0	520.0	2.0414941060579626
110.0	530.0	2.0438418573847783
110.0	540.0	2.0456082339250905
110.0	550.0	2.04741064838389
110.0	560.0	2.0509311511052988
110.0	570.0	2.0568739105692564
110.0	580.0	2.0607792423384614
110.0	590.0	2.066390867893985
110.0	600.0	2.0704110941332936
110.0	610.0	2.078074624865463
110.0	620.0	2.0860170715818804
110.0	630.0	2.0971443232315945
110.0	640.0	2.1081731000646093
110.0	650.0	2.115718819068888
110.0	660.0	2.1279278941905924
110.0	670.0	2.144312243061322
110.0	680.0	2.1191750182281206
110.0	690.0	2.1671085067666307
110.0	700.0	2.2054486598484124
110.0	710.0	2.212894697104772
110.0	720.0	2.2272429254085893
110.0	730.0	2.21299072643315
110.0	740.0	2.2011230093166883
110.0	750.0	2.199373942371708
110.0	760.0	2.225700004831188
110.0	770.0	2.2233022746528746
110.0	780.0	2.230998755581196
110.0	790.0	2.2091785684296568
110.0	800.0	2.2038132796022327
110.0	810.0	2.2076184235676286
110.0	820.0	2.1938393726905883
110.0	830.0	2.210101993631638
110.0	840.0	2.198170021412055
110.0	850.0	2.2013053318618336
110.0	860.0	2.2048673795044387
110.0	870.0	2.2210011127900118
110.0	880.0	2.2579352907219437
110.0	890.0	2.275059244681412
110.0	900.0	2.2893601988340992
110.0	910.0	2.3013724122881967
110.0	920.0	2.2929784812000693
110.0	930.0	2.312180352707046
110.0	940.0	2.3063460569863694
110.0	950.0	2.3158432448016057
110.0	960.0	2.3066130538307714
110.0	970.0	2.299890391481869
110.0	980.0	2.276500708630418
110.0	990.0	2.2749068452449888
110.0	1000.0	2.2651981440400264
110.0	1010.0	2.2600969703111975
110.0	1020.0	2.2365236269982427
110.0	1030.0	2.2276363734093554
110.0	1040.0	2.1890321494636544
110.0	1050.0	2.172845307681919
110.0	1060.0	2.1841346057963906
110.0	1070.0	2.183763859103114
110.0	1080.0	2.188392729967509
110.0	1090.0	2.196063167325275
110.0	1100.0	2.191864743851467
110.0	1110.0	2.186286023921024
110.0	1120.0	2.182633178183901
110.0	1130.0	2.196456756762725
110.0	1140.0	2.1880424812805437
110.0	1150.0	2.175905900832706
110.0	1160.0	2.169590793336994
110.0	1170.0	2.171013591726839
110.0	1180.0	2.1580406732898108
110.0	1190.0	2.1442799030223503
110.0	1200.0	2.1352690948025725
110.0	1210.0	2.1177201408764246
110.0	1220.0	2.13859522173714
110.0	1230.0	2.1330450922646595
110.0	1240.0	2.131572036112631
110.0	1250.0	2.1337497294742143
110.0	1260.0	2.1357445815429017
110.0	1270.0	2.138534319367777
110.0	1280.0	2.137245933529147
110.0	1290.0	2.1370330258611467
110.0	1300.0	2.134608069563501
110.0	1310.0	2.1363764459466323
110.0	1320.0	2.1390610786331274
110.0	1330.0	2.1465909359598103
110.0	1340.0	2.1485478070880393
110.0	1350.0	2.1384742494823947
110.0	1360.0	2.1279623831599683
110.0	1370.0	2.1189389377994003
110.0	1380.0	2.1068503838879726
110.0	1390.0	2.0980425111111614
110.0	1400.0	2.087800205722308
110.0	1410.0	2.077774291202672
110.0	1420.0	2.061785546534565
110.0	1430.0	2.0482217389967587
110.0	1440.0	2.03514158528777
110.0	1450.0	2.03514158528777
110.0	1460.0	2.03514158528777
110.0	1470.0	2.03514158528777
110.0	1480.0	2.03514158528777
110.0	1490.0	2.03514158528777
110.0	1500.0	2.03514158528777
110.0	1510.0	2.03514158528777
110.0	1520.0	2.03514158528777
110.0	1530.0	2.03514158528777
110.0	1540.0	2.03514158528777
110.0	1550.0	2.03514158528777
110.0	1560.0	2.03514158528777
110.0	1570.0	2.03514158528777
110.0	1580.0	2.03514158528777
110.0	1590.0	2.03514158528777
110.0	1600.0	2.03514158528777
110.0	1610.0	2.03514158528777
110.0	1620.0	2.03514158528777
110.0	1630.0	2.03514158528777
110.0	1640.0	2.03514158528777
110.0	1650.0	2.03514158528777
110.0	1660.0	2.03514158528777
110.0	1670.0	2.03514158528777
110.0	1680.0	2.03514158528777
110.0	1690.0	2.03514158528777
110.0	1700.0	2.03514158528777
110.0	1710.0	2.03514158528777
110.0	1720.0	2.03514158528777
110.0	1730.0	2.03514158528777
110.0	1740.0	2.03514158528777
110.0	1750.0	2.03514158528777
110.0	1760.0	2.03514158528777
110.0	1770.0	2.03514158528777
110.0	1780.0	2.03514158528777
110.0	1790.0	2.03514158528777
110.0	1800.0	2.03514158528777
110.0	1810.0	2.03514158528777
110.0	1820.0	2.03514158528777
110.0	1830.0	2.03514158528777
110.0	1840.0	2.03514158528777
110.0	1850.0	2.03514158528777
110.0	1860.0	2.03514158528777
120.0	50.0	2.03514158528777
120.0	60.0	2.03514158528777
120.0	70.0	2.03514158528777
120.0	80.0	2.03514158528777
120.0	90.0	2.03514158528777
120.0	100.0	2.03514158528777
120.0	110.0	2.03514158528777
120.0	120.0	2.03514158528777
120.0	130.0	2.03514158528777
120.0	140.0	2.03514158528777
120.0	150.0	2.03514158528777
120.0	160.0	2.03514158528777
120.0	170.0	2.03514158528777
120.0	180.0	2.03514158528777
120.0	190.0	2.03514158528777
120.0	200.0	2.03514158528777
120.0	210.0	2.03514158528777
120.0	220.0	2.03514158528777
120.0	230.0	2.03514158528777
120.0	240.0	2.03514158528777
120.0	250.0	2.03514158528777
120.0	260.0	2.03514158528777
120.0	270.0	2.03514158528777
120.0	280.0	2.03514158528777
120.0	290.0	2.03514158528777
120.0	300.0	2.03514158528777
120.0	310.0	2.03514158528777
120.0	320.0	2.03514158528777
120.0	330.0	2.03514158528777
120.0	340.0	2.03514158528777
120.0	350.0	2.03514158528777
120.0	360.0	2.03514158528777
120.0	370.0	2.03514158528777
120.0	380.0	2.03514158528777
120.0	390.0	2.03514158528777
120.0	400.0	2.03514158528777
120.0	410.0	2.03514158528777
120.0	420.0	2.03514158528777
120.0	430.0	2.03514158528777
120.0	440.0	2.03514158528777
120.0	450.0	2.03514158528777
120.0	460.0	2.03514158528777
120.0	470.0	2.03514158528777
120.0	480.0	2.03514158528777
120.0	490.0	2.03514158528777
120.0	500.0	2.03801026203961
120.0	510.0	2.0403508219955504
120.0	520.0	2.042391342387088
120.0	530.0	2.045878317129312
120.0	540.0	2.048941130631156
120.0	550.0	2.0519541104421597
120.0	560.0	2.0558852019182066
120.0	570.0	2.062258664484683
120.0	580.0	2.0659937444930394
120.0	590.0	2.071584273306996
120.0	600.0	2.0762560048685508
120.0	610.0	2.0854678197046326
120.0	620.0	2.094632070679435
120.0	630.0	2.1065511839138447
120.0	640.0	2.1189120508467987
120.0	650.0	2.1271997742862183
120.0	660.0	2.142654336530141
120.0	670.0	2.139187981324011
120.0	680.0	2.1582314401470275
120.0	690.0	2.19894165468683
120.0	700.0	2.2175348410194955
120.0	710.0	2.231796931001059
120.0	720.0	2.2164282645289664
120.0	730.0	2.197865186706103
120.0	740.0	2.1776468372460296
120.0	750.0	2.196939617208835
120.0	760.0	2.208467716674591
120.0	770.0	2.202230095809328
120.0	780.0	2.2073445576931383
120.0	790.0	2.1858276047664074
120.0	800.0	2.191462429177071
120.0	810.0	2.1965334797803453
120.0	820.0	2.1952230204095584
120.0	830.0	2.1998757690647106
120.0	840.0	2.1936698380032373
120.0	850.0	2.20959286971989
120.0	860.0	2.215949073104074
120.0	870.0	2.229350843740662
120.0	880.0	2.2466374013601125
120.0	890.0	2.2795836842421977
120.0	900.0	2.2858076240338874
120.0	910.0	2.300011267697927
120.0	920.0	2.2941774422816823
120.0	930.0	2.3016661563723093
120.0	940.0	2.304886641669086
120.0	950.0	2.310101345732254
120.0	960.0	2.3032857140578367
120.0	970.0	2.2976285715956926
120.0	980.0	2.2769263270081415
120.0	990.0	2.2720825063500483
120.0	1000.0	2.2654718915384158
120.0	1010.0	2.25565553995894
120.0	1020.0	2.2343079682594125
120.0	1030.0	2.2342715393787165
120.0	1040.0	2.205489991494359
120.0	1050.0	2.1925363579021675
120.0	1060.0	2.2100348200673454
120.0	1070.0	2.2030522127196375
120.0	1080.0	2.218034901996373
120.0	1090.0	2.2243567230067303
120.0	1100.0	2.225115078915308
120.0	1110.0	2.2173045621280427
120.0	1120.0	2.2207067300749412
120.0	1130.0	2.2310219609261828
120.0	1140.0	2.220123487093328
120.0	1150.0	2.2092306398820902
120.0	1160.0	2.202400955092766
120.0	1170.0	2.1919730719555477
120.0	1180.0	2.192770872970027
120.0	1190.0	2.178107188206391
120.0	1200.0	2.1685908354084424
120.0	1210.0	2.1504463013931945
120.0	1220.0	2.137012890802322
120.0	1230.0	2.161420131832336
120.0	1240.0	2.153067114318821
120.0	1250.0	2.1487317670382584
120.0	1260.0	2.1484604140811676
120.0	1270.0	2.1491079421365193
120.0	1280.0	2.1471082397291017
120.0	1290.0	2.147645140051588
120.0	1300.0	2.144916212885802
120.0	1310.0	2.146303502136422
120.0	1320.0	2.148691514660815
120.0	1330.0	2.155765131183347
120.0	1340.0	2.1574268405625743
120.0	1350.0	2.147240753607852
120.0	1360.0	2.1362997641409853
120.0	1370.0	2.1255715337075296
120.0	1380.0	2.1140556659098424
120.0	1390.0	2.1039890229305533
120.0	1400.0	2.0926716454668353
120.0	1410.0	2.08054921440028
120.0	1420.0	2.06449777676618
120.0	1430.0	2.049202085438677
120.0	1440.0	2.03514158528777
120.0	1450.0	2.03514158528777
120.0	1460.0	2.03514158528777
120.0	1470.0	2.03514158528777
120.0	1480.0	2.03514158528777
120.0	1490.0	2.03514158528777
120.0	1500.0	2.03514158528777
120.0	1510.0	2.03514158528777
120.0	1520.0	2.03514158528777
120.0	1530.0	2.03514158528777
120.0	1540.0	2.03514158528777
120.0	1550.0	2.03514158528777
120.0	1560.0	2.03514158528777
120.0	1570.0	2.03514158528777
120.0	1580.0	2.03514158528777
120.0	1590.0	2.03514158528777
120.0	1600.0	2.03514158528777
120.0	1610.0	2.03514158528777
120.0	1620.0	2.03514158528777
120.0	1630.0	2.03514158528777
120.0	1640.0	2.03514158528777
120.0	1650.0	2.03514158528777
120.0	1660.0	2.03514158528777
120.0	1670.0	2.03514158528777
120.0	1680.0	2.03514158528777
120.0	1690.0	2.03514158528777
120.0	1700.0	2.03514158528777
120.0	1710.0	2.03514158528777
120.0	1720.0	2.03514158528777
120.0	1730.0	2.03514158528777
120.0	1740.0	2.03514158528777
120.0	1750.0	2.03514158528777
120.0	1760.0	2.03514158528777
120.0	1770.0	2.03514158528777
120.0	1780.0	2.03514158528777
120.0	1790.0	2.03514158528777
120.0	1800.0	2.03514158528777
120.0	1810.0	2.03514158528777
120.0	1820.0	2.03514158528777
120.0	1830.0	2.03514158528777
120.0	1840.0	2.03514158528777
120.0	1850.0	2.03514158528777
120.0	1860.0	2.03514158528777
130.0	50.0	2.03514158528777
130.0	60.0	2.03514158528777
130.0	70.0	2.03514158528777
130.0	80.0	2.03514158528777
130.0	90.0	2.03514158528777
130.0	100.0	2.03514158528777
130.0	110.0	2.03514158528777
130.0	120.0	2.03514158528777
130.0	130.0	2.03514158528777
130.0	140.0	2.03514158528777
130.0	150.0	2.03514158528777
130.0	160.0	2.03514158528777
130.0	170.0	2.03514158528777
130.0	180.0	2.03514158528777
130.0	190.0	2.03514158528777
130.0	200.0	2.03514158528777
130.0	210.0	2.03514158528777
130.0	220.0	2.03514158528777
130.0	230.0	2.03514158528777
130.0	240.0	2.03514158528777
130.0	250.0	2.03514158528777
130.0	260.0	2.03514158528777
130.0	270.0	2.03514158528777
130.0	280.0	2.03514158528777
130.0	290.0	2.03514158528777
130.0	300.0	2.03514158528777
130.0	310.0	2.03514158528777
130.0	320.0	2.03514158528777
130.0	330.0	2.03514158528777
130.0	340.0	2.03514158528777
130.0	350.0	2.03514158528777
130.0	360.0	2.03514158528777
130.0	370.0	2.03514158528777
130.0	380.0	2.03514158528777
130.0	390.0	2.03514158528777
130.0	400.0	2.03514158528777
130.0	410.0	2.03514158528777
130.0	420.0	2.03514158528777
130.0	430.0	2.03514158528777
130.0	440.0	2.03514158528777
130.0	450.0	2.03514158528777
130.0	460.0	2.03514158528777
130.0	470.0	2.03514158528777
130.0	480.0	2.03514158528777
130.0	490.0	2.03514158528777
130.0	500.0	2.0381372151713846
130.0	510.0	2.040562045416328
130.0	520.0	2.042743225575165
130.0	530.0	2.046524614854017
130.0	540.0	2.0498077667043195
130.0	550.0	2.0530408629613603
130.0	560.0	2.0568555815054927
130.0	570.0	2.06340996756152
130.0	580.0	2.0677390946089633
130.0	590.0	2.0735929215764357
130.0	600.0	2.0792398986054375
130.0	610.0	2.088613713748923
130.0	620.0	2.098532067094212
130.0	630.0	2.11186766476013
130.0	640.0	2.12669476489425
130.0	650.0	2.136410452598959
130.0	660.0	2.1335815275653274
130.0	670.0	2.1625002703213383
130.0	680.0	2.1904230702201732
130.0	690.0	2.1886315353378545
130.0	700.0	2.2096606856671848
130.0	710.0	2.192783245702258
130.0	720.0	2.191070930838731
130.0	730.0	2.1759359749511678
130.0	740.0	2.178977828012653
130.0	750.0	2.171156150284025
130.0	760.0	2.1668779891820544
130.0	770.0	2.161395532334906
130.0	780.0	2.1909011076776825
130.0	790.0	2.1713158373340313
130.0	800.0	2.153425182136307
130.0	810.0	2.1807869714468318
130.0	820.0	2.171711727664042
130.0	830.0	2.195428381592181
130.0	840.0	2.1799514098095956
130.0	850.0	2.201626651500695
130.0	860.0	2.2141999120998688
130.0	870.0	2.226258208820129
130.0	880.0	2.246280702375695
130.0	890.0	2.2631406313441937
130.0	900.0	2.270957317548963
130.0	910.0	2.279330176069675
130.0	920.0	2.295935782719853
130.0	930.0	2.29680209107684
130.0	940.0	2.2934767361249886
130.0	950.0	2.287969745009275
130.0	960.0	2.2848465438923826
130.0	970.0	2.289322471626653
130.0	980.0	2.271309260781923
130.0	990.0	2.273276544682641
130.0	1000.0	2.259803063504113
130.0	1010.0	2.249595462981161
130.0	1020.0	2.230359614213376
130.0	1030.0	2.2389155826832656
130.0	1040.0	2.2101065733230585
130.0	1050.0	2.1972866273233924
130.0	1060.0	2.21166210873946
130.0	1070.0	2.1942552637506143
130.0	1080.0	2.2024069093154344
130.0	1090.0	2.203871537609069
130.0	1100.0	2.2041769212677966
130.0	1110.0	2.1963448015688996
130.0	1120.0	2.200618994450466
130.0	1130.0	2.2147752763278508
130.0	1140.0	2.2048286244063346
130.0	1150.0	2.209180151054672
130.0	1160.0	2.1976297120901975
130.0	1170.0	2.1898405552793574
130.0	1180.0	2.1781867718919212
130.0	1190.0	2.1689329921714036
130.0	1200.0	2.1837565957796445
130.0	1210.0	2.1701393466006875
130.0	1220.0	2.1605096095777183
130.0	1230.0	2.1412375639581884
130.0	1240.0	2.1392883561100695
130.0	1250.0	2.1634872782846553
130.0	1260.0	2.1572858118848113
130.0	1270.0	2.1566692066017006
130.0	1280.0	2.155060827049703
130.0	1290.0	2.153870198989971
130.0	1300.0	2.150515696704792
130.0	1310.0	2.1509272063316733
130.0	1320.0	2.1535743972997006
130.0	1330.0	2.1592683682863982
130.0	1340.0	2.1613321216849095
130.0	1350.0	2.1504136430043217
130.0	1360.0	2.1392958261624515
130.0	1370.0	2.1281091245293178
130.0	1380.0	2.116120915982086
130.0	1390.0	2.1056490028235406
130.0	1400.0	2.093676485127752
130.0	1410.0	2.0816642701796306
130.0	1420.0	2.0650119937964235
130.0	1430.0	2.0496802512718837
130.0	1440.0	2.03514158528777
130.0	1450.0	2.03514158528777
130.0	1460.0	2.03514158528777
130.0	1470.0	2.03514158528777
130.0	1480.0	2.03514158528777
130.0	1490.0	2.03514158528777
130.0	1500.0	2.03514158528777
130.0	1510.0	2.03514158528777
130.0	1520.0	2.03514158528777
130.0	1530.0	2.03514158528777
130.0	1540.0	2.03514158528777
130.0	1550.0	2.03514158528777
130.0	1560.0	2.03514158528777
130.0	1570.0	2.03514158528777
130.0	1580.0	2.03514158528777
130.0	1590.0	2.03514158528777
130.0	1600.0	2.03514158528777
130.0	1610.0	2.03514158528777
130.0	1620.0	2.03514158528777
130.0	1630.0	2.03514158528777
130.0	1640.0	2.03514158528777
130.0	1650.0	2.03514158528777
130.0	1660.0	2.03514158528777
130.0	1670.0	2.03514158528777
130.0	1680.0	2.03514158528777
130.0	1690.0	2.03514158528777
130.0	1700.0	2.03514158528777
130.0	1710.0	2.03514158528777
130.0	1720.0	2.03514158528777
130.0	1730.0	2.03514158528777
130.0	1740.0	2.03514158528777
130.0	1750.0	2.03514158528777
130.0	1760.0	2.03514158528777
130.0	1770.0	2.03514158528777
130.0	1780.0	2.03514158528777
130.0	1790.0	2.03514158528777
130.0	1800.0	2.03514158528777
130.0	1810.0	2.03514158528777
130.0	1820.0	2.03514158528777
130.0	1830.0	2.03514158528777
130.0	1840.0	2.03514158528777
130.0	1850.0	2.03514158528777
130.0	1860.0	2.03514158528777
140.0	50.0	2.03514158528777
140.0	60.0	2.03514158528777
140.0	70.0	2.03514158528777
140.0	80.0	2.03514158528777
140.0	90.0	2.03514158528777
140.0	100.0	2.03514158528777
140.0	110.0	2.03514158528777
140.0	120.0	2.03514158528777
140.0	130.0	2.03514158528777
140.0	140.0	2.03514158528777
140.0	150.0	2.03514158528777
140.0	160.0	2.03514158528777
140.0	170.0	2.03514158528777
140.0	180.0	2.03514158528777
140.0	190.0	2.03514158528777
140.0	200.0	2.03514158528777
140.0	210.0	2.03514158528777
140.0	220.0	2.03514158528777
140.0	230.0	2.03514158528777
140.0	240.0	2.03514158528777
140.0	250.0	2.03514158528777
140.0	260.0	2.03514158528777
140.0	270.0	2.03514158528777
140.0	280.0	2.03514158528777
140.0	290.0	2.03514158528777
140.0	300.0	2.03514158528777
140.0	310.0	2.03514158528777
140.0	320.0	2.03514158528777
140.0	330.0	2.03514158528777
140.0	340.0	2.03514158528777
140.0	350.0	2.03514158528777
140.0	360.0	2.03514158528777
140.0	370.0	2.03514158528777
140.0	380.0	2.03514158528777
140.0	390.0	2.03514158528777
140.0	400.0	2.03514158528777
140.0	410.0	2.03514158528777
140.0	420.0	2.03514158528777
140.0	430.0	2.03514158528777
140.0	440.0	2.03514158528777
140.0	450.0	2.03514158528777
140.0	460.0	2.03514158528777
140.0	470.0	2.03514158528777
140.0	480.0	2.03514158528777
140.0	490.0	2.03514158528777
140.0	500.0	2.0384643885046074
140.0	510.0	2.040985901341516
140.0	520.0	2.0434037205898092
140.0	530.0	2.047050070944639
140.0	540.0	2.050407009151349
140.0	550.0	2.053945135817343
140.0	560.0	2.0580223036924035
140.0	570.0	2.064450846884964
140.0	580.0	2.0693440823231533
140.0	590.0	2.075542234759814
140.0	600.0	2.081217340034191
140.0	610.0	2.090792505539967
140.0	620.0	2.101011822402495
140.0	630.0	2.1145423360869824
140.0	640.0	2.1307467931870536
140.0	650.0	2.14807823371481
140.0	660.0	2.1454495512037055
140.0	670.0	2.2003135177377744
140.0	680.0	2.201432327856184
140.0	690.0	2.1848675472717605
140.0	700.0	2.202082180616864
140.0	710.0	2.1972040485810216
140.0	720.0	2.182036062087641
140.0	730.0	2.183213331009431
140.0	740.0	2.1680749146541562
140.0	750.0	2.1535698050854726
140.0	760.0	2.1744986621679563
140.0	770.0	2.1792420760031366
140.0	780.0	2.1846672768103392
140.0	790.0	2.1593238083156017
140.0	800.0	2.158165208438013
140.0	810.0	2.188077538248689
140.0	820.0	2.174312454396152
140.0	830.0	2.1924105813356185
140.0	840.0	2.174374067655472
140.0	850.0	2.2048845754116297
140.0	860.0	2.2099612275010685
140.0	870.0	2.213419956614217
140.0	880.0	2.2333815808455357
140.0	890.0	2.259123806558058
140.0	900.0	2.2709764387627835
140.0	910.0	2.2891918492114116
140.0	920.0	2.292288440114409
140.0	930.0	2.2861263653007833
140.0	940.0	2.285338280270848
140.0	950.0	2.27845350306023
140.0	960.0	2.276296959959585
140.0	970.0	2.27350551113623
140.0	980.0	2.2629273433828585
140.0	990.0	2.25149821972064
140.0	1000.0	2.2372674494676597
140.0	1010.0	2.224527836398928
140.0	1020.0	2.206565408578588
140.0	1030.0	2.217044893846968
140.0	1040.0	2.1930115058293063
140.0	1050.0	2.178702019724434
140.0	1060.0	2.1810681355018637
140.0	1070.0	2.1654103222641305
140.0	1080.0	2.1851807560361887
140.0	1090.0	2.1717607831419454
140.0	1100.0	2.1900983889368955
140.0	1110.0	2.196408483506342
140.0	1120.0	2.1943361758180133
140.0	1130.0	2.2073563560632774
140.0	1140.0	2.2106013708966996
140.0	1150.0	2.2289243267647434
140.0	1160.0	2.221877707600295
140.0	1170.0	2.206865720135928
140.0	1180.0	2.2026818866777766
140.0	1190.0	2.194735214795449
140.0	1200.0	2.204377667022177
140.0	1210.0	2.1992224632099378
140.0	1220.0	2.1705402341998763
140.0	1230.0	2.165053752201803
140.0	1240.0	2.1560665970680875
140.0	1250.0	2.1665204228008403
140.0	1260.0	2.1681514435933122
140.0	1270.0	2.1640904985777847
140.0	1280.0	2.1616819601768125
140.0	1290.0	2.158877107295507
140.0	1300.0	2.15527266918482
140.0	1310.0	2.154825734130444
140.0	1320.0	2.156558761341133
140.0	1330.0	2.161698236834435
140.0	1340.0	2.16283950718176
140.0	1350.0	2.1518747596557697
140.0	1360.0	2.140520650142348
140.0	1370.0	2.1293261727924113
140.0	1380.0	2.116858988116407
140.0	1390.0	2.10607410328125
140.0	1400.0	2.0938131711227066
140.0	1410.0	2.081317085669764
140.0	1420.0	2.0646637981220435
140.0	1430.0	2.0495034847415683
140.0	1440.0	2.03514158528777
140.0	1450.0	2.03514158528777
140.0	1460.0	2.03514158528777
140.0	1470.0	2.03514158528777
140.0	1480.0	2.03514158528777
140.0	1490.0	2.03514158528777
140.0	1500.0	2.03514158528777
140.0	1510.0	2.03514158528777
140.0	1520.0	2.03514158528777
140.0	1530.0	2.03514158528777
140.0	1540.0	2.03514158528777
140.0	1550.0	2.03514158528777
140.0	1560.0	2.03514158528777
140.0	1570.0	2.03514158528777
140.0	1580.0	2.03514158528777
140.0	1590.0	2.03514158528777
140.0	1600.0	2.03514158528777
140.0	1610.0	2.03514158528777
140.0	1620.0	2.03514158528777
140.0	1630.0	2.03514158528777
140.0	1640.0	2.03514158528777
140.0	1650.0	2.03514158528777
140.0	1660.0	2.03514158528777
140.0	1670.0	2.03514158528777
140.0	1680.0	2.03514158528777
140.0	1690.0	2.03514158528777
140.0	1700.0	2.03514158528777
140.0	1710.0	2.03514158528777
140.0	1720.0	2.03514158528777
140.0	1730.0	2.03514158528777
140.0	1740.0	2.03514158528777
140.0	1750.0	2.03514158528777
140.0	1760.0	2.03514158528777
140.0	1770.0	2.03514158528777
140.0	1780.0	2.03514158528777
140.0	1790.0	2.03514158528777
140.0	1800.0	2.03514158528777
140.0	1810.0	2.03514158528777
140.0	1820.0	2.03514158528777
140.0	1830.0	2.03514158528777
140.0	1840.0	2.03514158528777
140.0	1850.0	2.03514158528777
140.0	1860.0	2.03514158528777
150.0	50.0	2.03514158528777
150.0	60.0	2.03514158528777
150.0	70.0	2.03514158528777
150.0	80.0	2.03514158528777
150.0	90.0	2.03514158528777
150.0	100.0	2.03514158528777
150.0	110.0	2.03514158528777
150.0	120.0	2.03514158528777
150.0	130.0	2.03514158528777
150.0	140.0	2.03514158528777
150.0	150.0	2.03514158528777
150.0	160.0	2.03514158528777
150.0	170.0	2.03514158528777
150.0	180.0	2.03514158528777
150.0	190.0	2.03514158528777
150.0	200.0	2.03514158528777
150.0	210.0	2.03514158528777
150.0	220.0	2.03514158528777
150.0	230.0	2.03514158528777
150.0	240.0	2.03514158528777
150.0	250.0	2.03514158528777
150.0	260.0	2.03514158528777
150.0	270.0	2.03514158528777
150.0	280.0	2.03514158528777
150.0	290.0	2.03514158528777
150.0	300.0	2.03514158528777
150.0	310.0	2.03514158528777
150.0	320.0	2.03514158528777
150.0	330.0	2.03514158528777
150.0	340.0	2.03514158528777
150.0	350.0	2.03514158528777
150.0	360.0	2.03514158528777
150.0	370.0	2.03514158528777
150.0	380.0	2.03514158528777
150.0	390.0	2.03514158528777
150.0	400.0	2.03514158528777
150.0	410.0	2.03514158528777
150.0	420.0	2.03514158528777
150.0	430.0	2.03514158528777
150.0	440.0	2.03514158528777
150.0	450.0	2.03514158528777
150.0	460.0	2.03514158528777
150.0	470.0	2.03514158528777
150.0	480.0	2.03514158528777
150.0	490.0	2.03514158528777
150.0	500.0	2.038477567066822
150.0	510.0	2.041092493290218
150.0	520.0	2.0436710123073323
150.0	530.0	2.0474776272008333
150.0	540.0	2.051026884459558
150.0	550.0	2.0549626042173057
150.0	560.0	2.0595218028205298
150.0	570.0	2.0665850033777327
150.0	580.0	2.0721074302371165
150.0	590.0	2.0788601996321296
150.0	600.0	2.085603734231697
150.0	610.0	2.0950542680471145
150.0	620.0	2.105278816105099
150.0	630.0	2.1200525222100555
150.0	640.0	2.144042833694857
150.0	650.0	2.1363207575079146
150.0	660.0	2.1946158564390172
150.0	670.0	2.2395998916791973
150.0	680.0	2.211116519805559
150.0	690.0	2.1999422267566113
150.0	700.0	2.2084370640841375
150.0	710.0	2.1951341800455957
150.0	720.0	2.196422025572821
150.0	730.0	2.1842546547928587
150.0	740.0	2.1571848705497865
150.0	750.0	2.164541798351075
150.0	760.0	2.185947082852199
150.0	770.0	2.173430657922413
150.0	780.0	2.177753875381061
150.0	790.0	2.1567116285011534
150.0	800.0	2.1706908225782335
150.0	810.0	2.1950732164046003
150.0	820.0	2.178533464180726
150.0	830.0	2.1963942323098955
150.0	840.0	2.1925491926333742
150.0	850.0	2.2090311468762125
150.0	860.0	2.2213983055514532
150.0	870.0	2.2298946743388957
150.0	880.0	2.2408383773592897
150.0	890.0	2.26696426942537
150.0	900.0	2.28185667533625
150.0	910.0	2.2999659676161537
150.0	920.0	2.295307069660209
150.0	930.0	2.29396085152421
150.0	940.0	2.286802315208376
150.0	950.0	2.2824743920683885
150.0	960.0	2.2774235673066006
150.0	970.0	2.282202470729222
150.0	980.0	2.2662044688796157
150.0	990.0	2.2579117759809932
150.0	1000.0	2.2423989296883646
150.0	1010.0	2.2137331638718702
150.0	1020.0	2.214599258267009
150.0	1030.0	2.214745680579944
150.0	1040.0	2.1938962899589436
150.0	1050.0	2.1886897500729536
150.0	1060.0	2.1717200151359264
150.0	1070.0	2.1545830399918997
150.0	1080.0	2.1657215954563753
150.0	1090.0	2.1782250268573744
150.0	1100.0	2.1696706557269296
150.0	1110.0	2.168641603717061
150.0	1120.0	2.170056376588396
150.0	1130.0	2.1887990127581034
150.0	1140.0	2.1789622454158755
150.0	1150.0	2.2044063943779206
150.0	1160.0	2.2033684022760327
150.0	1170.0	2.1946018607139752
150.0	1180.0	2.1771940371967182
150.0	1190.0	2.171020733317981
150.0	1200.0	2.219567816575203
150.0	1210.0	2.206104045635522
150.0	1220.0	2.1908300524758655
150.0	1230.0	2.185100056325105
150.0	1240.0	2.1780498628548655
150.0	1250.0	2.1887213702209616
150.0	1260.0	2.185544815612032
150.0	1270.0	2.1747466790214647
150.0	1280.0	2.169031839087014
150.0	1290.0	2.1628741554047157
150.0	1300.0	2.156261291679254
150.0	1310.0	2.1561604024955265
150.0	1320.0	2.156365374199345
150.0	1330.0	2.1619830290079376
150.0	1340.0	2.1634759829956747
150.0	1350.0	2.152187204620608
150.0	1360.0	2.141383162748862
150.0	1370.0	2.1307067741436985
150.0	1380.0	2.117356024650817
150.0	1390.0	2.1060546248169802
150.0	1400.0	2.093318013470601
150.0	1410.0	2.0815453080771715
150.0	1420.0	2.064788691335835
150.0	1430.0	2.0506260368164275
150.0	1440.0	2.03514158528777
150.0	1450.0	2.03514158528777
150.0	1460.0	2.03514158528777
150.0	1470.0	2.03514158528777
150.0	1480.0	2.03514158528777
150.0	1490.0	2.03514158528777
150.0	1500.0	2.03514158528777
150.0	1510.0	2.03514158528777
150.0	1520.0	2.03514158528777
150.0	1530.0	2.03514158528777
150.0	1540.0	2.03514158528777
150.0	1550.0	2.03514158528777
150.0	1560.0	2.03514158528777
150.0	1570.0	2.03514158528777
150.0	1580.0	2.03514158528777
150.0	1590.0	2.03514158528777
150.0	1600.0	2.03514158528777
150.0	1610.0	2.03514158528777
150.0	1620.0	2.03514158528777
150.0	1630.0	2.03514158528777
150.0	1640.0	2.03514158528777
150.0	1650.0	2.03514158528777
150.0	1660.0	2.03514158528777
150.0	1670.0	2.03514158528777
150.0	1680.0	2.03514158528777
150.0	1690.0	2.03514158528777
150.0	1700.0	2.03514158528777
150.0	1710.0	2.03514158528777
150.0	1720.0	2.03514158528777
150.0	1730.0	2.03514158528777
150.0	1740.0	2.03514158528777
150.0	1750.0	2.03514158528777
150.0	1760.0	2.03514158528777
150.0	1770.0	2.03514158528777
150.0	1780.0	2.03514158528777
150.0	1790.0	2.03514158528777
150.0	1800.0	2.03514158528777
150.0	1810.0	2.03514158528777
150.0	1820.0	2.03514158528777
150.0	1830.0	2.03514158528777
150.0	1840.0	2.03514158528777
[truncated: 15,836 more rows]
