# Supplementary material for: Characterizing Visual Neurosurgical Expertise in Brain MRI Visualization Using Eye-Tracking and 3D Fractal Dimension Analysis
Source: J Eye Mov Res. 2026 Jun 2;19(3):62. doi: 10.3390/jemr19030062 (PMC13301434; doi:10.3390/jemr19030062)
Supplement: Supplementary file 1 [file jemr-19-00062-s001.zip › jemr-4253847-supplementary/Supplementary files/4_3DFDmapsCalculation/3DFD_Stimuli_BRN40/3DFDs_BRAIN_20_PATH_Empty Sella.png_Heatmap_100_10.csv]

50.0	50.0	2.03514158528777
50.0	60.0	2.03514158528777
50.0	70.0	2.03514158528777
50.0	80.0	2.03514158528777
50.0	90.0	2.03514158528777
50.0	100.0	2.03514158528777
50.0	110.0	2.03514158528777
50.0	120.0	2.03514158528777
50.0	130.0	2.03514158528777
50.0	140.0	2.03514158528777
50.0	150.0	2.03514158528777
50.0	160.0	2.03514158528777
50.0	170.0	2.03514158528777
50.0	180.0	2.03514158528777
50.0	190.0	2.03514158528777
50.0	200.0	2.03514158528777
50.0	210.0	2.03514158528777
50.0	220.0	2.03514158528777
50.0	230.0	2.03514158528777
50.0	240.0	2.03514158528777
50.0	250.0	2.03514158528777
50.0	260.0	2.03514158528777
50.0	270.0	2.03514158528777
50.0	280.0	2.03514158528777
50.0	290.0	2.03514158528777
50.0	300.0	2.03514158528777
50.0	310.0	2.03514158528777
50.0	320.0	2.03514158528777
50.0	330.0	2.03514158528777
50.0	340.0	2.03514158528777
50.0	350.0	2.1105798026307285
50.0	360.0	2.0933596493510858
50.0	370.0	2.0960347730314517
50.0	380.0	2.096577088932209
50.0	390.0	2.0963515756312336
50.0	400.0	2.0963759296515048
50.0	410.0	2.0999067077368196
50.0	420.0	2.101531829488406
50.0	430.0	2.1014737832566923
50.0	440.0	2.1030243725641236
50.0	450.0	2.050579941410171
50.0	460.0	2.0509126539918348
50.0	470.0	2.0528718265967996
50.0	480.0	2.0541661768005826
50.0	490.0	2.0551634744329976
50.0	500.0	2.056887013377952
50.0	510.0	2.0579287304636567
50.0	520.0	2.0602580491839557
50.0	530.0	2.0620691335282433
50.0	540.0	2.0649623817060516
50.0	550.0	2.068844115737856
50.0	560.0	2.072009293015544
50.0	570.0	2.0732552475144637
50.0	580.0	2.075542736320949
50.0	590.0	2.0773686976703902
50.0	600.0	2.078771177998257
50.0	610.0	2.0808572591180297
50.0	620.0	2.0831524469774263
50.0	630.0	2.086818747960716
50.0	640.0	2.067665153550975
50.0	650.0	2.0747739381875334
50.0	660.0	2.1024974640129726
50.0	670.0	2.0750900037942905
50.0	680.0	2.104958107315846
50.0	690.0	2.14349160809022
50.0	700.0	2.1756742760872525
50.0	710.0	2.2044020264694013
50.0	720.0	2.2036859574781027
50.0	730.0	2.206218793448737
50.0	740.0	2.216275124657837
50.0	750.0	2.226872057277746
50.0	760.0	2.2211947124966196
50.0	770.0	2.222774128725729
50.0	780.0	2.214971820445875
50.0	790.0	2.2114263531491027
50.0	800.0	2.209528876853894
50.0	810.0	2.189660981852825
50.0	820.0	2.1886642082940626
50.0	830.0	2.1889351693426558
50.0	840.0	2.182670600144632
50.0	850.0	2.1805422554164866
50.0	860.0	2.1764207760379004
50.0	870.0	2.1717551926792753
50.0	880.0	2.1737080797124655
50.0	890.0	2.171831192038218
50.0	900.0	2.1727440298394938
50.0	910.0	2.1703214886058766
50.0	920.0	2.163523015268337
50.0	930.0	2.1605180653708387
50.0	940.0	2.1613583150285063
50.0	950.0	2.1652114834536937
50.0	960.0	2.1693742962841243
50.0	970.0	2.1775798045237464
50.0	980.0	2.180673906062959
50.0	990.0	2.1821706509872265
50.0	1000.0	2.1828684785242287
50.0	1010.0	2.1814051484384502
50.0	1020.0	2.18226390405738
50.0	1030.0	2.1843748630394284
50.0	1040.0	2.1858890458695543
50.0	1050.0	2.187035719229952
50.0	1060.0	2.1855183099674034
50.0	1070.0	2.17936829891584
50.0	1080.0	2.174529289419522
50.0	1090.0	2.1784738994268604
50.0	1100.0	2.1757912213303627
50.0	1110.0	2.1636115343099984
50.0	1120.0	2.161757190383292
50.0	1130.0	2.1647245391827785
50.0	1140.0	2.166892399221886
50.0	1150.0	2.168383385391641
50.0	1160.0	2.1543572429105633
50.0	1170.0	2.1447834406095767
50.0	1180.0	2.1512203330939874
50.0	1190.0	2.1527760953661432
50.0	1200.0	2.1591697412197006
50.0	1210.0	2.167330478447164
50.0	1220.0	2.1709723893210655
50.0	1230.0	2.1698525154157484
50.0	1240.0	2.168821461998603
50.0	1250.0	2.1741629947219825
50.0	1260.0	2.1790638508869615
50.0	1270.0	2.165925207024584
50.0	1280.0	2.1650362078321734
50.0	1290.0	2.1628866454863993
50.0	1300.0	2.1545421308397814
50.0	1310.0	2.12989857555692
50.0	1320.0	2.112457742457185
50.0	1330.0	2.103010755144723
50.0	1340.0	2.087806955963386
50.0	1350.0	2.091723909623451
50.0	1360.0	2.079182017240649
50.0	1370.0	2.0763419365370996
50.0	1380.0	2.086775464687297
50.0	1390.0	2.0729036077647747
50.0	1400.0	2.0985983200457135
50.0	1410.0	2.093115109315898
50.0	1420.0	2.0910920823375294
50.0	1430.0	2.087954301906526
50.0	1440.0	2.0846904652626095
50.0	1450.0	2.080250801693153
50.0	1460.0	2.0775496747172393
50.0	1470.0	2.0730388102998494
50.0	1480.0	2.0691471011689764
50.0	1490.0	2.0665999717348935
50.0	1500.0	2.0639288989726423
50.0	1510.0	2.115052351062364
50.0	1520.0	2.1117903745156763
50.0	1530.0	2.093389016157379
50.0	1540.0	2.091074303545934
50.0	1550.0	2.0887705948011606
50.0	1560.0	2.086902208546733
50.0	1570.0	2.085131206180766
50.0	1580.0	2.0841348900141994
50.0	1590.0	2.082016776637945
50.0	1600.0	2.0803349402752582
50.0	1610.0	2.03514158528777
50.0	1620.0	2.03514158528777
50.0	1630.0	2.03514158528777
50.0	1640.0	2.03514158528777
50.0	1650.0	2.03514158528777
50.0	1660.0	2.03514158528777
50.0	1670.0	2.03514158528777
50.0	1680.0	2.03514158528777
50.0	1690.0	2.03514158528777
50.0	1700.0	2.03514158528777
50.0	1710.0	2.03514158528777
50.0	1720.0	2.03514158528777
50.0	1730.0	2.03514158528777
50.0	1740.0	2.03514158528777
50.0	1750.0	2.03514158528777
50.0	1760.0	2.03514158528777
50.0	1770.0	2.03514158528777
50.0	1780.0	2.03514158528777
50.0	1790.0	2.03514158528777
50.0	1800.0	2.03514158528777
50.0	1810.0	2.03514158528777
50.0	1820.0	2.03514158528777
50.0	1830.0	2.03514158528777
50.0	1840.0	2.03514158528777
50.0	1850.0	2.03514158528777
50.0	1860.0	2.03514158528777
60.0	50.0	2.03514158528777
60.0	60.0	2.03514158528777
60.0	70.0	2.03514158528777
60.0	80.0	2.03514158528777
60.0	90.0	2.03514158528777
60.0	100.0	2.03514158528777
60.0	110.0	2.03514158528777
60.0	120.0	2.03514158528777
60.0	130.0	2.03514158528777
60.0	140.0	2.03514158528777
60.0	150.0	2.03514158528777
60.0	160.0	2.03514158528777
60.0	170.0	2.03514158528777
60.0	180.0	2.03514158528777
60.0	190.0	2.03514158528777
60.0	200.0	2.03514158528777
60.0	210.0	2.03514158528777
60.0	220.0	2.03514158528777
60.0	230.0	2.03514158528777
60.0	240.0	2.03514158528777
60.0	250.0	2.03514158528777
60.0	260.0	2.03514158528777
60.0	270.0	2.03514158528777
60.0	280.0	2.03514158528777
60.0	290.0	2.03514158528777
60.0	300.0	2.03514158528777
60.0	310.0	2.03514158528777
60.0	320.0	2.03514158528777
60.0	330.0	2.03514158528777
60.0	340.0	2.03514158528777
60.0	350.0	2.1106083919895604
60.0	360.0	2.0934243265628374
60.0	370.0	2.0962758372953223
60.0	380.0	2.0967712497719218
60.0	390.0	2.096638576336233
60.0	400.0	2.09681295495054
60.0	410.0	2.100541641636658
60.0	420.0	2.1022192424250434
60.0	430.0	2.102044636060917
60.0	440.0	2.1036856625868574
60.0	450.0	2.0515244684483642
60.0	460.0	2.0516494326443047
60.0	470.0	2.0537474139293703
60.0	480.0	2.0553015000171673
60.0	490.0	2.0564310242624826
60.0	500.0	2.0586312399673776
60.0	510.0	2.060437101734917
60.0	520.0	2.063780794816461
60.0	530.0	2.0661509321411926
60.0	540.0	2.069604480257083
60.0	550.0	2.0734576903779893
60.0	560.0	2.0768444527423364
60.0	570.0	2.078734441079917
60.0	580.0	2.082621649592668
60.0	590.0	2.0851582305847955
60.0	600.0	2.086973995173448
60.0	610.0	2.0902442501165805
60.0	620.0	2.0933073667357744
60.0	630.0	2.0765947334259267
60.0	640.0	2.0856068988436887
60.0	650.0	2.0916556043552386
60.0	660.0	2.075725238072699
60.0	670.0	2.121818930069189
60.0	680.0	2.151445856967414
60.0	690.0	2.1853929515851225
60.0	700.0	2.1989341054787532
60.0	710.0	2.1959208267949273
60.0	720.0	2.2244177506602827
60.0	730.0	2.2233268060029028
60.0	740.0	2.2203411417903736
60.0	750.0	2.2183988818413796
60.0	760.0	2.2299057644862876
60.0	770.0	2.221855891314447
60.0	780.0	2.2195881854045147
60.0	790.0	2.2130549395014816
60.0	800.0	2.205110207699623
60.0	810.0	2.193586695578058
60.0	820.0	2.1934576877424212
60.0	830.0	2.1865102857768575
60.0	840.0	2.189283991360337
60.0	850.0	2.188993261697893
60.0	860.0	2.1950153773744194
60.0	870.0	2.1922487301695925
60.0	880.0	2.191915182152605
60.0	890.0	2.1821815735114938
60.0	900.0	2.1887780448842142
60.0	910.0	2.1889037164094205
60.0	920.0	2.1872427960177117
60.0	930.0	2.1825106925749376
60.0	940.0	2.17932319396285
60.0	950.0	2.1802611527759788
60.0	960.0	2.175666428013917
60.0	970.0	2.1791588248916587
60.0	980.0	2.187872538894732
60.0	990.0	2.1842220772257255
60.0	1000.0	2.185553000170476
60.0	1010.0	2.1863520516882926
60.0	1020.0	2.1881128826347447
60.0	1030.0	2.1878862518529507
60.0	1040.0	2.1919939313368455
60.0	1050.0	2.192091579213437
60.0	1060.0	2.187870762130931
60.0	1070.0	2.176606790816876
60.0	1080.0	2.1705180582734207
60.0	1090.0	2.171084327210386
60.0	1100.0	2.171821517893764
60.0	1110.0	2.1728771899576493
60.0	1120.0	2.16966840403024
60.0	1130.0	2.1735956105531757
60.0	1140.0	2.175981786309765
60.0	1150.0	2.16649755813486
60.0	1160.0	2.1654394353056285
60.0	1170.0	2.1608674825040506
60.0	1180.0	2.169919580760321
60.0	1190.0	2.166729893577493
60.0	1200.0	2.164510281293685
60.0	1210.0	2.1670742457554337
60.0	1220.0	2.1664403960025926
60.0	1230.0	2.169241737763341
60.0	1240.0	2.170439986374627
60.0	1250.0	2.176140681077526
60.0	1260.0	2.1782289461602717
60.0	1270.0	2.185497553386064
60.0	1280.0	2.1720679828216882
60.0	1290.0	2.1628494154386586
60.0	1300.0	2.1559913930928656
60.0	1310.0	2.1506298932107217
60.0	1320.0	2.149602878659511
60.0	1330.0	2.1294283561023835
60.0	1340.0	2.1151995752398927
60.0	1350.0	2.0899176105262938
60.0	1360.0	2.0598536655066595
60.0	1370.0	2.0850969964648933
60.0	1380.0	2.076640018030576
60.0	1390.0	2.092170463591647
60.0	1400.0	2.0784756902208494
60.0	1410.0	2.101021904497944
60.0	1420.0	2.0970806962270294
60.0	1430.0	2.0940564582377603
60.0	1440.0	2.0902411929388807
60.0	1450.0	2.0849846151292715
60.0	1460.0	2.081627894676942
60.0	1470.0	2.075914570710837
60.0	1480.0	2.071844569205064
60.0	1490.0	2.0692234251355712
60.0	1500.0	2.066128823449972
60.0	1510.0	2.1166317369009966
60.0	1520.0	2.1132156013837142
60.0	1530.0	2.094234753207934
60.0	1540.0	2.091504897961547
60.0	1550.0	2.089274574425265
60.0	1560.0	2.0874490448398872
60.0	1570.0	2.085439298148942
60.0	1580.0	2.0840457649543143
60.0	1590.0	2.081795591514334
60.0	1600.0	2.0802371483620696
60.0	1610.0	2.03514158528777
60.0	1620.0	2.03514158528777
60.0	1630.0	2.03514158528777
60.0	1640.0	2.03514158528777
60.0	1650.0	2.03514158528777
60.0	1660.0	2.03514158528777
60.0	1670.0	2.03514158528777
60.0	1680.0	2.03514158528777
60.0	1690.0	2.03514158528777
60.0	1700.0	2.03514158528777
60.0	1710.0	2.03514158528777
60.0	1720.0	2.03514158528777
60.0	1730.0	2.03514158528777
60.0	1740.0	2.03514158528777
60.0	1750.0	2.03514158528777
60.0	1760.0	2.03514158528777
60.0	1770.0	2.03514158528777
60.0	1780.0	2.03514158528777
60.0	1790.0	2.03514158528777
60.0	1800.0	2.03514158528777
60.0	1810.0	2.03514158528777
60.0	1820.0	2.03514158528777
60.0	1830.0	2.03514158528777
60.0	1840.0	2.03514158528777
60.0	1850.0	2.03514158528777
60.0	1860.0	2.03514158528777
70.0	50.0	2.03514158528777
70.0	60.0	2.03514158528777
70.0	70.0	2.03514158528777
70.0	80.0	2.03514158528777
70.0	90.0	2.03514158528777
70.0	100.0	2.03514158528777
70.0	110.0	2.03514158528777
70.0	120.0	2.03514158528777
70.0	130.0	2.03514158528777
70.0	140.0	2.03514158528777
70.0	150.0	2.03514158528777
70.0	160.0	2.03514158528777
70.0	170.0	2.03514158528777
70.0	180.0	2.03514158528777
70.0	190.0	2.03514158528777
70.0	200.0	2.03514158528777
70.0	210.0	2.03514158528777
70.0	220.0	2.03514158528777
70.0	230.0	2.03514158528777
70.0	240.0	2.03514158528777
70.0	250.0	2.03514158528777
70.0	260.0	2.03514158528777
70.0	270.0	2.03514158528777
70.0	280.0	2.03514158528777
70.0	290.0	2.03514158528777
70.0	300.0	2.03514158528777
70.0	310.0	2.03514158528777
70.0	320.0	2.03514158528777
70.0	330.0	2.03514158528777
70.0	340.0	2.03514158528777
70.0	350.0	2.1112095963923183
70.0	360.0	2.093485723709691
70.0	370.0	2.097182891686008
70.0	380.0	2.097814496955779
70.0	390.0	2.0978576729097247
70.0	400.0	2.0983958148631427
70.0	410.0	2.1024696131494514
70.0	420.0	2.104327773682983
70.0	430.0	2.104474113266466
70.0	440.0	2.1066068532116575
70.0	450.0	2.0543678759115562
70.0	460.0	2.054606067913724
70.0	470.0	2.0567538570737622
70.0	480.0	2.058588001704409
70.0	490.0	2.0594334067011593
70.0	500.0	2.061066157365065
70.0	510.0	2.062403183347477
70.0	520.0	2.065163502451503
70.0	530.0	2.0680319115601384
70.0	540.0	2.0713691566298094
70.0	550.0	2.0757555119342257
70.0	560.0	2.0800036073259336
70.0	570.0	2.0827193063752474
70.0	580.0	2.0867650837363434
70.0	590.0	2.090833053278977
70.0	600.0	2.095436756340802
70.0	610.0	2.100915794877936
70.0	620.0	2.0867373607179602
70.0	630.0	2.095301196276458
70.0	640.0	2.077300089420669
70.0	650.0	2.088441141359113
70.0	660.0	2.128825211708326
70.0	670.0	2.1704839462427605
70.0	680.0	2.182910843170902
70.0	690.0	2.1929172408155715
70.0	700.0	2.207524551222209
70.0	710.0	2.2052035685909197
70.0	720.0	2.2089407011228843
70.0	730.0	2.213237826098525
70.0	740.0	2.2292370317603667
70.0	750.0	2.2231802325946735
70.0	760.0	2.2201730442520846
70.0	770.0	2.2209493100094964
70.0	780.0	2.205444698124511
70.0	790.0	2.202959157186933
70.0	800.0	2.2070953816006393
70.0	810.0	2.198094884699404
70.0	820.0	2.199707337801241
70.0	830.0	2.1982835485759824
70.0	840.0	2.199153850673174
70.0	850.0	2.1904956358968084
70.0	860.0	2.1871750168057944
70.0	870.0	2.19505006632637
70.0	880.0	2.194937070164136
70.0	890.0	2.1829571305360402
70.0	900.0	2.183642807338862
70.0	910.0	2.178171062682208
70.0	920.0	2.1773660784559037
70.0	930.0	2.175548143337914
70.0	940.0	2.1697997583338107
70.0	950.0	2.178864368067366
70.0	960.0	2.1736705017094784
70.0	970.0	2.1709722496184853
70.0	980.0	2.1835712123870805
70.0	990.0	2.1823380205228635
70.0	1000.0	2.17853207830664
70.0	1010.0	2.1741967016567063
70.0	1020.0	2.173037675290677
70.0	1030.0	2.170845575784278
70.0	1040.0	2.170289862024247
70.0	1050.0	2.1689135551437833
70.0	1060.0	2.166885900477022
70.0	1070.0	2.16007567923543
70.0	1080.0	2.1555298452348888
70.0	1090.0	2.1613075400453745
70.0	1100.0	2.1593856673650595
70.0	1110.0	2.162710733604775
70.0	1120.0	2.1639032814227828
70.0	1130.0	2.1625391220717014
70.0	1140.0	2.1735332173709394
70.0	1150.0	2.178110150943443
70.0	1160.0	2.173095099752407
70.0	1170.0	2.166369319023016
70.0	1180.0	2.1691087137694356
70.0	1190.0	2.1669905948857884
70.0	1200.0	2.1754904432147377
70.0	1210.0	2.177485574649257
70.0	1220.0	2.1714163727062594
70.0	1230.0	2.1640260002632306
70.0	1240.0	2.1652066345037833
70.0	1250.0	2.1704253065803605
70.0	1260.0	2.1882828336077984
70.0	1270.0	2.1821314315948594
70.0	1280.0	2.1703783932528062
70.0	1290.0	2.1646141278045246
70.0	1300.0	2.1559468393660732
70.0	1310.0	2.152156714850647
70.0	1320.0	2.1547274133081435
70.0	1330.0	2.153634770694574
70.0	1340.0	2.139456946347031
70.0	1350.0	2.127557692554763
70.0	1360.0	2.108637089340215
70.0	1370.0	2.066895754275675
70.0	1380.0	2.0786667451206853
70.0	1390.0	2.0981718053067713
70.0	1400.0	2.108645037436499
70.0	1410.0	2.0914035331116434
70.0	1420.0	2.081588594855481
70.0	1430.0	2.1009935708827694
70.0	1440.0	2.0964971563296118
70.0	1450.0	2.0903630006759775
70.0	1460.0	2.086521872702618
70.0	1470.0	2.0795741621601627
70.0	1480.0	2.07438072614925
70.0	1490.0	2.07123778082496
70.0	1500.0	2.0678632618396415
70.0	1510.0	2.117712803382292
70.0	1520.0	2.1140691557163187
70.0	1530.0	2.0947764860066815
70.0	1540.0	2.091874299141563
70.0	1550.0	2.089576320450102
70.0	1560.0	2.087767102521206
70.0	1570.0	2.0855976703534442
70.0	1580.0	2.0838902281759704
70.0	1590.0	2.081570124328082
70.0	1600.0	2.080071448301692
70.0	1610.0	2.03514158528777
70.0	1620.0	2.03514158528777
70.0	1630.0	2.03514158528777
70.0	1640.0	2.03514158528777
70.0	1650.0	2.03514158528777
70.0	1660.0	2.03514158528777
70.0	1670.0	2.03514158528777
70.0	1680.0	2.03514158528777
70.0	1690.0	2.03514158528777
70.0	1700.0	2.03514158528777
70.0	1710.0	2.03514158528777
70.0	1720.0	2.03514158528777
70.0	1730.0	2.03514158528777
70.0	1740.0	2.03514158528777
70.0	1750.0	2.03514158528777
70.0	1760.0	2.03514158528777
70.0	1770.0	2.03514158528777
70.0	1780.0	2.03514158528777
70.0	1790.0	2.03514158528777
70.0	1800.0	2.03514158528777
70.0	1810.0	2.03514158528777
70.0	1820.0	2.03514158528777
70.0	1830.0	2.03514158528777
70.0	1840.0	2.03514158528777
70.0	1850.0	2.03514158528777
70.0	1860.0	2.03514158528777
80.0	50.0	2.03514158528777
80.0	60.0	2.03514158528777
80.0	70.0	2.03514158528777
80.0	80.0	2.03514158528777
80.0	90.0	2.03514158528777
80.0	100.0	2.03514158528777
80.0	110.0	2.03514158528777
80.0	120.0	2.03514158528777
80.0	130.0	2.03514158528777
80.0	140.0	2.03514158528777
80.0	150.0	2.03514158528777
80.0	160.0	2.03514158528777
80.0	170.0	2.03514158528777
80.0	180.0	2.03514158528777
80.0	190.0	2.03514158528777
80.0	200.0	2.03514158528777
80.0	210.0	2.03514158528777
80.0	220.0	2.03514158528777
80.0	230.0	2.03514158528777
80.0	240.0	2.03514158528777
80.0	250.0	2.03514158528777
80.0	260.0	2.03514158528777
80.0	270.0	2.03514158528777
80.0	280.0	2.03514158528777
80.0	290.0	2.03514158528777
80.0	300.0	2.03514158528777
80.0	310.0	2.03514158528777
80.0	320.0	2.03514158528777
80.0	330.0	2.03514158528777
80.0	340.0	2.03514158528777
80.0	350.0	2.1114740715360907
80.0	360.0	2.092882687205884
80.0	370.0	2.0980219372561764
80.0	380.0	2.098761998285302
80.0	390.0	2.0989588041272342
80.0	400.0	2.0995867934077226
80.0	410.0	2.1038103899795813
80.0	420.0	2.105478185777576
80.0	430.0	2.105447453915185
80.0	440.0	2.107538366256201
80.0	450.0	2.0552781429020985
80.0	460.0	2.0550511313001874
80.0	470.0	2.057206049885528
80.0	480.0	2.0600253496020935
80.0	490.0	2.0605959065866433
80.0	500.0	2.062335565942393
80.0	510.0	2.063433931455735
80.0	520.0	2.066619735862513
80.0	530.0	2.070469403209378
80.0	540.0	2.0735104152475445
80.0	550.0	2.0785758655393254
80.0	560.0	2.0843169556345122
80.0	570.0	2.0874878347714607
80.0	580.0	2.0913480527301815
80.0	590.0	2.0970699604066807
80.0	600.0	2.104038758856765
80.0	610.0	2.093897510723699
80.0	620.0	2.105660982181891
80.0	630.0	2.076560818145888
80.0	640.0	2.10447720539909
80.0	650.0	2.1408011721201885
80.0	660.0	2.194448640458414
80.0	670.0	2.1962738696844304
80.0	680.0	2.1960737342385444
80.0	690.0	2.200791426823123
80.0	700.0	2.2109918408986293
80.0	710.0	2.222941078887192
80.0	720.0	2.226632971226534
80.0	730.0	2.2347448061501938
80.0	740.0	2.225816456003569
80.0	750.0	2.226358733289713
80.0	760.0	2.2237988161195323
80.0	770.0	2.2155195263787313
80.0	780.0	2.21222272552907
80.0	790.0	2.215373209985066
80.0	800.0	2.211750561425705
80.0	810.0	2.202203134649414
80.0	820.0	2.195690930042381
80.0	830.0	2.190533287053052
80.0	840.0	2.2003130596559126
80.0	850.0	2.193401531113346
80.0	860.0	2.189242791288362
80.0	870.0	2.1887532897985924
80.0	880.0	2.186236655272785
80.0	890.0	2.1767913103109495
80.0	900.0	2.179726530023388
80.0	910.0	2.1784701821157593
80.0	920.0	2.1778777713042707
80.0	930.0	2.175489800188839
80.0	940.0	2.1694335619249454
80.0	950.0	2.1699436726083663
80.0	960.0	2.1584859358941815
80.0	970.0	2.1567007675580223
80.0	980.0	2.159230463471127
80.0	990.0	2.1533764241235813
80.0	1000.0	2.148869802157688
80.0	1010.0	2.140161321530154
80.0	1020.0	2.132455496503781
80.0	1030.0	2.126039641389434
80.0	1040.0	2.12480976473066
80.0	1050.0	2.1203781576402343
80.0	1060.0	2.1174191722461613
80.0	1070.0	2.109566487315273
80.0	1080.0	2.1162054122701806
80.0	1090.0	2.1218107779839035
80.0	1100.0	2.1249064656106924
80.0	1110.0	2.1276483945734883
80.0	1120.0	2.1337091473156273
80.0	1130.0	2.150671389726248
80.0	1140.0	2.158183653297741
80.0	1150.0	2.1670174485994322
80.0	1160.0	2.162585699820005
80.0	1170.0	2.1628655523818145
80.0	1180.0	2.1839651656131625
80.0	1190.0	2.1832505422184707
80.0	1200.0	2.1738068288344836
80.0	1210.0	2.181046273567485
80.0	1220.0	2.18366334870758
80.0	1230.0	2.184219892848307
80.0	1240.0	2.1848183888269648
80.0	1250.0	2.1730791772748894
80.0	1260.0	2.1683844590392187
80.0	1270.0	2.1780635531556434
80.0	1280.0	2.1763769253228102
80.0	1290.0	2.176678744686053
80.0	1300.0	2.1686542198257768
80.0	1310.0	2.1588881383716427
80.0	1320.0	2.147924128450673
80.0	1330.0	2.1554512208965955
80.0	1340.0	2.153837176732066
80.0	1350.0	2.1487922338981957
80.0	1360.0	2.140760207942715
80.0	1370.0	2.127551069330498
80.0	1380.0	2.0908552761849
80.0	1390.0	2.0994568594977943
80.0	1400.0	2.0895959151550194
80.0	1410.0	2.119569455294086
80.0	1420.0	2.1060311988943647
80.0	1430.0	2.082028647168103
80.0	1440.0	2.1001767136262877
80.0	1450.0	2.092267604566102
80.0	1460.0	2.0882175893037904
80.0	1470.0	2.081110842897508
80.0	1480.0	2.07558332887195
80.0	1490.0	2.071024593380112
80.0	1500.0	2.0661355419434506
80.0	1510.0	2.1161852417241978
80.0	1520.0	2.1128438619569567
80.0	1530.0	2.093816702474733
80.0	1540.0	2.091029501441854
80.0	1550.0	2.08892312895787
80.0	1560.0	2.0869940322346126
80.0	1570.0	2.0847459833817457
80.0	1580.0	2.083146000315322
80.0	1590.0	2.081175224060898
80.0	1600.0	2.079897168747172
80.0	1610.0	2.03514158528777
80.0	1620.0	2.03514158528777
80.0	1630.0	2.03514158528777
80.0	1640.0	2.03514158528777
80.0	1650.0	2.03514158528777
80.0	1660.0	2.03514158528777
80.0	1670.0	2.03514158528777
80.0	1680.0	2.03514158528777
80.0	1690.0	2.03514158528777
80.0	1700.0	2.03514158528777
80.0	1710.0	2.03514158528777
80.0	1720.0	2.03514158528777
80.0	1730.0	2.03514158528777
80.0	1740.0	2.03514158528777
80.0	1750.0	2.03514158528777
80.0	1760.0	2.03514158528777
80.0	1770.0	2.03514158528777
80.0	1780.0	2.03514158528777
80.0	1790.0	2.03514158528777
80.0	1800.0	2.03514158528777
80.0	1810.0	2.03514158528777
80.0	1820.0	2.03514158528777
80.0	1830.0	2.03514158528777
80.0	1840.0	2.03514158528777
80.0	1850.0	2.03514158528777
80.0	1860.0	2.03514158528777
90.0	50.0	2.03514158528777
90.0	60.0	2.03514158528777
90.0	70.0	2.03514158528777
90.0	80.0	2.03514158528777
90.0	90.0	2.03514158528777
90.0	100.0	2.03514158528777
90.0	110.0	2.03514158528777
90.0	120.0	2.03514158528777
90.0	130.0	2.03514158528777
90.0	140.0	2.03514158528777
90.0	150.0	2.03514158528777
90.0	160.0	2.03514158528777
90.0	170.0	2.03514158528777
90.0	180.0	2.03514158528777
90.0	190.0	2.03514158528777
90.0	200.0	2.03514158528777
90.0	210.0	2.03514158528777
90.0	220.0	2.03514158528777
90.0	230.0	2.03514158528777
90.0	240.0	2.03514158528777
90.0	250.0	2.03514158528777
90.0	260.0	2.03514158528777
90.0	270.0	2.03514158528777
90.0	280.0	2.03514158528777
90.0	290.0	2.03514158528777
90.0	300.0	2.03514158528777
90.0	310.0	2.03514158528777
90.0	320.0	2.03514158528777
90.0	330.0	2.03514158528777
90.0	340.0	2.03514158528777
90.0	350.0	2.1119266541852366
90.0	360.0	2.0941572903986923
90.0	370.0	2.0990495918653287
90.0	380.0	2.0998075089745334
90.0	390.0	2.09994290317568
90.0	400.0	2.100251087408362
90.0	410.0	2.104309020873522
90.0	420.0	2.105496159816455
90.0	430.0	2.1053602657363673
90.0	440.0	2.107674597875239
90.0	450.0	2.054764472826322
90.0	460.0	2.054204412310708
90.0	470.0	2.056415172878613
90.0	480.0	2.0588186577822816
90.0	490.0	2.059511789209499
90.0	500.0	2.061374628529768
90.0	510.0	2.0627859526781918
90.0	520.0	2.0659774611846244
90.0	530.0	2.07005140893378
90.0	540.0	2.073672696391376
90.0	550.0	2.079974787943272
90.0	560.0	2.085399041393969
90.0	570.0	2.0897221228580305
90.0	580.0	2.0955762172599686
90.0	590.0	2.1046000418330246
90.0	600.0	2.0854420808872303
90.0	610.0	2.1091278191399927
90.0	620.0	2.0826701070722073
90.0	630.0	2.111271857071927
90.0	640.0	2.1552382119881233
90.0	650.0	2.1962653379125
90.0	660.0	2.2052408607499783
90.0	670.0	2.2043270076193644
90.0	680.0	2.1997559765064576
90.0	690.0	2.2143964232220017
90.0	700.0	2.2202239193131468
90.0	710.0	2.2287032855543485
90.0	720.0	2.2381911755568873
90.0	730.0	2.235359938735444
90.0	740.0	2.229562906994128
90.0	750.0	2.2202769884849824
90.0	760.0	2.219944035227406
90.0	770.0	2.2269108197232765
90.0	780.0	2.2147126127019567
90.0	790.0	2.20878556089862
90.0	800.0	2.209999674286606
90.0	810.0	2.1953739241772046
90.0	820.0	2.1971820137821445
90.0	830.0	2.1916543905344006
90.0	840.0	2.1903785147195065
90.0	850.0	2.1883999793503706
90.0	860.0	2.1875235717417008
90.0	870.0	2.1810562596960015
90.0	880.0	2.1780608389519
90.0	890.0	2.1655913533328555
90.0	900.0	2.1599495970278078
90.0	910.0	2.1507721729728675
90.0	920.0	2.151537696547339
90.0	930.0	2.141321961421165
90.0	940.0	2.1326359320449573
90.0	950.0	2.1315050873053476
90.0	960.0	2.1183733015066237
90.0	970.0	2.1153144582859054
90.0	980.0	2.1093544260243102
90.0	990.0	2.110806541146418
90.0	1000.0	2.1203029915338445
90.0	1010.0	2.117976482253577
90.0	1020.0	2.11245413942112
90.0	1030.0	2.112436318415616
90.0	1040.0	2.1073385972355183
90.0	1050.0	2.1086408401078005
90.0	1060.0	2.112923909863336
90.0	1070.0	2.1152656615801235
90.0	1080.0	2.12380173369503
90.0	1090.0	2.121690877183211
90.0	1100.0	2.125236381565626
90.0	1110.0	2.1234797868378483
90.0	1120.0	2.1336553056059877
90.0	1130.0	2.148513970855082
90.0	1140.0	2.157692474132248
90.0	1150.0	2.1620468789445306
90.0	1160.0	2.1599540364787466
90.0	1170.0	2.1721106121947917
90.0	1180.0	2.181798507921535
90.0	1190.0	2.1821717951857273
90.0	1200.0	2.1943493633219826
90.0	1210.0	2.201948162260049
90.0	1220.0	2.18793262523316
90.0	1230.0	2.190063085891072
90.0	1240.0	2.1837197637808123
90.0	1250.0	2.1861783178651635
90.0	1260.0	2.1882651766263628
90.0	1270.0	2.188293493585501
90.0	1280.0	2.1814486131709723
90.0	1290.0	2.1710076772022955
90.0	1300.0	2.173581104070602
90.0	1310.0	2.1750441858192193
90.0	1320.0	2.1666058291371235
90.0	1330.0	2.15405390845106
90.0	1340.0	2.153648472543968
90.0	1350.0	2.1472700989952314
90.0	1360.0	2.1526051750738087
90.0	1370.0	2.1422515145545673
90.0	1380.0	2.124405813492045
90.0	1390.0	2.1085421205549157
90.0	1400.0	2.095989071032038
90.0	1410.0	2.083141249707347
90.0	1420.0	2.0992004893412126
90.0	1430.0	2.1104736166339664
90.0	1440.0	2.083480101821935
90.0	1450.0	2.0955639783311577
90.0	1460.0	2.0898002273591803
90.0	1470.0	2.082420070520454
90.0	1480.0	2.0761964015169214
90.0	1490.0	2.07086189923468
90.0	1500.0	2.065226001574476
90.0	1510.0	2.1146203412036453
90.0	1520.0	2.112004592954828
90.0	1530.0	2.0932391663971393
90.0	1540.0	2.0907719179782744
90.0	1550.0	2.088719246390805
90.0	1560.0	2.086648571025021
90.0	1570.0	2.0845349630413086
90.0	1580.0	2.0832649065906708
90.0	1590.0	2.081408152260552
90.0	1600.0	2.079999391138178
90.0	1610.0	2.03514158528777
90.0	1620.0	2.03514158528777
90.0	1630.0	2.03514158528777
90.0	1640.0	2.03514158528777
90.0	1650.0	2.03514158528777
90.0	1660.0	2.03514158528777
90.0	1670.0	2.03514158528777
90.0	1680.0	2.03514158528777
90.0	1690.0	2.03514158528777
90.0	1700.0	2.03514158528777
90.0	1710.0	2.03514158528777
90.0	1720.0	2.03514158528777
90.0	1730.0	2.03514158528777
90.0	1740.0	2.03514158528777
90.0	1750.0	2.03514158528777
90.0	1760.0	2.03514158528777
90.0	1770.0	2.03514158528777
90.0	1780.0	2.03514158528777
90.0	1790.0	2.03514158528777
90.0	1800.0	2.03514158528777
90.0	1810.0	2.03514158528777
90.0	1820.0	2.03514158528777
90.0	1830.0	2.03514158528777
90.0	1840.0	2.03514158528777
90.0	1850.0	2.03514158528777
90.0	1860.0	2.03514158528777
100.0	50.0	2.03514158528777
100.0	60.0	2.03514158528777
100.0	70.0	2.03514158528777
100.0	80.0	2.03514158528777
100.0	90.0	2.03514158528777
100.0	100.0	2.03514158528777
100.0	110.0	2.03514158528777
100.0	120.0	2.03514158528777
100.0	130.0	2.03514158528777
100.0	140.0	2.03514158528777
100.0	150.0	2.03514158528777
100.0	160.0	2.03514158528777
100.0	170.0	2.03514158528777
100.0	180.0	2.03514158528777
100.0	190.0	2.03514158528777
100.0	200.0	2.03514158528777
100.0	210.0	2.03514158528777
100.0	220.0	2.03514158528777
100.0	230.0	2.03514158528777
100.0	240.0	2.03514158528777
100.0	250.0	2.03514158528777
100.0	260.0	2.03514158528777
100.0	270.0	2.03514158528777
100.0	280.0	2.03514158528777
100.0	290.0	2.03514158528777
100.0	300.0	2.03514158528777
100.0	310.0	2.03514158528777
100.0	320.0	2.03514158528777
100.0	330.0	2.03514158528777
100.0	340.0	2.03514158528777
100.0	350.0	2.1119014852370297
100.0	360.0	2.094210935903857
100.0	370.0	2.0992708596164236
100.0	380.0	2.0998491450343475
100.0	390.0	2.100124318991042
100.0	400.0	2.100340448083285
100.0	410.0	2.10401912270703
100.0	420.0	2.105137919967551
100.0	430.0	2.1049631082149007
100.0	440.0	2.107280841840518
100.0	450.0	2.054398782032261
100.0	460.0	2.053555973437614
100.0	470.0	2.055649799283806
100.0	480.0	2.058515428916737
100.0	490.0	2.058965338629468
100.0	500.0	2.06111578137528
100.0	510.0	2.0630819909549847
100.0	520.0	2.0670302880914453
100.0	530.0	2.0708517511240845
100.0	540.0	2.0750925724527574
100.0	550.0	2.080683384210688
100.0	560.0	2.0866823158297656
100.0	570.0	2.0937634322246392
100.0	580.0	2.1030406801017913
100.0	590.0	2.08863581316876
100.0	600.0	2.1137596595986867
100.0	610.0	2.0847426781456093
100.0	620.0	2.122866452375239
100.0	630.0	2.1801608703904534
100.0	640.0	2.2092532127622686
100.0	650.0	2.216382221413907
100.0	660.0	2.215671283328217
100.0	670.0	2.20831456312033
100.0	680.0	2.2131336700684265
100.0	690.0	2.2134019949038573
100.0	700.0	2.235530666399964
100.0	710.0	2.249030064748081
100.0	720.0	2.236012444373294
100.0	730.0	2.225702211242694
100.0	740.0	2.2228035708681877
100.0	750.0	2.2320066173618227
100.0	760.0	2.2221091283788845
100.0	770.0	2.2184190466776563
100.0	780.0	2.2154168423444047
100.0	790.0	2.2040412888330527
100.0	800.0	2.207303561654682
100.0	810.0	2.188226052919604
100.0	820.0	2.1870791575809747
100.0	830.0	2.177733953568122
100.0	840.0	2.1756446586281815
100.0	850.0	2.177149322765862
100.0	860.0	2.165208098087871
100.0	870.0	2.1648277560820524
100.0	880.0	2.157897552973977
100.0	890.0	2.1562473112886367
100.0	900.0	2.150017207449622
100.0	910.0	2.1470992470117536
100.0	920.0	2.1575192267969117
100.0	930.0	2.151595406767809
100.0	940.0	2.1447385511777646
100.0	950.0	2.1517374907556563
100.0	960.0	2.154057603781935
100.0	970.0	2.1437882707506133
100.0	980.0	2.1622265825642923
100.0	990.0	2.158923645499074
100.0	1000.0	2.157799829919927
100.0	1010.0	2.155042506420665
100.0	1020.0	2.1479456882290373
100.0	1030.0	2.1453989653349637
100.0	1040.0	2.1448754521695452
100.0	1050.0	2.138560129725357
100.0	1060.0	2.140056629249655
100.0	1070.0	2.14195986318243
100.0	1080.0	2.1304903681629064
100.0	1090.0	2.1340921427615616
100.0	1100.0	2.137577267776734
100.0	1110.0	2.1177606814309695
100.0	1120.0	2.1230859810840736
100.0	1130.0	2.1414665447673245
100.0	1140.0	2.1513266780000917
100.0	1150.0	2.1490528321903244
100.0	1160.0	2.1443653849575686
100.0	1170.0	2.1532842943634867
100.0	1180.0	2.1655846063184305
100.0	1190.0	2.163712224450687
100.0	1200.0	2.184857568708178
100.0	1210.0	2.1906115712129868
100.0	1220.0	2.198228323902918
100.0	1230.0	2.19071339267912
100.0	1240.0	2.1838092560689812
100.0	1250.0	2.189889034116041
100.0	1260.0	2.190955574658034
100.0	1270.0	2.190592674477418
100.0	1280.0	2.1888870981516875
100.0	1290.0	2.1850825835589167
100.0	1300.0	2.1789870262308666
100.0	1310.0	2.1776829072311847
100.0	1320.0	2.1765169717247654
100.0	1330.0	2.16843984821286
100.0	1340.0	2.1591527979569785
100.0	1350.0	2.17014494495114
100.0	1360.0	2.155246594114886
100.0	1370.0	2.146051567980001
100.0	1380.0	2.140907769731595
100.0	1390.0	2.1376900878477936
100.0	1400.0	2.116629146832762
100.0	1410.0	2.087907325079067
100.0	1420.0	2.0929268579385307
100.0	1430.0	2.0800976470604144
100.0	1440.0	2.104952110190153
100.0	1450.0	2.0793567651968816
100.0	1460.0	2.062953327652815
100.0	1470.0	2.0815683435993457
100.0	1480.0	2.0757369011670614
100.0	1490.0	2.0703225492020367
100.0	1500.0	2.065317080198574
100.0	1510.0	2.114656664060332
100.0	1520.0	2.1108720266390946
100.0	1530.0	2.0915177237546314
100.0	1540.0	2.089484890045296
100.0	1550.0	2.087817333791661
100.0	1560.0	2.0864361612436566
100.0	1570.0	2.0846837245856307
100.0	1580.0	2.083359596349143
100.0	1590.0	2.0815721461360286
100.0	1600.0	2.079963222427606
100.0	1610.0	2.03514158528777
100.0	1620.0	2.03514158528777
100.0	1630.0	2.03514158528777
100.0	1640.0	2.03514158528777
100.0	1650.0	2.03514158528777
100.0	1660.0	2.03514158528777
100.0	1670.0	2.03514158528777
100.0	1680.0	2.03514158528777
100.0	1690.0	2.03514158528777
100.0	1700.0	2.03514158528777
100.0	1710.0	2.03514158528777
100.0	1720.0	2.03514158528777
100.0	1730.0	2.03514158528777
100.0	1740.0	2.03514158528777
100.0	1750.0	2.03514158528777
100.0	1760.0	2.03514158528777
100.0	1770.0	2.03514158528777
100.0	1780.0	2.03514158528777
100.0	1790.0	2.03514158528777
100.0	1800.0	2.03514158528777
100.0	1810.0	2.03514158528777
100.0	1820.0	2.03514158528777
100.0	1830.0	2.03514158528777
100.0	1840.0	2.03514158528777
100.0	1850.0	2.03514158528777
100.0	1860.0	2.03514158528777
110.0	50.0	2.03514158528777
110.0	60.0	2.03514158528777
110.0	70.0	2.03514158528777
110.0	80.0	2.03514158528777
110.0	90.0	2.03514158528777
110.0	100.0	2.03514158528777
110.0	110.0	2.03514158528777
110.0	120.0	2.03514158528777
110.0	130.0	2.03514158528777
110.0	140.0	2.03514158528777
110.0	150.0	2.03514158528777
110.0	160.0	2.03514158528777
110.0	170.0	2.03514158528777
110.0	180.0	2.03514158528777
110.0	190.0	2.03514158528777
110.0	200.0	2.03514158528777
110.0	210.0	2.03514158528777
110.0	220.0	2.03514158528777
110.0	230.0	2.03514158528777
110.0	240.0	2.03514158528777
110.0	250.0	2.03514158528777
110.0	260.0	2.03514158528777
110.0	270.0	2.03514158528777
110.0	280.0	2.03514158528777
110.0	290.0	2.03514158528777
110.0	300.0	2.03514158528777
110.0	310.0	2.03514158528777
110.0	320.0	2.03514158528777
110.0	330.0	2.03514158528777
110.0	340.0	2.03514158528777
110.0	350.0	2.111868689130959
110.0	360.0	2.093744444905598
110.0	370.0	2.0995017876381246
110.0	380.0	2.100352709885486
110.0	390.0	2.10055525895208
110.0	400.0	2.1007635629804104
110.0	410.0	2.104428148965761
110.0	420.0	2.105994120253831
110.0	430.0	2.1059504349844795
110.0	440.0	2.1083768879468017
110.0	450.0	2.055945720965762
110.0	460.0	2.055076941875589
110.0	470.0	2.056513508380581
110.0	480.0	2.0595551737604327
110.0	490.0	2.05989103808881
110.0	500.0	2.0619368948716446
110.0	510.0	2.0639103295165975
110.0	520.0	2.0677391140056627
110.0	530.0	2.0722217321417604
110.0	540.0	2.0757493822340636
110.0	550.0	2.082158932990454
110.0	560.0	2.0907428736802305
110.0	570.0	2.100602368911824
110.0	580.0	2.0849334606264605
110.0	590.0	2.1124903854455708
110.0	600.0	2.073448243347848
110.0	610.0	2.1258106131901506
110.0	620.0	2.1977293809792515
110.0	630.0	2.2039640304300887
110.0	640.0	2.2196596393604664
110.0	650.0	2.201459805209396
110.0	660.0	2.2033570852275615
110.0	670.0	2.215694743962706
110.0	680.0	2.213488720082899
110.0	690.0	2.2376283067082063
110.0	700.0	2.245150241603108
110.0	710.0	2.228854031389213
110.0	720.0	2.226534230480624
110.0	730.0	2.233038145666207
110.0	740.0	2.232976260077284
110.0	750.0	2.2231744148237396
110.0	760.0	2.225197786877724
110.0	770.0	2.2196248922337842
110.0	780.0	2.2168723982594796
110.0	790.0	2.206463736833864
110.0	800.0	2.1998251630346224
110.0	810.0	2.1942581912324908
110.0	820.0	2.17995039203056
110.0	830.0	2.163410720308242
110.0	840.0	2.157620925357716
110.0	850.0	2.1615001303018517
110.0	860.0	2.1723395416348894
110.0	870.0	2.1699639221784373
110.0	880.0	2.1683082397151034
110.0	890.0	2.1539511717865514
110.0	900.0	2.153217559474691
110.0	910.0	2.1671442947847526
110.0	920.0	2.1626549672931055
110.0	930.0	2.1694095916608482
110.0	940.0	2.162968313883428
110.0	950.0	2.168050269736561
110.0	960.0	2.1597767953689226
110.0	970.0	2.1443142625874585
110.0	980.0	2.1549394661737575
110.0	990.0	2.1511955995980534
110.0	1000.0	2.1594873064574944
110.0	1010.0	2.1540185851166407
110.0	1020.0	2.1501032287197974
110.0	1030.0	2.1427684928864625
110.0	1040.0	2.1474446929297666
110.0	1050.0	2.1353579852721607
110.0	1060.0	2.1408901835649825
110.0	1070.0	2.1395183171824197
110.0	1080.0	2.1271271539833414
110.0	1090.0	2.129709697732717
110.0	1100.0	2.132623091010132
110.0	1110.0	2.135743743268415
110.0	1120.0	2.1311763688744136
110.0	1130.0	2.1387029184662008
110.0	1140.0	2.1447991002176057
110.0	1150.0	2.132556878307013
110.0	1160.0	2.1313379188666217
110.0	1170.0	2.141791992145471
110.0	1180.0	2.153070415312352
110.0	1190.0	2.1630503146104494
110.0	1200.0	2.1616673434485425
110.0	1210.0	2.1690293952117266
110.0	1220.0	2.174626280535687
110.0	1230.0	2.1867803123597835
110.0	1240.0	2.1965129049770473
110.0	1250.0	2.191908713690226
110.0	1260.0	2.1829847508300357
110.0	1270.0	2.1909238007672744
110.0	1280.0	2.1902149735483256
110.0	1290.0	2.190521203734116
110.0	1300.0	2.185544270924337
110.0	1310.0	2.168266533516997
110.0	1320.0	2.1745326686031015
110.0	1330.0	2.1759493275492603
110.0	1340.0	2.1709238246399187
110.0	1350.0	2.1521947803662584
110.0	1360.0	2.154153919149249
110.0	1370.0	2.1561042896258327
110.0	1380.0	2.142360108098492
110.0	1390.0	2.129685974010885
110.0	1400.0	2.1313449134781286
110.0	1410.0	2.1167290597036024
110.0	1420.0	2.0956280873557405
110.0	1430.0	2.099782070673883
110.0	1440.0	2.0616652576120154
110.0	1450.0	2.087986145931328
110.0	1460.0	2.0727392954221844
110.0	1470.0	2.0844131638481063
110.0	1480.0	2.0780103553308313
110.0	1490.0	2.072637598520434
110.0	1500.0	2.067238861493381
110.0	1510.0	2.1158586746590307
110.0	1520.0	2.1117155560250542
110.0	1530.0	2.0913622038811783
110.0	1540.0	2.089294416833719
110.0	1550.0	2.0878439735442362
110.0	1560.0	2.0865841015282167
110.0	1570.0	2.0846201095658192
110.0	1580.0	2.083075397106422
110.0	1590.0	2.0816067696480873
110.0	1600.0	2.080039890633418
110.0	1610.0	2.03514158528777
110.0	1620.0	2.03514158528777
110.0	1630.0	2.03514158528777
110.0	1640.0	2.03514158528777
110.0	1650.0	2.03514158528777
110.0	1660.0	2.03514158528777
110.0	1670.0	2.03514158528777
110.0	1680.0	2.03514158528777
110.0	1690.0	2.03514158528777
110.0	1700.0	2.03514158528777
110.0	1710.0	2.03514158528777
110.0	1720.0	2.03514158528777
110.0	1730.0	2.03514158528777
110.0	1740.0	2.03514158528777
110.0	1750.0	2.03514158528777
110.0	1760.0	2.03514158528777
110.0	1770.0	2.03514158528777
110.0	1780.0	2.03514158528777
110.0	1790.0	2.03514158528777
110.0	1800.0	2.03514158528777
110.0	1810.0	2.03514158528777
110.0	1820.0	2.03514158528777
110.0	1830.0	2.03514158528777
110.0	1840.0	2.03514158528777
110.0	1850.0	2.03514158528777
110.0	1860.0	2.03514158528777
120.0	50.0	2.03514158528777
120.0	60.0	2.03514158528777
120.0	70.0	2.03514158528777
120.0	80.0	2.03514158528777
120.0	90.0	2.03514158528777
120.0	100.0	2.03514158528777
120.0	110.0	2.03514158528777
120.0	120.0	2.03514158528777
120.0	130.0	2.03514158528777
120.0	140.0	2.03514158528777
120.0	150.0	2.03514158528777
120.0	160.0	2.03514158528777
120.0	170.0	2.03514158528777
120.0	180.0	2.03514158528777
120.0	190.0	2.03514158528777
120.0	200.0	2.03514158528777
120.0	210.0	2.03514158528777
120.0	220.0	2.03514158528777
120.0	230.0	2.03514158528777
120.0	240.0	2.03514158528777
120.0	250.0	2.03514158528777
120.0	260.0	2.03514158528777
120.0	270.0	2.03514158528777
120.0	280.0	2.03514158528777
120.0	290.0	2.03514158528777
120.0	300.0	2.03514158528777
120.0	310.0	2.03514158528777
120.0	320.0	2.03514158528777
120.0	330.0	2.03514158528777
120.0	340.0	2.03514158528777
120.0	350.0	2.1118773064156824
120.0	360.0	2.0934117035657827
120.0	370.0	2.099092544046722
120.0	380.0	2.0999937313230563
120.0	390.0	2.100238385005129
120.0	400.0	2.1005152305781047
120.0	410.0	2.104145458845969
120.0	420.0	2.1056290154039896
120.0	430.0	2.1054200184271066
120.0	440.0	2.107904748145174
120.0	450.0	2.05503355571966
120.0	460.0	2.054989683351533
120.0	470.0	2.0573376479267376
120.0	480.0	2.0607286247364827
120.0	490.0	2.0609000756328832
120.0	500.0	2.0628783468562464
120.0	510.0	2.0651835527574276
120.0	520.0	2.0690395820410328
120.0	530.0	2.0739308147647004
120.0	540.0	2.078841708249873
120.0	550.0	2.087403679409669
120.0	560.0	2.0986246749224544
120.0	570.0	2.083700913813029
120.0	580.0	2.0875964245790333
120.0	590.0	2.0728240501732906
120.0	600.0	2.1362632710260634
120.0	610.0	2.2106254867224453
120.0	620.0	2.2130690257017966
120.0	630.0	2.222474502459708
120.0	640.0	2.197661306098225
120.0	650.0	2.2115918123279816
120.0	660.0	2.218649529754171
120.0	670.0	2.2179705609421
120.0	680.0	2.246859685502339
120.0	690.0	2.2405959342555093
120.0	700.0	2.230685340442158
120.0	710.0	2.226357127384493
120.0	720.0	2.2409167268758328
120.0	730.0	2.2324514970396754
120.0	740.0	2.223385522138101
120.0	750.0	2.2257422873123183
120.0	760.0	2.2191750619836177
120.0	770.0	2.222771357416958
120.0	780.0	2.2096856227295714
120.0	790.0	2.1968498378900225
120.0	800.0	2.184528178456848
120.0	810.0	2.16935471231942
120.0	820.0	2.169741732679659
120.0	830.0	2.163284963382246
120.0	840.0	2.1723723913160704
120.0	850.0	2.1628405792969234
120.0	860.0	2.14785340990314
120.0	870.0	2.1733434090446715
120.0	880.0	2.1764216952532887
120.0	890.0	2.1650179409183044
120.0	900.0	2.1657905771482677
120.0	910.0	2.1649992487537633
120.0	920.0	2.165364875931694
120.0	930.0	2.1754646042381913
120.0	940.0	2.164366518729234
120.0	950.0	2.1733327135342875
120.0	960.0	2.1673503270482493
120.0	970.0	2.1511287317487264
120.0	980.0	2.1628875350532035
120.0	990.0	2.1655909508622755
120.0	1000.0	2.169537332592324
120.0	1010.0	2.166173263908686
120.0	1020.0	2.152144805454976
120.0	1030.0	2.146805454481647
120.0	1040.0	2.1460324286412407
120.0	1050.0	2.136469413674828
120.0	1060.0	2.1340518536375446
120.0	1070.0	2.1380818577002945
120.0	1080.0	2.1184957011172436
120.0	1090.0	2.119824720579003
120.0	1100.0	2.1177229488543494
120.0	1110.0	2.121547271147271
120.0	1120.0	2.1185996585741065
120.0	1130.0	2.121869567654471
120.0	1140.0	2.1377939138143964
120.0	1150.0	2.142262025157799
120.0	1160.0	2.137402139184306
120.0	1170.0	2.1302931332916417
120.0	1180.0	2.124090502930754
120.0	1190.0	2.1296244028297737
120.0	1200.0	2.1513854701853394
120.0	1210.0	2.159289033825351
120.0	1220.0	2.1684311685481474
120.0	1230.0	2.1621337388465367
120.0	1240.0	2.16566731111614
120.0	1250.0	2.1777764892100064
120.0	1260.0	2.1948190884162035
120.0	1270.0	2.181544069410192
120.0	1280.0	2.186432969162848
120.0	1290.0	2.1916224999675413
120.0	1300.0	2.1953654635724313
120.0	1310.0	2.1954555877916087
120.0	1320.0	2.177658354087272
120.0	1330.0	2.172139711409572
120.0	1340.0	2.180447638488224
120.0	1350.0	2.186808719919992
120.0	1360.0	2.1669371915735165
120.0	1370.0	2.1537795629450356
120.0	1380.0	2.1545349746771043
120.0	1390.0	2.150775376647771
120.0	1400.0	2.152266312444647
120.0	1410.0	2.126691044305946
120.0	1420.0	2.1202017044715524
120.0	1430.0	2.1119649659156163
120.0	1440.0	2.064547172068492
120.0	1450.0	2.068941283424984
120.0	1460.0	2.0930347132464937
120.0	1470.0	2.0675400580502257
120.0	1480.0	2.082042833571671
120.0	1490.0	2.0753550249017683
120.0	1500.0	2.069044327274954
120.0	1510.0	2.1172732235280622
120.0	1520.0	2.113608256990725
120.0	1530.0	2.093152403621818
120.0	1540.0	2.089639256456704
120.0	1550.0	2.087953811605838
120.0	1560.0	2.0866019423770283
120.0	1570.0	2.0847771236905324
120.0	1580.0	2.0833420110704317
120.0	1590.0	2.0816437773425838
120.0	1600.0	2.0799878475479825
120.0	1610.0	2.03514158528777
120.0	1620.0	2.03514158528777
120.0	1630.0	2.03514158528777
120.0	1640.0	2.03514158528777
120.0	1650.0	2.03514158528777
120.0	1660.0	2.03514158528777
120.0	1670.0	2.03514158528777
120.0	1680.0	2.03514158528777
120.0	1690.0	2.03514158528777
120.0	1700.0	2.03514158528777
120.0	1710.0	2.03514158528777
120.0	1720.0	2.03514158528777
120.0	1730.0	2.03514158528777
120.0	1740.0	2.03514158528777
120.0	1750.0	2.03514158528777
120.0	1760.0	2.03514158528777
120.0	1770.0	2.03514158528777
120.0	1780.0	2.03514158528777
120.0	1790.0	2.03514158528777
120.0	1800.0	2.03514158528777
120.0	1810.0	2.03514158528777
120.0	1820.0	2.03514158528777
120.0	1830.0	2.03514158528777
120.0	1840.0	2.03514158528777
120.0	1850.0	2.03514158528777
120.0	1860.0	2.03514158528777
130.0	50.0	2.03514158528777
130.0	60.0	2.03514158528777
130.0	70.0	2.03514158528777
130.0	80.0	2.03514158528777
130.0	90.0	2.03514158528777
130.0	100.0	2.03514158528777
130.0	110.0	2.03514158528777
130.0	120.0	2.03514158528777
130.0	130.0	2.03514158528777
130.0	140.0	2.03514158528777
130.0	150.0	2.03514158528777
130.0	160.0	2.03514158528777
130.0	170.0	2.03514158528777
130.0	180.0	2.03514158528777
130.0	190.0	2.03514158528777
130.0	200.0	2.03514158528777
130.0	210.0	2.03514158528777
130.0	220.0	2.03514158528777
130.0	230.0	2.03514158528777
130.0	240.0	2.03514158528777
130.0	250.0	2.03514158528777
130.0	260.0	2.03514158528777
130.0	270.0	2.03514158528777
130.0	280.0	2.03514158528777
130.0	290.0	2.03514158528777
130.0	300.0	2.03514158528777
130.0	310.0	2.03514158528777
130.0	320.0	2.03514158528777
130.0	330.0	2.03514158528777
130.0	340.0	2.03514158528777
130.0	350.0	2.11184451030961
130.0	360.0	2.0940058938423496
130.0	370.0	2.099177622167156
130.0	380.0	2.099987380650755
130.0	390.0	2.1002472776522314
130.0	400.0	2.1008621882496397
130.0	410.0	2.1042800314102426
130.0	420.0	2.105541376145328
130.0	430.0	2.1053586257173595
130.0	440.0	2.108295577518852
130.0	450.0	2.055817309381114
130.0	460.0	2.0559691858487916
130.0	470.0	2.059136258957511
130.0	480.0	2.0629467296499184
130.0	490.0	2.0638927031256817
130.0	500.0	2.0662790586011006
130.0	510.0	2.0699914196198397
130.0	520.0	2.073839365763873
130.0	530.0	2.079731276672623
130.0	540.0	2.0863721659584864
130.0	550.0	2.0966056136926206
130.0	560.0	2.081442112181969
130.0	570.0	2.0912016728447624
130.0	580.0	2.0761329553807544
130.0	590.0	2.144476973324542
130.0	600.0	2.220636000180627
130.0	610.0	2.2068963913507456
130.0	620.0	2.2369260888041964
130.0	630.0	2.1967207574446728
130.0	640.0	2.2161935985830556
130.0	650.0	2.2157197360977046
130.0	660.0	2.2236589572570873
130.0	670.0	2.250514686371426
130.0	680.0	2.2290370087093163
130.0	690.0	2.2303691470617473
130.0	700.0	2.2342374975546018
130.0	710.0	2.239298816808265
130.0	720.0	2.228242886811309
130.0	730.0	2.2277095540172476
130.0	740.0	2.2259568111319914
130.0	750.0	2.218037532462893
130.0	760.0	2.221558661462231
130.0	770.0	2.212099785917729
130.0	780.0	2.1980591113762684
130.0	790.0	2.1962172533242503
130.0	800.0	2.18352378160673
130.0	810.0	2.1735451564928625
130.0	820.0	2.169693746532522
130.0	830.0	2.1557606198515686
130.0	840.0	2.172004790927823
130.0	850.0	2.1691744551326337
130.0	860.0	2.167098364131307
130.0	870.0	2.164685851171855
130.0	880.0	2.1642474419042204
130.0	890.0	2.1588877633062045
130.0	900.0	2.160442421874389
130.0	910.0	2.1540545365858357
130.0	920.0	2.1561915228902344
130.0	930.0	2.1657814283900967
130.0	940.0	2.14712662157543
130.0	950.0	2.162969411247628
130.0	960.0	2.1579689169937604
130.0	970.0	2.1349020539838013
130.0	980.0	2.1543755532865148
130.0	990.0	2.156833620502706
130.0	1000.0	2.148592686437966
130.0	1010.0	2.152943941790978
130.0	1020.0	2.1408326251392205
130.0	1030.0	2.1391859556412904
130.0	1040.0	2.1374286862824063
130.0	1050.0	2.1240252229691206
130.0	1060.0	2.129386892320417
130.0	1070.0	2.1460633356010135
130.0	1080.0	2.1470841614341376
130.0	1090.0	2.129704676597753
130.0	1100.0	2.1345074020360024
130.0	1110.0	2.1172752730154705
130.0	1120.0	2.133190631368731
130.0	1130.0	2.140104927363435
130.0	1140.0	2.147233810493769
130.0	1150.0	2.1627855174039756
130.0	1160.0	2.148661159628939
130.0	1170.0	2.1356806696771633
130.0	1180.0	2.1541903244204015
130.0	1190.0	2.148601329407423
130.0	1200.0	2.1282022070049824
130.0	1210.0	2.1414262495688434
130.0	1220.0	2.1505986459287585
130.0	1230.0	2.1672140029512232
130.0	1240.0	2.1829909868989716
130.0	1250.0	2.170806108309417
130.0	1260.0	2.169520403049089
130.0	1270.0	2.1837722500305823
130.0	1280.0	2.187545021529795
130.0	1290.0	2.187137182486873
130.0	1300.0	2.190707917264982
130.0	1310.0	2.1990161273523143
130.0	1320.0	2.202129066899671
130.0	1330.0	2.181708843410773
130.0	1340.0	2.1855767971535607
130.0	1350.0	2.185963409168309
130.0	1360.0	2.1894050422105638
130.0	1370.0	2.1708145504863507
130.0	1380.0	2.152537468574148
130.0	1390.0	2.157832791939796
130.0	1400.0	2.148561433136085
130.0	1410.0	2.140232230446576
130.0	1420.0	2.1299691585858977
130.0	1430.0	2.1333855394763312
130.0	1440.0	2.1020235894547152
130.0	1450.0	2.0610194008788034
130.0	1460.0	2.052565974864258
130.0	1470.0	2.0869116523969344
130.0	1480.0	2.0609026154537675
130.0	1490.0	2.0794393593181346
130.0	1500.0	2.0728513628998333
130.0	1510.0	2.1191091550235575
130.0	1520.0	2.1144144493501296
130.0	1530.0	2.0944165933550973
130.0	1540.0	2.090588481016506
130.0	1550.0	2.0879404877285577
130.0	1560.0	2.086216442497316
130.0	1570.0	2.084134392385601
130.0	1580.0	2.082833904220162
130.0	1590.0	2.081208620826309
130.0	1600.0	2.0796391443912614
130.0	1610.0	2.03514158528777
130.0	1620.0	2.03514158528777
130.0	1630.0	2.03514158528777
130.0	1640.0	2.03514158528777
130.0	1650.0	2.03514158528777
130.0	1660.0	2.03514158528777
130.0	1670.0	2.03514158528777
130.0	1680.0	2.03514158528777
130.0	1690.0	2.03514158528777
130.0	1700.0	2.03514158528777
130.0	1710.0	2.03514158528777
130.0	1720.0	2.03514158528777
130.0	1730.0	2.03514158528777
130.0	1740.0	2.03514158528777
130.0	1750.0	2.03514158528777
130.0	1760.0	2.03514158528777
130.0	1770.0	2.03514158528777
130.0	1780.0	2.03514158528777
130.0	1790.0	2.03514158528777
130.0	1800.0	2.03514158528777
130.0	1810.0	2.03514158528777
130.0	1820.0	2.03514158528777
130.0	1830.0	2.03514158528777
130.0	1840.0	2.03514158528777
130.0	1850.0	2.03514158528777
130.0	1860.0	2.03514158528777
140.0	50.0	2.03514158528777
140.0	60.0	2.03514158528777
140.0	70.0	2.03514158528777
140.0	80.0	2.03514158528777
140.0	90.0	2.03514158528777
140.0	100.0	2.03514158528777
140.0	110.0	2.03514158528777
140.0	120.0	2.03514158528777
140.0	130.0	2.03514158528777
140.0	140.0	2.03514158528777
140.0	150.0	2.03514158528777
140.0	160.0	2.03514158528777
140.0	170.0	2.03514158528777
140.0	180.0	2.03514158528777
140.0	190.0	2.03514158528777
140.0	200.0	2.03514158528777
140.0	210.0	2.03514158528777
140.0	220.0	2.03514158528777
140.0	230.0	2.03514158528777
140.0	240.0	2.03514158528777
140.0	250.0	2.03514158528777
140.0	260.0	2.03514158528777
140.0	270.0	2.03514158528777
140.0	280.0	2.03514158528777
140.0	290.0	2.03514158528777
140.0	300.0	2.03514158528777
140.0	310.0	2.03514158528777
140.0	320.0	2.03514158528777
140.0	330.0	2.03514158528777
140.0	340.0	2.03514158528777
140.0	350.0	2.1118137012033933
140.0	360.0	2.0939601490445763
140.0	370.0	2.098948574932602
140.0	380.0	2.099643700467812
140.0	390.0	2.09991479663138
140.0	400.0	2.1005814022792295
140.0	410.0	2.1038334746075638
140.0	420.0	2.105369312722415
140.0	430.0	2.105291902740279
140.0	440.0	2.108289063739095
140.0	450.0	2.0560269032454452
140.0	460.0	2.056351617796162
140.0	470.0	2.0596681282925853
140.0	480.0	2.0636174033725956
140.0	490.0	2.0648522877486157
140.0	500.0	2.0678979758150815
140.0	510.0	2.0715790590388186
140.0	520.0	2.0760606318620205
140.0	530.0	2.0834485034816432
140.0	540.0	2.0921359409734346
140.0	550.0	2.0743254151564705
140.0	560.0	2.0810820334245466
140.0	570.0	2.0737659840186438
140.0	580.0	2.1366146032941953
140.0	590.0	2.2185154462843633
140.0	600.0	2.199892317826093
140.0	610.0	2.238277438294506
140.0	620.0	2.200969625047318
140.0	630.0	2.22298350080857
140.0	640.0	2.2107627419619327
140.0	650.0	2.2261060768648098
140.0	660.0	2.2549133711501232
140.0	670.0	2.2289437930588476
140.0	680.0	2.2279889341894408
140.0	690.0	2.2385382539227643
140.0	700.0	2.240348359533659
140.0	710.0	2.2255919163579008
140.0	720.0	2.2243411518428937
140.0	730.0	2.2166580555178577
140.0	740.0	2.214164789459637
140.0	750.0	2.216233732729511
140.0	760.0	2.2042180439603003
140.0	770.0	2.2010775220310252
140.0	780.0	2.187302515513206
140.0	790.0	2.1697972470082885
140.0	800.0	2.174220696492279
140.0	810.0	2.153306232903704
140.0	820.0	2.169664652383039
140.0	830.0	2.164077496988768
140.0	840.0	2.1651944859116816
140.0	850.0	2.176405392940205
140.0	860.0	2.167784748272331
140.0	870.0	2.1673918933042495
140.0	880.0	2.1621806323133863
140.0	890.0	2.162340911407622
140.0	900.0	2.168031230696722
140.0	910.0	2.1645334880067137
140.0	920.0	2.179223867980026
140.0	930.0	2.1745344646725306
140.0	940.0	2.158894945783706
140.0	950.0	2.1501929058205835
140.0	960.0	2.142958361886753
140.0	970.0	2.1398284587091023
140.0	980.0	2.1337122696070177
140.0	990.0	2.133143906478807
140.0	1000.0	2.1242421765896884
140.0	1010.0	2.1187243102828712
140.0	1020.0	2.1222601916787953
140.0	1030.0	2.119326488440387
140.0	1040.0	2.1183749407463663
140.0	1050.0	2.1041322388203176
140.0	1060.0	2.110546341464901
140.0	1070.0	2.114443285373028
140.0	1080.0	2.1158280969508203
140.0	1090.0	2.117848823213411
140.0	1100.0	2.123157334960777
140.0	1110.0	2.1077650913011112
140.0	1120.0	2.1155091396286183
140.0	1130.0	2.1201805131282496
140.0	1140.0	2.1356712077213316
140.0	1150.0	2.147179479982438
140.0	1160.0	2.1464676586475364
140.0	1170.0	2.149851191446743
140.0	1180.0	2.156751856249563
140.0	1190.0	2.167080593859687
140.0	1200.0	2.174416825576846
140.0	1210.0	2.1852254120378483
140.0	1220.0	2.1632881182986217
140.0	1230.0	2.16840766158021
140.0	1240.0	2.1768866633473793
140.0	1250.0	2.1838598855986047
140.0	1260.0	2.197601422875024
140.0	1270.0	2.188863169338539
140.0	1280.0	2.198045732342782
140.0	1290.0	2.187974284937422
140.0	1300.0	2.18206721850046
140.0	1310.0	2.188233701890031
140.0	1320.0	2.1959979087688457
140.0	1330.0	2.198903663814372
140.0	1340.0	2.185264964369556
140.0	1350.0	2.175351212191931
140.0	1360.0	2.182342404111843
140.0	1370.0	2.1788721809882894
140.0	1380.0	2.1677379269046533
140.0	1390.0	2.1542501272380226
140.0	1400.0	2.1549860721270746
140.0	1410.0	2.1459192627897874
140.0	1420.0	2.1440655753881126
140.0	1430.0	2.142009094156485
140.0	1440.0	2.128578104838234
140.0	1450.0	2.1034626650183252
140.0	1460.0	2.0806844245445664
140.0	1470.0	2.060082979540483
140.0	1480.0	2.0520092541578268
140.0	1490.0	2.0543035406846126
140.0	1500.0	2.076035341465551
140.0	1510.0	2.1209659219477737
140.0	1520.0	2.1160656778865197
140.0	1530.0	2.095548891004534
140.0	1540.0	2.091801198257733
140.0	1550.0	2.088614892874875
140.0	1560.0	2.086520870521178
140.0	1570.0	2.084265142823069
140.0	1580.0	2.082919518094754
140.0	1590.0	2.0814811265791207
140.0	1600.0	2.079739674339274
140.0	1610.0	2.03514158528777
140.0	1620.0	2.03514158528777
140.0	1630.0	2.03514158528777
140.0	1640.0	2.03514158528777
140.0	1650.0	2.03514158528777
140.0	1660.0	2.03514158528777
140.0	1670.0	2.03514158528777
140.0	1680.0	2.03514158528777
140.0	1690.0	2.03514158528777
140.0	1700.0	2.03514158528777
140.0	1710.0	2.03514158528777
140.0	1720.0	2.03514158528777
140.0	1730.0	2.03514158528777
140.0	1740.0	2.03514158528777
140.0	1750.0	2.03514158528777
140.0	1760.0	2.03514158528777
140.0	1770.0	2.03514158528777
140.0	1780.0	2.03514158528777
140.0	1790.0	2.03514158528777
140.0	1800.0	2.03514158528777
140.0	1810.0	2.03514158528777
140.0	1820.0	2.03514158528777
140.0	1830.0	2.03514158528777
140.0	1840.0	2.03514158528777
140.0	1850.0	2.03514158528777
140.0	1860.0	2.03514158528777
150.0	50.0	2.03514158528777
150.0	60.0	2.03514158528777
150.0	70.0	2.03514158528777
150.0	80.0	2.03514158528777
150.0	90.0	2.03514158528777
150.0	100.0	2.03514158528777
150.0	110.0	2.03514158528777
150.0	120.0	2.03514158528777
150.0	130.0	2.03514158528777
150.0	140.0	2.03514158528777
150.0	150.0	2.03514158528777
150.0	160.0	2.03514158528777
150.0	170.0	2.03514158528777
150.0	180.0	2.03514158528777
150.0	190.0	2.03514158528777
150.0	200.0	2.03514158528777
150.0	210.0	2.03514158528777
150.0	220.0	2.03514158528777
150.0	230.0	2.03514158528777
150.0	240.0	2.03514158528777
150.0	250.0	2.03514158528777
150.0	260.0	2.03514158528777
150.0	270.0	2.03514158528777
150.0	280.0	2.03514158528777
150.0	290.0	2.03514158528777
150.0	300.0	2.03514158528777
150.0	310.0	2.03514158528777
150.0	320.0	2.03514158528777
150.0	330.0	2.03514158528777
150.0	340.0	2.03514158528777
150.0	350.0	2.1118488221862615
150.0	360.0	2.0934518181188184
150.0	370.0	2.0990349808238955
150.0	380.0	2.099592084396214
150.0	390.0	2.0996558442040767
150.0	400.0	2.1002090505044393
150.0	410.0	2.1036129467554314
150.0	420.0	2.1053359628395625
150.0	430.0	2.1051549773405083
150.0	440.0	2.107932057694912
150.0	450.0	2.055748709716627
150.0	460.0	2.0574313534556063
150.0	470.0	2.0614907679200347
150.0	480.0	2.066758169902984
150.0	490.0	2.069121353715287
150.0	500.0	2.072094687209026
150.0	510.0	2.0763546178743604
150.0	520.0	2.0825329009936016
150.0	530.0	2.0908907233089846
150.0	540.0	2.0773758461885374
150.0	550.0	2.0942362824554195
150.0	560.0	2.0610374091873322
150.0	570.0	2.1323910075533576
150.0	580.0	2.212350162981498
150.0	590.0	2.2008149908316774
150.0	600.0	2.2470690019260124
150.0	610.0	2.2000336754859653
150.0	620.0	2.2295354090614885
150.0	630.0	2.2133494659738955
150.0	640.0	2.2351695205349214
150.0	650.0	2.254340082480315
150.0	660.0	2.2300214776953697
150.0	670.0	2.230460940314405
150.0	680.0	2.2429413834108174
150.0	690.0	2.2442708739838957
150.0	700.0	2.232634136262488
150.0	710.0	2.225449339686029
150.0	720.0	2.214165408862205
150.0	730.0	2.21907323293642
150.0	740.0	2.2185241120104595
150.0	750.0	2.2192977713171307
150.0	760.0	2.1951267032449593
150.0	770.0	2.1857978012866663
150.0	780.0	2.1693867582358295
150.0	790.0	2.1453322974421005
150.0	800.0	2.1556449852013344
150.0	810.0	2.1451941107833528
150.0	820.0	2.1508812862547706
150.0	830.0	2.140762824056675
150.0	840.0	2.1312780505927464
150.0	850.0	2.1332374592531425
150.0	860.0	2.1319864046477464
150.0	870.0	2.132334440927133
150.0	880.0	2.131726991316375
150.0	890.0	2.138030371250226
150.0	900.0	2.1220420132913858
150.0	910.0	2.1162850616333473
150.0	920.0	2.1346503593035693
150.0	930.0	2.1239999815581663
150.0	940.0	2.115487864683214
150.0	950.0	2.1135927156622505
150.0	960.0	2.101774932774451
150.0	970.0	2.1059062990068367
150.0	980.0	2.109886077426511
150.0	990.0	2.124529719527563
150.0	1000.0	2.1128761568392145
150.0	1010.0	2.1222149366533314
150.0	1020.0	2.1277342503499455
150.0	1030.0	2.1292792219418324
150.0	1040.0	2.1248847845565546
150.0	1050.0	2.1247072018396156
150.0	1060.0	2.118968307383893
150.0	1070.0	2.125961923198816
150.0	1080.0	2.1268188262415535
150.0	1090.0	2.13083239312448
150.0	1100.0	2.134807138927095
150.0	1110.0	2.1369966439503036
150.0	1120.0	2.151643539633815
150.0	1130.0	2.1376365982725276
150.0	1140.0	2.134205706828493
150.0	1150.0	2.1464731378254447
150.0	1160.0	2.156140301372441
150.0	1170.0	2.1482405399861944
150.0	1180.0	2.1534203620508476
150.0	1190.0	2.1417014943241646
150.0	1200.0	2.149794799899266
150.0	1210.0	2.1499977395777186
150.0	1220.0	2.162948908857068
150.0	1230.0	2.165016855619325
150.0	1240.0	2.152834519220483
150.0	1250.0	2.166269960947915
150.0	1260.0	2.18275105451661
150.0	1270.0	2.191804624712242
150.0	1280.0	2.1935163153287642
150.0	1290.0	2.1887805218506284
150.0	1300.0	2.190217794663014
150.0	1310.0	2.182022027887633
150.0	1320.0	2.189265841670045
150.0	1330.0	2.1868258612056484
150.0	1340.0	2.1979916625941636
150.0	1350.0	2.1899247339983647
150.0	1360.0	2.180162521524038
150.0	1370.0	2.176768481961935
150.0	1380.0	2.1738099029965547
150.0	1390.0	2.168915973237509
150.0	1400.0	2.154279537609597
150.0	1410.0	2.1378011516832416
150.0	1420.0	2.1407450017287952
150.0	1430.0	2.150438127248262
150.0	1440.0	2.128549366472291
150.0	1450.0	2.121866831599895
150.0	1460.0	2.073693032963674
150.0	1470.0	2.0666166341587275
150.0	1480.0	2.077231365786944
150.0	1490.0	2.0749500312565794
150.0	1500.0	2.0550290169074197
150.0	1510.0	2.1235480476772013
150.0	1520.0	2.118154809020612
150.0	1530.0	2.0977672557760374
150.0	1540.0	2.0934746709898953
150.0	1550.0	2.089838818374212
150.0	1560.0	2.087271799953162
150.0	1570.0	2.0841722857755167
150.0	1580.0	2.0826722163603173
150.0	1590.0	2.0814143265443956
150.0	1600.0	2.0796568917202434
150.0	1610.0	2.03514158528777
150.0	1620.0	2.03514158528777
150.0	1630.0	2.03514158528777
150.0	1640.0	2.03514158528777
150.0	1650.0	2.03514158528777
150.0	1660.0	2.03514158528777
150.0	1670.0	2.03514158528777
150.0	1680.0	2.03514158528777
150.0	1690.0	2.03514158528777
150.0	1700.0	2.03514158528777
150.0	1710.0	2.03514158528777
150.0	1720.0	2.03514158528777
150.0	1730.0	2.03514158528777
150.0	1740.0	2.03514158528777
150.0	1750.0	2.03514158528777
150.0	1760.0	2.03514158528777
150.0	1770.0	2.03514158528777
150.0	1780.0	2.03514158528777
150.0	1790.0	2.03514158528777
150.0	1800.0	2.03514158528777
150.0	1810.0	2.03514158528777
150.0	1820.0	2.03514158528777
150.0	1830.0	2.03514158528777
150.0	1840.0	2.03514158528777
[truncated: 15,836 more rows]
