# Supplementary material for: Characterizing Visual Neurosurgical Expertise in Brain MRI Visualization Using Eye-Tracking and 3D Fractal Dimension Analysis
Source: J Eye Mov Res. 2026 Jun 2;19(3):62. doi: 10.3390/jemr19030062 (PMC13301434; doi:10.3390/jemr19030062)
Supplement: Supplementary file 1 [file jemr-19-00062-s001.zip › jemr-4253847-supplementary/Supplementary files/4_3DFDmapsCalculation/3DFD_Stimuli_BRN40/3DFDs_BRAIN_21_PATH_Cor met.png_Heatmap_100_10.csv]

50.0	50.0	2.03514158528777
50.0	60.0	2.03514158528777
50.0	70.0	2.03514158528777
50.0	80.0	2.03514158528777
50.0	90.0	2.03514158528777
50.0	100.0	2.03514158528777
50.0	110.0	2.03514158528777
50.0	120.0	2.03514158528777
50.0	130.0	2.03514158528777
50.0	140.0	2.03514158528777
50.0	150.0	2.03514158528777
50.0	160.0	2.03514158528777
50.0	170.0	2.03514158528777
50.0	180.0	2.03514158528777
50.0	190.0	2.03514158528777
50.0	200.0	2.03514158528777
50.0	210.0	2.03514158528777
50.0	220.0	2.03514158528777
50.0	230.0	2.03514158528777
50.0	240.0	2.03514158528777
50.0	250.0	2.03514158528777
50.0	260.0	2.03514158528777
50.0	270.0	2.03514158528777
50.0	280.0	2.03514158528777
50.0	290.0	2.03514158528777
50.0	300.0	2.03514158528777
50.0	310.0	2.03514158528777
50.0	320.0	2.03514158528777
50.0	330.0	2.03514158528777
50.0	340.0	2.03514158528777
50.0	350.0	2.03514158528777
50.0	360.0	2.03514158528777
50.0	370.0	2.03514158528777
50.0	380.0	2.03514158528777
50.0	390.0	2.03514158528777
50.0	400.0	2.03514158528777
50.0	410.0	2.03514158528777
50.0	420.0	2.03514158528777
50.0	430.0	2.03514158528777
50.0	440.0	2.03514158528777
50.0	450.0	2.03514158528777
50.0	460.0	2.03514158528777
50.0	470.0	2.03514158528777
50.0	480.0	2.03514158528777
50.0	490.0	2.03514158528777
50.0	500.0	2.047413994582325
50.0	510.0	2.053984808071784
50.0	520.0	2.061644435645559
50.0	530.0	2.0683664272558007
50.0	540.0	2.0759756107275775
50.0	550.0	2.085725197949066
50.0	560.0	2.0941193002678715
50.0	570.0	2.1032552888250975
50.0	580.0	2.111265041770699
50.0	590.0	2.1200107160954844
50.0	600.0	2.1208555204114803
50.0	610.0	2.1270078502772405
50.0	620.0	2.1292066297367485
50.0	630.0	2.1320109396866127
50.0	640.0	2.1356095152716392
50.0	650.0	2.1361284359540127
50.0	660.0	2.139607657794755
50.0	670.0	2.143464097691232
50.0	680.0	2.150674684417302
50.0	690.0	2.15958679936482
50.0	700.0	2.1060053473053064
50.0	710.0	2.1566260096078063
50.0	720.0	2.2325712205318453
50.0	730.0	2.2800565977444376
50.0	740.0	2.2892487253501277
50.0	750.0	2.2807870942899497
50.0	760.0	2.294675552874866
50.0	770.0	2.2757381920484945
50.0	780.0	2.281800485466986
50.0	790.0	2.305986652655458
50.0	800.0	2.3087211023787315
50.0	810.0	2.284716497250076
50.0	820.0	2.274490469015067
50.0	830.0	2.279068727314461
50.0	840.0	2.2853151296042875
50.0	850.0	2.279458832306124
50.0	860.0	2.2822291056523034
50.0	870.0	2.2775852041692426
50.0	880.0	2.281316274669267
50.0	890.0	2.310695048577782
50.0	900.0	2.3133889791145377
50.0	910.0	2.310153161795917
50.0	920.0	2.314615119098436
50.0	930.0	2.2885409057907715
50.0	940.0	2.3037705479037784
50.0	950.0	2.2938096706704085
50.0	960.0	2.2941169419426606
50.0	970.0	2.291172150343237
50.0	980.0	2.2733871218920214
50.0	990.0	2.264800927456582
50.0	1000.0	2.265526236475622
50.0	1010.0	2.268365883885151
50.0	1020.0	2.2865799587193707
50.0	1030.0	2.2890164869553145
50.0	1040.0	2.289826261055543
50.0	1050.0	2.290768514368442
50.0	1060.0	2.2877670624213424
50.0	1070.0	2.301001584237979
50.0	1080.0	2.2931151777707206
50.0	1090.0	2.291397516656456
50.0	1100.0	2.284266331055156
50.0	1110.0	2.2738976002656566
50.0	1120.0	2.275655190126741
50.0	1130.0	2.2764707409993203
50.0	1140.0	2.2740301071969413
50.0	1150.0	2.2563599984232314
50.0	1160.0	2.26602312190185
50.0	1170.0	2.2744552103282962
50.0	1180.0	2.2609959191617444
50.0	1190.0	2.256284689436959
50.0	1200.0	2.2382624127652395
50.0	1210.0	2.2368693954132843
50.0	1220.0	2.236003802307822
50.0	1230.0	2.2316012134905265
50.0	1240.0	2.2296459172735275
50.0	1250.0	2.1997519337260925
50.0	1260.0	2.1486384196765416
50.0	1270.0	2.0965702529960484
50.0	1280.0	2.1633135673254116
50.0	1290.0	2.154588709922202
50.0	1300.0	2.1509709247077033
50.0	1310.0	2.147219878304947
50.0	1320.0	2.1432094018434684
50.0	1330.0	2.14035360383161
50.0	1340.0	2.1302618688584403
50.0	1350.0	2.117836865400924
50.0	1360.0	2.1093039943331586
50.0	1370.0	2.100344275730336
50.0	1380.0	2.0887502570110583
50.0	1390.0	2.078464150792808
50.0	1400.0	2.067099643938558
50.0	1410.0	2.0563760549558316
50.0	1420.0	2.0474720270590137
50.0	1430.0	2.03514158528777
50.0	1440.0	2.03514158528777
50.0	1450.0	2.03514158528777
50.0	1460.0	2.03514158528777
50.0	1470.0	2.03514158528777
50.0	1480.0	2.03514158528777
50.0	1490.0	2.03514158528777
50.0	1500.0	2.03514158528777
50.0	1510.0	2.03514158528777
50.0	1520.0	2.03514158528777
50.0	1530.0	2.03514158528777
50.0	1540.0	2.03514158528777
50.0	1550.0	2.03514158528777
50.0	1560.0	2.03514158528777
50.0	1570.0	2.03514158528777
50.0	1580.0	2.03514158528777
50.0	1590.0	2.03514158528777
50.0	1600.0	2.03514158528777
50.0	1610.0	2.03514158528777
50.0	1620.0	2.03514158528777
50.0	1630.0	2.03514158528777
50.0	1640.0	2.03514158528777
50.0	1650.0	2.03514158528777
50.0	1660.0	2.03514158528777
50.0	1670.0	2.03514158528777
50.0	1680.0	2.03514158528777
50.0	1690.0	2.03514158528777
50.0	1700.0	2.03514158528777
50.0	1710.0	2.03514158528777
50.0	1720.0	2.03514158528777
50.0	1730.0	2.03514158528777
50.0	1740.0	2.03514158528777
50.0	1750.0	2.03514158528777
50.0	1760.0	2.03514158528777
50.0	1770.0	2.03514158528777
50.0	1780.0	2.03514158528777
50.0	1790.0	2.03514158528777
50.0	1800.0	2.03514158528777
50.0	1810.0	2.03514158528777
50.0	1820.0	2.03514158528777
50.0	1830.0	2.03514158528777
50.0	1840.0	2.03514158528777
50.0	1850.0	2.03514158528777
50.0	1860.0	2.03514158528777
60.0	50.0	2.03514158528777
60.0	60.0	2.03514158528777
60.0	70.0	2.03514158528777
60.0	80.0	2.03514158528777
60.0	90.0	2.03514158528777
60.0	100.0	2.03514158528777
60.0	110.0	2.03514158528777
60.0	120.0	2.03514158528777
60.0	130.0	2.03514158528777
60.0	140.0	2.03514158528777
60.0	150.0	2.03514158528777
60.0	160.0	2.03514158528777
60.0	170.0	2.03514158528777
60.0	180.0	2.03514158528777
60.0	190.0	2.03514158528777
60.0	200.0	2.03514158528777
60.0	210.0	2.03514158528777
60.0	220.0	2.03514158528777
60.0	230.0	2.03514158528777
60.0	240.0	2.03514158528777
60.0	250.0	2.03514158528777
60.0	260.0	2.03514158528777
60.0	270.0	2.03514158528777
60.0	280.0	2.03514158528777
60.0	290.0	2.03514158528777
60.0	300.0	2.03514158528777
60.0	310.0	2.03514158528777
60.0	320.0	2.03514158528777
60.0	330.0	2.03514158528777
60.0	340.0	2.03514158528777
60.0	350.0	2.03514158528777
60.0	360.0	2.03514158528777
60.0	370.0	2.03514158528777
60.0	380.0	2.03514158528777
60.0	390.0	2.03514158528777
60.0	400.0	2.03514158528777
60.0	410.0	2.03514158528777
60.0	420.0	2.03514158528777
60.0	430.0	2.03514158528777
60.0	440.0	2.03514158528777
60.0	450.0	2.03514158528777
60.0	460.0	2.03514158528777
60.0	470.0	2.03514158528777
60.0	480.0	2.03514158528777
60.0	490.0	2.03514158528777
60.0	500.0	2.04709124094012
60.0	510.0	2.054206267167555
60.0	520.0	2.061046547496147
60.0	530.0	2.0684136640246495
60.0	540.0	2.075815524759114
60.0	550.0	2.0850599946466053
60.0	560.0	2.0938671951902004
60.0	570.0	2.10292134853006
60.0	580.0	2.110292735121551
60.0	590.0	2.1192030038962164
60.0	600.0	2.120488082295487
60.0	610.0	2.127066902117597
60.0	620.0	2.1310250182976547
60.0	630.0	2.133708209251683
60.0	640.0	2.138143005286953
60.0	650.0	2.138498953921531
60.0	660.0	2.1419276300067267
60.0	670.0	2.146950682693407
60.0	680.0	2.15722842234107
60.0	690.0	2.1295782369377685
60.0	700.0	2.149738778021827
60.0	710.0	2.227872921365952
60.0	720.0	2.2753105240387788
60.0	730.0	2.277084884948848
60.0	740.0	2.295843855986424
60.0	750.0	2.284095055316501
60.0	760.0	2.2922394185672768
60.0	770.0	2.2961579074600316
60.0	780.0	2.316588032100388
60.0	790.0	2.3100038119657196
60.0	800.0	2.277594556619404
60.0	810.0	2.284364667483471
60.0	820.0	2.288814033794646
60.0	830.0	2.289449511955262
60.0	840.0	2.2902942600760836
60.0	850.0	2.280220327689557
60.0	860.0	2.2827582204694785
60.0	870.0	2.2820227316290267
60.0	880.0	2.2873046698870825
60.0	890.0	2.294182413087802
60.0	900.0	2.3108096949364567
60.0	910.0	2.3037696251507827
60.0	920.0	2.30960444729461
60.0	930.0	2.287632564377632
60.0	940.0	2.297061503514299
60.0	950.0	2.294316725587809
60.0	960.0	2.2897349536485336
60.0	970.0	2.288377907899126
60.0	980.0	2.277791929183979
60.0	990.0	2.269085422928715
60.0	1000.0	2.2679950148603507
60.0	1010.0	2.255693423683749
60.0	1020.0	2.2704458579725952
60.0	1030.0	2.265369444580995
60.0	1040.0	2.26977089169692
60.0	1050.0	2.2798915326279334
60.0	1060.0	2.276674581491435
60.0	1070.0	2.2839578212159677
60.0	1080.0	2.285800308914462
60.0	1090.0	2.290835717320369
60.0	1100.0	2.2923565534186157
60.0	1110.0	2.2915975656124354
60.0	1120.0	2.2805555448195434
60.0	1130.0	2.2719844745570064
60.0	1140.0	2.283858308180415
60.0	1150.0	2.2825797408235258
60.0	1160.0	2.270037639843381
60.0	1170.0	2.2542948025801297
60.0	1180.0	2.260399332086342
60.0	1190.0	2.2762170371182235
60.0	1200.0	2.255607485399999
60.0	1210.0	2.2357622955403706
60.0	1220.0	2.229153680697277
60.0	1230.0	2.2256076499234716
60.0	1240.0	2.233318749533307
60.0	1250.0	2.215159217352879
60.0	1260.0	2.201183781129345
60.0	1270.0	2.146501893192972
60.0	1280.0	2.0940049343614735
60.0	1290.0	2.15953579478604
60.0	1300.0	2.1528241135385757
60.0	1310.0	2.1477832171969617
60.0	1320.0	2.142614732027475
60.0	1330.0	2.1409616686830106
60.0	1340.0	2.1306314802841095
60.0	1350.0	2.118751123660407
60.0	1360.0	2.109893365944033
60.0	1370.0	2.0999030247538824
60.0	1380.0	2.0886554258488563
60.0	1390.0	2.0785584247269018
60.0	1400.0	2.067806806694975
60.0	1410.0	2.0566118177714277
60.0	1420.0	2.048431150537417
60.0	1430.0	2.03514158528777
60.0	1440.0	2.03514158528777
60.0	1450.0	2.03514158528777
60.0	1460.0	2.03514158528777
60.0	1470.0	2.03514158528777
60.0	1480.0	2.03514158528777
60.0	1490.0	2.03514158528777
60.0	1500.0	2.03514158528777
60.0	1510.0	2.03514158528777
60.0	1520.0	2.03514158528777
60.0	1530.0	2.03514158528777
60.0	1540.0	2.03514158528777
60.0	1550.0	2.03514158528777
60.0	1560.0	2.03514158528777
60.0	1570.0	2.03514158528777
60.0	1580.0	2.03514158528777
60.0	1590.0	2.03514158528777
60.0	1600.0	2.03514158528777
60.0	1610.0	2.03514158528777
60.0	1620.0	2.03514158528777
60.0	1630.0	2.03514158528777
60.0	1640.0	2.03514158528777
60.0	1650.0	2.03514158528777
60.0	1660.0	2.03514158528777
60.0	1670.0	2.03514158528777
60.0	1680.0	2.03514158528777
60.0	1690.0	2.03514158528777
60.0	1700.0	2.03514158528777
60.0	1710.0	2.03514158528777
60.0	1720.0	2.03514158528777
60.0	1730.0	2.03514158528777
60.0	1740.0	2.03514158528777
60.0	1750.0	2.03514158528777
60.0	1760.0	2.03514158528777
60.0	1770.0	2.03514158528777
60.0	1780.0	2.03514158528777
60.0	1790.0	2.03514158528777
60.0	1800.0	2.03514158528777
60.0	1810.0	2.03514158528777
60.0	1820.0	2.03514158528777
60.0	1830.0	2.03514158528777
60.0	1840.0	2.03514158528777
60.0	1850.0	2.03514158528777
60.0	1860.0	2.03514158528777
70.0	50.0	2.03514158528777
70.0	60.0	2.03514158528777
70.0	70.0	2.03514158528777
70.0	80.0	2.03514158528777
70.0	90.0	2.03514158528777
70.0	100.0	2.03514158528777
70.0	110.0	2.03514158528777
70.0	120.0	2.03514158528777
70.0	130.0	2.03514158528777
70.0	140.0	2.03514158528777
70.0	150.0	2.03514158528777
70.0	160.0	2.03514158528777
70.0	170.0	2.03514158528777
70.0	180.0	2.03514158528777
70.0	190.0	2.03514158528777
70.0	200.0	2.03514158528777
70.0	210.0	2.03514158528777
70.0	220.0	2.03514158528777
70.0	230.0	2.03514158528777
70.0	240.0	2.03514158528777
70.0	250.0	2.03514158528777
70.0	260.0	2.03514158528777
70.0	270.0	2.03514158528777
70.0	280.0	2.03514158528777
70.0	290.0	2.03514158528777
70.0	300.0	2.03514158528777
70.0	310.0	2.03514158528777
70.0	320.0	2.03514158528777
70.0	330.0	2.03514158528777
70.0	340.0	2.03514158528777
70.0	350.0	2.03514158528777
70.0	360.0	2.03514158528777
70.0	370.0	2.03514158528777
70.0	380.0	2.03514158528777
70.0	390.0	2.03514158528777
70.0	400.0	2.03514158528777
70.0	410.0	2.03514158528777
70.0	420.0	2.03514158528777
70.0	430.0	2.03514158528777
70.0	440.0	2.03514158528777
70.0	450.0	2.03514158528777
70.0	460.0	2.03514158528777
70.0	470.0	2.03514158528777
70.0	480.0	2.03514158528777
70.0	490.0	2.03514158528777
70.0	500.0	2.0476858414870764
70.0	510.0	2.055586381936235
70.0	520.0	2.062639153850879
70.0	530.0	2.0706752123049355
70.0	540.0	2.0782304190921423
70.0	550.0	2.088218741781407
70.0	560.0	2.097934577829571
70.0	570.0	2.1069022487085682
70.0	580.0	2.114600355969572
70.0	590.0	2.123068770972695
70.0	600.0	2.1250469622270343
70.0	610.0	2.131315962361882
70.0	620.0	2.1357755397350298
70.0	630.0	2.1383138761560616
70.0	640.0	2.143353127028191
70.0	650.0	2.1443883414775953
70.0	660.0	2.148082039941695
70.0	670.0	2.1541777128743465
70.0	680.0	2.130792215168144
70.0	690.0	2.1394765752042875
70.0	700.0	2.2221148242905135
70.0	710.0	2.270623159665491
70.0	720.0	2.2733832068049207
70.0	730.0	2.26972983738349
70.0	740.0	2.2829912775399337
70.0	750.0	2.287451591388014
70.0	760.0	2.290911315622185
70.0	770.0	2.30867124150168
70.0	780.0	2.3031754388850665
70.0	790.0	2.287532212765693
70.0	800.0	2.284894624582012
70.0	810.0	2.2953087672657353
70.0	820.0	2.296230116644106
70.0	830.0	2.286286539957262
70.0	840.0	2.286664452516824
70.0	850.0	2.2954178072938007
70.0	860.0	2.281269778383919
70.0	870.0	2.2825805474302636
70.0	880.0	2.2890754482719613
70.0	890.0	2.299468566275297
70.0	900.0	2.3199605823935197
70.0	910.0	2.3094012067792926
70.0	920.0	2.304159664824478
70.0	930.0	2.273952434808855
70.0	940.0	2.2836447700878875
70.0	950.0	2.294322698742283
70.0	960.0	2.294479331549495
70.0	970.0	2.2881773427655006
70.0	980.0	2.2627063402143124
70.0	990.0	2.2579101751641932
70.0	1000.0	2.2588575824000285
70.0	1010.0	2.254887297348525
70.0	1020.0	2.279044521064798
70.0	1030.0	2.277917745866627
70.0	1040.0	2.2801924389433954
70.0	1050.0	2.276808405931225
70.0	1060.0	2.2728197474076133
70.0	1070.0	2.3099364453496682
70.0	1080.0	2.3049584669116623
70.0	1090.0	2.3033063490233334
70.0	1100.0	2.3035452548220867
70.0	1110.0	2.306685665071251
70.0	1120.0	2.3016111738819625
70.0	1130.0	2.2864503177068904
70.0	1140.0	2.286617094436707
70.0	1150.0	2.2851034109583086
70.0	1160.0	2.291016035067024
70.0	1170.0	2.2829340884613973
70.0	1180.0	2.2594197777334264
70.0	1190.0	2.268408556667461
70.0	1200.0	2.2866539843351705
70.0	1210.0	2.2578692754225367
70.0	1220.0	2.239726630049627
70.0	1230.0	2.2326066122356276
70.0	1240.0	2.222001931894899
70.0	1250.0	2.2395673932386657
70.0	1260.0	2.214075591724382
70.0	1270.0	2.2105333721624536
70.0	1280.0	2.1449805577581436
70.0	1290.0	2.090912204578265
70.0	1300.0	2.1588590314362954
70.0	1310.0	2.1512159312504653
70.0	1320.0	2.1429168274888313
70.0	1330.0	2.1409065401774043
70.0	1340.0	2.130326772853002
70.0	1350.0	2.1177810382673212
70.0	1360.0	2.1090419746867295
70.0	1370.0	2.098146139584628
70.0	1380.0	2.086851273695012
70.0	1390.0	2.0761267863003843
70.0	1400.0	2.065819135744746
70.0	1410.0	2.055525141483916
70.0	1420.0	2.048635227266739
70.0	1430.0	2.03514158528777
70.0	1440.0	2.03514158528777
70.0	1450.0	2.03514158528777
70.0	1460.0	2.03514158528777
70.0	1470.0	2.03514158528777
70.0	1480.0	2.03514158528777
70.0	1490.0	2.03514158528777
70.0	1500.0	2.03514158528777
70.0	1510.0	2.03514158528777
70.0	1520.0	2.03514158528777
70.0	1530.0	2.03514158528777
70.0	1540.0	2.03514158528777
70.0	1550.0	2.03514158528777
70.0	1560.0	2.03514158528777
70.0	1570.0	2.03514158528777
70.0	1580.0	2.03514158528777
70.0	1590.0	2.03514158528777
70.0	1600.0	2.03514158528777
70.0	1610.0	2.03514158528777
70.0	1620.0	2.03514158528777
70.0	1630.0	2.03514158528777
70.0	1640.0	2.03514158528777
70.0	1650.0	2.03514158528777
70.0	1660.0	2.03514158528777
70.0	1670.0	2.03514158528777
70.0	1680.0	2.03514158528777
70.0	1690.0	2.03514158528777
70.0	1700.0	2.03514158528777
70.0	1710.0	2.03514158528777
70.0	1720.0	2.03514158528777
70.0	1730.0	2.03514158528777
70.0	1740.0	2.03514158528777
70.0	1750.0	2.03514158528777
70.0	1760.0	2.03514158528777
70.0	1770.0	2.03514158528777
70.0	1780.0	2.03514158528777
70.0	1790.0	2.03514158528777
70.0	1800.0	2.03514158528777
70.0	1810.0	2.03514158528777
70.0	1820.0	2.03514158528777
70.0	1830.0	2.03514158528777
70.0	1840.0	2.03514158528777
70.0	1850.0	2.03514158528777
70.0	1860.0	2.03514158528777
80.0	50.0	2.03514158528777
80.0	60.0	2.03514158528777
80.0	70.0	2.03514158528777
80.0	80.0	2.03514158528777
80.0	90.0	2.03514158528777
80.0	100.0	2.03514158528777
80.0	110.0	2.03514158528777
80.0	120.0	2.03514158528777
80.0	130.0	2.03514158528777
80.0	140.0	2.03514158528777
80.0	150.0	2.03514158528777
80.0	160.0	2.03514158528777
80.0	170.0	2.03514158528777
80.0	180.0	2.03514158528777
80.0	190.0	2.03514158528777
80.0	200.0	2.03514158528777
80.0	210.0	2.03514158528777
80.0	220.0	2.03514158528777
80.0	230.0	2.03514158528777
80.0	240.0	2.03514158528777
80.0	250.0	2.03514158528777
80.0	260.0	2.03514158528777
80.0	270.0	2.03514158528777
80.0	280.0	2.03514158528777
80.0	290.0	2.03514158528777
80.0	300.0	2.03514158528777
80.0	310.0	2.03514158528777
80.0	320.0	2.03514158528777
80.0	330.0	2.03514158528777
80.0	340.0	2.03514158528777
80.0	350.0	2.03514158528777
80.0	360.0	2.03514158528777
80.0	370.0	2.03514158528777
80.0	380.0	2.03514158528777
80.0	390.0	2.03514158528777
80.0	400.0	2.03514158528777
80.0	410.0	2.03514158528777
80.0	420.0	2.03514158528777
80.0	430.0	2.03514158528777
80.0	440.0	2.03514158528777
80.0	450.0	2.03514158528777
80.0	460.0	2.03514158528777
80.0	470.0	2.03514158528777
80.0	480.0	2.03514158528777
80.0	490.0	2.03514158528777
80.0	500.0	2.047464950030862
80.0	510.0	2.055539922375923
80.0	520.0	2.0628019515863953
80.0	530.0	2.071384961830992
80.0	540.0	2.0789864058275858
80.0	550.0	2.0890559082060323
80.0	560.0	2.0986726713868062
80.0	570.0	2.109338095290642
80.0	580.0	2.1168331481297753
80.0	590.0	2.126197820025692
80.0	600.0	2.127753561250802
80.0	610.0	2.135094037685321
80.0	620.0	2.1405970791559414
80.0	630.0	2.14401182333276
80.0	640.0	2.1495984997460567
80.0	650.0	2.1515356606560205
80.0	660.0	2.1566118378582484
80.0	670.0	2.1690707261456335
80.0	680.0	2.126623168120139
80.0	690.0	2.2039284903321943
80.0	700.0	2.2684252470934347
80.0	710.0	2.2792140921775337
80.0	720.0	2.282953713586852
80.0	730.0	2.277812664229428
80.0	740.0	2.289884920170861
80.0	750.0	2.3003366014145112
80.0	760.0	2.3234126181169508
80.0	770.0	2.3090254306360882
80.0	780.0	2.301285057042157
80.0	790.0	2.299611569900326
80.0	800.0	2.308520332155942
80.0	810.0	2.3016378914703077
80.0	820.0	2.295981063661705
80.0	830.0	2.28930111229323
80.0	840.0	2.281730803877771
80.0	850.0	2.285993617399402
80.0	860.0	2.277145692430594
80.0	870.0	2.2780637643088095
80.0	880.0	2.2810475236265675
80.0	890.0	2.2987427941191645
80.0	900.0	2.2940120114065845
80.0	910.0	2.2882316563295473
80.0	920.0	2.281566132357953
80.0	930.0	2.2696293317059495
80.0	940.0	2.288571583896972
80.0	950.0	2.2717575853100156
80.0	960.0	2.279722035658717
80.0	970.0	2.2657121614689943
80.0	980.0	2.248398050539635
80.0	990.0	2.236217134013195
80.0	1000.0	2.221628182699134
80.0	1010.0	2.2262785274525014
80.0	1020.0	2.24754772045861
80.0	1030.0	2.2479008848143516
80.0	1040.0	2.253884041652971
80.0	1050.0	2.2532962758287773
80.0	1060.0	2.266123003222082
80.0	1070.0	2.2731917726752897
80.0	1080.0	2.2735933226662253
80.0	1090.0	2.2942759491796205
80.0	1100.0	2.296611976120337
80.0	1110.0	2.3070884649365273
80.0	1120.0	2.3034011023985683
80.0	1130.0	2.2934063635861324
80.0	1140.0	2.29737302872862
80.0	1150.0	2.2816089441473055
80.0	1160.0	2.283902414276984
80.0	1170.0	2.2862736514605504
80.0	1180.0	2.284975858973528
80.0	1190.0	2.281340145125626
80.0	1200.0	2.2617905609874134
80.0	1210.0	2.292370740692784
80.0	1220.0	2.2625456302437943
80.0	1230.0	2.2382026576535585
80.0	1240.0	2.2301713830421477
80.0	1250.0	2.2184984806531265
80.0	1260.0	2.2454528573792207
80.0	1270.0	2.2151843897366437
80.0	1280.0	2.2068007344104026
80.0	1290.0	2.138201336442274
80.0	1300.0	2.0841253629569843
80.0	1310.0	2.15636660271929
80.0	1320.0	2.1474119719130833
80.0	1330.0	2.1452911497909293
80.0	1340.0	2.134512805112744
80.0	1350.0	2.1218739619150164
80.0	1360.0	2.112525638204958
80.0	1370.0	2.1010327612431943
80.0	1380.0	2.0892079002904733
80.0	1390.0	2.07820730155642
80.0	1400.0	2.067185870379433
80.0	1410.0	2.0565278751891762
80.0	1420.0	2.0496264461363363
80.0	1430.0	2.03514158528777
80.0	1440.0	2.03514158528777
80.0	1450.0	2.03514158528777
80.0	1460.0	2.03514158528777
80.0	1470.0	2.03514158528777
80.0	1480.0	2.03514158528777
80.0	1490.0	2.03514158528777
80.0	1500.0	2.03514158528777
80.0	1510.0	2.03514158528777
80.0	1520.0	2.03514158528777
80.0	1530.0	2.03514158528777
80.0	1540.0	2.03514158528777
80.0	1550.0	2.03514158528777
80.0	1560.0	2.03514158528777
80.0	1570.0	2.03514158528777
80.0	1580.0	2.03514158528777
80.0	1590.0	2.03514158528777
80.0	1600.0	2.03514158528777
80.0	1610.0	2.03514158528777
80.0	1620.0	2.03514158528777
80.0	1630.0	2.03514158528777
80.0	1640.0	2.03514158528777
80.0	1650.0	2.03514158528777
80.0	1660.0	2.03514158528777
80.0	1670.0	2.03514158528777
80.0	1680.0	2.03514158528777
80.0	1690.0	2.03514158528777
80.0	1700.0	2.03514158528777
80.0	1710.0	2.03514158528777
80.0	1720.0	2.03514158528777
80.0	1730.0	2.03514158528777
80.0	1740.0	2.03514158528777
80.0	1750.0	2.03514158528777
80.0	1760.0	2.03514158528777
80.0	1770.0	2.03514158528777
80.0	1780.0	2.03514158528777
80.0	1790.0	2.03514158528777
80.0	1800.0	2.03514158528777
80.0	1810.0	2.03514158528777
80.0	1820.0	2.03514158528777
80.0	1830.0	2.03514158528777
80.0	1840.0	2.03514158528777
80.0	1850.0	2.03514158528777
80.0	1860.0	2.03514158528777
90.0	50.0	2.03514158528777
90.0	60.0	2.03514158528777
90.0	70.0	2.03514158528777
90.0	80.0	2.03514158528777
90.0	90.0	2.03514158528777
90.0	100.0	2.03514158528777
90.0	110.0	2.03514158528777
90.0	120.0	2.03514158528777
90.0	130.0	2.03514158528777
90.0	140.0	2.03514158528777
90.0	150.0	2.03514158528777
90.0	160.0	2.03514158528777
90.0	170.0	2.03514158528777
90.0	180.0	2.03514158528777
90.0	190.0	2.03514158528777
90.0	200.0	2.03514158528777
90.0	210.0	2.03514158528777
90.0	220.0	2.03514158528777
90.0	230.0	2.03514158528777
90.0	240.0	2.03514158528777
90.0	250.0	2.03514158528777
90.0	260.0	2.03514158528777
90.0	270.0	2.03514158528777
90.0	280.0	2.03514158528777
90.0	290.0	2.03514158528777
90.0	300.0	2.03514158528777
90.0	310.0	2.03514158528777
90.0	320.0	2.03514158528777
90.0	330.0	2.03514158528777
90.0	340.0	2.03514158528777
90.0	350.0	2.03514158528777
90.0	360.0	2.03514158528777
90.0	370.0	2.03514158528777
90.0	380.0	2.03514158528777
90.0	390.0	2.03514158528777
90.0	400.0	2.03514158528777
90.0	410.0	2.03514158528777
90.0	420.0	2.03514158528777
90.0	430.0	2.03514158528777
90.0	440.0	2.03514158528777
90.0	450.0	2.03514158528777
90.0	460.0	2.03514158528777
90.0	470.0	2.03514158528777
90.0	480.0	2.03514158528777
90.0	490.0	2.03514158528777
90.0	500.0	2.047398081872685
90.0	510.0	2.055406105126907
90.0	520.0	2.062786552709896
90.0	530.0	2.0711861142044348
90.0	540.0	2.078667113618432
90.0	550.0	2.0900946260265054
90.0	560.0	2.1014037469272298
90.0	570.0	2.1128854562678687
90.0	580.0	2.1218262096925926
90.0	590.0	2.1320699913955217
90.0	600.0	2.1331589115160243
90.0	610.0	2.1409784826714673
90.0	620.0	2.147422032816474
90.0	630.0	2.15147158817886
90.0	640.0	2.1581325165021052
90.0	650.0	2.160857048393778
90.0	660.0	2.167347992294749
90.0	670.0	2.11352474878869
90.0	680.0	2.1965809537098506
90.0	690.0	2.2579143512845663
90.0	700.0	2.282360130407385
90.0	710.0	2.274698898150454
90.0	720.0	2.2784539690340666
90.0	730.0	2.2853457126808103
90.0	740.0	2.2935782228315325
90.0	750.0	2.3313403951943465
90.0	760.0	2.3010333518026553
90.0	770.0	2.3186166933084387
90.0	780.0	2.315993682819552
90.0	790.0	2.317559294148184
90.0	800.0	2.29743253164695
90.0	810.0	2.3021004288137292
90.0	820.0	2.30965157559649
90.0	830.0	2.286578485764468
90.0	840.0	2.2811459490341752
90.0	850.0	2.2777479837573265
90.0	860.0	2.2742799656622683
90.0	870.0	2.270185532833574
90.0	880.0	2.2487568525020216
90.0	890.0	2.2459781307510522
90.0	900.0	2.254099988391804
90.0	910.0	2.2604152980660994
90.0	920.0	2.258304929200265
90.0	930.0	2.2338368314277264
90.0	940.0	2.2422715712990766
90.0	950.0	2.247928065042439
90.0	960.0	2.2605673417647094
90.0	970.0	2.2509957337645243
90.0	980.0	2.2348609247284026
90.0	990.0	2.221058030987714
90.0	1000.0	2.2229561238199085
90.0	1010.0	2.214361274711959
90.0	1020.0	2.2319070155890928
90.0	1030.0	2.23374280629189
90.0	1040.0	2.2447828167075254
90.0	1050.0	2.2362168011148444
90.0	1060.0	2.2437187094400532
90.0	1070.0	2.2611335587432397
90.0	1080.0	2.270733596159772
90.0	1090.0	2.2708478774009015
90.0	1100.0	2.269310690690594
90.0	1110.0	2.3062645413290968
90.0	1120.0	2.3029825141390963
90.0	1130.0	2.3063112253934093
90.0	1140.0	2.303693446003409
90.0	1150.0	2.3054500164456813
90.0	1160.0	2.2935691717743487
90.0	1170.0	2.2924415158458435
90.0	1180.0	2.294174016336043
90.0	1190.0	2.3000183547214204
90.0	1200.0	2.297923204006472
90.0	1210.0	2.258696198768122
90.0	1220.0	2.2889525322233344
90.0	1230.0	2.2557858843980862
90.0	1240.0	2.2289735539676307
90.0	1250.0	2.2246491856361876
90.0	1260.0	2.219891410911357
90.0	1270.0	2.228196690207409
90.0	1280.0	2.2074369046220004
90.0	1290.0	2.174808934553474
90.0	1300.0	2.111782392234247
90.0	1310.0	2.1080377619398916
90.0	1320.0	2.1528735768794927
90.0	1330.0	2.149571217996955
90.0	1340.0	2.1366890133798937
90.0	1350.0	2.1233746570186
90.0	1360.0	2.1125825460553393
90.0	1370.0	2.1004534216267436
90.0	1380.0	2.0891165063767305
90.0	1390.0	2.078545483214208
90.0	1400.0	2.06803263590538
90.0	1410.0	2.0570915614658474
90.0	1420.0	2.049902406425821
90.0	1430.0	2.03514158528777
90.0	1440.0	2.03514158528777
90.0	1450.0	2.03514158528777
90.0	1460.0	2.03514158528777
90.0	1470.0	2.03514158528777
90.0	1480.0	2.03514158528777
90.0	1490.0	2.03514158528777
90.0	1500.0	2.03514158528777
90.0	1510.0	2.03514158528777
90.0	1520.0	2.03514158528777
90.0	1530.0	2.03514158528777
90.0	1540.0	2.03514158528777
90.0	1550.0	2.03514158528777
90.0	1560.0	2.03514158528777
90.0	1570.0	2.03514158528777
90.0	1580.0	2.03514158528777
90.0	1590.0	2.03514158528777
90.0	1600.0	2.03514158528777
90.0	1610.0	2.03514158528777
90.0	1620.0	2.03514158528777
90.0	1630.0	2.03514158528777
90.0	1640.0	2.03514158528777
90.0	1650.0	2.03514158528777
90.0	1660.0	2.03514158528777
90.0	1670.0	2.03514158528777
90.0	1680.0	2.03514158528777
90.0	1690.0	2.03514158528777
90.0	1700.0	2.03514158528777
90.0	1710.0	2.03514158528777
90.0	1720.0	2.03514158528777
90.0	1730.0	2.03514158528777
90.0	1740.0	2.03514158528777
90.0	1750.0	2.03514158528777
90.0	1760.0	2.03514158528777
90.0	1770.0	2.03514158528777
90.0	1780.0	2.03514158528777
90.0	1790.0	2.03514158528777
90.0	1800.0	2.03514158528777
90.0	1810.0	2.03514158528777
90.0	1820.0	2.03514158528777
90.0	1830.0	2.03514158528777
90.0	1840.0	2.03514158528777
90.0	1850.0	2.03514158528777
90.0	1860.0	2.03514158528777
100.0	50.0	2.03514158528777
100.0	60.0	2.03514158528777
100.0	70.0	2.03514158528777
100.0	80.0	2.03514158528777
100.0	90.0	2.03514158528777
100.0	100.0	2.03514158528777
100.0	110.0	2.03514158528777
100.0	120.0	2.03514158528777
100.0	130.0	2.03514158528777
100.0	140.0	2.03514158528777
100.0	150.0	2.03514158528777
100.0	160.0	2.03514158528777
100.0	170.0	2.03514158528777
100.0	180.0	2.03514158528777
100.0	190.0	2.03514158528777
100.0	200.0	2.03514158528777
100.0	210.0	2.03514158528777
100.0	220.0	2.03514158528777
100.0	230.0	2.03514158528777
100.0	240.0	2.03514158528777
100.0	250.0	2.03514158528777
100.0	260.0	2.03514158528777
100.0	270.0	2.03514158528777
100.0	280.0	2.03514158528777
100.0	290.0	2.03514158528777
100.0	300.0	2.03514158528777
100.0	310.0	2.03514158528777
100.0	320.0	2.03514158528777
100.0	330.0	2.03514158528777
100.0	340.0	2.03514158528777
100.0	350.0	2.03514158528777
100.0	360.0	2.03514158528777
100.0	370.0	2.03514158528777
100.0	380.0	2.03514158528777
100.0	390.0	2.03514158528777
100.0	400.0	2.03514158528777
100.0	410.0	2.03514158528777
100.0	420.0	2.03514158528777
100.0	430.0	2.03514158528777
100.0	440.0	2.03514158528777
100.0	450.0	2.03514158528777
100.0	460.0	2.03514158528777
100.0	470.0	2.03514158528777
100.0	480.0	2.03514158528777
100.0	490.0	2.03514158528777
100.0	500.0	2.0480585834784835
100.0	510.0	2.0564400015232915
100.0	520.0	2.0637987575648338
100.0	530.0	2.072523497758027
100.0	540.0	2.0805634239200166
100.0	550.0	2.0926799490422554
100.0	560.0	2.102707010014749
100.0	570.0	2.1134071062091997
100.0	580.0	2.12297492128281
100.0	590.0	2.133288112160531
100.0	600.0	2.133857357761678
100.0	610.0	2.1414576714622524
100.0	620.0	2.1491540876196225
100.0	630.0	2.1542092304119014
100.0	640.0	2.1621279797175257
100.0	650.0	2.1666799841506363
100.0	660.0	2.129852686661689
100.0	670.0	2.1702505698401313
100.0	680.0	2.255958364047798
100.0	690.0	2.278083478218165
100.0	700.0	2.277255517078135
100.0	710.0	2.280556010451485
100.0	720.0	2.2793319029627703
100.0	730.0	2.2794207348068896
100.0	740.0	2.32276376926262
100.0	750.0	2.297998557545528
100.0	760.0	2.317134404030865
100.0	770.0	2.314332772277973
100.0	780.0	2.3156328382497393
100.0	790.0	2.2999045641984592
100.0	800.0	2.2975006745996875
100.0	810.0	2.3018130285652285
100.0	820.0	2.297448120979191
100.0	830.0	2.2855607664769604
100.0	840.0	2.283031463520155
100.0	850.0	2.279756926548523
100.0	860.0	2.2511770677308287
100.0	870.0	2.258175659990765
100.0	880.0	2.2310272060207192
100.0	890.0	2.260536615430982
100.0	900.0	2.260391961682589
100.0	910.0	2.2556907912943873
100.0	920.0	2.2443447578454134
100.0	930.0	2.226470579463527
100.0	940.0	2.2462649185763226
100.0	950.0	2.2427265373018166
100.0	960.0	2.2545839480395684
100.0	970.0	2.252390115636737
100.0	980.0	2.2310683595256995
100.0	990.0	2.219501858052177
100.0	1000.0	2.2224621086148497
100.0	1010.0	2.217321659159665
100.0	1020.0	2.226923071330499
100.0	1030.0	2.2253143863332503
100.0	1040.0	2.2333391916902157
100.0	1050.0	2.2117916653799212
100.0	1060.0	2.2159935218328606
100.0	1070.0	2.2406548805308257
100.0	1080.0	2.2473976791760797
100.0	1090.0	2.2656438194512405
100.0	1100.0	2.257894648366295
100.0	1110.0	2.2789063822780298
100.0	1120.0	2.28477526552478
100.0	1130.0	2.294193211366364
100.0	1140.0	2.3044689278778923
100.0	1150.0	2.3044188109536456
100.0	1160.0	2.308654070302855
100.0	1170.0	2.306524106406525
100.0	1180.0	2.2967463885087707
100.0	1190.0	2.2954730678525364
100.0	1200.0	2.3053629999816474
100.0	1210.0	2.2973664609126407
100.0	1220.0	2.263428226728051
100.0	1230.0	2.2918047730263154
100.0	1240.0	2.253385191383532
100.0	1250.0	2.2325360383112485
100.0	1260.0	2.217689683129763
100.0	1270.0	2.2284571613611086
100.0	1280.0	2.2234396778024412
100.0	1290.0	2.209096023186753
100.0	1300.0	2.1666260419167878
100.0	1310.0	2.1059350089382445
100.0	1320.0	2.133956026507837
100.0	1330.0	2.1611140072522943
100.0	1340.0	2.145572940063374
100.0	1350.0	2.130194732328289
100.0	1360.0	2.118052331820105
100.0	1370.0	2.104528176793628
100.0	1380.0	2.093129371427166
100.0	1390.0	2.0812604131517083
100.0	1400.0	2.0690584961403937
100.0	1410.0	2.0574921204081154
100.0	1420.0	2.049469251640418
100.0	1430.0	2.03514158528777
100.0	1440.0	2.03514158528777
100.0	1450.0	2.03514158528777
100.0	1460.0	2.03514158528777
100.0	1470.0	2.03514158528777
100.0	1480.0	2.03514158528777
100.0	1490.0	2.03514158528777
100.0	1500.0	2.03514158528777
100.0	1510.0	2.03514158528777
100.0	1520.0	2.03514158528777
100.0	1530.0	2.03514158528777
100.0	1540.0	2.03514158528777
100.0	1550.0	2.03514158528777
100.0	1560.0	2.03514158528777
100.0	1570.0	2.03514158528777
100.0	1580.0	2.03514158528777
100.0	1590.0	2.03514158528777
100.0	1600.0	2.03514158528777
100.0	1610.0	2.03514158528777
100.0	1620.0	2.03514158528777
100.0	1630.0	2.03514158528777
100.0	1640.0	2.03514158528777
100.0	1650.0	2.03514158528777
100.0	1660.0	2.03514158528777
100.0	1670.0	2.03514158528777
100.0	1680.0	2.03514158528777
100.0	1690.0	2.03514158528777
100.0	1700.0	2.03514158528777
100.0	1710.0	2.03514158528777
100.0	1720.0	2.03514158528777
100.0	1730.0	2.03514158528777
100.0	1740.0	2.03514158528777
100.0	1750.0	2.03514158528777
100.0	1760.0	2.03514158528777
100.0	1770.0	2.03514158528777
100.0	1780.0	2.03514158528777
100.0	1790.0	2.03514158528777
100.0	1800.0	2.03514158528777
100.0	1810.0	2.03514158528777
100.0	1820.0	2.03514158528777
100.0	1830.0	2.03514158528777
100.0	1840.0	2.03514158528777
100.0	1850.0	2.03514158528777
100.0	1860.0	2.03514158528777
110.0	50.0	2.03514158528777
110.0	60.0	2.03514158528777
110.0	70.0	2.03514158528777
110.0	80.0	2.03514158528777
110.0	90.0	2.03514158528777
110.0	100.0	2.03514158528777
110.0	110.0	2.03514158528777
110.0	120.0	2.03514158528777
110.0	130.0	2.03514158528777
110.0	140.0	2.03514158528777
110.0	150.0	2.03514158528777
110.0	160.0	2.03514158528777
110.0	170.0	2.03514158528777
110.0	180.0	2.03514158528777
110.0	190.0	2.03514158528777
110.0	200.0	2.03514158528777
110.0	210.0	2.03514158528777
110.0	220.0	2.03514158528777
110.0	230.0	2.03514158528777
110.0	240.0	2.03514158528777
110.0	250.0	2.03514158528777
110.0	260.0	2.03514158528777
110.0	270.0	2.03514158528777
110.0	280.0	2.03514158528777
110.0	290.0	2.03514158528777
110.0	300.0	2.03514158528777
110.0	310.0	2.03514158528777
110.0	320.0	2.03514158528777
110.0	330.0	2.03514158528777
110.0	340.0	2.03514158528777
110.0	350.0	2.03514158528777
110.0	360.0	2.03514158528777
110.0	370.0	2.03514158528777
110.0	380.0	2.03514158528777
110.0	390.0	2.03514158528777
110.0	400.0	2.03514158528777
110.0	410.0	2.03514158528777
110.0	420.0	2.03514158528777
110.0	430.0	2.03514158528777
110.0	440.0	2.03514158528777
110.0	450.0	2.03514158528777
110.0	460.0	2.03514158528777
110.0	470.0	2.03514158528777
110.0	480.0	2.03514158528777
110.0	490.0	2.03514158528777
110.0	500.0	2.048475842581172
110.0	510.0	2.057107081059331
110.0	520.0	2.064482710791541
110.0	530.0	2.0732881338984317
110.0	540.0	2.080560638225427
110.0	550.0	2.0917134285103693
110.0	560.0	2.1012650270311752
110.0	570.0	2.11214100453174
110.0	580.0	2.121562505226104
110.0	590.0	2.1308996339759765
110.0	600.0	2.1314059909533025
110.0	610.0	2.1391540830206655
110.0	620.0	2.1473240244284977
110.0	630.0	2.153261683842822
110.0	640.0	2.164079288165471
110.0	650.0	2.151558027862467
110.0	660.0	2.1414393792824296
110.0	670.0	2.225553782806478
110.0	680.0	2.2653413661399573
110.0	690.0	2.2750742403044346
110.0	700.0	2.2900638682308316
110.0	710.0	2.2833295877517137
110.0	720.0	2.281244739176469
110.0	730.0	2.307532143897561
110.0	740.0	2.299025565481338
110.0	750.0	2.3219427125967735
110.0	760.0	2.3114986646846574
110.0	770.0	2.3134942195461625
110.0	780.0	2.3108074901790685
110.0	790.0	2.3025394514687663
110.0	800.0	2.2984427897516366
110.0	810.0	2.3040197644212057
110.0	820.0	2.302239447503745
110.0	830.0	2.283442221480637
110.0	840.0	2.265165471595404
110.0	850.0	2.243951411719194
110.0	860.0	2.2360988779380158
110.0	870.0	2.23774225420717
110.0	880.0	2.2134670004008346
110.0	890.0	2.2151960365674346
110.0	900.0	2.2280613531669937
110.0	910.0	2.211559270428507
110.0	920.0	2.2114996355613052
110.0	930.0	2.1944784701700266
110.0	940.0	2.2279060135262116
110.0	950.0	2.245752031499489
110.0	960.0	2.256892987884984
110.0	970.0	2.2512836463826367
110.0	980.0	2.238420016737591
110.0	990.0	2.2259251349084446
110.0	1000.0	2.2377490543751444
110.0	1010.0	2.231560202426616
110.0	1020.0	2.246496592288479
110.0	1030.0	2.2429961288634805
110.0	1040.0	2.2512022607961333
110.0	1050.0	2.233840568663681
110.0	1060.0	2.2210918151285024
110.0	1070.0	2.230722517591318
110.0	1080.0	2.236995032647647
110.0	1090.0	2.261216052164132
110.0	1100.0	2.2665034370259716
110.0	1110.0	2.2829256872517694
110.0	1120.0	2.265718953925008
110.0	1130.0	2.283217468105757
110.0	1140.0	2.298483450418916
110.0	1150.0	2.3069003143724762
110.0	1160.0	2.3117681294472985
110.0	1170.0	2.318230457284945
110.0	1180.0	2.3129158488183754
110.0	1190.0	2.310200291387395
110.0	1200.0	2.301795494864433
110.0	1210.0	2.298267270079773
110.0	1220.0	2.3014595661855775
110.0	1230.0	2.259280410581435
110.0	1240.0	2.2850468836060385
110.0	1250.0	2.252578647505743
110.0	1260.0	2.2341093779004044
110.0	1270.0	2.218217541029557
110.0	1280.0	2.2228847940361045
110.0	1290.0	2.2161189653910327
110.0	1300.0	2.1912849657604214
110.0	1310.0	2.1313874265985917
110.0	1320.0	2.1046185913041966
110.0	1330.0	2.1730190320716876
110.0	1340.0	2.154061742520613
110.0	1350.0	2.1358190675537023
110.0	1360.0	2.1230663989517327
110.0	1370.0	2.108617858287414
110.0	1380.0	2.0960006762159447
110.0	1390.0	2.08281424045055
110.0	1400.0	2.0695171007233735
110.0	1410.0	2.057606173094293
110.0	1420.0	2.0495358510306305
110.0	1430.0	2.03514158528777
110.0	1440.0	2.03514158528777
110.0	1450.0	2.03514158528777
110.0	1460.0	2.03514158528777
110.0	1470.0	2.03514158528777
110.0	1480.0	2.03514158528777
110.0	1490.0	2.03514158528777
110.0	1500.0	2.03514158528777
110.0	1510.0	2.03514158528777
110.0	1520.0	2.03514158528777
110.0	1530.0	2.03514158528777
110.0	1540.0	2.03514158528777
110.0	1550.0	2.03514158528777
110.0	1560.0	2.03514158528777
110.0	1570.0	2.03514158528777
110.0	1580.0	2.03514158528777
110.0	1590.0	2.03514158528777
110.0	1600.0	2.03514158528777
110.0	1610.0	2.03514158528777
110.0	1620.0	2.03514158528777
110.0	1630.0	2.03514158528777
110.0	1640.0	2.03514158528777
110.0	1650.0	2.03514158528777
110.0	1660.0	2.03514158528777
110.0	1670.0	2.03514158528777
110.0	1680.0	2.03514158528777
110.0	1690.0	2.03514158528777
110.0	1700.0	2.03514158528777
110.0	1710.0	2.03514158528777
110.0	1720.0	2.03514158528777
110.0	1730.0	2.03514158528777
110.0	1740.0	2.03514158528777
110.0	1750.0	2.03514158528777
110.0	1760.0	2.03514158528777
110.0	1770.0	2.03514158528777
110.0	1780.0	2.03514158528777
110.0	1790.0	2.03514158528777
110.0	1800.0	2.03514158528777
110.0	1810.0	2.03514158528777
110.0	1820.0	2.03514158528777
110.0	1830.0	2.03514158528777
110.0	1840.0	2.03514158528777
110.0	1850.0	2.03514158528777
110.0	1860.0	2.03514158528777
120.0	50.0	2.03514158528777
120.0	60.0	2.03514158528777
120.0	70.0	2.03514158528777
120.0	80.0	2.03514158528777
120.0	90.0	2.03514158528777
120.0	100.0	2.03514158528777
120.0	110.0	2.03514158528777
120.0	120.0	2.03514158528777
120.0	130.0	2.03514158528777
120.0	140.0	2.03514158528777
120.0	150.0	2.03514158528777
120.0	160.0	2.03514158528777
120.0	170.0	2.03514158528777
120.0	180.0	2.03514158528777
120.0	190.0	2.03514158528777
120.0	200.0	2.03514158528777
120.0	210.0	2.03514158528777
120.0	220.0	2.03514158528777
120.0	230.0	2.03514158528777
120.0	240.0	2.03514158528777
120.0	250.0	2.03514158528777
120.0	260.0	2.03514158528777
120.0	270.0	2.03514158528777
120.0	280.0	2.03514158528777
120.0	290.0	2.03514158528777
120.0	300.0	2.03514158528777
120.0	310.0	2.03514158528777
120.0	320.0	2.03514158528777
120.0	330.0	2.03514158528777
120.0	340.0	2.03514158528777
120.0	350.0	2.03514158528777
120.0	360.0	2.03514158528777
120.0	370.0	2.03514158528777
120.0	380.0	2.03514158528777
120.0	390.0	2.03514158528777
120.0	400.0	2.03514158528777
120.0	410.0	2.03514158528777
120.0	420.0	2.03514158528777
120.0	430.0	2.03514158528777
120.0	440.0	2.03514158528777
120.0	450.0	2.03514158528777
120.0	460.0	2.03514158528777
120.0	470.0	2.03514158528777
120.0	480.0	2.03514158528777
120.0	490.0	2.03514158528777
120.0	500.0	2.0481698780862256
120.0	510.0	2.0577385191971675
120.0	520.0	2.065705593801564
120.0	530.0	2.074263396812339
120.0	540.0	2.0817205893934196
120.0	550.0	2.0934930278056827
120.0	560.0	2.1037959019400003
120.0	570.0	2.1154441955754337
120.0	580.0	2.1248197714366324
120.0	590.0	2.135074701742942
120.0	600.0	2.1348349184483557
120.0	610.0	2.141963275079661
120.0	620.0	2.1512505594477087
120.0	630.0	2.159127920393904
120.0	640.0	2.1743348230006085
120.0	650.0	2.120755256728928
120.0	660.0	2.1961331922674034
120.0	670.0	2.2604835929325344
120.0	680.0	2.2765502496439476
120.0	690.0	2.2884218076724787
120.0	700.0	2.281664754897552
120.0	710.0	2.289567724714664
120.0	720.0	2.3009984101829133
120.0	730.0	2.2892463730916885
120.0	740.0	2.301119823075923
120.0	750.0	2.313529050347467
120.0	760.0	2.315163197064776
120.0	770.0	2.3161678856525065
120.0	780.0	2.314051972390709
120.0	790.0	2.299819406089807
120.0	800.0	2.3000096751606165
120.0	810.0	2.298032209487987
120.0	820.0	2.284241116088746
120.0	830.0	2.2663044007845543
120.0	840.0	2.25502908152662
120.0	850.0	2.2569143323762075
120.0	860.0	2.23706898198728
120.0	870.0	2.221333341816763
120.0	880.0	2.1999852340240422
120.0	890.0	2.210071310324323
120.0	900.0	2.2225301913801387
120.0	910.0	2.2218353856539292
120.0	920.0	2.20586921589717
120.0	930.0	2.182823366238604
120.0	940.0	2.2010231024208173
120.0	950.0	2.2138032038000377
120.0	960.0	2.2335686304144478
120.0	970.0	2.220406612323721
120.0	980.0	2.2018553641767564
120.0	990.0	2.1905995615974936
120.0	1000.0	2.202402648271139
120.0	1010.0	2.2023291090087977
120.0	1020.0	2.2139356199289835
120.0	1030.0	2.2223748984692975
120.0	1040.0	2.226955706830507
120.0	1050.0	2.213662095289742
120.0	1060.0	2.197669745485713
120.0	1070.0	2.218685353940473
120.0	1080.0	2.2305081664301736
120.0	1090.0	2.2296081654205606
120.0	1100.0	2.231232662891703
120.0	1110.0	2.250911381325883
120.0	1120.0	2.248756308283292
120.0	1130.0	2.248534558531396
120.0	1140.0	2.262371838712972
120.0	1150.0	2.2809210752970963
120.0	1160.0	2.290135783325446
120.0	1170.0	2.2978054586044117
120.0	1180.0	2.299943668724301
120.0	1190.0	2.3139490296220258
120.0	1200.0	2.31588132184624
120.0	1210.0	2.295620192493328
120.0	1220.0	2.303925228195096
120.0	1230.0	2.3011488212238507
120.0	1240.0	2.257611707614887
120.0	1250.0	2.286089424057457
120.0	1260.0	2.2480341357305607
120.0	1270.0	2.2358141652776955
120.0	1280.0	2.237588682039819
120.0	1290.0	2.217994595177898
120.0	1300.0	2.2201022627575386
120.0	1310.0	2.1853603222783895
120.0	1320.0	2.133678162863261
120.0	1330.0	2.1494521199516865
120.0	1340.0	2.157980771596659
120.0	1350.0	2.1383884620537654
120.0	1360.0	2.1246497258098507
120.0	1370.0	2.1095198246819593
120.0	1380.0	2.0968343418405273
120.0	1390.0	2.084043311072249
120.0	1400.0	2.0701710427738447
120.0	1410.0	2.0578223308538375
120.0	1420.0	2.0492925614243367
120.0	1430.0	2.03514158528777
120.0	1440.0	2.03514158528777
120.0	1450.0	2.03514158528777
120.0	1460.0	2.03514158528777
120.0	1470.0	2.03514158528777
120.0	1480.0	2.03514158528777
120.0	1490.0	2.03514158528777
120.0	1500.0	2.03514158528777
120.0	1510.0	2.03514158528777
120.0	1520.0	2.03514158528777
120.0	1530.0	2.03514158528777
120.0	1540.0	2.03514158528777
120.0	1550.0	2.03514158528777
120.0	1560.0	2.03514158528777
120.0	1570.0	2.03514158528777
120.0	1580.0	2.03514158528777
120.0	1590.0	2.03514158528777
120.0	1600.0	2.03514158528777
120.0	1610.0	2.03514158528777
120.0	1620.0	2.03514158528777
120.0	1630.0	2.03514158528777
120.0	1640.0	2.03514158528777
120.0	1650.0	2.03514158528777
120.0	1660.0	2.03514158528777
120.0	1670.0	2.03514158528777
120.0	1680.0	2.03514158528777
120.0	1690.0	2.03514158528777
120.0	1700.0	2.03514158528777
120.0	1710.0	2.03514158528777
120.0	1720.0	2.03514158528777
120.0	1730.0	2.03514158528777
120.0	1740.0	2.03514158528777
120.0	1750.0	2.03514158528777
120.0	1760.0	2.03514158528777
120.0	1770.0	2.03514158528777
120.0	1780.0	2.03514158528777
120.0	1790.0	2.03514158528777
120.0	1800.0	2.03514158528777
120.0	1810.0	2.03514158528777
120.0	1820.0	2.03514158528777
120.0	1830.0	2.03514158528777
120.0	1840.0	2.03514158528777
120.0	1850.0	2.03514158528777
120.0	1860.0	2.03514158528777
130.0	50.0	2.03514158528777
130.0	60.0	2.03514158528777
130.0	70.0	2.03514158528777
130.0	80.0	2.03514158528777
130.0	90.0	2.03514158528777
130.0	100.0	2.03514158528777
130.0	110.0	2.03514158528777
130.0	120.0	2.03514158528777
130.0	130.0	2.03514158528777
130.0	140.0	2.03514158528777
130.0	150.0	2.03514158528777
130.0	160.0	2.03514158528777
130.0	170.0	2.03514158528777
130.0	180.0	2.03514158528777
130.0	190.0	2.03514158528777
130.0	200.0	2.03514158528777
130.0	210.0	2.03514158528777
130.0	220.0	2.03514158528777
130.0	230.0	2.03514158528777
130.0	240.0	2.03514158528777
130.0	250.0	2.03514158528777
130.0	260.0	2.03514158528777
130.0	270.0	2.03514158528777
130.0	280.0	2.03514158528777
130.0	290.0	2.03514158528777
130.0	300.0	2.03514158528777
130.0	310.0	2.03514158528777
130.0	320.0	2.03514158528777
130.0	330.0	2.03514158528777
130.0	340.0	2.03514158528777
130.0	350.0	2.03514158528777
130.0	360.0	2.03514158528777
130.0	370.0	2.03514158528777
130.0	380.0	2.03514158528777
130.0	390.0	2.03514158528777
130.0	400.0	2.03514158528777
130.0	410.0	2.03514158528777
130.0	420.0	2.03514158528777
130.0	430.0	2.03514158528777
130.0	440.0	2.03514158528777
130.0	450.0	2.03514158528777
130.0	460.0	2.03514158528777
130.0	470.0	2.03514158528777
130.0	480.0	2.03514158528777
130.0	490.0	2.03514158528777
130.0	500.0	2.0488222602133828
130.0	510.0	2.0583741781333806
130.0	520.0	2.06622604123497
130.0	530.0	2.0751479462078875
130.0	540.0	2.0830972494691435
130.0	550.0	2.0950132154615373
130.0	560.0	2.1068257128498296
130.0	570.0	2.1197248405470717
130.0	580.0	2.129438500752981
130.0	590.0	2.1385102108468117
130.0	600.0	2.1385837209598306
130.0	610.0	2.14640135651132
130.0	620.0	2.157012725488085
130.0	630.0	2.1662211869219123
130.0	640.0	2.14000961866739
130.0	650.0	2.1744156319605596
130.0	660.0	2.2491888902799206
130.0	670.0	2.290435004203627
130.0	680.0	2.287495317698722
130.0	690.0	2.2852200503724642
130.0	700.0	2.292668789778995
130.0	710.0	2.306624682673391
130.0	720.0	2.313434353305523
130.0	730.0	2.2889804254211743
130.0	740.0	2.3044053095154697
130.0	750.0	2.3184909984880946
130.0	760.0	2.3163139801512393
130.0	770.0	2.316690023503196
130.0	780.0	2.303817658310413
130.0	790.0	2.2813816172270127
130.0	800.0	2.2869111969512845
130.0	810.0	2.287073560538698
130.0	820.0	2.254260612910596
130.0	830.0	2.2464299620932286
130.0	840.0	2.234715803984239
130.0	850.0	2.2274914814403455
130.0	860.0	2.2037535912458397
130.0	870.0	2.1824571166848203
130.0	880.0	2.169407752428598
130.0	890.0	2.1850816923019947
130.0	900.0	2.186170547900064
130.0	910.0	2.1896450829590566
130.0	920.0	2.1774211335669156
130.0	930.0	2.1668292841009213
130.0	940.0	2.18077207459168
130.0	950.0	2.1888416144736698
130.0	960.0	2.2231675818471333
130.0	970.0	2.2089136293891394
130.0	980.0	2.1909894392773515
130.0	990.0	2.1775245222019612
130.0	1000.0	2.174940083172224
130.0	1010.0	2.188701095074164
130.0	1020.0	2.1951016143734927
130.0	1030.0	2.2015933181228218
130.0	1040.0	2.2180430919627443
130.0	1050.0	2.1810067443127767
130.0	1060.0	2.1843607865921437
130.0	1070.0	2.2009512707389565
130.0	1080.0	2.2094487742060984
130.0	1090.0	2.2191003049512856
130.0	1100.0	2.201996733992377
130.0	1110.0	2.2225782318873732
130.0	1120.0	2.222256656326988
130.0	1130.0	2.2414256333669984
130.0	1140.0	2.266132520393065
130.0	1150.0	2.258679821027462
130.0	1160.0	2.2766680471709475
130.0	1170.0	2.28529422349614
130.0	1180.0	2.2908306432137846
130.0	1190.0	2.317690693785953
130.0	1200.0	2.3186295616487858
130.0	1210.0	2.308736287548277
130.0	1220.0	2.297838876120702
130.0	1230.0	2.2992985600899583
130.0	1240.0	2.286668229822451
130.0	1250.0	2.25370202859602
130.0	1260.0	2.2743110249168126
130.0	1270.0	2.2532414901945326
130.0	1280.0	2.222630881850892
130.0	1290.0	2.2360534900389473
130.0	1300.0	2.2011433815459194
130.0	1310.0	2.1944981724118575
130.0	1320.0	2.183823778928653
130.0	1330.0	2.118223625074077
130.0	1340.0	2.1644999180106854
130.0	1350.0	2.1441526743906945
130.0	1360.0	2.128066970807302
130.0	1370.0	2.111999411828326
130.0	1380.0	2.099244786124919
130.0	1390.0	2.0857123327360556
130.0	1400.0	2.0708038776766644
130.0	1410.0	2.0580352338513728
130.0	1420.0	2.048918776387142
130.0	1430.0	2.03514158528777
130.0	1440.0	2.03514158528777
130.0	1450.0	2.03514158528777
130.0	1460.0	2.03514158528777
130.0	1470.0	2.03514158528777
130.0	1480.0	2.03514158528777
130.0	1490.0	2.03514158528777
130.0	1500.0	2.03514158528777
130.0	1510.0	2.03514158528777
130.0	1520.0	2.03514158528777
130.0	1530.0	2.03514158528777
130.0	1540.0	2.03514158528777
130.0	1550.0	2.03514158528777
130.0	1560.0	2.03514158528777
130.0	1570.0	2.03514158528777
130.0	1580.0	2.03514158528777
130.0	1590.0	2.03514158528777
130.0	1600.0	2.03514158528777
130.0	1610.0	2.03514158528777
130.0	1620.0	2.03514158528777
130.0	1630.0	2.03514158528777
130.0	1640.0	2.03514158528777
130.0	1650.0	2.03514158528777
130.0	1660.0	2.03514158528777
130.0	1670.0	2.03514158528777
130.0	1680.0	2.03514158528777
130.0	1690.0	2.03514158528777
130.0	1700.0	2.03514158528777
130.0	1710.0	2.03514158528777
130.0	1720.0	2.03514158528777
130.0	1730.0	2.03514158528777
130.0	1740.0	2.03514158528777
130.0	1750.0	2.03514158528777
130.0	1760.0	2.03514158528777
130.0	1770.0	2.03514158528777
130.0	1780.0	2.03514158528777
130.0	1790.0	2.03514158528777
130.0	1800.0	2.03514158528777
130.0	1810.0	2.03514158528777
130.0	1820.0	2.03514158528777
130.0	1830.0	2.03514158528777
130.0	1840.0	2.03514158528777
130.0	1850.0	2.03514158528777
130.0	1860.0	2.03514158528777
140.0	50.0	2.03514158528777
140.0	60.0	2.03514158528777
140.0	70.0	2.03514158528777
140.0	80.0	2.03514158528777
140.0	90.0	2.03514158528777
140.0	100.0	2.03514158528777
140.0	110.0	2.03514158528777
140.0	120.0	2.03514158528777
140.0	130.0	2.03514158528777
140.0	140.0	2.03514158528777
140.0	150.0	2.03514158528777
140.0	160.0	2.03514158528777
140.0	170.0	2.03514158528777
140.0	180.0	2.03514158528777
140.0	190.0	2.03514158528777
140.0	200.0	2.03514158528777
140.0	210.0	2.03514158528777
140.0	220.0	2.03514158528777
140.0	230.0	2.03514158528777
140.0	240.0	2.03514158528777
140.0	250.0	2.03514158528777
140.0	260.0	2.03514158528777
140.0	270.0	2.03514158528777
140.0	280.0	2.03514158528777
140.0	290.0	2.03514158528777
140.0	300.0	2.03514158528777
140.0	310.0	2.03514158528777
140.0	320.0	2.03514158528777
140.0	330.0	2.03514158528777
140.0	340.0	2.03514158528777
140.0	350.0	2.03514158528777
140.0	360.0	2.03514158528777
140.0	370.0	2.03514158528777
140.0	380.0	2.03514158528777
140.0	390.0	2.03514158528777
140.0	400.0	2.03514158528777
140.0	410.0	2.03514158528777
140.0	420.0	2.03514158528777
140.0	430.0	2.03514158528777
140.0	440.0	2.03514158528777
140.0	450.0	2.03514158528777
140.0	460.0	2.03514158528777
140.0	470.0	2.03514158528777
140.0	480.0	2.03514158528777
140.0	490.0	2.03514158528777
140.0	500.0	2.0493868158860598
140.0	510.0	2.0592277481707524
140.0	520.0	2.0685232271469487
140.0	530.0	2.0785309171042163
140.0	540.0	2.0855896093384763
140.0	550.0	2.098411406574499
140.0	560.0	2.1112608854654495
140.0	570.0	2.125328730643348
140.0	580.0	2.1349913221035575
140.0	590.0	2.1452081860610326
140.0	600.0	2.145239924168939
140.0	610.0	2.152862385406655
140.0	620.0	2.163417216420892
140.0	630.0	2.1772888070416663
140.0	640.0	2.1403694312316284
140.0	650.0	2.2264087221867412
140.0	660.0	2.277395288026216
140.0	670.0	2.2748282957650425
140.0	680.0	2.300735163084505
140.0	690.0	2.28247111658384
140.0	700.0	2.3118635382257184
140.0	710.0	2.3101832126842288
140.0	720.0	2.287530410213572
140.0	730.0	2.297857571369761
140.0	740.0	2.306162115043408
140.0	750.0	2.31219548652702
140.0	760.0	2.3020840957613458
140.0	770.0	2.3014334853009153
140.0	780.0	2.29077767999753
140.0	790.0	2.283766679783635
140.0	800.0	2.2638897809347034
140.0	810.0	2.259594637822609
140.0	820.0	2.2565669475027628
140.0	830.0	2.2265343108016076
140.0	840.0	2.2143182013462512
140.0	850.0	2.1978870490097377
140.0	860.0	2.1988425239629836
140.0	870.0	2.1885633531665185
140.0	880.0	2.1608438431971533
140.0	890.0	2.161617416953714
140.0	900.0	2.1641889944433172
140.0	910.0	2.1643256484895717
140.0	920.0	2.1527076026167835
140.0	930.0	2.1531080689622435
140.0	940.0	2.155024348963597
140.0	950.0	2.167592529505946
140.0	960.0	2.2051868870813647
140.0	970.0	2.189274841950555
140.0	980.0	2.178604104532888
140.0	990.0	2.1730231959124127
140.0	1000.0	2.183297802702561
140.0	1010.0	2.1855540728749063
140.0	1020.0	2.1900460679405316
140.0	1030.0	2.196279581335775
140.0	1040.0	2.214457162591752
140.0	1050.0	2.1787690953806838
140.0	1060.0	2.173269990198782
140.0	1070.0	2.1813399161889473
140.0	1080.0	2.1866745624533053
140.0	1090.0	2.1979981248476914
140.0	1100.0	2.1983401212730014
140.0	1110.0	2.215437179970205
140.0	1120.0	2.195063923330052
140.0	1130.0	2.2071662349561962
140.0	1140.0	2.2300417795752847
140.0	1150.0	2.25512507052856
140.0	1160.0	2.2407052776654304
140.0	1170.0	2.274677556668499
140.0	1180.0	2.281528455655909
140.0	1190.0	2.29777577881298
140.0	1200.0	2.3029131168545085
140.0	1210.0	2.2955896712434845
140.0	1220.0	2.309138120940133
140.0	1230.0	2.297250650094102
140.0	1240.0	2.2912219437384933
140.0	1250.0	2.27014048578033
140.0	1260.0	2.2549512298821743
140.0	1270.0	2.2709963329083456
140.0	1280.0	2.245148807430954
140.0	1290.0	2.2387982490198555
140.0	1300.0	2.2281378318756726
140.0	1310.0	2.2188770674297786
140.0	1320.0	2.212241876167659
140.0	1330.0	2.1543017837231884
140.0	1340.0	2.1171870002429807
140.0	1350.0	2.152221622152732
140.0	1360.0	2.1351032436337927
140.0	1370.0	2.1178220442857505
140.0	1380.0	2.1045624803666767
140.0	1390.0	2.0918227716399778
140.0	1400.0	2.0759557593805305
140.0	1410.0	2.061949170050532
140.0	1420.0	2.051175421477244
140.0	1430.0	2.03514158528777
140.0	1440.0	2.03514158528777
140.0	1450.0	2.03514158528777
140.0	1460.0	2.03514158528777
140.0	1470.0	2.03514158528777
140.0	1480.0	2.03514158528777
140.0	1490.0	2.03514158528777
140.0	1500.0	2.03514158528777
140.0	1510.0	2.03514158528777
140.0	1520.0	2.03514158528777
140.0	1530.0	2.03514158528777
140.0	1540.0	2.03514158528777
140.0	1550.0	2.03514158528777
140.0	1560.0	2.03514158528777
140.0	1570.0	2.03514158528777
140.0	1580.0	2.03514158528777
140.0	1590.0	2.03514158528777
140.0	1600.0	2.03514158528777
140.0	1610.0	2.03514158528777
140.0	1620.0	2.03514158528777
140.0	1630.0	2.03514158528777
140.0	1640.0	2.03514158528777
140.0	1650.0	2.03514158528777
140.0	1660.0	2.03514158528777
140.0	1670.0	2.03514158528777
140.0	1680.0	2.03514158528777
140.0	1690.0	2.03514158528777
140.0	1700.0	2.03514158528777
140.0	1710.0	2.03514158528777
140.0	1720.0	2.03514158528777
140.0	1730.0	2.03514158528777
140.0	1740.0	2.03514158528777
140.0	1750.0	2.03514158528777
140.0	1760.0	2.03514158528777
140.0	1770.0	2.03514158528777
140.0	1780.0	2.03514158528777
140.0	1790.0	2.03514158528777
140.0	1800.0	2.03514158528777
140.0	1810.0	2.03514158528777
140.0	1820.0	2.03514158528777
140.0	1830.0	2.03514158528777
140.0	1840.0	2.03514158528777
140.0	1850.0	2.03514158528777
140.0	1860.0	2.03514158528777
150.0	50.0	2.03514158528777
150.0	60.0	2.03514158528777
150.0	70.0	2.03514158528777
150.0	80.0	2.03514158528777
150.0	90.0	2.03514158528777
150.0	100.0	2.03514158528777
150.0	110.0	2.03514158528777
150.0	120.0	2.03514158528777
150.0	130.0	2.03514158528777
150.0	140.0	2.03514158528777
150.0	150.0	2.03514158528777
150.0	160.0	2.03514158528777
150.0	170.0	2.03514158528777
150.0	180.0	2.03514158528777
150.0	190.0	2.03514158528777
150.0	200.0	2.03514158528777
150.0	210.0	2.03514158528777
150.0	220.0	2.03514158528777
150.0	230.0	2.03514158528777
150.0	240.0	2.03514158528777
150.0	250.0	2.03514158528777
150.0	260.0	2.03514158528777
150.0	270.0	2.03514158528777
150.0	280.0	2.03514158528777
150.0	290.0	2.03514158528777
150.0	300.0	2.03514158528777
150.0	310.0	2.03514158528777
150.0	320.0	2.03514158528777
150.0	330.0	2.03514158528777
150.0	340.0	2.03514158528777
150.0	350.0	2.03514158528777
150.0	360.0	2.03514158528777
150.0	370.0	2.03514158528777
150.0	380.0	2.03514158528777
150.0	390.0	2.03514158528777
150.0	400.0	2.03514158528777
150.0	410.0	2.03514158528777
150.0	420.0	2.03514158528777
150.0	430.0	2.03514158528777
150.0	440.0	2.03514158528777
150.0	450.0	2.03514158528777
150.0	460.0	2.03514158528777
150.0	470.0	2.03514158528777
150.0	480.0	2.03514158528777
150.0	490.0	2.03514158528777
150.0	500.0	2.048271089156917
150.0	510.0	2.0587554240054637
150.0	520.0	2.0691130274052374
150.0	530.0	2.0785369437488086
150.0	540.0	2.085639233926178
150.0	550.0	2.0988229492789774
150.0	560.0	2.1116269559219383
150.0	570.0	2.1258738178361702
150.0	580.0	2.1368565620719244
150.0	590.0	2.147767776956344
150.0	600.0	2.149692185861808
150.0	610.0	2.157389889649424
150.0	620.0	2.1678811480881417
150.0	630.0	2.121460929705622
150.0	640.0	2.198830446279903
150.0	650.0	2.2525443815356465
150.0	660.0	2.2825465472836415
150.0	670.0	2.2900408720160885
150.0	680.0	2.273557263180163
150.0	690.0	2.289912245197853
150.0	700.0	2.3071931419699734
150.0	710.0	2.2905329751783627
150.0	720.0	2.2856208181843507
150.0	730.0	2.295707039643358
150.0	740.0	2.298815346088035
150.0	750.0	2.292828207624471
150.0	760.0	2.2902301158111125
150.0	770.0	2.2833841225503586
150.0	780.0	2.279117526070763
150.0	790.0	2.2616550442599803
150.0	800.0	2.238835191368157
150.0	810.0	2.2615787252682114
150.0	820.0	2.2310063521917445
150.0	830.0	2.207811988702801
150.0	840.0	2.2089629899582
150.0	850.0	2.2105440420607887
150.0	860.0	2.2049809144093446
150.0	870.0	2.1865023583547396
150.0	880.0	2.1490516310425813
150.0	890.0	2.151210106673133
150.0	900.0	2.1508561565629525
150.0	910.0	2.148513668573925
150.0	920.0	2.1432586607887565
150.0	930.0	2.1307132302988867
150.0	940.0	2.1285869400414734
150.0	950.0	2.1455480761465417
150.0	960.0	2.1802262532392898
150.0	970.0	2.1894230922254523
150.0	980.0	2.171761079038179
150.0	990.0	2.1627247761222232
150.0	1000.0	2.1755097112409447
150.0	1010.0	2.176977678915422
150.0	1020.0	2.179050489336023
150.0	1030.0	2.185280051957247
150.0	1040.0	2.1987799137201574
150.0	1050.0	2.1743004548169926
150.0	1060.0	2.1698477177965527
150.0	1070.0	2.167306804151208
150.0	1080.0	2.175137867417088
150.0	1090.0	2.1914512915727693
150.0	1100.0	2.1881441428417934
150.0	1110.0	2.209365406999556
150.0	1120.0	2.2029976567615313
150.0	1130.0	2.202145833530429
150.0	1140.0	2.2213771121832773
150.0	1150.0	2.2438428889848336
150.0	1160.0	2.2561433263367077
150.0	1170.0	2.2580800592356973
150.0	1180.0	2.2662520469386105
150.0	1190.0	2.295528868187952
150.0	1200.0	2.3041046648914305
150.0	1210.0	2.2961314639528148
150.0	1220.0	2.306105049667156
150.0	1230.0	2.3002596956874934
150.0	1240.0	2.2911056216070946
150.0	1250.0	2.286161378334144
150.0	1260.0	2.258763083357264
150.0	1270.0	2.258585429650514
150.0	1280.0	2.2638553442238885
150.0	1290.0	2.2313829614676126
150.0	1300.0	2.2440668933148875
150.0	1310.0	2.209034028407675
150.0	1320.0	2.2220544053901063
150.0	1330.0	2.2002763748319962
150.0	1340.0	2.116411310848659
150.0	1350.0	2.164244393661826
150.0	1360.0	2.143519674185209
150.0	1370.0	2.124882721213637
150.0	1380.0	2.11007407267792
150.0	1390.0	2.0953582110179387
150.0	1400.0	2.0790462969150143
150.0	1410.0	2.0643287853563095
150.0	1420.0	2.0523006419527703
150.0	1430.0	2.03514158528777
150.0	1440.0	2.03514158528777
150.0	1450.0	2.03514158528777
150.0	1460.0	2.03514158528777
150.0	1470.0	2.03514158528777
150.0	1480.0	2.03514158528777
150.0	1490.0	2.03514158528777
150.0	1500.0	2.03514158528777
150.0	1510.0	2.03514158528777
150.0	1520.0	2.03514158528777
150.0	1530.0	2.03514158528777
150.0	1540.0	2.03514158528777
150.0	1550.0	2.03514158528777
150.0	1560.0	2.03514158528777
150.0	1570.0	2.03514158528777
150.0	1580.0	2.03514158528777
150.0	1590.0	2.03514158528777
150.0	1600.0	2.03514158528777
150.0	1610.0	2.03514158528777
150.0	1620.0	2.03514158528777
150.0	1630.0	2.03514158528777
150.0	1640.0	2.03514158528777
150.0	1650.0	2.03514158528777
150.0	1660.0	2.03514158528777
150.0	1670.0	2.03514158528777
150.0	1680.0	2.03514158528777
150.0	1690.0	2.03514158528777
150.0	1700.0	2.03514158528777
150.0	1710.0	2.03514158528777
150.0	1720.0	2.03514158528777
150.0	1730.0	2.03514158528777
150.0	1740.0	2.03514158528777
150.0	1750.0	2.03514158528777
150.0	1760.0	2.03514158528777
150.0	1770.0	2.03514158528777
150.0	1780.0	2.03514158528777
150.0	1790.0	2.03514158528777
150.0	1800.0	2.03514158528777
150.0	1810.0	2.03514158528777
150.0	1820.0	2.03514158528777
150.0	1830.0	2.03514158528777
150.0	1840.0	2.03514158528777
[truncated: 15,836 more rows]
