# Supplementary material for: Characterizing Visual Neurosurgical Expertise in Brain MRI Visualization Using Eye-Tracking and 3D Fractal Dimension Analysis
Source: J Eye Mov Res. 2026 Jun 2;19(3):62. doi: 10.3390/jemr19030062 (PMC13301434; doi:10.3390/jemr19030062)
Supplement: Supplementary file 1 [file jemr-19-00062-s001.zip › jemr-4253847-supplementary/Supplementary files/4_3DFDmapsCalculation/3DFD_Stimuli_BRN40/3DFDs_BRAIN_22_NORMAL_Normal Insula.png_Heatmap_100_10.csv]

50.0	50.0	2.03514158528777
50.0	60.0	2.03514158528777
50.0	70.0	2.03514158528777
50.0	80.0	2.03514158528777
50.0	90.0	2.03514158528777
50.0	100.0	2.03514158528777
50.0	110.0	2.03514158528777
50.0	120.0	2.03514158528777
50.0	130.0	2.03514158528777
50.0	140.0	2.03514158528777
50.0	150.0	2.03514158528777
50.0	160.0	2.03514158528777
50.0	170.0	2.03514158528777
50.0	180.0	2.03514158528777
50.0	190.0	2.03514158528777
50.0	200.0	2.03514158528777
50.0	210.0	2.03514158528777
50.0	220.0	2.03514158528777
50.0	230.0	2.03514158528777
50.0	240.0	2.03514158528777
50.0	250.0	2.03514158528777
50.0	260.0	2.03514158528777
50.0	270.0	2.03514158528777
50.0	280.0	2.03514158528777
50.0	290.0	2.03514158528777
50.0	300.0	2.03514158528777
50.0	310.0	2.03514158528777
50.0	320.0	2.03514158528777
50.0	330.0	2.03514158528777
50.0	340.0	2.03514158528777
50.0	350.0	2.03514158528777
50.0	360.0	2.03514158528777
50.0	370.0	2.03514158528777
50.0	380.0	2.03514158528777
50.0	390.0	2.03514158528777
50.0	400.0	2.03514158528777
50.0	410.0	2.03514158528777
50.0	420.0	2.0356800237381223
50.0	430.0	2.0359296752100335
50.0	440.0	2.036624545523861
50.0	450.0	2.0371310306146286
50.0	460.0	2.0373518726675526
50.0	470.0	2.0377973362737043
50.0	480.0	2.0380923402790154
50.0	490.0	2.0387536577807586
50.0	500.0	2.0402172760427533
50.0	510.0	2.041578383982007
50.0	520.0	2.04457036748479
50.0	530.0	2.0480454903036507
50.0	540.0	2.0509645260600844
50.0	550.0	2.054374681351931
50.0	560.0	2.0599032537492277
50.0	570.0	2.064829441408519
50.0	580.0	2.0689566294258883
50.0	590.0	2.0736231259417424
50.0	600.0	2.078820961661927
50.0	610.0	2.0837070524665444
50.0	620.0	2.0867954022980153
50.0	630.0	2.0894985645255537
50.0	640.0	2.090140269329169
50.0	650.0	2.0904474546795244
50.0	660.0	2.0909917678921968
50.0	670.0	2.093052416199247
50.0	680.0	2.098601951422449
50.0	690.0	2.107965500382068
50.0	700.0	2.1158734049597907
50.0	710.0	2.095188696654705
50.0	720.0	2.1078716133003326
50.0	730.0	2.134133585771398
50.0	740.0	2.128984885699878
50.0	750.0	2.1431798411348693
50.0	760.0	2.1432474751010524
50.0	770.0	2.125310552250014
50.0	780.0	2.1407332001243295
50.0	790.0	2.13271018739261
50.0	800.0	2.1475540850569157
50.0	810.0	2.154681553700552
50.0	820.0	2.159896037989011
50.0	830.0	2.155518820412746
50.0	840.0	2.1571576447259053
50.0	850.0	2.166716264315068
50.0	860.0	2.1668752900634125
50.0	870.0	2.166473795143518
50.0	880.0	2.1635620757421505
50.0	890.0	2.1678568546075736
50.0	900.0	2.156858836792549
50.0	910.0	2.1469839139959843
50.0	920.0	2.1440703014792355
50.0	930.0	2.1320098546722033
50.0	940.0	2.1320706649479577
50.0	950.0	2.132307978560425
50.0	960.0	2.1171108870758704
50.0	970.0	2.1221187185114125
50.0	980.0	2.118723036085502
50.0	990.0	2.123330436019343
50.0	1000.0	2.106960513442534
50.0	1010.0	2.109722893999301
50.0	1020.0	2.120714331767174
50.0	1030.0	2.1217048473959346
50.0	1040.0	2.1175270726763147
50.0	1050.0	2.1126526560712913
50.0	1060.0	2.1060168789823925
50.0	1070.0	2.111773102549624
50.0	1080.0	2.1165909277265125
50.0	1090.0	2.1190579618221945
50.0	1100.0	2.1158116326955927
50.0	1110.0	2.1077406649379546
50.0	1120.0	2.113911325483738
50.0	1130.0	2.120003653147463
50.0	1140.0	2.1330060639346056
50.0	1150.0	2.119339824620558
50.0	1160.0	2.115724348633837
50.0	1170.0	2.1172795540533293
50.0	1180.0	2.113508839219455
50.0	1190.0	2.115910052744225
50.0	1200.0	2.119272651760986
50.0	1210.0	2.1057877468383848
50.0	1220.0	2.1079135510291085
50.0	1230.0	2.0921329857958697
50.0	1240.0	2.094889694308784
50.0	1250.0	2.1142327175926785
50.0	1260.0	2.118725955804787
50.0	1270.0	2.105662015727339
50.0	1280.0	2.0988451664763272
50.0	1290.0	2.1125581173388808
50.0	1300.0	2.1304630310987402
50.0	1310.0	2.1516886448735697
50.0	1320.0	2.1441280581041626
50.0	1330.0	2.133685489805775
50.0	1340.0	2.1130096410736736
50.0	1350.0	2.1278666579566154
50.0	1360.0	2.1248739806459698
50.0	1370.0	2.1155611588558267
50.0	1380.0	2.1086994221901474
50.0	1390.0	2.1016245884225793
50.0	1400.0	2.0959696791356146
50.0	1410.0	2.091336779060518
50.0	1420.0	2.0862218468448717
50.0	1430.0	2.0804826724644427
50.0	1440.0	2.0741383798580206
50.0	1450.0	2.0680772338650266
50.0	1460.0	2.0633555769421887
50.0	1470.0	2.0582066186795505
50.0	1480.0	2.052957272137773
50.0	1490.0	2.047604737488202
50.0	1500.0	2.0443757372185694
50.0	1510.0	2.0405919280241793
50.0	1520.0	2.037231633273288
50.0	1530.0	2.03514158528777
50.0	1540.0	2.03514158528777
50.0	1550.0	2.03514158528777
50.0	1560.0	2.03514158528777
50.0	1570.0	2.03514158528777
50.0	1580.0	2.03514158528777
50.0	1590.0	2.03514158528777
50.0	1600.0	2.03514158528777
50.0	1610.0	2.03514158528777
50.0	1620.0	2.03514158528777
50.0	1630.0	2.03514158528777
50.0	1640.0	2.03514158528777
50.0	1650.0	2.03514158528777
50.0	1660.0	2.03514158528777
50.0	1670.0	2.03514158528777
50.0	1680.0	2.03514158528777
50.0	1690.0	2.03514158528777
50.0	1700.0	2.03514158528777
50.0	1710.0	2.03514158528777
50.0	1720.0	2.03514158528777
50.0	1730.0	2.03514158528777
50.0	1740.0	2.03514158528777
50.0	1750.0	2.03514158528777
50.0	1760.0	2.03514158528777
50.0	1770.0	2.03514158528777
50.0	1780.0	2.03514158528777
50.0	1790.0	2.03514158528777
50.0	1800.0	2.03514158528777
50.0	1810.0	2.03514158528777
50.0	1820.0	2.03514158528777
50.0	1830.0	2.03514158528777
50.0	1840.0	2.03514158528777
50.0	1850.0	2.03514158528777
50.0	1860.0	2.03514158528777
60.0	50.0	2.03514158528777
60.0	60.0	2.03514158528777
60.0	70.0	2.03514158528777
60.0	80.0	2.03514158528777
60.0	90.0	2.03514158528777
60.0	100.0	2.03514158528777
60.0	110.0	2.03514158528777
60.0	120.0	2.03514158528777
60.0	130.0	2.03514158528777
60.0	140.0	2.03514158528777
60.0	150.0	2.03514158528777
60.0	160.0	2.03514158528777
60.0	170.0	2.03514158528777
60.0	180.0	2.03514158528777
60.0	190.0	2.03514158528777
60.0	200.0	2.03514158528777
60.0	210.0	2.03514158528777
60.0	220.0	2.03514158528777
60.0	230.0	2.03514158528777
60.0	240.0	2.03514158528777
60.0	250.0	2.03514158528777
60.0	260.0	2.03514158528777
60.0	270.0	2.03514158528777
60.0	280.0	2.03514158528777
60.0	290.0	2.03514158528777
60.0	300.0	2.03514158528777
60.0	310.0	2.03514158528777
60.0	320.0	2.03514158528777
60.0	330.0	2.03514158528777
60.0	340.0	2.03514158528777
60.0	350.0	2.03514158528777
60.0	360.0	2.03514158528777
60.0	370.0	2.03514158528777
60.0	380.0	2.03514158528777
60.0	390.0	2.03514158528777
60.0	400.0	2.03514158528777
60.0	410.0	2.03514158528777
60.0	420.0	2.035692518114691
60.0	430.0	2.0361290394000613
60.0	440.0	2.037302898382775
60.0	450.0	2.0380628826570546
60.0	460.0	2.038305583004856
60.0	470.0	2.0388479473233616
60.0	480.0	2.039931968149216
60.0	490.0	2.041541967222507
60.0	500.0	2.045035682000701
60.0	510.0	2.047420013259073
60.0	520.0	2.051166915040763
60.0	530.0	2.055094043138701
60.0	540.0	2.05870938056971
60.0	550.0	2.062638967396834
60.0	560.0	2.068892638307855
60.0	570.0	2.075035581892055
60.0	580.0	2.0794926185810567
60.0	590.0	2.08453096136851
60.0	600.0	2.0882013958078187
60.0	610.0	2.0928720298701897
60.0	620.0	2.0966775749796174
60.0	630.0	2.100764958750044
60.0	640.0	2.1016735302976044
60.0	650.0	2.1028788719363205
60.0	660.0	2.104770924615441
60.0	670.0	2.1082179961711165
60.0	680.0	2.1189944029616625
60.0	690.0	2.099373552306162
60.0	700.0	2.1193391943953412
60.0	710.0	2.1331368281786514
60.0	720.0	2.1480876150298265
60.0	730.0	2.137986566205927
60.0	740.0	2.11044744637986
60.0	750.0	2.1368218387789817
60.0	760.0	2.1397151389610296
60.0	770.0	2.139051045782607
60.0	780.0	2.1439198831871553
60.0	790.0	2.141165072274472
60.0	800.0	2.1506842748787425
60.0	810.0	2.1356132826033414
60.0	820.0	2.152916348373203
60.0	830.0	2.1610905791125097
60.0	840.0	2.154929859982613
60.0	850.0	2.1486822902761356
60.0	860.0	2.14144715185306
60.0	870.0	2.139475288220458
60.0	880.0	2.137829273187208
60.0	890.0	2.1330005425861738
60.0	900.0	2.1190513282538728
60.0	910.0	2.1128703173330634
60.0	920.0	2.110105613490132
60.0	930.0	2.1022882414032855
60.0	940.0	2.0985761927677786
60.0	950.0	2.102594436274105
60.0	960.0	2.0993988940450943
60.0	970.0	2.0983764363604056
60.0	980.0	2.097669520039084
60.0	990.0	2.098274842305443
60.0	1000.0	2.0990594585383997
60.0	1010.0	2.096677932297102
60.0	1020.0	2.101784536393547
60.0	1030.0	2.1057634141376202
60.0	1040.0	2.1028840238024658
60.0	1050.0	2.1067860211484977
60.0	1060.0	2.1013526336135064
60.0	1070.0	2.10366940085953
60.0	1080.0	2.1094875794543277
60.0	1090.0	2.112569944088692
60.0	1100.0	2.1076501211990846
60.0	1110.0	2.1057592150043405
60.0	1120.0	2.1126755398034534
60.0	1130.0	2.1044201428964864
60.0	1140.0	2.114192580532139
60.0	1150.0	2.1181874047640266
60.0	1160.0	2.113573079522052
60.0	1170.0	2.124540832782959
60.0	1180.0	2.1096631007054287
60.0	1190.0	2.115687093192749
60.0	1200.0	2.11988189910637
60.0	1210.0	2.111840472254964
60.0	1220.0	2.1008380217885185
60.0	1230.0	2.0953417325207706
60.0	1240.0	2.1049652548277615
60.0	1250.0	2.094380281526271
60.0	1260.0	2.1050040553463565
60.0	1270.0	2.1039512730849057
60.0	1280.0	2.1138231819749107
60.0	1290.0	2.114275285774938
60.0	1300.0	2.1011757512331997
60.0	1310.0	2.144075103561681
60.0	1320.0	2.1628092256487155
60.0	1330.0	2.1604190774776977
60.0	1340.0	2.1507192728669096
60.0	1350.0	2.129359717087434
60.0	1360.0	2.1093002697059706
60.0	1370.0	2.1224212801197737
60.0	1380.0	2.1163128822166444
60.0	1390.0	2.1076691120780318
60.0	1400.0	2.104654034221631
60.0	1410.0	2.0993312299685307
60.0	1420.0	2.093455061099601
60.0	1430.0	2.088136335446674
60.0	1440.0	2.081553371214802
60.0	1450.0	2.0754713306179706
60.0	1460.0	2.070660180911598
60.0	1470.0	2.0636394507087186
60.0	1480.0	2.056429769741384
60.0	1490.0	2.0496661085091628
60.0	1500.0	2.0449438086175573
60.0	1510.0	2.041372078637657
60.0	1520.0	2.037490917341556
60.0	1530.0	2.03514158528777
60.0	1540.0	2.03514158528777
60.0	1550.0	2.03514158528777
60.0	1560.0	2.03514158528777
60.0	1570.0	2.03514158528777
60.0	1580.0	2.03514158528777
60.0	1590.0	2.03514158528777
60.0	1600.0	2.03514158528777
60.0	1610.0	2.03514158528777
60.0	1620.0	2.03514158528777
60.0	1630.0	2.03514158528777
60.0	1640.0	2.03514158528777
60.0	1650.0	2.03514158528777
60.0	1660.0	2.03514158528777
60.0	1670.0	2.03514158528777
60.0	1680.0	2.03514158528777
60.0	1690.0	2.03514158528777
60.0	1700.0	2.03514158528777
60.0	1710.0	2.03514158528777
60.0	1720.0	2.03514158528777
60.0	1730.0	2.03514158528777
60.0	1740.0	2.03514158528777
60.0	1750.0	2.03514158528777
60.0	1760.0	2.03514158528777
60.0	1770.0	2.03514158528777
60.0	1780.0	2.03514158528777
60.0	1790.0	2.03514158528777
60.0	1800.0	2.03514158528777
60.0	1810.0	2.03514158528777
60.0	1820.0	2.03514158528777
60.0	1830.0	2.03514158528777
60.0	1840.0	2.03514158528777
60.0	1850.0	2.03514158528777
60.0	1860.0	2.03514158528777
70.0	50.0	2.03514158528777
70.0	60.0	2.03514158528777
70.0	70.0	2.03514158528777
70.0	80.0	2.03514158528777
70.0	90.0	2.03514158528777
70.0	100.0	2.03514158528777
70.0	110.0	2.03514158528777
70.0	120.0	2.03514158528777
70.0	130.0	2.03514158528777
70.0	140.0	2.03514158528777
70.0	150.0	2.03514158528777
70.0	160.0	2.03514158528777
70.0	170.0	2.03514158528777
70.0	180.0	2.03514158528777
70.0	190.0	2.03514158528777
70.0	200.0	2.03514158528777
70.0	210.0	2.03514158528777
70.0	220.0	2.03514158528777
70.0	230.0	2.03514158528777
70.0	240.0	2.03514158528777
70.0	250.0	2.03514158528777
70.0	260.0	2.03514158528777
70.0	270.0	2.03514158528777
70.0	280.0	2.03514158528777
70.0	290.0	2.03514158528777
70.0	300.0	2.03514158528777
70.0	310.0	2.03514158528777
70.0	320.0	2.03514158528777
70.0	330.0	2.03514158528777
70.0	340.0	2.03514158528777
70.0	350.0	2.03514158528777
70.0	360.0	2.03514158528777
70.0	370.0	2.03514158528777
70.0	380.0	2.03514158528777
70.0	390.0	2.03514158528777
70.0	400.0	2.03514158528777
70.0	410.0	2.03514158528777
70.0	420.0	2.035692518114691
70.0	430.0	2.0361290394000613
70.0	440.0	2.037279887369878
70.0	450.0	2.038016887740674
70.0	460.0	2.0382596097535344
70.0	470.0	2.0394209717868073
70.0	480.0	2.041622808631331
70.0	490.0	2.0442026656460532
70.0	500.0	2.0492668205608924
70.0	510.0	2.0537987858100055
70.0	520.0	2.0592805202798545
70.0	530.0	2.0649983256013944
70.0	540.0	2.070281354216657
70.0	550.0	2.0749794696594686
70.0	560.0	2.0814351401243694
70.0	570.0	2.089111796763631
70.0	580.0	2.0947564576925104
70.0	590.0	2.0999751843476493
70.0	600.0	2.102178754791443
70.0	610.0	2.105665551678375
70.0	620.0	2.108695906589885
70.0	630.0	2.1130432101376075
70.0	640.0	2.1144995651727405
70.0	650.0	2.1173366472745907
70.0	660.0	2.1235233593030074
70.0	670.0	2.097012832087315
70.0	680.0	2.11691584226553
70.0	690.0	2.131664982647155
70.0	700.0	2.1183932071133587
70.0	710.0	2.1391210747239664
70.0	720.0	2.127045267073224
70.0	730.0	2.1426468819339393
70.0	740.0	2.1392463689294186
70.0	750.0	2.1310528564865066
70.0	760.0	2.1492716951960436
70.0	770.0	2.1542508585481865
70.0	780.0	2.1537965995764923
70.0	790.0	2.142669536736306
70.0	800.0	2.146909313514116
70.0	810.0	2.1437813573427635
70.0	820.0	2.140842454724417
70.0	830.0	2.1394520124309704
70.0	840.0	2.134179106777815
70.0	850.0	2.1243133741832168
70.0	860.0	2.1143525420019804
70.0	870.0	2.1142557211360096
70.0	880.0	2.111751925359225
70.0	890.0	2.117367690304469
70.0	900.0	2.1051536347599944
70.0	910.0	2.104414655109411
70.0	920.0	2.1081457022969645
70.0	930.0	2.1015584106972702
70.0	940.0	2.1031246375328543
70.0	950.0	2.1095824266367975
70.0	960.0	2.1034909230282315
70.0	970.0	2.1052140151550045
70.0	980.0	2.0985772216839615
70.0	990.0	2.1068245926564018
70.0	1000.0	2.1083069864259736
70.0	1010.0	2.1029356296264448
70.0	1020.0	2.1041871514691297
70.0	1030.0	2.1065589463776515
70.0	1040.0	2.107223370600523
70.0	1050.0	2.104676691322781
70.0	1060.0	2.0896894133703983
70.0	1070.0	2.093812887612949
70.0	1080.0	2.0952182417447403
70.0	1090.0	2.100881782319527
70.0	1100.0	2.101422059806209
70.0	1110.0	2.0899737239609877
70.0	1120.0	2.1011880604735125
70.0	1130.0	2.09552823020197
70.0	1140.0	2.0994934224067134
70.0	1150.0	2.1037128403333987
70.0	1160.0	2.106576218242609
70.0	1170.0	2.1096750549838856
70.0	1180.0	2.1031994692196925
70.0	1190.0	2.0993339283179147
70.0	1200.0	2.120873920171339
70.0	1210.0	2.1211440613512975
70.0	1220.0	2.1132255545660965
70.0	1230.0	2.110293153713305
70.0	1240.0	2.110815793524095
70.0	1250.0	2.122359006186074
70.0	1260.0	2.1160200344459366
70.0	1270.0	2.114078160703356
70.0	1280.0	2.1152733364979297
70.0	1290.0	2.115411883309257
70.0	1300.0	2.130800226443625
70.0	1310.0	2.115580829491151
70.0	1320.0	2.1148613883638983
70.0	1330.0	2.1162877711824915
70.0	1340.0	2.128058479295565
70.0	1350.0	2.146997061924218
70.0	1360.0	2.1364782903092867
70.0	1370.0	2.1193792089909604
70.0	1380.0	2.1004692209646647
70.0	1390.0	2.119318602552156
70.0	1400.0	2.115189620055418
70.0	1410.0	2.1082540468326045
70.0	1420.0	2.1015059573099157
70.0	1430.0	2.0957939006471507
70.0	1440.0	2.087800992950401
70.0	1450.0	2.080205782758386
70.0	1460.0	2.075169283795272
70.0	1470.0	2.0677589137753634
70.0	1480.0	2.06068515093865
70.0	1490.0	2.05243796338093
70.0	1500.0	2.0459682431610218
70.0	1510.0	2.0421746786892956
70.0	1520.0	2.038044679946523
70.0	1530.0	2.03514158528777
70.0	1540.0	2.03514158528777
70.0	1550.0	2.03514158528777
70.0	1560.0	2.03514158528777
70.0	1570.0	2.03514158528777
70.0	1580.0	2.03514158528777
70.0	1590.0	2.03514158528777
70.0	1600.0	2.03514158528777
70.0	1610.0	2.03514158528777
70.0	1620.0	2.03514158528777
70.0	1630.0	2.03514158528777
70.0	1640.0	2.03514158528777
70.0	1650.0	2.03514158528777
70.0	1660.0	2.03514158528777
70.0	1670.0	2.03514158528777
70.0	1680.0	2.03514158528777
70.0	1690.0	2.03514158528777
70.0	1700.0	2.03514158528777
70.0	1710.0	2.03514158528777
70.0	1720.0	2.03514158528777
70.0	1730.0	2.03514158528777
70.0	1740.0	2.03514158528777
70.0	1750.0	2.03514158528777
70.0	1760.0	2.03514158528777
70.0	1770.0	2.03514158528777
70.0	1780.0	2.03514158528777
70.0	1790.0	2.03514158528777
70.0	1800.0	2.03514158528777
70.0	1810.0	2.03514158528777
70.0	1820.0	2.03514158528777
70.0	1830.0	2.03514158528777
70.0	1840.0	2.03514158528777
70.0	1850.0	2.03514158528777
70.0	1860.0	2.03514158528777
80.0	50.0	2.03514158528777
80.0	60.0	2.03514158528777
80.0	70.0	2.03514158528777
80.0	80.0	2.03514158528777
80.0	90.0	2.03514158528777
80.0	100.0	2.03514158528777
80.0	110.0	2.03514158528777
80.0	120.0	2.03514158528777
80.0	130.0	2.03514158528777
80.0	140.0	2.03514158528777
80.0	150.0	2.03514158528777
80.0	160.0	2.03514158528777
80.0	170.0	2.03514158528777
80.0	180.0	2.03514158528777
80.0	190.0	2.03514158528777
80.0	200.0	2.03514158528777
80.0	210.0	2.03514158528777
80.0	220.0	2.03514158528777
80.0	230.0	2.03514158528777
80.0	240.0	2.03514158528777
80.0	250.0	2.03514158528777
80.0	260.0	2.03514158528777
80.0	270.0	2.03514158528777
80.0	280.0	2.03514158528777
80.0	290.0	2.03514158528777
80.0	300.0	2.03514158528777
80.0	310.0	2.03514158528777
80.0	320.0	2.03514158528777
80.0	330.0	2.03514158528777
80.0	340.0	2.03514158528777
80.0	350.0	2.03514158528777
80.0	360.0	2.03514158528777
80.0	370.0	2.03514158528777
80.0	380.0	2.03514158528777
80.0	390.0	2.03514158528777
80.0	400.0	2.03514158528777
80.0	410.0	2.03514158528777
80.0	420.0	2.035692518114691
80.0	430.0	2.0361290394000613
80.0	440.0	2.037279887369878
80.0	450.0	2.038066098435802
80.0	460.0	2.0388343531682347
80.0	470.0	2.040551791556853
80.0	480.0	2.0440444598397836
80.0	490.0	2.047787281807905
80.0	500.0	2.05476029616927
80.0	510.0	2.0610075491657462
80.0	520.0	2.0676209412792286
80.0	530.0	2.0744649831645043
80.0	540.0	2.0810397211876497
80.0	550.0	2.086082402425673
80.0	560.0	2.0927873693767465
80.0	570.0	2.1012755226873288
80.0	580.0	2.107047706111319
80.0	590.0	2.11196309844355
80.0	600.0	2.1136816100880265
80.0	610.0	2.1167963775277574
80.0	620.0	2.119501238750894
80.0	630.0	2.124635342566745
80.0	640.0	2.129497104450062
80.0	650.0	2.130955968525926
80.0	660.0	2.119052472665907
80.0	670.0	2.1288826189788
80.0	680.0	2.123322327373709
80.0	690.0	2.143257991223349
80.0	700.0	2.1536784937350273
80.0	710.0	2.1422524404991066
80.0	720.0	2.150346709583336
80.0	730.0	2.151633291545427
80.0	740.0	2.154367332723156
80.0	750.0	2.1558361992400212
80.0	760.0	2.1540248432706437
80.0	770.0	2.16352149577923
80.0	780.0	2.1663087708583157
80.0	790.0	2.1406624408331902
80.0	800.0	2.1496951087700853
80.0	810.0	2.1287336365348226
80.0	820.0	2.1351459528826173
80.0	830.0	2.1349324479451717
80.0	840.0	2.1222174876368047
80.0	850.0	2.1189896727654025
80.0	860.0	2.112250999171751
80.0	870.0	2.111741923371578
80.0	880.0	2.1104298940842257
80.0	890.0	2.106067962250488
80.0	900.0	2.1066120228533127
80.0	910.0	2.106697188599754
80.0	920.0	2.1013582253552334
80.0	930.0	2.096992886492
80.0	940.0	2.107403259179744
80.0	950.0	2.1045818538670167
80.0	960.0	2.096933726348997
80.0	970.0	2.095884481261901
80.0	980.0	2.0936705791610524
80.0	990.0	2.100542387536587
80.0	1000.0	2.100150298209405
80.0	1010.0	2.0932162414449964
80.0	1020.0	2.095721113722412
80.0	1030.0	2.0979458958164203
80.0	1040.0	2.0982371055379563
80.0	1050.0	2.104625541788887
80.0	1060.0	2.0889121105446984
80.0	1070.0	2.0929325213109276
80.0	1080.0	2.099648669134037
80.0	1090.0	2.109726375234509
80.0	1100.0	2.108615617207043
80.0	1110.0	2.1048193838012845
80.0	1120.0	2.1158844751120274
80.0	1130.0	2.108678928856642
80.0	1140.0	2.1103402141490677
80.0	1150.0	2.113160065014059
80.0	1160.0	2.1094194199839005
80.0	1170.0	2.1135777983914
80.0	1180.0	2.097076577281917
80.0	1190.0	2.1067294413491675
80.0	1200.0	2.1003401281634893
80.0	1210.0	2.096691083102713
80.0	1220.0	2.1021385934579975
80.0	1230.0	2.101363645940337
80.0	1240.0	2.112347146242076
80.0	1250.0	2.1100097714549735
80.0	1260.0	2.106483281807212
80.0	1270.0	2.1092520765704
80.0	1280.0	2.1122381243003407
80.0	1290.0	2.1194371437275397
80.0	1300.0	2.1223847822070723
80.0	1310.0	2.1241302887090194
80.0	1320.0	2.12867637568237
80.0	1330.0	2.1147258850150474
80.0	1340.0	2.104184819805391
80.0	1350.0	2.1321271569928064
80.0	1360.0	2.161663266279758
80.0	1370.0	2.1401791497843385
80.0	1380.0	2.1200018408783223
80.0	1390.0	2.1036529034756595
80.0	1400.0	2.127007110116841
80.0	1410.0	2.1186633348011115
80.0	1420.0	2.1120675932176107
80.0	1430.0	2.105318167870421
80.0	1440.0	2.095057841893656
80.0	1450.0	2.084373202839094
80.0	1460.0	2.0790111785217906
80.0	1470.0	2.071201087291255
80.0	1480.0	2.064135662811974
80.0	1490.0	2.0548954742879904
80.0	1500.0	2.047654571097732
80.0	1510.0	2.043669392142938
80.0	1520.0	2.038574037472948
80.0	1530.0	2.03514158528777
80.0	1540.0	2.03514158528777
80.0	1550.0	2.03514158528777
80.0	1560.0	2.03514158528777
80.0	1570.0	2.03514158528777
80.0	1580.0	2.03514158528777
80.0	1590.0	2.03514158528777
80.0	1600.0	2.03514158528777
80.0	1610.0	2.03514158528777
80.0	1620.0	2.03514158528777
80.0	1630.0	2.03514158528777
80.0	1640.0	2.03514158528777
80.0	1650.0	2.03514158528777
80.0	1660.0	2.03514158528777
80.0	1670.0	2.03514158528777
80.0	1680.0	2.03514158528777
80.0	1690.0	2.03514158528777
80.0	1700.0	2.03514158528777
80.0	1710.0	2.03514158528777
80.0	1720.0	2.03514158528777
80.0	1730.0	2.03514158528777
80.0	1740.0	2.03514158528777
80.0	1750.0	2.03514158528777
80.0	1760.0	2.03514158528777
80.0	1770.0	2.03514158528777
80.0	1780.0	2.03514158528777
80.0	1790.0	2.03514158528777
80.0	1800.0	2.03514158528777
80.0	1810.0	2.03514158528777
80.0	1820.0	2.03514158528777
80.0	1830.0	2.03514158528777
80.0	1840.0	2.03514158528777
80.0	1850.0	2.03514158528777
80.0	1860.0	2.03514158528777
90.0	50.0	2.03514158528777
90.0	60.0	2.03514158528777
90.0	70.0	2.03514158528777
90.0	80.0	2.03514158528777
90.0	90.0	2.03514158528777
90.0	100.0	2.03514158528777
90.0	110.0	2.03514158528777
90.0	120.0	2.03514158528777
90.0	130.0	2.03514158528777
90.0	140.0	2.03514158528777
90.0	150.0	2.03514158528777
90.0	160.0	2.03514158528777
90.0	170.0	2.03514158528777
90.0	180.0	2.03514158528777
90.0	190.0	2.03514158528777
90.0	200.0	2.03514158528777
90.0	210.0	2.03514158528777
90.0	220.0	2.03514158528777
90.0	230.0	2.03514158528777
90.0	240.0	2.03514158528777
90.0	250.0	2.03514158528777
90.0	260.0	2.03514158528777
90.0	270.0	2.03514158528777
90.0	280.0	2.03514158528777
90.0	290.0	2.03514158528777
90.0	300.0	2.03514158528777
90.0	310.0	2.03514158528777
90.0	320.0	2.03514158528777
90.0	330.0	2.03514158528777
90.0	340.0	2.03514158528777
90.0	350.0	2.03514158528777
90.0	360.0	2.03514158528777
90.0	370.0	2.03514158528777
90.0	380.0	2.03514158528777
90.0	390.0	2.03514158528777
90.0	400.0	2.03514158528777
90.0	410.0	2.0352920797343095
90.0	420.0	2.0358423536799153
90.0	430.0	2.0362783549607215
90.0	440.0	2.03742827596143
90.0	450.0	2.038406952945765
90.0	460.0	2.0403458067373803
90.0	470.0	2.0427342230011503
90.0	480.0	2.0467150958810225
90.0	490.0	2.0519756803483467
90.0	500.0	2.0604868879463396
90.0	510.0	2.0679136290121765
90.0	520.0	2.0761950208746165
90.0	530.0	2.0839774950342846
90.0	540.0	2.0920090919165135
90.0	550.0	2.098523082011852
90.0	560.0	2.105048274413736
90.0	570.0	2.1131065919429433
90.0	580.0	2.1207669605170443
90.0	590.0	2.125494532645481
90.0	600.0	2.126124679366537
90.0	610.0	2.1286825831810536
90.0	620.0	2.1330505323698707
90.0	630.0	2.137231305639968
90.0	640.0	2.121794451529714
90.0	650.0	2.1311049430586504
90.0	660.0	2.131738182063982
90.0	670.0	2.135459644578998
90.0	680.0	2.1554963343807163
90.0	690.0	2.1433880259532203
90.0	700.0	2.152384822600816
90.0	710.0	2.147851296795137
90.0	720.0	2.165330836646181
90.0	730.0	2.1550485528652183
90.0	740.0	2.152192867685091
90.0	750.0	2.1603171173740168
90.0	760.0	2.1583210264214423
90.0	770.0	2.153737224351991
90.0	780.0	2.145899983476117
90.0	790.0	2.1342358544965605
90.0	800.0	2.1295013464484662
90.0	810.0	2.1226331849470323
90.0	820.0	2.122454968485789
90.0	830.0	2.1256148676324504
90.0	840.0	2.113210367917479
90.0	850.0	2.11191630768261
90.0	860.0	2.1084019486401644
90.0	870.0	2.1087008865688683
90.0	880.0	2.122533182337483
90.0	890.0	2.1207275334470332
90.0	900.0	2.114464351794071
90.0	910.0	2.114864837252205
90.0	920.0	2.1111113023303645
90.0	930.0	2.1235519805345633
90.0	940.0	2.117427368745747
90.0	950.0	2.124206968970949
90.0	960.0	2.1170755144113973
90.0	970.0	2.116014614130786
90.0	980.0	2.1131872339762845
90.0	990.0	2.118485112390198
90.0	1000.0	2.1181296149233773
90.0	1010.0	2.114619148722801
90.0	1020.0	2.121969745062979
90.0	1030.0	2.1208370664882494
90.0	1040.0	2.116193339385194
90.0	1050.0	2.1160984622642065
90.0	1060.0	2.111106993737651
90.0	1070.0	2.107519797702994
90.0	1080.0	2.1149161052771164
90.0	1090.0	2.117597275082465
90.0	1100.0	2.1167289719187434
90.0	1110.0	2.108083145496755
90.0	1120.0	2.1179411658453664
90.0	1130.0	2.102944657625727
90.0	1140.0	2.104329617608742
90.0	1150.0	2.109271758695908
90.0	1160.0	2.113799135899508
90.0	1170.0	2.115677861998156
90.0	1180.0	2.095610374923504
90.0	1190.0	2.0927616806218947
90.0	1200.0	2.1024220493872794
90.0	1210.0	2.093453045943715
90.0	1220.0	2.0996218203539354
90.0	1230.0	2.095457497075459
90.0	1240.0	2.0858356194386745
90.0	1250.0	2.0990012056260543
90.0	1260.0	2.0918622410752943
90.0	1270.0	2.0890383710231504
90.0	1280.0	2.0928049354371066
90.0	1290.0	2.1022579501496796
90.0	1300.0	2.1083503063385924
90.0	1310.0	2.1127365959928666
90.0	1320.0	2.1054843992043275
90.0	1330.0	2.1102020118212854
90.0	1340.0	2.113910789465223
90.0	1350.0	2.1126843052173
90.0	1360.0	2.1294020901148145
90.0	1370.0	2.1612262550221795
90.0	1380.0	2.136943156082229
90.0	1390.0	2.115581467446276
90.0	1400.0	2.1414855551872254
90.0	1410.0	2.127627665365531
90.0	1420.0	2.1208452873876635
90.0	1430.0	2.114939237552823
90.0	1440.0	2.103004946013171
90.0	1450.0	2.0919602386504272
90.0	1460.0	2.0862080121120585
90.0	1470.0	2.0765969987312314
90.0	1480.0	2.0687157828020992
90.0	1490.0	2.0575084668828563
90.0	1500.0	2.049713514316776
90.0	1510.0	2.0452501246878962
90.0	1520.0	2.0394346094591524
90.0	1530.0	2.03514158528777
90.0	1540.0	2.03514158528777
90.0	1550.0	2.03514158528777
90.0	1560.0	2.03514158528777
90.0	1570.0	2.03514158528777
90.0	1580.0	2.03514158528777
90.0	1590.0	2.03514158528777
90.0	1600.0	2.03514158528777
90.0	1610.0	2.03514158528777
90.0	1620.0	2.03514158528777
90.0	1630.0	2.03514158528777
90.0	1640.0	2.03514158528777
90.0	1650.0	2.03514158528777
90.0	1660.0	2.03514158528777
90.0	1670.0	2.03514158528777
90.0	1680.0	2.03514158528777
90.0	1690.0	2.03514158528777
90.0	1700.0	2.03514158528777
90.0	1710.0	2.03514158528777
90.0	1720.0	2.03514158528777
90.0	1730.0	2.03514158528777
90.0	1740.0	2.03514158528777
90.0	1750.0	2.03514158528777
90.0	1760.0	2.03514158528777
90.0	1770.0	2.03514158528777
90.0	1780.0	2.03514158528777
90.0	1790.0	2.03514158528777
90.0	1800.0	2.03514158528777
90.0	1810.0	2.03514158528777
90.0	1820.0	2.03514158528777
90.0	1830.0	2.03514158528777
90.0	1840.0	2.03514158528777
90.0	1850.0	2.03514158528777
90.0	1860.0	2.03514158528777
100.0	50.0	2.03514158528777
100.0	60.0	2.03514158528777
100.0	70.0	2.03514158528777
100.0	80.0	2.03514158528777
100.0	90.0	2.03514158528777
100.0	100.0	2.03514158528777
100.0	110.0	2.03514158528777
100.0	120.0	2.03514158528777
100.0	130.0	2.03514158528777
100.0	140.0	2.03514158528777
100.0	150.0	2.03514158528777
100.0	160.0	2.03514158528777
100.0	170.0	2.03514158528777
100.0	180.0	2.03514158528777
100.0	190.0	2.03514158528777
100.0	200.0	2.03514158528777
100.0	210.0	2.03514158528777
100.0	220.0	2.03514158528777
100.0	230.0	2.03514158528777
100.0	240.0	2.03514158528777
100.0	250.0	2.03514158528777
100.0	260.0	2.03514158528777
100.0	270.0	2.03514158528777
100.0	280.0	2.03514158528777
100.0	290.0	2.03514158528777
100.0	300.0	2.03514158528777
100.0	310.0	2.03514158528777
100.0	320.0	2.03514158528777
100.0	330.0	2.03514158528777
100.0	340.0	2.03514158528777
100.0	350.0	2.03514158528777
100.0	360.0	2.03514158528777
100.0	370.0	2.03514158528777
100.0	380.0	2.03514158528777
100.0	390.0	2.03514158528777
100.0	400.0	2.03514158528777
100.0	410.0	2.0352920797343095
100.0	420.0	2.0358423536799153
100.0	430.0	2.0362783549607215
100.0	440.0	2.037924143734846
100.0	450.0	2.0396364399832594
100.0	460.0	2.0437760555433444
100.0	470.0	2.048085099015799
100.0	480.0	2.0527691568354536
100.0	490.0	2.0598979939607696
100.0	500.0	2.0703590267544123
100.0	510.0	2.078286000379231
100.0	520.0	2.0870372780589146
100.0	530.0	2.0957715821959155
100.0	540.0	2.104531222407894
100.0	550.0	2.1107265861983002
100.0	560.0	2.1166466933801
100.0	570.0	2.123668690579464
100.0	580.0	2.131905927137518
100.0	590.0	2.1360532390577927
100.0	600.0	2.136759993543491
100.0	610.0	2.1434187247603247
100.0	620.0	2.1207711124746518
100.0	630.0	2.133439691218432
100.0	640.0	2.147805990991668
100.0	650.0	2.1303603661470643
100.0	660.0	2.1523879437336935
100.0	670.0	2.138567360154548
100.0	680.0	2.1492938054378268
100.0	690.0	2.1524488933964694
100.0	700.0	2.1535188407539185
100.0	710.0	2.147282836260042
100.0	720.0	2.1544785064802605
100.0	730.0	2.168659052761485
100.0	740.0	2.1422099172967486
100.0	750.0	2.1475607771936227
100.0	760.0	2.140522229677659
100.0	770.0	2.131070218873792
100.0	780.0	2.1407209712153072
100.0	790.0	2.1166435972052415
100.0	800.0	2.1197503777366404
100.0	810.0	2.1140983523105956
100.0	820.0	2.1105718008878225
100.0	830.0	2.118049994231971
100.0	840.0	2.125029442965873
100.0	850.0	2.12107446407322
100.0	860.0	2.123307072565755
100.0	870.0	2.123376607466181
100.0	880.0	2.1267348331350493
100.0	890.0	2.1384390461671794
100.0	900.0	2.1324790815131833
100.0	910.0	2.131799992279998
100.0	920.0	2.128234156422017
100.0	930.0	2.130734436069231
100.0	940.0	2.1250597782508542
100.0	950.0	2.1316367401154017
100.0	960.0	2.1262379030929486
100.0	970.0	2.123579500836959
100.0	980.0	2.1201499140896187
100.0	990.0	2.1229579637871283
100.0	1000.0	2.1211563465853054
100.0	1010.0	2.1164994992162507
100.0	1020.0	2.122434925500892
100.0	1030.0	2.125358133813928
100.0	1040.0	2.125243875832063
100.0	1050.0	2.1212216103547505
100.0	1060.0	2.115247275053948
100.0	1070.0	2.115938737152896
100.0	1080.0	2.1214725691835663
100.0	1090.0	2.131948565776398
100.0	1100.0	2.1306834895978346
100.0	1110.0	2.1252225633835136
100.0	1120.0	2.137542600568004
100.0	1130.0	2.1358167737166527
100.0	1140.0	2.1278620898331924
100.0	1150.0	2.1204493567874696
100.0	1160.0	2.1208931789732834
100.0	1170.0	2.132406526060408
100.0	1180.0	2.1084200166230853
100.0	1190.0	2.1031584139818293
100.0	1200.0	2.109111346433791
100.0	1210.0	2.1058678288116934
100.0	1220.0	2.1083009224918428
100.0	1230.0	2.0990194384027623
100.0	1240.0	2.10787228077847
100.0	1250.0	2.1166054660423095
100.0	1260.0	2.1215826947352645
100.0	1270.0	2.1198172680227882
100.0	1280.0	2.1196475679861493
100.0	1290.0	2.11549799412078
100.0	1300.0	2.114997869507288
100.0	1310.0	2.1247680319649764
100.0	1320.0	2.1220430924750793
100.0	1330.0	2.112001003654355
100.0	1340.0	2.1227490592578238
100.0	1350.0	2.1237544336730947
100.0	1360.0	2.121156599923916
100.0	1370.0	2.1232200048503183
100.0	1380.0	2.1308585098309565
100.0	1390.0	2.1478862435215067
100.0	1400.0	2.1252770734344386
100.0	1410.0	2.1349172582742253
100.0	1420.0	2.1297282675932143
100.0	1430.0	2.1233565259338247
100.0	1440.0	2.1097444400220384
100.0	1450.0	2.097903366898394
100.0	1460.0	2.090656077838859
100.0	1470.0	2.0794811394924415
100.0	1480.0	2.070865227144765
100.0	1490.0	2.059336661469144
100.0	1500.0	2.051383623073766
100.0	1510.0	2.0465243185332875
100.0	1520.0	2.039928316424166
100.0	1530.0	2.03514158528777
100.0	1540.0	2.03514158528777
100.0	1550.0	2.03514158528777
100.0	1560.0	2.03514158528777
100.0	1570.0	2.03514158528777
100.0	1580.0	2.03514158528777
100.0	1590.0	2.03514158528777
100.0	1600.0	2.03514158528777
100.0	1610.0	2.03514158528777
100.0	1620.0	2.03514158528777
100.0	1630.0	2.03514158528777
100.0	1640.0	2.03514158528777
100.0	1650.0	2.03514158528777
100.0	1660.0	2.03514158528777
100.0	1670.0	2.03514158528777
100.0	1680.0	2.03514158528777
100.0	1690.0	2.03514158528777
100.0	1700.0	2.03514158528777
100.0	1710.0	2.03514158528777
100.0	1720.0	2.03514158528777
100.0	1730.0	2.03514158528777
100.0	1740.0	2.03514158528777
100.0	1750.0	2.03514158528777
100.0	1760.0	2.03514158528777
100.0	1770.0	2.03514158528777
100.0	1780.0	2.03514158528777
100.0	1790.0	2.03514158528777
100.0	1800.0	2.03514158528777
100.0	1810.0	2.03514158528777
100.0	1820.0	2.03514158528777
100.0	1830.0	2.03514158528777
100.0	1840.0	2.03514158528777
100.0	1850.0	2.03514158528777
100.0	1860.0	2.03514158528777
110.0	50.0	2.03514158528777
110.0	60.0	2.03514158528777
110.0	70.0	2.03514158528777
110.0	80.0	2.03514158528777
110.0	90.0	2.03514158528777
110.0	100.0	2.03514158528777
110.0	110.0	2.03514158528777
110.0	120.0	2.03514158528777
110.0	130.0	2.03514158528777
110.0	140.0	2.03514158528777
110.0	150.0	2.03514158528777
110.0	160.0	2.03514158528777
110.0	170.0	2.03514158528777
110.0	180.0	2.03514158528777
110.0	190.0	2.03514158528777
110.0	200.0	2.03514158528777
110.0	210.0	2.03514158528777
110.0	220.0	2.03514158528777
110.0	230.0	2.03514158528777
110.0	240.0	2.03514158528777
110.0	250.0	2.03514158528777
110.0	260.0	2.03514158528777
110.0	270.0	2.03514158528777
110.0	280.0	2.03514158528777
110.0	290.0	2.03514158528777
110.0	300.0	2.03514158528777
110.0	310.0	2.03514158528777
110.0	320.0	2.03514158528777
110.0	330.0	2.03514158528777
110.0	340.0	2.03514158528777
110.0	350.0	2.03514158528777
110.0	360.0	2.03514158528777
110.0	370.0	2.03514158528777
110.0	380.0	2.03514158528777
110.0	390.0	2.03514158528777
110.0	400.0	2.03514158528777
110.0	410.0	2.0352920797343095
110.0	420.0	2.0358423536799153
110.0	430.0	2.0362783549607215
110.0	440.0	2.038380288908135
110.0	450.0	2.041102845633221
110.0	460.0	2.0469583542774874
110.0	470.0	2.053248396984914
110.0	480.0	2.059115966971371
110.0	490.0	2.0673543837207915
110.0	500.0	2.078367338967451
110.0	510.0	2.085933509731169
110.0	520.0	2.094896201513726
110.0	530.0	2.1039307414640764
110.0	540.0	2.113869406896891
110.0	550.0	2.120268031545899
110.0	560.0	2.1247629522286804
110.0	570.0	2.1312956449533456
110.0	580.0	2.139685698751061
110.0	590.0	2.1437097322285945
110.0	600.0	2.149176456937545
110.0	610.0	2.1269173097127854
110.0	620.0	2.140087553521244
110.0	630.0	2.1420564728860207
110.0	640.0	2.135486490538629
110.0	650.0	2.1475883384052095
110.0	660.0	2.1326566473090325
110.0	670.0	2.143069231357547
110.0	680.0	2.1466701889831143
110.0	690.0	2.1429501168128904
110.0	700.0	2.1602691989305325
110.0	710.0	2.1619582588396233
110.0	720.0	2.1615289721423037
110.0	730.0	2.1619358747934156
110.0	740.0	2.1362440286843563
110.0	750.0	2.1478778153150406
110.0	760.0	2.149065057430531
110.0	770.0	2.152961267948691
110.0	780.0	2.14332418322982
110.0	790.0	2.116107229393012
110.0	800.0	2.117346080915497
110.0	810.0	2.1199867232053236
110.0	820.0	2.1241533767495504
110.0	830.0	2.1280290837686557
110.0	840.0	2.123094023340875
110.0	850.0	2.1252261641552193
110.0	860.0	2.1307076940916447
110.0	870.0	2.133835519990864
110.0	880.0	2.1388306059943925
110.0	890.0	2.1331981648310614
110.0	900.0	2.1326359298474813
110.0	910.0	2.129695161793001
110.0	920.0	2.1232316973088237
110.0	930.0	2.1242097557468265
110.0	940.0	2.119020281665505
110.0	950.0	2.127362173935708
110.0	960.0	2.11344633210476
110.0	970.0	2.1156003688698024
110.0	980.0	2.114265203930567
110.0	990.0	2.119566459032315
110.0	1000.0	2.1181293290962477
110.0	1010.0	2.11932693897991
110.0	1020.0	2.1319589016097704
110.0	1030.0	2.1296770871713258
110.0	1040.0	2.1278811670864672
110.0	1050.0	2.1313867298577844
110.0	1060.0	2.1216355193929255
110.0	1070.0	2.123356217781221
110.0	1080.0	2.1365524742605606
110.0	1090.0	2.1434346001041282
110.0	1100.0	2.1452164767403787
110.0	1110.0	2.1357773617741
110.0	1120.0	2.150206932975947
110.0	1130.0	2.142019564795604
110.0	1140.0	2.143335468967735
110.0	1150.0	2.148107693804424
110.0	1160.0	2.1359556272086544
110.0	1170.0	2.1305001528941467
110.0	1180.0	2.1131496441519912
110.0	1190.0	2.109805286491078
110.0	1200.0	2.118044902095017
110.0	1210.0	2.106907282839031
110.0	1220.0	2.106686608537391
110.0	1230.0	2.103234473735816
110.0	1240.0	2.1049184312760763
110.0	1250.0	2.107449795868566
110.0	1260.0	2.114970064825942
110.0	1270.0	2.1223798087812056
110.0	1280.0	2.1225716465251057
110.0	1290.0	2.1229534848902123
110.0	1300.0	2.116734277473663
110.0	1310.0	2.123692898442978
110.0	1320.0	2.1275548840094207
110.0	1330.0	2.119627234403044
110.0	1340.0	2.115114940114113
110.0	1350.0	2.122765135685036
110.0	1360.0	2.1136223086516477
110.0	1370.0	2.132360269557434
110.0	1380.0	2.1147785782868214
110.0	1390.0	2.139577783051756
110.0	1400.0	2.1450915957827514
110.0	1410.0	2.12346763677252
110.0	1420.0	2.1432024715200404
110.0	1430.0	2.133649137951228
110.0	1440.0	2.118174626102164
110.0	1450.0	2.105105310595762
110.0	1460.0	2.097758661200805
110.0	1470.0	2.085372612823098
110.0	1480.0	2.076360258053883
110.0	1490.0	2.0635840711255793
110.0	1500.0	2.0546160365748185
110.0	1510.0	2.048803060872053
110.0	1520.0	2.040736832814214
110.0	1530.0	2.03514158528777
110.0	1540.0	2.03514158528777
110.0	1550.0	2.03514158528777
110.0	1560.0	2.03514158528777
110.0	1570.0	2.03514158528777
110.0	1580.0	2.03514158528777
110.0	1590.0	2.03514158528777
110.0	1600.0	2.03514158528777
110.0	1610.0	2.03514158528777
110.0	1620.0	2.03514158528777
110.0	1630.0	2.03514158528777
110.0	1640.0	2.03514158528777
110.0	1650.0	2.03514158528777
110.0	1660.0	2.03514158528777
110.0	1670.0	2.03514158528777
110.0	1680.0	2.03514158528777
110.0	1690.0	2.03514158528777
110.0	1700.0	2.03514158528777
110.0	1710.0	2.03514158528777
110.0	1720.0	2.03514158528777
110.0	1730.0	2.03514158528777
110.0	1740.0	2.03514158528777
110.0	1750.0	2.03514158528777
110.0	1760.0	2.03514158528777
110.0	1770.0	2.03514158528777
110.0	1780.0	2.03514158528777
110.0	1790.0	2.03514158528777
110.0	1800.0	2.03514158528777
110.0	1810.0	2.03514158528777
110.0	1820.0	2.03514158528777
110.0	1830.0	2.03514158528777
110.0	1840.0	2.03514158528777
110.0	1850.0	2.03514158528777
110.0	1860.0	2.03514158528777
120.0	50.0	2.03514158528777
120.0	60.0	2.03514158528777
120.0	70.0	2.03514158528777
120.0	80.0	2.03514158528777
120.0	90.0	2.03514158528777
120.0	100.0	2.03514158528777
120.0	110.0	2.03514158528777
120.0	120.0	2.03514158528777
120.0	130.0	2.03514158528777
120.0	140.0	2.03514158528777
120.0	150.0	2.03514158528777
120.0	160.0	2.03514158528777
120.0	170.0	2.03514158528777
120.0	180.0	2.03514158528777
120.0	190.0	2.03514158528777
120.0	200.0	2.03514158528777
120.0	210.0	2.03514158528777
120.0	220.0	2.03514158528777
120.0	230.0	2.03514158528777
120.0	240.0	2.03514158528777
120.0	250.0	2.03514158528777
120.0	260.0	2.03514158528777
120.0	270.0	2.03514158528777
120.0	280.0	2.03514158528777
120.0	290.0	2.03514158528777
120.0	300.0	2.03514158528777
120.0	310.0	2.03514158528777
120.0	320.0	2.03514158528777
120.0	330.0	2.03514158528777
120.0	340.0	2.03514158528777
120.0	350.0	2.03514158528777
120.0	360.0	2.03514158528777
120.0	370.0	2.03514158528777
120.0	380.0	2.03514158528777
120.0	390.0	2.03514158528777
120.0	400.0	2.03514158528777
120.0	410.0	2.0352920797343095
120.0	420.0	2.0358423536799153
120.0	430.0	2.0367628361314205
120.0	440.0	2.039971348752776
120.0	450.0	2.0432075527761464
120.0	460.0	2.051223407631653
120.0	470.0	2.0587520782715587
120.0	480.0	2.066646028274989
120.0	490.0	2.076410292327322
120.0	500.0	2.088014676286255
120.0	510.0	2.097558632300388
120.0	520.0	2.107831948138914
120.0	530.0	2.1172665159900244
120.0	540.0	2.125941972207493
120.0	550.0	2.132060011643651
120.0	560.0	2.136250817843026
120.0	570.0	2.141892373023998
120.0	580.0	2.150760407885309
120.0	590.0	2.158855700127693
120.0	600.0	2.1366756111691307
120.0	610.0	2.1510972017256553
120.0	620.0	2.1501969813826203
120.0	630.0	2.1387348906050447
120.0	640.0	2.148317107064026
120.0	650.0	2.159282305614374
120.0	660.0	2.1590063376015807
120.0	670.0	2.1489212262478463
120.0	680.0	2.1497762005763352
120.0	690.0	2.1536457721103295
120.0	700.0	2.1578920177713306
120.0	710.0	2.1606785890376488
120.0	720.0	2.155810771297037
120.0	730.0	2.160071283440598
120.0	740.0	2.153818688500826
120.0	750.0	2.14925103922504
120.0	760.0	2.155644690783621
120.0	770.0	2.148521550221674
120.0	780.0	2.1494751992949883
120.0	790.0	2.133147807366655
120.0	800.0	2.1409398373477293
120.0	810.0	2.137941831669304
120.0	820.0	2.1399363758737855
120.0	830.0	2.138037446412503
120.0	840.0	2.1364816441642014
120.0	850.0	2.147367152875172
120.0	860.0	2.1365960846524614
120.0	870.0	2.136646828228126
120.0	880.0	2.1312892448965317
120.0	890.0	2.1323926051183544
120.0	900.0	2.1251918364468154
120.0	910.0	2.130452725622488
120.0	920.0	2.120749739765278
120.0	930.0	2.116390831253983
120.0	940.0	2.1181192771160955
120.0	950.0	2.1167287885338553
120.0	960.0	2.1099504032092757
120.0	970.0	2.1127428026118915
120.0	980.0	2.109006497634355
120.0	990.0	2.108940190727117
120.0	1000.0	2.110252342003361
120.0	1010.0	2.1113247191595557
120.0	1020.0	2.113637707216981
120.0	1030.0	2.108626923895119
120.0	1040.0	2.113111083609672
120.0	1050.0	2.1127214929951093
120.0	1060.0	2.1077898977427343
120.0	1070.0	2.1143400018834577
120.0	1080.0	2.1253588401378005
120.0	1090.0	2.135221116585427
120.0	1100.0	2.1346181757057447
120.0	1110.0	2.1285646905277953
120.0	1120.0	2.1449561828499917
120.0	1130.0	2.1431882342226247
120.0	1140.0	2.1441053821490366
120.0	1150.0	2.153595591246643
120.0	1160.0	2.139637785377244
120.0	1170.0	2.1435088527598314
120.0	1180.0	2.1305171569391046
120.0	1190.0	2.1263450253376877
120.0	1200.0	2.124754289829453
120.0	1210.0	2.1120279230744012
120.0	1220.0	2.113504818905363
120.0	1230.0	2.1020593016035263
120.0	1240.0	2.110393017546482
120.0	1250.0	2.115422379206694
120.0	1260.0	2.1066535825494244
120.0	1270.0	2.102937609203767
120.0	1280.0	2.1133122644415256
120.0	1290.0	2.1206471832455285
120.0	1300.0	2.121369685264344
120.0	1310.0	2.1199798870171196
120.0	1320.0	2.1142649325460043
120.0	1330.0	2.1130829769501673
120.0	1340.0	2.1256709883393485
120.0	1350.0	2.1188373151174433
120.0	1360.0	2.130113013145789
120.0	1370.0	2.1128109701583213
120.0	1380.0	2.1071797879176084
120.0	1390.0	2.1410628525836426
120.0	1400.0	2.1355706572513458
120.0	1410.0	2.1386854024800894
120.0	1420.0	2.1222651262509826
120.0	1430.0	2.1422620067445948
120.0	1440.0	2.125449052789086
120.0	1450.0	2.11261975951714
120.0	1460.0	2.1046115394603118
120.0	1470.0	2.091256202347285
120.0	1480.0	2.0796907148105968
120.0	1490.0	2.0667794687011543
120.0	1500.0	2.057522675704143
120.0	1510.0	2.0502785997570228
120.0	1520.0	2.0409772180284933
120.0	1530.0	2.03514158528777
120.0	1540.0	2.03514158528777
120.0	1550.0	2.03514158528777
120.0	1560.0	2.03514158528777
120.0	1570.0	2.03514158528777
120.0	1580.0	2.03514158528777
120.0	1590.0	2.03514158528777
120.0	1600.0	2.03514158528777
120.0	1610.0	2.03514158528777
120.0	1620.0	2.03514158528777
120.0	1630.0	2.03514158528777
120.0	1640.0	2.03514158528777
120.0	1650.0	2.03514158528777
120.0	1660.0	2.03514158528777
120.0	1670.0	2.03514158528777
120.0	1680.0	2.03514158528777
120.0	1690.0	2.03514158528777
120.0	1700.0	2.03514158528777
120.0	1710.0	2.03514158528777
120.0	1720.0	2.03514158528777
120.0	1730.0	2.03514158528777
120.0	1740.0	2.03514158528777
120.0	1750.0	2.03514158528777
120.0	1760.0	2.03514158528777
120.0	1770.0	2.03514158528777
120.0	1780.0	2.03514158528777
120.0	1790.0	2.03514158528777
120.0	1800.0	2.03514158528777
120.0	1810.0	2.03514158528777
120.0	1820.0	2.03514158528777
120.0	1830.0	2.03514158528777
120.0	1840.0	2.03514158528777
120.0	1850.0	2.03514158528777
120.0	1860.0	2.03514158528777
130.0	50.0	2.03514158528777
130.0	60.0	2.03514158528777
130.0	70.0	2.03514158528777
130.0	80.0	2.03514158528777
130.0	90.0	2.03514158528777
130.0	100.0	2.03514158528777
130.0	110.0	2.03514158528777
130.0	120.0	2.03514158528777
130.0	130.0	2.03514158528777
130.0	140.0	2.03514158528777
130.0	150.0	2.03514158528777
130.0	160.0	2.03514158528777
130.0	170.0	2.03514158528777
130.0	180.0	2.03514158528777
130.0	190.0	2.03514158528777
130.0	200.0	2.03514158528777
130.0	210.0	2.03514158528777
130.0	220.0	2.03514158528777
130.0	230.0	2.03514158528777
130.0	240.0	2.03514158528777
130.0	250.0	2.03514158528777
130.0	260.0	2.03514158528777
130.0	270.0	2.03514158528777
130.0	280.0	2.03514158528777
130.0	290.0	2.03514158528777
130.0	300.0	2.03514158528777
130.0	310.0	2.03514158528777
130.0	320.0	2.03514158528777
130.0	330.0	2.03514158528777
130.0	340.0	2.03514158528777
130.0	350.0	2.03514158528777
130.0	360.0	2.03514158528777
130.0	370.0	2.03514158528777
130.0	380.0	2.03514158528777
130.0	390.0	2.03514158528777
130.0	400.0	2.03514158528777
130.0	410.0	2.0352920797343095
130.0	420.0	2.03591720442533
130.0	430.0	2.0373131394484294
130.0	440.0	2.041354497601028
130.0	450.0	2.0445208627132847
130.0	460.0	2.05410695628529
130.0	470.0	2.062958773711178
130.0	480.0	2.0715656618449234
130.0	490.0	2.082018473514156
130.0	500.0	2.0949860368874575
130.0	510.0	2.1056318202949935
130.0	520.0	2.116940092249224
130.0	530.0	2.1269098826590613
130.0	540.0	2.135934795170364
130.0	550.0	2.143557573846355
130.0	560.0	2.146375638574902
130.0	570.0	2.1527447915341424
130.0	580.0	2.129982845615522
130.0	590.0	2.149040707119556
130.0	600.0	2.1411912558284287
130.0	610.0	2.157324302209334
130.0	620.0	2.1710801780422804
130.0	630.0	2.1429760569547462
130.0	640.0	2.1642052036590576
130.0	650.0	2.171246639446849
130.0	660.0	2.1592256113785147
130.0	670.0	2.16898326505796
130.0	680.0	2.1482594898958043
130.0	690.0	2.154815573710983
130.0	700.0	2.173677140229005
130.0	710.0	2.154856388245595
130.0	720.0	2.1655980654064497
130.0	730.0	2.1546403222888224
130.0	740.0	2.1441034034535855
130.0	750.0	2.1498481702426777
130.0	760.0	2.1468843357864427
130.0	770.0	2.146975965160707
130.0	780.0	2.1493714844075145
130.0	790.0	2.144880494453971
130.0	800.0	2.1411593341485053
130.0	810.0	2.141111582068443
130.0	820.0	2.144297078851459
130.0	830.0	2.1322602798429604
130.0	840.0	2.141744209737422
130.0	850.0	2.1372366013785813
130.0	860.0	2.1303439614831685
130.0	870.0	2.129118714987162
130.0	880.0	2.122921168837308
130.0	890.0	2.115495439316584
130.0	900.0	2.1071477891337387
130.0	910.0	2.1129056364245833
130.0	920.0	2.10254252498243
130.0	930.0	2.096200811520876
130.0	940.0	2.1042903223023317
130.0	950.0	2.102064642875487
130.0	960.0	2.100512148984362
130.0	970.0	2.099531481584934
130.0	980.0	2.096957218759201
130.0	990.0	2.1064013429406905
130.0	1000.0	2.1096103131544894
130.0	1010.0	2.102055679420705
130.0	1020.0	2.1003682197245457
130.0	1030.0	2.0980171693807854
130.0	1040.0	2.09956976647848
130.0	1050.0	2.100125202058997
130.0	1060.0	2.090777348855095
130.0	1070.0	2.0941240473820453
130.0	1080.0	2.093649966550396
130.0	1090.0	2.100384970183735
130.0	1100.0	2.1041510315285077
130.0	1110.0	2.106997353665201
130.0	1120.0	2.1093048541758197
130.0	1130.0	2.120762185065157
130.0	1140.0	2.128478121629708
130.0	1150.0	2.136355783973745
130.0	1160.0	2.1327163839177934
130.0	1170.0	2.1396827505029505
130.0	1180.0	2.1296286008205296
130.0	1190.0	2.131499716063587
130.0	1200.0	2.1385283070284187
130.0	1210.0	2.1266839656766887
130.0	1220.0	2.1177705145879564
130.0	1230.0	2.1172492611116502
130.0	1240.0	2.1245913234463942
130.0	1250.0	2.127045123504404
130.0	1260.0	2.126113199952485
130.0	1270.0	2.118361886102915
130.0	1280.0	2.1095969326335715
130.0	1290.0	2.1144828505998143
130.0	1300.0	2.121360628350084
130.0	1310.0	2.1245742062784156
130.0	1320.0	2.116814550863876
130.0	1330.0	2.1085296480384086
130.0	1340.0	2.1005600386108907
130.0	1350.0	2.115010824609316
130.0	1360.0	2.113791111148015
130.0	1370.0	2.1186654559303935
130.0	1380.0	2.1157575201069747
130.0	1390.0	2.1135256077603763
130.0	1400.0	2.147689433988736
130.0	1410.0	2.1402792029174336
130.0	1420.0	2.135936549350728
130.0	1430.0	2.14805800564457
130.0	1440.0	2.1355520966267743
130.0	1450.0	2.121887005857239
130.0	1460.0	2.1123803309753186
130.0	1470.0	2.097311078892279
130.0	1480.0	2.0847470335695344
130.0	1490.0	2.0707560415808066
130.0	1500.0	2.0608252932770057
130.0	1510.0	2.0517891810335214
130.0	1520.0	2.0412662948989335
130.0	1530.0	2.03514158528777
130.0	1540.0	2.03514158528777
130.0	1550.0	2.03514158528777
130.0	1560.0	2.03514158528777
130.0	1570.0	2.03514158528777
130.0	1580.0	2.03514158528777
130.0	1590.0	2.03514158528777
130.0	1600.0	2.03514158528777
130.0	1610.0	2.03514158528777
130.0	1620.0	2.03514158528777
130.0	1630.0	2.03514158528777
130.0	1640.0	2.03514158528777
130.0	1650.0	2.03514158528777
130.0	1660.0	2.03514158528777
130.0	1670.0	2.03514158528777
130.0	1680.0	2.03514158528777
130.0	1690.0	2.03514158528777
130.0	1700.0	2.03514158528777
130.0	1710.0	2.03514158528777
130.0	1720.0	2.03514158528777
130.0	1730.0	2.03514158528777
130.0	1740.0	2.03514158528777
130.0	1750.0	2.03514158528777
130.0	1760.0	2.03514158528777
130.0	1770.0	2.03514158528777
130.0	1780.0	2.03514158528777
130.0	1790.0	2.03514158528777
130.0	1800.0	2.03514158528777
130.0	1810.0	2.03514158528777
130.0	1820.0	2.03514158528777
130.0	1830.0	2.03514158528777
130.0	1840.0	2.03514158528777
130.0	1850.0	2.03514158528777
130.0	1860.0	2.03514158528777
140.0	50.0	2.03514158528777
140.0	60.0	2.03514158528777
140.0	70.0	2.03514158528777
140.0	80.0	2.03514158528777
140.0	90.0	2.03514158528777
140.0	100.0	2.03514158528777
140.0	110.0	2.03514158528777
140.0	120.0	2.03514158528777
140.0	130.0	2.03514158528777
140.0	140.0	2.03514158528777
140.0	150.0	2.03514158528777
140.0	160.0	2.03514158528777
140.0	170.0	2.03514158528777
140.0	180.0	2.03514158528777
140.0	190.0	2.03514158528777
140.0	200.0	2.03514158528777
140.0	210.0	2.03514158528777
140.0	220.0	2.03514158528777
140.0	230.0	2.03514158528777
140.0	240.0	2.03514158528777
140.0	250.0	2.03514158528777
140.0	260.0	2.03514158528777
140.0	270.0	2.03514158528777
140.0	280.0	2.03514158528777
140.0	290.0	2.03514158528777
140.0	300.0	2.03514158528777
140.0	310.0	2.03514158528777
140.0	320.0	2.03514158528777
140.0	330.0	2.03514158528777
140.0	340.0	2.03514158528777
140.0	350.0	2.03514158528777
140.0	360.0	2.03514158528777
140.0	370.0	2.03514158528777
140.0	380.0	2.03514158528777
140.0	390.0	2.03514158528777
140.0	400.0	2.03514158528777
140.0	410.0	2.0352920797343095
140.0	420.0	2.0357050112473583
140.0	430.0	2.0374602120300187
140.0	440.0	2.041754734164353
140.0	450.0	2.046718304639583
140.0	460.0	2.05780743325969
140.0	470.0	2.067183648131021
140.0	480.0	2.07687250646016
140.0	490.0	2.0884439220687874
140.0	500.0	2.101607392624176
140.0	510.0	2.113135104382368
140.0	520.0	2.125829276472628
140.0	530.0	2.1372093696248258
140.0	540.0	2.147172751599894
140.0	550.0	2.154503914787297
140.0	560.0	2.1608233787558198
140.0	570.0	2.139492339938012
140.0	580.0	2.155247467168758
140.0	590.0	2.1499223252022253
140.0	600.0	2.1714157348880723
140.0	610.0	2.1806790140683794
140.0	620.0	2.1712808391018794
140.0	630.0	2.1617527746969087
140.0	640.0	2.149272564894594
140.0	650.0	2.1578101899196915
140.0	660.0	2.1486580331513085
140.0	670.0	2.1502693999829803
140.0	680.0	2.1496282133227083
140.0	690.0	2.144350389901312
140.0	700.0	2.152660798714535
140.0	710.0	2.140705418878037
140.0	720.0	2.1497430252784575
140.0	730.0	2.146097808292574
140.0	740.0	2.1422043752546
140.0	750.0	2.146678534406928
140.0	760.0	2.1454508443430083
140.0	770.0	2.141397311727823
140.0	780.0	2.1453458607435114
140.0	790.0	2.1341832492710457
140.0	800.0	2.132135282179322
140.0	810.0	2.122671571968317
140.0	820.0	2.125724530329168
140.0	830.0	2.1105845815359614
140.0	840.0	2.112884572843045
140.0	850.0	2.108636185567059
140.0	860.0	2.099431346797795
140.0	870.0	2.1002239880842426
140.0	880.0	2.1140456877331544
140.0	890.0	2.1093945245929078
140.0	900.0	2.1053723926832504
140.0	910.0	2.1139287658345673
140.0	920.0	2.106372338493938
140.0	930.0	2.137686618628746
140.0	940.0	2.1430168192379915
140.0	950.0	2.1376024080521043
140.0	960.0	2.13561895401638
140.0	970.0	2.1330370828851977
140.0	980.0	2.1255448945011626
140.0	990.0	2.1252194335416985
140.0	1000.0	2.1350611869289695
140.0	1010.0	2.1280203681370873
140.0	1020.0	2.125139987324907
140.0	1030.0	2.124686512651452
140.0	1040.0	2.126083620351039
140.0	1050.0	2.1259503642464543
140.0	1060.0	2.1269788898218196
140.0	1070.0	2.1299228889994617
140.0	1080.0	2.126464215706824
140.0	1090.0	2.120755333933776
140.0	1100.0	2.1249581295454827
140.0	1110.0	2.127603386563164
140.0	1120.0	2.107810294164871
140.0	1130.0	2.111728808444683
140.0	1140.0	2.107283616551071
140.0	1150.0	2.1135636477952664
140.0	1160.0	2.1144967936478007
140.0	1170.0	2.113456707108507
140.0	1180.0	2.1039332128461683
140.0	1190.0	2.116125471672681
140.0	1200.0	2.1243917209696965
140.0	1210.0	2.1225677681923907
140.0	1220.0	2.127630404945643
140.0	1230.0	2.123567473560876
140.0	1240.0	2.128638521292743
140.0	1250.0	2.129499831278173
140.0	1260.0	2.1239076636534624
140.0	1270.0	2.131572928173341
140.0	1280.0	2.127498701643977
140.0	1290.0	2.1207884345613452
140.0	1300.0	2.1199854813646746
140.0	1310.0	2.1238955663383208
140.0	1320.0	2.1196546186212286
140.0	1330.0	2.1191567727302645
140.0	1340.0	2.117749835213652
140.0	1350.0	2.115096441572737
140.0	1360.0	2.1231469598882264
140.0	1370.0	2.13733506397278
140.0	1380.0	2.12168198365962
140.0	1390.0	2.129817611506394
140.0	1400.0	2.136186004511806
140.0	1410.0	2.1461544530577052
140.0	1420.0	2.1596195378865843
140.0	1430.0	2.1340428702384915
140.0	1440.0	2.1490129779151794
140.0	1450.0	2.1319889864953283
140.0	1460.0	2.1213191182693243
140.0	1470.0	2.1056477319366453
140.0	1480.0	2.091603130126604
140.0	1490.0	2.0766625599572417
140.0	1500.0	2.066029604106013
140.0	1510.0	2.056133603825966
140.0	1520.0	2.0436350879680805
140.0	1530.0	2.03514158528777
140.0	1540.0	2.03514158528777
140.0	1550.0	2.03514158528777
140.0	1560.0	2.03514158528777
140.0	1570.0	2.03514158528777
140.0	1580.0	2.03514158528777
140.0	1590.0	2.03514158528777
140.0	1600.0	2.03514158528777
140.0	1610.0	2.03514158528777
140.0	1620.0	2.03514158528777
140.0	1630.0	2.03514158528777
140.0	1640.0	2.03514158528777
140.0	1650.0	2.03514158528777
140.0	1660.0	2.03514158528777
140.0	1670.0	2.03514158528777
140.0	1680.0	2.03514158528777
140.0	1690.0	2.03514158528777
140.0	1700.0	2.03514158528777
140.0	1710.0	2.03514158528777
140.0	1720.0	2.03514158528777
140.0	1730.0	2.03514158528777
140.0	1740.0	2.03514158528777
140.0	1750.0	2.03514158528777
140.0	1760.0	2.03514158528777
140.0	1770.0	2.03514158528777
140.0	1780.0	2.03514158528777
140.0	1790.0	2.03514158528777
140.0	1800.0	2.03514158528777
140.0	1810.0	2.03514158528777
140.0	1820.0	2.03514158528777
140.0	1830.0	2.03514158528777
140.0	1840.0	2.03514158528777
140.0	1850.0	2.03514158528777
140.0	1860.0	2.03514158528777
150.0	50.0	2.03514158528777
150.0	60.0	2.03514158528777
150.0	70.0	2.03514158528777
150.0	80.0	2.03514158528777
150.0	90.0	2.03514158528777
150.0	100.0	2.03514158528777
150.0	110.0	2.03514158528777
150.0	120.0	2.03514158528777
150.0	130.0	2.03514158528777
150.0	140.0	2.03514158528777
150.0	150.0	2.03514158528777
150.0	160.0	2.03514158528777
150.0	170.0	2.03514158528777
150.0	180.0	2.03514158528777
150.0	190.0	2.03514158528777
150.0	200.0	2.03514158528777
150.0	210.0	2.03514158528777
150.0	220.0	2.03514158528777
150.0	230.0	2.03514158528777
150.0	240.0	2.03514158528777
150.0	250.0	2.03514158528777
150.0	260.0	2.03514158528777
150.0	270.0	2.03514158528777
150.0	280.0	2.03514158528777
150.0	290.0	2.03514158528777
150.0	300.0	2.03514158528777
150.0	310.0	2.03514158528777
150.0	320.0	2.03514158528777
150.0	330.0	2.03514158528777
150.0	340.0	2.03514158528777
150.0	350.0	2.03514158528777
150.0	360.0	2.03514158528777
150.0	370.0	2.03514158528777
150.0	380.0	2.03514158528777
150.0	390.0	2.03514158528777
150.0	400.0	2.03514158528777
150.0	410.0	2.0352920797343095
150.0	420.0	2.035630033787868
150.0	430.0	2.038629867064377
150.0	440.0	2.0425944875253244
150.0	450.0	2.0482354720325398
150.0	460.0	2.060582081371117
150.0	470.0	2.071351315034635
150.0	480.0	2.081715750548555
150.0	490.0	2.0947303169399767
150.0	500.0	2.1078164094499288
150.0	510.0	2.120702067206577
150.0	520.0	2.1342266610643055
150.0	530.0	2.1457934941999732
150.0	540.0	2.156742431370491
150.0	550.0	2.168738735257052
150.0	560.0	2.1447979040875627
150.0	570.0	2.1627017949296725
150.0	580.0	2.1615298897238953
150.0	590.0	2.175921186181
150.0	600.0	2.1820241012632935
150.0	610.0	2.1698416147900677
150.0	620.0	2.16337449624206
150.0	630.0	2.156702513997957
150.0	640.0	2.1578748869119244
150.0	650.0	2.1574550585603833
150.0	660.0	2.155150127981544
150.0	670.0	2.142707152925435
150.0	680.0	2.1426842244596913
150.0	690.0	2.1451826358013
150.0	700.0	2.149384220100177
150.0	710.0	2.146029063356609
150.0	720.0	2.1500592711533004
150.0	730.0	2.1452325481939076
150.0	740.0	2.138310274293512
150.0	750.0	2.142978486056283
150.0	760.0	2.1416226334129815
150.0	770.0	2.1417709031608743
150.0	780.0	2.1387707014763975
150.0	790.0	2.1281161231826644
150.0	800.0	2.1248761215373344
150.0	810.0	2.111985060896746
150.0	820.0	2.107694809286612
150.0	830.0	2.102584843135727
150.0	840.0	2.1226245543248425
150.0	850.0	2.1175979138822076
150.0	860.0	2.1139798639765317
150.0	870.0	2.1100046771184187
150.0	880.0	2.1100349444185538
150.0	890.0	2.11892906934704
150.0	900.0	2.1117419456509783
150.0	910.0	2.1296522905659634
150.0	920.0	2.122261123019281
150.0	930.0	2.1154640566489724
150.0	940.0	2.1235727219685407
150.0	950.0	2.116263992004591
150.0	960.0	2.114029729634036
150.0	970.0	2.1123442594601474
150.0	980.0	2.1047083980211676
150.0	990.0	2.110744021149611
150.0	1000.0	2.1125723340539992
150.0	1010.0	2.1154569692580973
150.0	1020.0	2.122207491969279
150.0	1030.0	2.115817631787432
150.0	1040.0	2.117787483399506
150.0	1050.0	2.1201400757171727
150.0	1060.0	2.1166045396404773
150.0	1070.0	2.1174764804027704
150.0	1080.0	2.116493857736568
150.0	1090.0	2.13058664391462
150.0	1100.0	2.134848243433224
150.0	1110.0	2.1337147698139844
150.0	1120.0	2.1384037579317274
150.0	1130.0	2.132445456256466
150.0	1140.0	2.120983697738765
150.0	1150.0	2.1294351319703697
150.0	1160.0	2.142740910192831
150.0	1170.0	2.148922100227004
150.0	1180.0	2.1151176098507527
150.0	1190.0	2.1121881089514116
150.0	1200.0	2.1125525534658616
150.0	1210.0	2.1213608400224615
150.0	1220.0	2.1334699683928298
150.0	1230.0	2.1191130657785426
150.0	1240.0	2.1161148121732007
150.0	1250.0	2.1221471924370423
150.0	1260.0	2.1155244103722883
150.0	1270.0	2.120209796277616
150.0	1280.0	2.1261496460496088
150.0	1290.0	2.1270778110360578
150.0	1300.0	2.1137483428684716
150.0	1310.0	2.118857481419347
150.0	1320.0	2.1205137061645045
150.0	1330.0	2.1067681852602664
150.0	1340.0	2.1147748738233254
150.0	1350.0	2.113548835935569
150.0	1360.0	2.112463198680989
150.0	1370.0	2.119204222959491
150.0	1380.0	2.1093094336365454
150.0	1390.0	2.120583162759041
150.0	1400.0	2.114766380316678
150.0	1410.0	2.121220865521985
150.0	1420.0	2.143325639899067
150.0	1430.0	2.1531752842711738
150.0	1440.0	2.1287866557609636
150.0	1450.0	2.1384289719077563
150.0	1460.0	2.1260265800516724
150.0	1470.0	2.109151053010127
150.0	1480.0	2.0953912085866175
150.0	1490.0	2.0797965982783304
150.0	1500.0	2.069130698196533
150.0	1510.0	2.0588084091172933
150.0	1520.0	2.0454903588888667
150.0	1530.0	2.03514158528777
150.0	1540.0	2.03514158528777
150.0	1550.0	2.03514158528777
150.0	1560.0	2.03514158528777
150.0	1570.0	2.03514158528777
150.0	1580.0	2.03514158528777
150.0	1590.0	2.03514158528777
150.0	1600.0	2.03514158528777
150.0	1610.0	2.03514158528777
150.0	1620.0	2.03514158528777
150.0	1630.0	2.03514158528777
150.0	1640.0	2.03514158528777
150.0	1650.0	2.03514158528777
150.0	1660.0	2.03514158528777
150.0	1670.0	2.03514158528777
150.0	1680.0	2.03514158528777
150.0	1690.0	2.03514158528777
150.0	1700.0	2.03514158528777
150.0	1710.0	2.03514158528777
150.0	1720.0	2.03514158528777
150.0	1730.0	2.03514158528777
150.0	1740.0	2.03514158528777
150.0	1750.0	2.03514158528777
150.0	1760.0	2.03514158528777
150.0	1770.0	2.03514158528777
150.0	1780.0	2.03514158528777
150.0	1790.0	2.03514158528777
150.0	1800.0	2.03514158528777
150.0	1810.0	2.03514158528777
150.0	1820.0	2.03514158528777
150.0	1830.0	2.03514158528777
150.0	1840.0	2.03514158528777
[truncated: 15,836 more rows]
