# Supplementary material for: Characterizing Visual Neurosurgical Expertise in Brain MRI Visualization Using Eye-Tracking and 3D Fractal Dimension Analysis
Source: J Eye Mov Res. 2026 Jun 2;19(3):62. doi: 10.3390/jemr19030062 (PMC13301434; doi:10.3390/jemr19030062)
Supplement: Supplementary file 1 [file jemr-19-00062-s001.zip › jemr-4253847-supplementary/Supplementary files/4_3DFDmapsCalculation/3DFD_Stimuli_BRN40/3DFDs_BRAIN_23_NORMAL_norm T1+.png_Heatmap_100_10.csv]

50.0	50.0	2.03514158528777
50.0	60.0	2.03514158528777
50.0	70.0	2.03514158528777
50.0	80.0	2.03514158528777
50.0	90.0	2.03514158528777
50.0	100.0	2.03514158528777
50.0	110.0	2.03514158528777
50.0	120.0	2.03514158528777
50.0	130.0	2.03514158528777
50.0	140.0	2.03514158528777
50.0	150.0	2.03514158528777
50.0	160.0	2.03514158528777
50.0	170.0	2.03514158528777
50.0	180.0	2.03514158528777
50.0	190.0	2.03514158528777
50.0	200.0	2.03514158528777
50.0	210.0	2.03514158528777
50.0	220.0	2.03514158528777
50.0	230.0	2.03514158528777
50.0	240.0	2.03514158528777
50.0	250.0	2.03514158528777
50.0	260.0	2.03514158528777
50.0	270.0	2.03514158528777
50.0	280.0	2.03514158528777
50.0	290.0	2.03514158528777
50.0	300.0	2.03514158528777
50.0	310.0	2.03514158528777
50.0	320.0	2.03514158528777
50.0	330.0	2.03514158528777
50.0	340.0	2.03514158528777
50.0	350.0	2.03514158528777
50.0	360.0	2.03514158528777
50.0	370.0	2.03514158528777
50.0	380.0	2.03514158528777
50.0	390.0	2.03514158528777
50.0	400.0	2.03514158528777
50.0	410.0	2.03514158528777
50.0	420.0	2.03514158528777
50.0	430.0	2.03514158528777
50.0	440.0	2.03514158528777
50.0	450.0	2.03514158528777
50.0	460.0	2.03514158528777
50.0	470.0	2.03514158528777
50.0	480.0	2.03514158528777
50.0	490.0	2.03514158528777
50.0	500.0	2.03514158528777
50.0	510.0	2.03514158528777
50.0	520.0	2.03514158528777
50.0	530.0	2.0354345642681544
50.0	540.0	2.0370500698872434
50.0	550.0	2.037976287588111
50.0	560.0	2.0410822935171535
50.0	570.0	2.0454830086915226
50.0	580.0	2.048906181726725
50.0	590.0	2.053716765651059
50.0	600.0	2.057674537714293
50.0	610.0	2.0623704410985844
50.0	620.0	2.065494263503708
50.0	630.0	2.0709743383006654
50.0	640.0	2.0778761222437727
50.0	650.0	2.0853070944736003
50.0	660.0	2.093243110166523
50.0	670.0	2.0996206985846553
50.0	680.0	2.1088019423713
50.0	690.0	2.1188346150289528
50.0	700.0	2.109529187402424
50.0	710.0	2.1023645527285217
50.0	720.0	2.12710828326892
50.0	730.0	2.1554424664791916
50.0	740.0	2.171730227607741
50.0	750.0	2.1554668369163332
50.0	760.0	2.1578847137136976
50.0	770.0	2.1707706564684757
50.0	780.0	2.181590072761802
50.0	790.0	2.193339574244394
50.0	800.0	2.208180167285056
50.0	810.0	2.2089414376617387
50.0	820.0	2.212551583153608
50.0	830.0	2.2193105455431503
50.0	840.0	2.227163629902516
50.0	850.0	2.2330563402777743
50.0	860.0	2.258575420900459
50.0	870.0	2.2591904835268815
50.0	880.0	2.2752983374580276
50.0	890.0	2.25967826096185
50.0	900.0	2.2576878819115627
50.0	910.0	2.243766226582463
50.0	920.0	2.2412855735859227
50.0	930.0	2.2385364880783096
50.0	940.0	2.2215184837800357
50.0	950.0	2.2518020436108195
50.0	960.0	2.2461312131547446
50.0	970.0	2.246608677172549
50.0	980.0	2.230994288752864
50.0	990.0	2.2148446443278758
50.0	1000.0	2.2544835581887797
50.0	1010.0	2.247355677215652
50.0	1020.0	2.245595775564676
50.0	1030.0	2.238131084704772
50.0	1040.0	2.21556692356528
50.0	1050.0	2.2238217214483265
50.0	1060.0	2.2262383323155013
50.0	1070.0	2.2276052449240833
50.0	1080.0	2.2283744240854357
50.0	1090.0	2.1921807453352073
50.0	1100.0	2.1781528125978866
50.0	1110.0	2.1860366328374816
50.0	1120.0	2.2163249177546263
50.0	1130.0	2.198987912716831
50.0	1140.0	2.189562377156086
50.0	1150.0	2.188183671395287
50.0	1160.0	2.1909595767492314
50.0	1170.0	2.1853050099369167
50.0	1180.0	2.171922838770351
50.0	1190.0	2.1887307522546546
50.0	1200.0	2.1825425927810063
50.0	1210.0	2.1672886404602885
50.0	1220.0	2.1556984745131227
50.0	1230.0	2.1339379552139968
50.0	1240.0	2.1494603394134506
50.0	1250.0	2.1340814042612326
50.0	1260.0	2.1197917402723983
50.0	1270.0	2.10837305378821
50.0	1280.0	2.100467044181822
50.0	1290.0	2.092380407146975
50.0	1300.0	2.082875324156846
50.0	1310.0	2.0746468866151004
50.0	1320.0	2.068735415071151
50.0	1330.0	2.0638734786994384
50.0	1340.0	2.057420606654884
50.0	1350.0	2.0523766612667296
50.0	1360.0	2.0479235443948185
50.0	1370.0	2.0434719011971367
50.0	1380.0	2.040036864029957
50.0	1390.0	2.0384356029068242
50.0	1400.0	2.036909341367476
50.0	1410.0	2.0355906164773834
50.0	1420.0	2.035191770159851
50.0	1430.0	2.03514158528777
50.0	1440.0	2.03514158528777
50.0	1450.0	2.03514158528777
50.0	1460.0	2.03514158528777
50.0	1470.0	2.03514158528777
50.0	1480.0	2.03514158528777
50.0	1490.0	2.03514158528777
50.0	1500.0	2.03514158528777
50.0	1510.0	2.03514158528777
50.0	1520.0	2.03514158528777
50.0	1530.0	2.03514158528777
50.0	1540.0	2.03514158528777
50.0	1550.0	2.03514158528777
50.0	1560.0	2.03514158528777
50.0	1570.0	2.03514158528777
50.0	1580.0	2.03514158528777
50.0	1590.0	2.03514158528777
50.0	1600.0	2.03514158528777
50.0	1610.0	2.03514158528777
50.0	1620.0	2.03514158528777
50.0	1630.0	2.03514158528777
50.0	1640.0	2.03514158528777
50.0	1650.0	2.03514158528777
50.0	1660.0	2.03514158528777
50.0	1670.0	2.03514158528777
50.0	1680.0	2.03514158528777
50.0	1690.0	2.03514158528777
50.0	1700.0	2.03514158528777
50.0	1710.0	2.03514158528777
50.0	1720.0	2.03514158528777
50.0	1730.0	2.03514158528777
50.0	1740.0	2.03514158528777
50.0	1750.0	2.03514158528777
50.0	1760.0	2.03514158528777
50.0	1770.0	2.03514158528777
50.0	1780.0	2.03514158528777
50.0	1790.0	2.03514158528777
50.0	1800.0	2.03514158528777
50.0	1810.0	2.03514158528777
50.0	1820.0	2.03514158528777
50.0	1830.0	2.03514158528777
50.0	1840.0	2.03514158528777
50.0	1850.0	2.03514158528777
50.0	1860.0	2.03514158528777
60.0	50.0	2.03514158528777
60.0	60.0	2.03514158528777
60.0	70.0	2.03514158528777
60.0	80.0	2.03514158528777
60.0	90.0	2.03514158528777
60.0	100.0	2.03514158528777
60.0	110.0	2.03514158528777
60.0	120.0	2.03514158528777
60.0	130.0	2.03514158528777
60.0	140.0	2.03514158528777
60.0	150.0	2.03514158528777
60.0	160.0	2.03514158528777
60.0	170.0	2.03514158528777
60.0	180.0	2.03514158528777
60.0	190.0	2.03514158528777
60.0	200.0	2.03514158528777
60.0	210.0	2.03514158528777
60.0	220.0	2.03514158528777
60.0	230.0	2.03514158528777
60.0	240.0	2.03514158528777
60.0	250.0	2.03514158528777
60.0	260.0	2.03514158528777
60.0	270.0	2.03514158528777
60.0	280.0	2.03514158528777
60.0	290.0	2.03514158528777
60.0	300.0	2.03514158528777
60.0	310.0	2.03514158528777
60.0	320.0	2.03514158528777
60.0	330.0	2.03514158528777
60.0	340.0	2.03514158528777
60.0	350.0	2.03514158528777
60.0	360.0	2.03514158528777
60.0	370.0	2.03514158528777
60.0	380.0	2.03514158528777
60.0	390.0	2.03514158528777
60.0	400.0	2.03514158528777
60.0	410.0	2.03514158528777
60.0	420.0	2.03514158528777
60.0	430.0	2.03514158528777
60.0	440.0	2.03514158528777
60.0	450.0	2.03514158528777
60.0	460.0	2.03514158528777
60.0	470.0	2.03514158528777
60.0	480.0	2.03514158528777
60.0	490.0	2.03514158528777
60.0	500.0	2.03514158528777
60.0	510.0	2.03514158528777
60.0	520.0	2.035166680232553
60.0	530.0	2.036063402650514
60.0	540.0	2.03841276960436
60.0	550.0	2.040283435323554
60.0	560.0	2.044030925977831
60.0	570.0	2.0487906534187825
60.0	580.0	2.0530945177764868
60.0	590.0	2.058755065028342
60.0	600.0	2.063626059423152
60.0	610.0	2.069684646712073
60.0	620.0	2.0738881651036807
60.0	630.0	2.0818515672557467
60.0	640.0	2.0925766836137445
60.0	650.0	2.1019983494549077
60.0	660.0	2.114244292410588
60.0	670.0	2.1244947274142683
60.0	680.0	2.1209173450379604
60.0	690.0	2.091554691005194
60.0	700.0	2.126643196217242
60.0	710.0	2.1650892157071673
60.0	720.0	2.1836950294802064
60.0	730.0	2.177645411397823
60.0	740.0	2.1651001006870927
60.0	750.0	2.178632859086044
60.0	760.0	2.172768819485428
60.0	770.0	2.190149416649677
60.0	780.0	2.197887354098363
60.0	790.0	2.1851376480588227
60.0	800.0	2.199271611660074
60.0	810.0	2.197788849889778
60.0	820.0	2.191956556373472
60.0	830.0	2.1981067302289805
60.0	840.0	2.1971338271840213
60.0	850.0	2.217200238191413
60.0	860.0	2.229783248504568
60.0	870.0	2.2497834615208148
60.0	880.0	2.2329317663258403
60.0	890.0	2.2511196638579802
60.0	900.0	2.2377793950766383
60.0	910.0	2.240743438239403
60.0	920.0	2.233608113501421
60.0	930.0	2.2082070251132375
60.0	940.0	2.2250763266948663
60.0	950.0	2.2489135266008184
60.0	960.0	2.2501850730536046
60.0	970.0	2.2295726123421673
60.0	980.0	2.219406364827463
60.0	990.0	2.202658587588775
60.0	1000.0	2.2432588280370265
60.0	1010.0	2.2415706704028895
60.0	1020.0	2.225122928060557
60.0	1030.0	2.2412294351215767
60.0	1040.0	2.2214153268355306
60.0	1050.0	2.218990232841494
60.0	1060.0	2.213846756977659
60.0	1070.0	2.221626079664186
60.0	1080.0	2.2218758100428158
60.0	1090.0	2.2205954784572692
60.0	1100.0	2.1891025440523966
60.0	1110.0	2.2016246293339403
60.0	1120.0	2.197353477552112
60.0	1130.0	2.195062603554908
60.0	1140.0	2.195634972973424
60.0	1150.0	2.1835241378403127
60.0	1160.0	2.201711918814502
60.0	1170.0	2.212724257185976
60.0	1180.0	2.2034122701998196
60.0	1190.0	2.198754983489867
60.0	1200.0	2.1950915352814624
60.0	1210.0	2.207596874689963
60.0	1220.0	2.1975417756881783
60.0	1230.0	2.1900795072457844
60.0	1240.0	2.164864645044464
60.0	1250.0	2.13233766710094
60.0	1260.0	2.1441193128236455
60.0	1270.0	2.1276138917394896
60.0	1280.0	2.1174238105724563
60.0	1290.0	2.1073784771001645
60.0	1300.0	2.0958783518745054
60.0	1310.0	2.086256632840264
60.0	1320.0	2.079462599145992
60.0	1330.0	2.072966785478802
60.0	1340.0	2.0655134516660927
60.0	1350.0	2.059496716432906
60.0	1360.0	2.0546915275285436
60.0	1370.0	2.0489569983731037
60.0	1380.0	2.0445658407909595
60.0	1390.0	2.0425368153250827
60.0	1400.0	2.039968983681577
60.0	1410.0	2.0369637250546755
60.0	1420.0	2.0356050313428833
60.0	1430.0	2.0352795454216626
60.0	1440.0	2.03514158528777
60.0	1450.0	2.03514158528777
60.0	1460.0	2.03514158528777
60.0	1470.0	2.03514158528777
60.0	1480.0	2.03514158528777
60.0	1490.0	2.03514158528777
60.0	1500.0	2.03514158528777
60.0	1510.0	2.03514158528777
60.0	1520.0	2.03514158528777
60.0	1530.0	2.03514158528777
60.0	1540.0	2.03514158528777
60.0	1550.0	2.03514158528777
60.0	1560.0	2.03514158528777
60.0	1570.0	2.03514158528777
60.0	1580.0	2.03514158528777
60.0	1590.0	2.03514158528777
60.0	1600.0	2.03514158528777
60.0	1610.0	2.03514158528777
60.0	1620.0	2.03514158528777
60.0	1630.0	2.03514158528777
60.0	1640.0	2.03514158528777
60.0	1650.0	2.03514158528777
60.0	1660.0	2.03514158528777
60.0	1670.0	2.03514158528777
60.0	1680.0	2.03514158528777
60.0	1690.0	2.03514158528777
60.0	1700.0	2.03514158528777
60.0	1710.0	2.03514158528777
60.0	1720.0	2.03514158528777
60.0	1730.0	2.03514158528777
60.0	1740.0	2.03514158528777
60.0	1750.0	2.03514158528777
60.0	1760.0	2.03514158528777
60.0	1770.0	2.03514158528777
60.0	1780.0	2.03514158528777
60.0	1790.0	2.03514158528777
60.0	1800.0	2.03514158528777
60.0	1810.0	2.03514158528777
60.0	1820.0	2.03514158528777
60.0	1830.0	2.03514158528777
60.0	1840.0	2.03514158528777
60.0	1850.0	2.03514158528777
60.0	1860.0	2.03514158528777
70.0	50.0	2.03514158528777
70.0	60.0	2.03514158528777
70.0	70.0	2.03514158528777
70.0	80.0	2.03514158528777
70.0	90.0	2.03514158528777
70.0	100.0	2.03514158528777
70.0	110.0	2.03514158528777
70.0	120.0	2.03514158528777
70.0	130.0	2.03514158528777
70.0	140.0	2.03514158528777
70.0	150.0	2.03514158528777
70.0	160.0	2.03514158528777
70.0	170.0	2.03514158528777
70.0	180.0	2.03514158528777
70.0	190.0	2.03514158528777
70.0	200.0	2.03514158528777
70.0	210.0	2.03514158528777
70.0	220.0	2.03514158528777
70.0	230.0	2.03514158528777
70.0	240.0	2.03514158528777
70.0	250.0	2.03514158528777
70.0	260.0	2.03514158528777
70.0	270.0	2.03514158528777
70.0	280.0	2.03514158528777
70.0	290.0	2.03514158528777
70.0	300.0	2.03514158528777
70.0	310.0	2.03514158528777
70.0	320.0	2.03514158528777
70.0	330.0	2.03514158528777
70.0	340.0	2.03514158528777
70.0	350.0	2.03514158528777
70.0	360.0	2.03514158528777
70.0	370.0	2.03514158528777
70.0	380.0	2.03514158528777
70.0	390.0	2.03514158528777
70.0	400.0	2.03514158528777
70.0	410.0	2.03514158528777
70.0	420.0	2.03514158528777
70.0	430.0	2.03514158528777
70.0	440.0	2.03514158528777
70.0	450.0	2.03514158528777
70.0	460.0	2.03514158528777
70.0	470.0	2.03514158528777
70.0	480.0	2.03514158528777
70.0	490.0	2.03514158528777
70.0	500.0	2.03514158528777
70.0	510.0	2.0354423939119566
70.0	520.0	2.035834842983838
70.0	530.0	2.037713644980451
70.0	540.0	2.0415127954995267
70.0	550.0	2.0440968462454023
70.0	560.0	2.049229757328224
70.0	570.0	2.0554602811197054
70.0	580.0	2.062263966855354
70.0	590.0	2.069907239728615
70.0	600.0	2.0754266707179525
70.0	610.0	2.082856068940559
70.0	620.0	2.0883509228145285
70.0	630.0	2.098977051283813
70.0	640.0	2.1127225487524823
70.0	650.0	2.12638514047637
70.0	660.0	2.146125473044004
70.0	670.0	2.1141259714727076
70.0	680.0	2.139880392119563
70.0	690.0	2.1592275328026065
70.0	700.0	2.1977343830436076
70.0	710.0	2.213546785051878
70.0	720.0	2.1916899622922528
70.0	730.0	2.20639672883693
70.0	740.0	2.1949888687374792
70.0	750.0	2.211791481797718
70.0	760.0	2.2186408893314966
70.0	770.0	2.2229663636682644
70.0	780.0	2.227030389707461
70.0	790.0	2.2190754373466883
70.0	800.0	2.2344207844137656
70.0	810.0	2.232126747598992
70.0	820.0	2.2298557324747446
70.0	830.0	2.231014281063113
70.0	840.0	2.2241867836194174
70.0	850.0	2.2347690243299216
70.0	860.0	2.2368250071238185
70.0	870.0	2.2324635372098753
70.0	880.0	2.245277734958725
70.0	890.0	2.2384402155291543
70.0	900.0	2.248956396925421
70.0	910.0	2.2297666295228535
70.0	920.0	2.202544661291278
70.0	930.0	2.208075186093008
70.0	940.0	2.224857615973848
70.0	950.0	2.2395500805572155
70.0	960.0	2.234058715838906
70.0	970.0	2.2295909983991815
70.0	980.0	2.2209770534811044
70.0	990.0	2.195424114380998
70.0	1000.0	2.2431357183514655
70.0	1010.0	2.252174229273903
70.0	1020.0	2.230587780476932
70.0	1030.0	2.2158995747662398
70.0	1040.0	2.240462375191439
70.0	1050.0	2.219390088573933
70.0	1060.0	2.228598849199817
70.0	1070.0	2.2227154292381788
70.0	1080.0	2.213890882262412
70.0	1090.0	2.211043783676137
70.0	1100.0	2.218137197627598
70.0	1110.0	2.2072970364782347
70.0	1120.0	2.2055391671496754
70.0	1130.0	2.198936740077652
70.0	1140.0	2.1868008045622735
70.0	1150.0	2.1786636223342453
70.0	1160.0	2.188503752177442
70.0	1170.0	2.191453468445333
70.0	1180.0	2.181163606723169
70.0	1190.0	2.1779389488482077
70.0	1200.0	2.15940765800978
70.0	1210.0	2.173786781284812
70.0	1220.0	2.1734869182835497
70.0	1230.0	2.176314097319654
70.0	1240.0	2.1862572079191307
70.0	1250.0	2.166727544466922
70.0	1260.0	2.12959004112242
70.0	1270.0	2.123733024484881
70.0	1280.0	2.139824867890573
70.0	1290.0	2.127697883650228
70.0	1300.0	2.115648732039787
70.0	1310.0	2.1072439866783075
70.0	1320.0	2.0998220240596064
70.0	1330.0	2.090208166370049
70.0	1340.0	2.0794488698023894
70.0	1350.0	2.071050261623999
70.0	1360.0	2.0651133765384366
70.0	1370.0	2.0586852989597406
70.0	1380.0	2.052986229915249
70.0	1390.0	2.04992354148806
70.0	1400.0	2.044978308239972
70.0	1410.0	2.039146247247207
70.0	1420.0	2.036036358171877
70.0	1430.0	2.0355049717175544
70.0	1440.0	2.03514158528777
70.0	1450.0	2.03514158528777
70.0	1460.0	2.03514158528777
70.0	1470.0	2.03514158528777
70.0	1480.0	2.03514158528777
70.0	1490.0	2.03514158528777
70.0	1500.0	2.03514158528777
70.0	1510.0	2.03514158528777
70.0	1520.0	2.03514158528777
70.0	1530.0	2.03514158528777
70.0	1540.0	2.03514158528777
70.0	1550.0	2.03514158528777
70.0	1560.0	2.03514158528777
70.0	1570.0	2.03514158528777
70.0	1580.0	2.03514158528777
70.0	1590.0	2.03514158528777
70.0	1600.0	2.03514158528777
70.0	1610.0	2.03514158528777
70.0	1620.0	2.03514158528777
70.0	1630.0	2.03514158528777
70.0	1640.0	2.03514158528777
70.0	1650.0	2.03514158528777
70.0	1660.0	2.03514158528777
70.0	1670.0	2.03514158528777
70.0	1680.0	2.03514158528777
70.0	1690.0	2.03514158528777
70.0	1700.0	2.03514158528777
70.0	1710.0	2.03514158528777
70.0	1720.0	2.03514158528777
70.0	1730.0	2.03514158528777
70.0	1740.0	2.03514158528777
70.0	1750.0	2.03514158528777
70.0	1760.0	2.03514158528777
70.0	1770.0	2.03514158528777
70.0	1780.0	2.03514158528777
70.0	1790.0	2.03514158528777
70.0	1800.0	2.03514158528777
70.0	1810.0	2.03514158528777
70.0	1820.0	2.03514158528777
70.0	1830.0	2.03514158528777
70.0	1840.0	2.03514158528777
70.0	1850.0	2.03514158528777
70.0	1860.0	2.03514158528777
80.0	50.0	2.03514158528777
80.0	60.0	2.03514158528777
80.0	70.0	2.03514158528777
80.0	80.0	2.03514158528777
80.0	90.0	2.03514158528777
80.0	100.0	2.03514158528777
80.0	110.0	2.03514158528777
80.0	120.0	2.03514158528777
80.0	130.0	2.03514158528777
80.0	140.0	2.03514158528777
80.0	150.0	2.03514158528777
80.0	160.0	2.03514158528777
80.0	170.0	2.03514158528777
80.0	180.0	2.03514158528777
80.0	190.0	2.03514158528777
80.0	200.0	2.03514158528777
80.0	210.0	2.03514158528777
80.0	220.0	2.03514158528777
80.0	230.0	2.03514158528777
80.0	240.0	2.03514158528777
80.0	250.0	2.03514158528777
80.0	260.0	2.03514158528777
80.0	270.0	2.03514158528777
80.0	280.0	2.03514158528777
80.0	290.0	2.03514158528777
80.0	300.0	2.03514158528777
80.0	310.0	2.03514158528777
80.0	320.0	2.03514158528777
80.0	330.0	2.03514158528777
80.0	340.0	2.03514158528777
80.0	350.0	2.03514158528777
80.0	360.0	2.03514158528777
80.0	370.0	2.03514158528777
80.0	380.0	2.03514158528777
80.0	390.0	2.03514158528777
80.0	400.0	2.03514158528777
80.0	410.0	2.03514158528777
80.0	420.0	2.03514158528777
80.0	430.0	2.03514158528777
80.0	440.0	2.03514158528777
80.0	450.0	2.03514158528777
80.0	460.0	2.03514158528777
80.0	470.0	2.03514158528777
80.0	480.0	2.03514158528777
80.0	490.0	2.03514158528777
80.0	500.0	2.03514158528777
80.0	510.0	2.0357050112473583
80.0	520.0	2.0367646002571926
80.0	530.0	2.040060890568767
80.0	540.0	2.0452566704022677
80.0	550.0	2.0487891622611722
80.0	560.0	2.0561034766525093
80.0	570.0	2.064092775456897
80.0	580.0	2.073271430778061
80.0	590.0	2.0815870426210035
80.0	600.0	2.088187942615238
80.0	610.0	2.0965213629936468
80.0	620.0	2.103090608602997
80.0	630.0	2.1163486905389735
80.0	640.0	2.1324565096115586
80.0	650.0	2.1262175481053456
80.0	660.0	2.13020504862286
80.0	670.0	2.1447449601481976
80.0	680.0	2.1840153410359338
80.0	690.0	2.2057898428234717
80.0	700.0	2.214063229588068
80.0	710.0	2.20592209111056
80.0	720.0	2.2093332653680386
80.0	730.0	2.213053823930069
80.0	740.0	2.221863589601927
80.0	750.0	2.2344451623032286
80.0	760.0	2.238922503449156
80.0	770.0	2.239430358364972
80.0	780.0	2.248015787979041
80.0	790.0	2.232168746975568
80.0	800.0	2.2486378516166714
80.0	810.0	2.25345518390088
80.0	820.0	2.2449530056846636
80.0	830.0	2.2516106883106604
80.0	840.0	2.23152652117893
80.0	850.0	2.221071599039798
80.0	860.0	2.2211067453465776
80.0	870.0	2.2335783567205323
80.0	880.0	2.222899608472848
80.0	890.0	2.238798484930222
80.0	900.0	2.2244974138177973
80.0	910.0	2.19676964330967
80.0	920.0	2.195650653998852
80.0	930.0	2.2097664617638246
80.0	940.0	2.2072081274176867
80.0	950.0	2.2380893862139977
80.0	960.0	2.2433678292187125
80.0	970.0	2.230992344862917
80.0	980.0	2.2306240815936196
80.0	990.0	2.2056131396528045
80.0	1000.0	2.256044429831071
80.0	1010.0	2.260483292461206
80.0	1020.0	2.2495605251901267
80.0	1030.0	2.245700032470378
80.0	1040.0	2.2229276043446555
80.0	1050.0	2.2445805576611138
80.0	1060.0	2.2410685696123265
80.0	1070.0	2.2407084394393073
80.0	1080.0	2.2389463136945347
80.0	1090.0	2.2242706940313894
80.0	1100.0	2.2247981299898565
80.0	1110.0	2.2301251005847345
80.0	1120.0	2.2191321750659547
80.0	1130.0	2.2135642826029214
80.0	1140.0	2.214090175941731
80.0	1150.0	2.2139107823432287
80.0	1160.0	2.219485512756089
80.0	1170.0	2.2244954791394482
80.0	1180.0	2.223735164981466
80.0	1190.0	2.2244775330475335
80.0	1200.0	2.208388273209714
80.0	1210.0	2.2065065692810415
80.0	1220.0	2.207954510863233
80.0	1230.0	2.1994251936842235
80.0	1240.0	2.2152909336282094
80.0	1250.0	2.213452162010797
80.0	1260.0	2.179324481164931
80.0	1270.0	2.1504650411720347
80.0	1280.0	2.1120800116857854
80.0	1290.0	2.148329585903933
80.0	1300.0	2.133190775800012
80.0	1310.0	2.12360560540377
80.0	1320.0	2.115466282540061
80.0	1330.0	2.1039565914467357
80.0	1340.0	2.0909338900688645
80.0	1350.0	2.0814316407987454
80.0	1360.0	2.0738348918826905
80.0	1370.0	2.066073664529246
80.0	1380.0	2.0598378302698728
80.0	1390.0	2.056082546267771
80.0	1400.0	2.0491027339211754
80.0	1410.0	2.041343257927929
80.0	1420.0	2.037069181229534
80.0	1430.0	2.0357050112473583
80.0	1440.0	2.03514158528777
80.0	1450.0	2.03514158528777
80.0	1460.0	2.03514158528777
80.0	1470.0	2.03514158528777
80.0	1480.0	2.03514158528777
80.0	1490.0	2.03514158528777
80.0	1500.0	2.03514158528777
80.0	1510.0	2.03514158528777
80.0	1520.0	2.03514158528777
80.0	1530.0	2.03514158528777
80.0	1540.0	2.03514158528777
80.0	1550.0	2.03514158528777
80.0	1560.0	2.03514158528777
80.0	1570.0	2.03514158528777
80.0	1580.0	2.03514158528777
80.0	1590.0	2.03514158528777
80.0	1600.0	2.03514158528777
80.0	1610.0	2.03514158528777
80.0	1620.0	2.03514158528777
80.0	1630.0	2.03514158528777
80.0	1640.0	2.03514158528777
80.0	1650.0	2.03514158528777
80.0	1660.0	2.03514158528777
80.0	1670.0	2.03514158528777
80.0	1680.0	2.03514158528777
80.0	1690.0	2.03514158528777
80.0	1700.0	2.03514158528777
80.0	1710.0	2.03514158528777
80.0	1720.0	2.03514158528777
80.0	1730.0	2.03514158528777
80.0	1740.0	2.03514158528777
80.0	1750.0	2.03514158528777
80.0	1760.0	2.03514158528777
80.0	1770.0	2.03514158528777
80.0	1780.0	2.03514158528777
80.0	1790.0	2.03514158528777
80.0	1800.0	2.03514158528777
80.0	1810.0	2.03514158528777
80.0	1820.0	2.03514158528777
80.0	1830.0	2.03514158528777
80.0	1840.0	2.03514158528777
80.0	1850.0	2.03514158528777
80.0	1860.0	2.03514158528777
90.0	50.0	2.03514158528777
90.0	60.0	2.03514158528777
90.0	70.0	2.03514158528777
90.0	80.0	2.03514158528777
90.0	90.0	2.03514158528777
90.0	100.0	2.03514158528777
90.0	110.0	2.03514158528777
90.0	120.0	2.03514158528777
90.0	130.0	2.03514158528777
90.0	140.0	2.03514158528777
90.0	150.0	2.03514158528777
90.0	160.0	2.03514158528777
90.0	170.0	2.03514158528777
90.0	180.0	2.03514158528777
90.0	190.0	2.03514158528777
90.0	200.0	2.03514158528777
90.0	210.0	2.03514158528777
90.0	220.0	2.03514158528777
90.0	230.0	2.03514158528777
90.0	240.0	2.03514158528777
90.0	250.0	2.03514158528777
90.0	260.0	2.03514158528777
90.0	270.0	2.03514158528777
90.0	280.0	2.03514158528777
90.0	290.0	2.03514158528777
90.0	300.0	2.03514158528777
90.0	310.0	2.03514158528777
90.0	320.0	2.03514158528777
90.0	330.0	2.03514158528777
90.0	340.0	2.03514158528777
90.0	350.0	2.03514158528777
90.0	360.0	2.03514158528777
90.0	370.0	2.03514158528777
90.0	380.0	2.03514158528777
90.0	390.0	2.03514158528777
90.0	400.0	2.03514158528777
90.0	410.0	2.03514158528777
90.0	420.0	2.03514158528777
90.0	430.0	2.03514158528777
90.0	440.0	2.03514158528777
90.0	450.0	2.03514158528777
90.0	460.0	2.03514158528777
90.0	470.0	2.03514158528777
90.0	480.0	2.03514158528777
90.0	490.0	2.0352043132425717
90.0	500.0	2.0354048322441383
90.0	510.0	2.036438113650368
90.0	520.0	2.0384886971486536
90.0	530.0	2.044430589469255
90.0	540.0	2.0501490749008204
90.0	550.0	2.054520072319426
90.0	560.0	2.062662446805797
90.0	570.0	2.071171080557318
90.0	580.0	2.0817519007940324
90.0	590.0	2.0915604831581907
90.0	600.0	2.0995707216031136
90.0	610.0	2.10875407052893
90.0	620.0	2.116620802463481
90.0	630.0	2.1359403167309203
90.0	640.0	2.1069630851135632
90.0	650.0	2.1453490431911693
90.0	660.0	2.163144690562312
90.0	670.0	2.2051936949138793
90.0	680.0	2.22048349045221
90.0	690.0	2.2238620427561955
90.0	700.0	2.230741654531704
90.0	710.0	2.2197594619064978
90.0	720.0	2.2387889411364847
90.0	730.0	2.241966007889621
90.0	740.0	2.242306233100904
90.0	750.0	2.249952967381706
90.0	760.0	2.2472617121803253
90.0	770.0	2.244349744359508
90.0	780.0	2.244657584814292
90.0	790.0	2.230961352919593
90.0	800.0	2.253161767641996
90.0	810.0	2.2445049942523037
90.0	820.0	2.2327433535618084
90.0	830.0	2.228517088696059
90.0	840.0	2.2149071997458387
90.0	850.0	2.214563284300316
90.0	860.0	2.227889342060577
90.0	870.0	2.2297348234497085
90.0	880.0	2.2339068331621132
90.0	890.0	2.219836601682998
90.0	900.0	2.2131418337297686
90.0	910.0	2.213262005164731
90.0	920.0	2.2180283832992327
90.0	930.0	2.198768874120556
90.0	940.0	2.2064062797921538
90.0	950.0	2.2420695770195755
90.0	960.0	2.2351850245017664
90.0	970.0	2.230800167809202
90.0	980.0	2.2180025056358565
90.0	990.0	2.2088429128561664
90.0	1000.0	2.244484708204209
90.0	1010.0	2.2494697532452492
90.0	1020.0	2.2437028488871484
90.0	1030.0	2.248328038943257
90.0	1040.0	2.234271051346176
90.0	1050.0	2.2337269155088304
90.0	1060.0	2.254194004560363
90.0	1070.0	2.243673081270365
90.0	1080.0	2.241743140545262
90.0	1090.0	2.2330610622191935
90.0	1100.0	2.236280994125179
90.0	1110.0	2.23909286192119
90.0	1120.0	2.2304571853263626
90.0	1130.0	2.221593523509276
90.0	1140.0	2.2170067775720335
90.0	1150.0	2.2177552936887395
90.0	1160.0	2.220431844300823
90.0	1170.0	2.2120293165192746
90.0	1180.0	2.2155834784337975
90.0	1190.0	2.226199676663803
90.0	1200.0	2.2227560135796005
90.0	1210.0	2.2115452780927534
90.0	1220.0	2.215794636374844
90.0	1230.0	2.2089213507878425
90.0	1240.0	2.2011370275899913
90.0	1250.0	2.2212468226788253
90.0	1260.0	2.209149509676196
90.0	1270.0	2.1831426689912776
90.0	1280.0	2.155220508344376
90.0	1290.0	2.112519735400076
90.0	1300.0	2.150378165066917
90.0	1310.0	2.1344003028726544
90.0	1320.0	2.125363307816541
90.0	1330.0	2.1136040064958537
90.0	1340.0	2.099936671073613
90.0	1350.0	2.0891313852577635
90.0	1360.0	2.0802562879880724
90.0	1370.0	2.0715388530850443
90.0	1380.0	2.0646095990322824
90.0	1390.0	2.0600025775576487
90.0	1400.0	2.052032396305559
90.0	1410.0	2.0432258589579404
90.0	1420.0	2.038300865493574
90.0	1430.0	2.0361448329962903
90.0	1440.0	2.03514158528777
90.0	1450.0	2.03514158528777
90.0	1460.0	2.03514158528777
90.0	1470.0	2.03514158528777
90.0	1480.0	2.03514158528777
90.0	1490.0	2.03514158528777
90.0	1500.0	2.03514158528777
90.0	1510.0	2.03514158528777
90.0	1520.0	2.03514158528777
90.0	1530.0	2.03514158528777
90.0	1540.0	2.03514158528777
90.0	1550.0	2.03514158528777
90.0	1560.0	2.03514158528777
90.0	1570.0	2.03514158528777
90.0	1580.0	2.03514158528777
90.0	1590.0	2.03514158528777
90.0	1600.0	2.03514158528777
90.0	1610.0	2.03514158528777
90.0	1620.0	2.03514158528777
90.0	1630.0	2.03514158528777
90.0	1640.0	2.03514158528777
90.0	1650.0	2.03514158528777
90.0	1660.0	2.03514158528777
90.0	1670.0	2.03514158528777
90.0	1680.0	2.03514158528777
90.0	1690.0	2.03514158528777
90.0	1700.0	2.03514158528777
90.0	1710.0	2.03514158528777
90.0	1720.0	2.03514158528777
90.0	1730.0	2.03514158528777
90.0	1740.0	2.03514158528777
90.0	1750.0	2.03514158528777
90.0	1760.0	2.03514158528777
90.0	1770.0	2.03514158528777
90.0	1780.0	2.03514158528777
90.0	1790.0	2.03514158528777
90.0	1800.0	2.03514158528777
90.0	1810.0	2.03514158528777
90.0	1820.0	2.03514158528777
90.0	1830.0	2.03514158528777
90.0	1840.0	2.03514158528777
90.0	1850.0	2.03514158528777
90.0	1860.0	2.03514158528777
100.0	50.0	2.03514158528777
100.0	60.0	2.03514158528777
100.0	70.0	2.03514158528777
100.0	80.0	2.03514158528777
100.0	90.0	2.03514158528777
100.0	100.0	2.03514158528777
100.0	110.0	2.03514158528777
100.0	120.0	2.03514158528777
100.0	130.0	2.03514158528777
100.0	140.0	2.03514158528777
100.0	150.0	2.03514158528777
100.0	160.0	2.03514158528777
100.0	170.0	2.03514158528777
100.0	180.0	2.03514158528777
100.0	190.0	2.03514158528777
100.0	200.0	2.03514158528777
100.0	210.0	2.03514158528777
100.0	220.0	2.03514158528777
100.0	230.0	2.03514158528777
100.0	240.0	2.03514158528777
100.0	250.0	2.03514158528777
100.0	260.0	2.03514158528777
100.0	270.0	2.03514158528777
100.0	280.0	2.03514158528777
100.0	290.0	2.03514158528777
100.0	300.0	2.03514158528777
100.0	310.0	2.03514158528777
100.0	320.0	2.03514158528777
100.0	330.0	2.03514158528777
100.0	340.0	2.03514158528777
100.0	350.0	2.03514158528777
100.0	360.0	2.03514158528777
100.0	370.0	2.03514158528777
100.0	380.0	2.03514158528777
100.0	390.0	2.03514158528777
100.0	400.0	2.03514158528777
100.0	410.0	2.03514158528777
100.0	420.0	2.03514158528777
100.0	430.0	2.03514158528777
100.0	440.0	2.03514158528777
100.0	450.0	2.03514158528777
100.0	460.0	2.03514158528777
100.0	470.0	2.03514158528777
100.0	480.0	2.03514158528777
100.0	490.0	2.0354048322441383
100.0	500.0	2.0358173935065933
100.0	510.0	2.037357518403864
100.0	520.0	2.040914974804906
100.0	530.0	2.0483314875983063
100.0	540.0	2.0549313120589767
100.0	550.0	2.0600199091864444
100.0	560.0	2.06843038329354
100.0	570.0	2.077724077026323
100.0	580.0	2.0897890358164526
100.0	590.0	2.1017745465045112
100.0	600.0	2.1107582215743754
100.0	610.0	2.1225668425877613
100.0	620.0	2.1337395975968207
100.0	630.0	2.110854263079498
100.0	640.0	2.1540885190878662
100.0	650.0	2.1692679995110007
100.0	660.0	2.207421420106325
100.0	670.0	2.2331025270210088
100.0	680.0	2.21795991811961
100.0	690.0	2.237113595695636
100.0	700.0	2.2207245531588296
100.0	710.0	2.216821147420438
100.0	720.0	2.2268371928470625
100.0	730.0	2.2361246565943946
100.0	740.0	2.2322609785565968
100.0	750.0	2.220659645187853
100.0	760.0	2.2100116494897124
100.0	770.0	2.2069956084418965
100.0	780.0	2.206495919441742
100.0	790.0	2.197610990781593
100.0	800.0	2.2143292088229463
100.0	810.0	2.204964208743376
100.0	820.0	2.199604030909762
100.0	830.0	2.195784696627387
100.0	840.0	2.205060228745662
100.0	850.0	2.201708617617758
100.0	860.0	2.203432291098975
100.0	870.0	2.2181498586130575
100.0	880.0	2.212100924723912
100.0	890.0	2.208412310295457
100.0	900.0	2.1964589625482063
100.0	910.0	2.2011020296287236
100.0	920.0	2.200182504792317
100.0	930.0	2.2057610439045456
100.0	940.0	2.208644586887258
100.0	950.0	2.2325606683477712
100.0	960.0	2.2294438292246492
100.0	970.0	2.22427216853845
100.0	980.0	2.237057384395808
100.0	990.0	2.208171286612413
100.0	1000.0	2.2492682954795167
100.0	1010.0	2.2625139852997482
100.0	1020.0	2.251199025056247
100.0	1030.0	2.2519287194877005
100.0	1040.0	2.2379246829213644
100.0	1050.0	2.222321340106002
100.0	1060.0	2.2353041563969716
100.0	1070.0	2.2464642659713996
100.0	1080.0	2.2210741380469825
100.0	1090.0	2.2055249590569908
100.0	1100.0	2.2032428275318234
100.0	1110.0	2.194112242911587
100.0	1120.0	2.1848493864387137
100.0	1130.0	2.1697605895919567
100.0	1140.0	2.1682761839915536
100.0	1150.0	2.1723543540742045
100.0	1160.0	2.183246117505712
100.0	1170.0	2.184905900110626
100.0	1180.0	2.192126790842506
100.0	1190.0	2.209355782110112
100.0	1200.0	2.219526914997341
100.0	1210.0	2.2253983332065466
100.0	1220.0	2.2188049121484403
100.0	1230.0	2.213991732095735
100.0	1240.0	2.233301013785573
100.0	1250.0	2.224321138494876
100.0	1260.0	2.219915689917382
100.0	1270.0	2.220490240206824
100.0	1280.0	2.1994977365834636
100.0	1290.0	2.1633481797629255
100.0	1300.0	2.1160071814430172
100.0	1310.0	2.149650823299982
100.0	1320.0	2.134105584614523
100.0	1330.0	2.1201957526069672
100.0	1340.0	2.1067354521775052
100.0	1350.0	2.0951545965837775
100.0	1360.0	2.085675718726261
100.0	1370.0	2.076230394481921
100.0	1380.0	2.0677961920234296
100.0	1390.0	2.0627178095167413
100.0	1400.0	2.054768505420933
100.0	1410.0	2.045720573935722
100.0	1420.0	2.0399444857678914
100.0	1430.0	2.0373447711477466
100.0	1440.0	2.0355675183324995
100.0	1450.0	2.0353672593297487
100.0	1460.0	2.0353171446042566
100.0	1470.0	2.0353171446042566
100.0	1480.0	2.0353171446042566
100.0	1490.0	2.0353171446042566
100.0	1500.0	2.0353171446042566
100.0	1510.0	2.03514158528777
100.0	1520.0	2.03514158528777
100.0	1530.0	2.03514158528777
100.0	1540.0	2.03514158528777
100.0	1550.0	2.03514158528777
100.0	1560.0	2.03514158528777
100.0	1570.0	2.03514158528777
100.0	1580.0	2.03514158528777
100.0	1590.0	2.03514158528777
100.0	1600.0	2.03514158528777
100.0	1610.0	2.03514158528777
100.0	1620.0	2.03514158528777
100.0	1630.0	2.03514158528777
100.0	1640.0	2.03514158528777
100.0	1650.0	2.03514158528777
100.0	1660.0	2.03514158528777
100.0	1670.0	2.03514158528777
100.0	1680.0	2.03514158528777
100.0	1690.0	2.03514158528777
100.0	1700.0	2.03514158528777
100.0	1710.0	2.03514158528777
100.0	1720.0	2.03514158528777
100.0	1730.0	2.03514158528777
100.0	1740.0	2.03514158528777
100.0	1750.0	2.03514158528777
100.0	1760.0	2.03514158528777
100.0	1770.0	2.03514158528777
100.0	1780.0	2.03514158528777
100.0	1790.0	2.03514158528777
100.0	1800.0	2.03514158528777
100.0	1810.0	2.03514158528777
100.0	1820.0	2.03514158528777
100.0	1830.0	2.03514158528777
100.0	1840.0	2.03514158528777
100.0	1850.0	2.03514158528777
100.0	1860.0	2.03514158528777
110.0	50.0	2.03514158528777
110.0	60.0	2.03514158528777
110.0	70.0	2.03514158528777
110.0	80.0	2.03514158528777
110.0	90.0	2.03514158528777
110.0	100.0	2.03514158528777
110.0	110.0	2.03514158528777
110.0	120.0	2.03514158528777
110.0	130.0	2.03514158528777
110.0	140.0	2.03514158528777
110.0	150.0	2.03514158528777
110.0	160.0	2.03514158528777
110.0	170.0	2.03514158528777
110.0	180.0	2.03514158528777
110.0	190.0	2.03514158528777
110.0	200.0	2.03514158528777
110.0	210.0	2.03514158528777
110.0	220.0	2.03514158528777
110.0	230.0	2.03514158528777
110.0	240.0	2.03514158528777
110.0	250.0	2.03514158528777
110.0	260.0	2.03514158528777
110.0	270.0	2.03514158528777
110.0	280.0	2.03514158528777
110.0	290.0	2.03514158528777
110.0	300.0	2.03514158528777
110.0	310.0	2.03514158528777
110.0	320.0	2.03514158528777
110.0	330.0	2.03514158528777
110.0	340.0	2.03514158528777
110.0	350.0	2.03514158528777
110.0	360.0	2.03514158528777
110.0	370.0	2.03514158528777
110.0	380.0	2.03514158528777
110.0	390.0	2.03514158528777
110.0	400.0	2.03514158528777
110.0	410.0	2.03514158528777
110.0	420.0	2.03514158528777
110.0	430.0	2.03514158528777
110.0	440.0	2.03514158528777
110.0	450.0	2.03514158528777
110.0	460.0	2.03514158528777
110.0	470.0	2.03514158528777
110.0	480.0	2.035229395647406
110.0	490.0	2.0358922591373116
110.0	500.0	2.0365144085077174
110.0	510.0	2.0386398930886998
110.0	520.0	2.043405499550947
110.0	530.0	2.051519576263759
110.0	540.0	2.0581218838938473
110.0	550.0	2.0637588402433558
110.0	560.0	2.0722282332347413
110.0	570.0	2.0827155996930773
110.0	580.0	2.095478028648297
110.0	590.0	2.107557240451691
110.0	600.0	2.117000349674603
110.0	610.0	2.13554417299733
110.0	620.0	2.1143315565541894
110.0	630.0	2.159590626980622
110.0	640.0	2.1871452639443807
110.0	650.0	2.233631362838621
110.0	660.0	2.247233418468553
110.0	670.0	2.2394682429408097
110.0	680.0	2.2515623819730175
110.0	690.0	2.225827763915116
110.0	700.0	2.2340348801515826
110.0	710.0	2.248993479668993
110.0	720.0	2.244414656537853
110.0	730.0	2.2290831481869366
110.0	740.0	2.20522566659598
110.0	750.0	2.2117942396082975
110.0	760.0	2.208424771388577
110.0	770.0	2.1933177725134865
110.0	780.0	2.1923399299926483
110.0	790.0	2.1779671798810947
110.0	800.0	2.198544311647885
110.0	810.0	2.1847446587592563
110.0	820.0	2.1799332677003056
110.0	830.0	2.178702653303469
110.0	840.0	2.1840755244208436
110.0	850.0	2.1909953529834003
110.0	860.0	2.199442840872375
110.0	870.0	2.202172935481236
110.0	880.0	2.193067538908042
110.0	890.0	2.2003038737065
110.0	900.0	2.1955245917853
110.0	910.0	2.19240579729635
110.0	920.0	2.2023731093248182
110.0	930.0	2.2110435284869836
110.0	940.0	2.2113325561731783
110.0	950.0	2.227107366989891
110.0	960.0	2.218998276858139
110.0	970.0	2.218255121282447
110.0	980.0	2.2225737572138056
110.0	990.0	2.219671064348802
110.0	1000.0	2.249113983862018
110.0	1010.0	2.2609558714608187
110.0	1020.0	2.2447620535885857
110.0	1030.0	2.2408823471878248
110.0	1040.0	2.2302724997484247
110.0	1050.0	2.219480929735979
110.0	1060.0	2.2270984720395575
110.0	1070.0	2.2231563721460095
110.0	1080.0	2.216284717408191
110.0	1090.0	2.200170088043334
110.0	1100.0	2.180904828147007
110.0	1110.0	2.1744392041438227
110.0	1120.0	2.1716567663431317
110.0	1130.0	2.1619959047240083
110.0	1140.0	2.156662623522752
110.0	1150.0	2.153863456347741
110.0	1160.0	2.1652835940020188
110.0	1170.0	2.1865899052903313
110.0	1180.0	2.2010620930358478
110.0	1190.0	2.2148288761818864
110.0	1200.0	2.2188768160847747
110.0	1210.0	2.227316372875705
110.0	1220.0	2.238435515153662
110.0	1230.0	2.2226356429704586
110.0	1240.0	2.220906795753624
110.0	1250.0	2.2308571001436714
110.0	1260.0	2.227095690949572
110.0	1270.0	2.2182071709118345
110.0	1280.0	2.22088015010703
110.0	1290.0	2.1967809762434753
110.0	1300.0	2.143873359086333
110.0	1310.0	2.1042101572558467
110.0	1320.0	2.144646799958682
110.0	1330.0	2.1281787597343365
110.0	1340.0	2.1147331750862053
110.0	1350.0	2.1025958945680676
110.0	1360.0	2.092362388980068
110.0	1370.0	2.081480142562099
110.0	1380.0	2.072595424040866
110.0	1390.0	2.0670354043078607
110.0	1400.0	2.059210773142277
110.0	1410.0	2.0495919623191
110.0	1420.0	2.043361344770061
110.0	1430.0	2.039555102171549
110.0	1440.0	2.036432610437697
110.0	1450.0	2.035667528117404
110.0	1460.0	2.0354423939119566
110.0	1470.0	2.0354423939119566
110.0	1480.0	2.0354423939119566
110.0	1490.0	2.0354423939119566
110.0	1500.0	2.0354423939119566
110.0	1510.0	2.03514158528777
110.0	1520.0	2.03514158528777
110.0	1530.0	2.03514158528777
110.0	1540.0	2.03514158528777
110.0	1550.0	2.03514158528777
110.0	1560.0	2.03514158528777
110.0	1570.0	2.03514158528777
110.0	1580.0	2.03514158528777
110.0	1590.0	2.03514158528777
110.0	1600.0	2.03514158528777
110.0	1610.0	2.03514158528777
110.0	1620.0	2.03514158528777
110.0	1630.0	2.03514158528777
110.0	1640.0	2.03514158528777
110.0	1650.0	2.03514158528777
110.0	1660.0	2.03514158528777
110.0	1670.0	2.03514158528777
110.0	1680.0	2.03514158528777
110.0	1690.0	2.03514158528777
110.0	1700.0	2.03514158528777
110.0	1710.0	2.03514158528777
110.0	1720.0	2.03514158528777
110.0	1730.0	2.03514158528777
110.0	1740.0	2.03514158528777
110.0	1750.0	2.03514158528777
110.0	1760.0	2.03514158528777
110.0	1770.0	2.03514158528777
110.0	1780.0	2.03514158528777
110.0	1790.0	2.03514158528777
110.0	1800.0	2.03514158528777
110.0	1810.0	2.03514158528777
110.0	1820.0	2.03514158528777
110.0	1830.0	2.03514158528777
110.0	1840.0	2.03514158528777
110.0	1850.0	2.03514158528777
110.0	1860.0	2.03514158528777
120.0	50.0	2.03514158528777
120.0	60.0	2.03514158528777
120.0	70.0	2.03514158528777
120.0	80.0	2.03514158528777
120.0	90.0	2.03514158528777
120.0	100.0	2.03514158528777
120.0	110.0	2.03514158528777
120.0	120.0	2.03514158528777
120.0	130.0	2.03514158528777
120.0	140.0	2.03514158528777
120.0	150.0	2.03514158528777
120.0	160.0	2.03514158528777
120.0	170.0	2.03514158528777
120.0	180.0	2.03514158528777
120.0	190.0	2.03514158528777
120.0	200.0	2.03514158528777
120.0	210.0	2.03514158528777
120.0	220.0	2.03514158528777
120.0	230.0	2.03514158528777
120.0	240.0	2.03514158528777
120.0	250.0	2.03514158528777
120.0	260.0	2.03514158528777
120.0	270.0	2.03514158528777
120.0	280.0	2.03514158528777
120.0	290.0	2.03514158528777
120.0	300.0	2.03514158528777
120.0	310.0	2.03514158528777
120.0	320.0	2.03514158528777
120.0	330.0	2.03514158528777
120.0	340.0	2.03514158528777
120.0	350.0	2.03514158528777
120.0	360.0	2.03514158528777
120.0	370.0	2.03514158528777
120.0	380.0	2.03514158528777
120.0	390.0	2.03514158528777
120.0	400.0	2.03514158528777
120.0	410.0	2.03514158528777
120.0	420.0	2.03514158528777
120.0	430.0	2.03514158528777
120.0	440.0	2.03514158528777
120.0	450.0	2.03514158528777
120.0	460.0	2.03514158528777
120.0	470.0	2.03514158528777
120.0	480.0	2.0354423939119566
120.0	490.0	2.0364523321913555
120.0	500.0	2.0373802679279582
120.0	510.0	2.0401464622907794
120.0	520.0	2.0455351685110656
120.0	530.0	2.0546152897297687
120.0	540.0	2.061221086604117
120.0	550.0	2.067842479762914
120.0	560.0	2.0770804761058947
120.0	570.0	2.0891404441083594
120.0	580.0	2.102601459761352
120.0	590.0	2.11464151877064
120.0	600.0	2.127026290520452
120.0	610.0	2.11342284978842
120.0	620.0	2.145951713699562
120.0	630.0	2.2128109031996828
120.0	640.0	2.243413595140133
120.0	650.0	2.249550794443341
120.0	660.0	2.240352854552853
120.0	670.0	2.2551346709602837
120.0	680.0	2.2521747683309776
120.0	690.0	2.2482720324287877
120.0	700.0	2.2522866143474403
120.0	710.0	2.252751420419066
120.0	720.0	2.2349396331759204
120.0	730.0	2.2252817479347793
120.0	740.0	2.209677948540767
120.0	750.0	2.211585297219992
120.0	760.0	2.204881123504352
120.0	770.0	2.1842122128274393
120.0	780.0	2.185891793366571
120.0	790.0	2.177865168724309
120.0	800.0	2.1935481947451345
120.0	810.0	2.1925003503528346
120.0	820.0	2.1907688104581684
120.0	830.0	2.178743860118072
120.0	840.0	2.1859311171674456
120.0	850.0	2.1917556315515965
120.0	860.0	2.2050494484150036
120.0	870.0	2.2030809206798634
120.0	880.0	2.1830376178751
120.0	890.0	2.189349052236441
120.0	900.0	2.180653688925897
120.0	910.0	2.186611294897099
120.0	920.0	2.2003563286161403
120.0	930.0	2.2031911516392424
120.0	940.0	2.2019760177008147
120.0	950.0	2.2167987409996437
120.0	960.0	2.223987881885173
120.0	970.0	2.2351378129874004
120.0	980.0	2.219776767833709
120.0	990.0	2.2175693538958217
120.0	1000.0	2.258946839768929
120.0	1010.0	2.264217026210411
120.0	1020.0	2.2653523567801903
120.0	1030.0	2.242455252264467
120.0	1040.0	2.2363632111192917
120.0	1050.0	2.2222395205687264
120.0	1060.0	2.2244820378889587
120.0	1070.0	2.216481961635106
120.0	1080.0	2.2198076537832185
120.0	1090.0	2.20202753163329
120.0	1100.0	2.181539005449322
120.0	1110.0	2.1600376522427136
120.0	1120.0	2.1457359052472786
120.0	1130.0	2.149456397931961
120.0	1140.0	2.14562164542164
120.0	1150.0	2.1402287575962338
120.0	1160.0	2.147234282224004
120.0	1170.0	2.1596267934076803
120.0	1180.0	2.1733749926138137
120.0	1190.0	2.17529973596104
120.0	1200.0	2.1928693974597406
120.0	1210.0	2.205075203159537
120.0	1220.0	2.22295517968058
120.0	1230.0	2.222342019403165
120.0	1240.0	2.212485247560887
120.0	1250.0	2.2091437592295837
120.0	1260.0	2.2065001972936216
120.0	1270.0	2.2150876456124706
120.0	1280.0	2.2193392927380535
120.0	1290.0	2.2218194207724524
120.0	1300.0	2.187530965667983
120.0	1310.0	2.1291237972102377
120.0	1320.0	2.099764568892602
120.0	1330.0	2.1389036092457436
120.0	1340.0	2.1252715714573718
120.0	1350.0	2.1147019374708664
120.0	1360.0	2.104198207849493
120.0	1370.0	2.0916270182058296
120.0	1380.0	2.081728965362637
120.0	1390.0	2.074439504159123
120.0	1400.0	2.0653021656459285
120.0	1410.0	2.055652318957242
120.0	1420.0	2.0491218299231995
120.0	1430.0	2.0427541854349225
120.0	1440.0	2.0380450530063143
120.0	1450.0	2.036362825571497
120.0	1460.0	2.0354423939119566
120.0	1470.0	2.0354423939119566
120.0	1480.0	2.0354423939119566
120.0	1490.0	2.0354423939119566
120.0	1500.0	2.0354423939119566
120.0	1510.0	2.03514158528777
120.0	1520.0	2.03514158528777
120.0	1530.0	2.03514158528777
120.0	1540.0	2.03514158528777
120.0	1550.0	2.03514158528777
120.0	1560.0	2.03514158528777
120.0	1570.0	2.03514158528777
120.0	1580.0	2.03514158528777
120.0	1590.0	2.03514158528777
120.0	1600.0	2.03514158528777
120.0	1610.0	2.03514158528777
120.0	1620.0	2.03514158528777
120.0	1630.0	2.03514158528777
120.0	1640.0	2.03514158528777
120.0	1650.0	2.03514158528777
120.0	1660.0	2.03514158528777
120.0	1670.0	2.03514158528777
120.0	1680.0	2.03514158528777
120.0	1690.0	2.03514158528777
120.0	1700.0	2.03514158528777
120.0	1710.0	2.03514158528777
120.0	1720.0	2.03514158528777
120.0	1730.0	2.03514158528777
120.0	1740.0	2.03514158528777
120.0	1750.0	2.03514158528777
120.0	1760.0	2.03514158528777
120.0	1770.0	2.03514158528777
120.0	1780.0	2.03514158528777
120.0	1790.0	2.03514158528777
120.0	1800.0	2.03514158528777
120.0	1810.0	2.03514158528777
120.0	1820.0	2.03514158528777
120.0	1830.0	2.03514158528777
120.0	1840.0	2.03514158528777
120.0	1850.0	2.03514158528777
120.0	1860.0	2.03514158528777
130.0	50.0	2.03514158528777
130.0	60.0	2.03514158528777
130.0	70.0	2.03514158528777
130.0	80.0	2.03514158528777
130.0	90.0	2.03514158528777
130.0	100.0	2.03514158528777
130.0	110.0	2.03514158528777
130.0	120.0	2.03514158528777
130.0	130.0	2.03514158528777
130.0	140.0	2.03514158528777
130.0	150.0	2.03514158528777
130.0	160.0	2.03514158528777
130.0	170.0	2.03514158528777
130.0	180.0	2.03514158528777
130.0	190.0	2.03514158528777
130.0	200.0	2.03514158528777
130.0	210.0	2.03514158528777
130.0	220.0	2.03514158528777
130.0	230.0	2.03514158528777
130.0	240.0	2.03514158528777
130.0	250.0	2.03514158528777
130.0	260.0	2.03514158528777
130.0	270.0	2.03514158528777
130.0	280.0	2.03514158528777
130.0	290.0	2.03514158528777
130.0	300.0	2.03514158528777
130.0	310.0	2.03514158528777
130.0	320.0	2.03514158528777
130.0	330.0	2.03514158528777
130.0	340.0	2.03514158528777
130.0	350.0	2.03514158528777
130.0	360.0	2.03514158528777
130.0	370.0	2.03514158528777
130.0	380.0	2.03514158528777
130.0	390.0	2.03514158528777
130.0	400.0	2.03514158528777
130.0	410.0	2.03514158528777
130.0	420.0	2.03514158528777
130.0	430.0	2.03514158528777
130.0	440.0	2.03514158528777
130.0	450.0	2.03514158528777
130.0	460.0	2.03514158528777
130.0	470.0	2.0353547325245507
130.0	480.0	2.0362638603200933
130.0	490.0	2.037956961461702
130.0	500.0	2.039194023294605
130.0	510.0	2.042800901879454
130.0	520.0	2.0488312447545085
130.0	530.0	2.0578212971420347
130.0	540.0	2.064874114268404
130.0	550.0	2.07236906818751
130.0	560.0	2.0840401551618952
130.0	570.0	2.096895474582549
130.0	580.0	2.1102349001722027
130.0	590.0	2.123727093091146
130.0	600.0	2.1423040262588753
130.0	610.0	2.132765896345125
130.0	620.0	2.2133645339015384
130.0	630.0	2.26970326122615
130.0	640.0	2.260289103774193
130.0	650.0	2.2646775742939402
130.0	660.0	2.263656943520006
130.0	670.0	2.258426868529826
130.0	680.0	2.2555739313497014
130.0	690.0	2.264731063757902
130.0	700.0	2.2598806724067817
130.0	710.0	2.245532356783174
130.0	720.0	2.222027575435767
130.0	730.0	2.2183387883250285
130.0	740.0	2.215903432786408
130.0	750.0	2.205860612083519
130.0	760.0	2.1941722034859703
130.0	770.0	2.1850893203236854
130.0	780.0	2.196626177855256
130.0	790.0	2.174909313102031
130.0	800.0	2.194336851173151
130.0	810.0	2.196454472840737
130.0	820.0	2.1913837359552457
130.0	830.0	2.188150037503265
130.0	840.0	2.1822479804435346
130.0	850.0	2.1855438948629846
130.0	860.0	2.192244725430486
130.0	870.0	2.1880391054880395
130.0	880.0	2.1751773354563237
130.0	890.0	2.1630134382452004
130.0	900.0	2.1775474723327353
130.0	910.0	2.1809744971667033
130.0	920.0	2.187964941800244
130.0	930.0	2.189866814445416
130.0	940.0	2.180269104612865
130.0	950.0	2.2319486748306088
130.0	960.0	2.2421152608486845
130.0	970.0	2.241455313528787
130.0	980.0	2.2466134494923287
130.0	990.0	2.2188167411730855
130.0	1000.0	2.2617096039627413
130.0	1010.0	2.2672579189236357
130.0	1020.0	2.2536119994713095
130.0	1030.0	2.250957807359562
130.0	1040.0	2.2223431197611427
130.0	1050.0	2.2159301204428266
130.0	1060.0	2.2116553510288144
130.0	1070.0	2.2127136353168053
130.0	1080.0	2.2079334446319367
130.0	1090.0	2.2026140707083326
130.0	1100.0	2.1782792816343175
130.0	1110.0	2.1558334582154384
130.0	1120.0	2.1669665013136945
130.0	1130.0	2.161884591425492
130.0	1140.0	2.1543774870690062
130.0	1150.0	2.141006709282048
130.0	1160.0	2.144001230934541
130.0	1170.0	2.164347930485626
130.0	1180.0	2.1679049385463394
130.0	1190.0	2.1846920346001863
130.0	1200.0	2.1825545104300477
130.0	1210.0	2.207365248931854
130.0	1220.0	2.2135946883546165
130.0	1230.0	2.2001350569535023
130.0	1240.0	2.225505344338917
130.0	1250.0	2.2171706920717726
130.0	1260.0	2.206458370628356
130.0	1270.0	2.2193460703854595
130.0	1280.0	2.213036195241349
130.0	1290.0	2.230403868432076
130.0	1300.0	2.2141984722716685
130.0	1310.0	2.1582219216418776
130.0	1320.0	2.1271441365068267
130.0	1330.0	2.1189018107466238
130.0	1340.0	2.133616278533087
130.0	1350.0	2.122506125864452
130.0	1360.0	2.1123166224019965
130.0	1370.0	2.0987108935799865
130.0	1380.0	2.088509733006035
130.0	1390.0	2.0801313605625773
130.0	1400.0	2.0704321604296383
130.0	1410.0	2.059312405412462
130.0	1420.0	2.0524391950214556
130.0	1430.0	2.0456724398664643
130.0	1440.0	2.040320845669794
130.0	1450.0	2.0375526075439536
130.0	1460.0	2.0354423939119566
130.0	1470.0	2.0354423939119566
130.0	1480.0	2.0354423939119566
130.0	1490.0	2.0354423939119566
130.0	1500.0	2.0354423939119566
130.0	1510.0	2.03514158528777
130.0	1520.0	2.03514158528777
130.0	1530.0	2.03514158528777
130.0	1540.0	2.03514158528777
130.0	1550.0	2.03514158528777
130.0	1560.0	2.03514158528777
130.0	1570.0	2.03514158528777
130.0	1580.0	2.03514158528777
130.0	1590.0	2.03514158528777
130.0	1600.0	2.03514158528777
130.0	1610.0	2.03514158528777
130.0	1620.0	2.03514158528777
130.0	1630.0	2.03514158528777
130.0	1640.0	2.03514158528777
130.0	1650.0	2.03514158528777
130.0	1660.0	2.03514158528777
130.0	1670.0	2.03514158528777
130.0	1680.0	2.03514158528777
130.0	1690.0	2.03514158528777
130.0	1700.0	2.03514158528777
130.0	1710.0	2.03514158528777
130.0	1720.0	2.03514158528777
130.0	1730.0	2.03514158528777
130.0	1740.0	2.03514158528777
130.0	1750.0	2.03514158528777
130.0	1760.0	2.03514158528777
130.0	1770.0	2.03514158528777
130.0	1780.0	2.03514158528777
130.0	1790.0	2.03514158528777
130.0	1800.0	2.03514158528777
130.0	1810.0	2.03514158528777
130.0	1820.0	2.03514158528777
130.0	1830.0	2.03514158528777
130.0	1840.0	2.03514158528777
130.0	1850.0	2.03514158528777
130.0	1860.0	2.03514158528777
140.0	50.0	2.03514158528777
140.0	60.0	2.03514158528777
140.0	70.0	2.03514158528777
140.0	80.0	2.03514158528777
140.0	90.0	2.03514158528777
140.0	100.0	2.03514158528777
140.0	110.0	2.03514158528777
140.0	120.0	2.03514158528777
140.0	130.0	2.03514158528777
140.0	140.0	2.03514158528777
140.0	150.0	2.03514158528777
140.0	160.0	2.03514158528777
140.0	170.0	2.03514158528777
140.0	180.0	2.03514158528777
140.0	190.0	2.03514158528777
140.0	200.0	2.03514158528777
140.0	210.0	2.03514158528777
140.0	220.0	2.03514158528777
140.0	230.0	2.03514158528777
140.0	240.0	2.03514158528777
140.0	250.0	2.03514158528777
140.0	260.0	2.03514158528777
140.0	270.0	2.03514158528777
140.0	280.0	2.03514158528777
140.0	290.0	2.03514158528777
140.0	300.0	2.03514158528777
140.0	310.0	2.03514158528777
140.0	320.0	2.03514158528777
140.0	330.0	2.03514158528777
140.0	340.0	2.03514158528777
140.0	350.0	2.03514158528777
140.0	360.0	2.03514158528777
140.0	370.0	2.03514158528777
140.0	380.0	2.03514158528777
140.0	390.0	2.03514158528777
140.0	400.0	2.03514158528777
140.0	410.0	2.03514158528777
140.0	420.0	2.03514158528777
140.0	430.0	2.03514158528777
140.0	440.0	2.03514158528777
140.0	450.0	2.03514158528777
140.0	460.0	2.03514158528777
140.0	470.0	2.035467428779065
140.0	480.0	2.037368851599029
140.0	490.0	2.040467138744193
140.0	500.0	2.0424007743564165
140.0	510.0	2.046678921594579
140.0	520.0	2.0530267155437834
140.0	530.0	2.0623780295123666
140.0	540.0	2.069743622790011
140.0	550.0	2.077552378313641
140.0	560.0	2.090147551809445
140.0	570.0	2.103649202634038
140.0	580.0	2.116944040208609
140.0	590.0	2.13366884781125
140.0	600.0	2.0941683851543367
140.0	610.0	2.1796162516036337
140.0	620.0	2.252440833617479
140.0	630.0	2.270549807261725
140.0	640.0	2.260237428676591
140.0	650.0	2.260834153019403
140.0	660.0	2.260454219820526
140.0	670.0	2.255485451585254
140.0	680.0	2.2721976578925043
140.0	690.0	2.2590983256740613
140.0	700.0	2.2572796211514348
140.0	710.0	2.2397791550169712
140.0	720.0	2.2358845965243455
140.0	730.0	2.2185783202111082
140.0	740.0	2.2157897722729705
140.0	750.0	2.2138123234631775
140.0	760.0	2.2098315228057652
140.0	770.0	2.2049936838996924
140.0	780.0	2.206592468713974
140.0	790.0	2.1911989250037047
140.0	800.0	2.2147589624821906
140.0	810.0	2.22224647302858
140.0	820.0	2.2349932785390734
140.0	830.0	2.231062561047816
140.0	840.0	2.2164890830304596
140.0	850.0	2.221359154386715
140.0	860.0	2.2143443216443894
140.0	870.0	2.207514236593901
140.0	880.0	2.192194648572175
140.0	890.0	2.1881544543077958
140.0	900.0	2.186400263873281
140.0	910.0	2.1770263268173133
140.0	920.0	2.1784013945122522
140.0	930.0	2.1825636272785855
140.0	940.0	2.1942169853897324
140.0	950.0	2.215872864895563
140.0	960.0	2.241967757749241
140.0	970.0	2.2282745369548103
140.0	980.0	2.2297776515002643
140.0	990.0	2.2265334679485425
140.0	1000.0	2.253682289640608
140.0	1010.0	2.2528258043397664
140.0	1020.0	2.2439600433622804
140.0	1030.0	2.2411148297370556
140.0	1040.0	2.227101065674334
140.0	1050.0	2.2092490906054647
140.0	1060.0	2.2117980709928258
140.0	1070.0	2.207460592058533
140.0	1080.0	2.2024179129932713
140.0	1090.0	2.196641823353955
140.0	1100.0	2.180763250124558
140.0	1110.0	2.171310349655569
140.0	1120.0	2.177999371032475
140.0	1130.0	2.1701700600439326
140.0	1140.0	2.1622423106104143
140.0	1150.0	2.1513904356252302
140.0	1160.0	2.1559820365738083
140.0	1170.0	2.1770468996015295
140.0	1180.0	2.1837453746420827
140.0	1190.0	2.1946612365870943
140.0	1200.0	2.2014153921115813
140.0	1210.0	2.2049448369045175
140.0	1220.0	2.2224176945096836
140.0	1230.0	2.208846397755597
140.0	1240.0	2.2073999956467705
140.0	1250.0	2.231480240609886
140.0	1260.0	2.2099089981133955
140.0	1270.0	2.2171656773925554
140.0	1280.0	2.2066233464016998
140.0	1290.0	2.2215476059505344
140.0	1300.0	2.205915235631972
140.0	1310.0	2.1891609815099558
140.0	1320.0	2.1588633634548184
140.0	1330.0	2.124095630267002
140.0	1340.0	2.1479196736020922
140.0	1350.0	2.1290601197850587
140.0	1360.0	2.117742635435328
140.0	1370.0	2.1039076352423267
140.0	1380.0	2.0937480913013413
140.0	1390.0	2.0840708285764733
140.0	1400.0	2.0736987380140874
140.0	1410.0	2.062261654285453
140.0	1420.0	2.0549917456058013
140.0	1430.0	2.0481618589044275
140.0	1440.0	2.0417270483534784
140.0	1450.0	2.0385066834242953
140.0	1460.0	2.0360667721080747
140.0	1470.0	2.035754971343954
140.0	1480.0	2.0354549119698215
140.0	1490.0	2.0354423939119566
140.0	1500.0	2.0354423939119566
140.0	1510.0	2.03514158528777
140.0	1520.0	2.03514158528777
140.0	1530.0	2.03514158528777
140.0	1540.0	2.03514158528777
140.0	1550.0	2.03514158528777
140.0	1560.0	2.03514158528777
140.0	1570.0	2.03514158528777
140.0	1580.0	2.03514158528777
140.0	1590.0	2.03514158528777
140.0	1600.0	2.03514158528777
140.0	1610.0	2.03514158528777
140.0	1620.0	2.03514158528777
140.0	1630.0	2.03514158528777
140.0	1640.0	2.03514158528777
140.0	1650.0	2.03514158528777
140.0	1660.0	2.03514158528777
140.0	1670.0	2.03514158528777
140.0	1680.0	2.03514158528777
140.0	1690.0	2.03514158528777
140.0	1700.0	2.03514158528777
140.0	1710.0	2.03514158528777
140.0	1720.0	2.03514158528777
140.0	1730.0	2.03514158528777
140.0	1740.0	2.03514158528777
140.0	1750.0	2.03514158528777
140.0	1760.0	2.03514158528777
140.0	1770.0	2.03514158528777
140.0	1780.0	2.03514158528777
140.0	1790.0	2.03514158528777
140.0	1800.0	2.03514158528777
140.0	1810.0	2.03514158528777
140.0	1820.0	2.03514158528777
140.0	1830.0	2.03514158528777
140.0	1840.0	2.03514158528777
140.0	1850.0	2.03514158528777
140.0	1860.0	2.03514158528777
150.0	50.0	2.03514158528777
150.0	60.0	2.03514158528777
150.0	70.0	2.03514158528777
150.0	80.0	2.03514158528777
150.0	90.0	2.03514158528777
150.0	100.0	2.03514158528777
150.0	110.0	2.03514158528777
150.0	120.0	2.03514158528777
150.0	130.0	2.03514158528777
150.0	140.0	2.03514158528777
150.0	150.0	2.03514158528777
150.0	160.0	2.03514158528777
150.0	170.0	2.03514158528777
150.0	180.0	2.03514158528777
150.0	190.0	2.03514158528777
150.0	200.0	2.03514158528777
150.0	210.0	2.03514158528777
150.0	220.0	2.03514158528777
150.0	230.0	2.03514158528777
150.0	240.0	2.03514158528777
150.0	250.0	2.03514158528777
150.0	260.0	2.03514158528777
150.0	270.0	2.03514158528777
150.0	280.0	2.03514158528777
150.0	290.0	2.03514158528777
150.0	300.0	2.03514158528777
150.0	310.0	2.03514158528777
150.0	320.0	2.03514158528777
150.0	330.0	2.03514158528777
150.0	340.0	2.03514158528777
150.0	350.0	2.03514158528777
150.0	360.0	2.03514158528777
150.0	370.0	2.03514158528777
150.0	380.0	2.03514158528777
150.0	390.0	2.03514158528777
150.0	400.0	2.03514158528777
150.0	410.0	2.03514158528777
150.0	420.0	2.03514158528777
150.0	430.0	2.03514158528777
150.0	440.0	2.03514158528777
150.0	450.0	2.03514158528777
150.0	460.0	2.03514158528777
150.0	470.0	2.0361086113455777
150.0	480.0	2.0383837987130113
150.0	490.0	2.042795139804256
150.0	500.0	2.0457843874239017
150.0	510.0	2.0509329650789483
150.0	520.0	2.057739904712911
150.0	530.0	2.0680456574830566
150.0	540.0	2.0749550714825364
150.0	550.0	2.083988855899474
150.0	560.0	2.097463949435644
150.0	570.0	2.1115821100775083
150.0	580.0	2.126570074103686
150.0	590.0	2.1058230326154463
150.0	600.0	2.1524442630429754
150.0	610.0	2.2435266099529643
150.0	620.0	2.2721188788573543
150.0	630.0	2.2585839769412637
150.0	640.0	2.265069429122141
150.0	650.0	2.2634924629643156
150.0	660.0	2.261033243178784
150.0	670.0	2.278784769170615
150.0	680.0	2.2569246596298815
150.0	690.0	2.269964808219643
150.0	700.0	2.252636161694317
150.0	710.0	2.238257087029328
150.0	720.0	2.230060657109955
150.0	730.0	2.212525737258686
150.0	740.0	2.2109018415001227
150.0	750.0	2.2116763665183408
150.0	760.0	2.214337459543442
150.0	770.0	2.192673234690067
150.0	780.0	2.19359973153985
150.0	790.0	2.175687043109184
150.0	800.0	2.1986003291454983
150.0	810.0	2.21776016519353
150.0	820.0	2.215118053004312
150.0	830.0	2.2079504516710933
150.0	840.0	2.2097198312341404
150.0	850.0	2.2069254626381642
150.0	860.0	2.203963234061905
150.0	870.0	2.1991988518059657
150.0	880.0	2.1857274995566933
150.0	890.0	2.1872048233328254
150.0	900.0	2.1854255466594523
150.0	910.0	2.1708192653529412
150.0	920.0	2.1972976922199186
150.0	930.0	2.2149639190574075
150.0	940.0	2.2131511468082943
150.0	950.0	2.2343046033174003
150.0	960.0	2.2473964441755743
150.0	970.0	2.2489473357733214
150.0	980.0	2.2549084500858947
150.0	990.0	2.2516474679313885
150.0	1000.0	2.2569419073608104
150.0	1010.0	2.2552402290526583
150.0	1020.0	2.2494859261016598
150.0	1030.0	2.2464138395522015
150.0	1040.0	2.2225374478392665
150.0	1050.0	2.2108145313178746
150.0	1060.0	2.2246751046128708
150.0	1070.0	2.2190187961291503
150.0	1080.0	2.210215288854303
150.0	1090.0	2.203756294108038
150.0	1100.0	2.193187545252654
150.0	1110.0	2.1988612081467966
150.0	1120.0	2.187771992163194
150.0	1130.0	2.176623215875242
150.0	1140.0	2.174277762063465
150.0	1150.0	2.1610745947520673
150.0	1160.0	2.1630989658213426
150.0	1170.0	2.182368183483476
150.0	1180.0	2.181074747439682
150.0	1190.0	2.188967724038902
150.0	1200.0	2.203916344521284
150.0	1210.0	2.218585731374602
150.0	1220.0	2.2134912428004596
150.0	1230.0	2.2139604257768024
150.0	1240.0	2.2146502760356594
150.0	1250.0	2.212979208089292
150.0	1260.0	2.228302631996458
150.0	1270.0	2.2199398474148606
150.0	1280.0	2.2064461372966133
150.0	1290.0	2.2057554879132315
150.0	1300.0	2.2069328297938084
150.0	1310.0	2.1830124585288933
150.0	1320.0	2.195052340428873
150.0	1330.0	2.1471917776070555
150.0	1340.0	2.1080932246400486
150.0	1350.0	2.138422053127695
150.0	1360.0	2.120186875805317
150.0	1370.0	2.1053699317571732
150.0	1380.0	2.095072388903824
150.0	1390.0	2.0848057707577476
150.0	1400.0	2.0744341239290085
150.0	1410.0	2.063719044721401
150.0	1420.0	2.056656356873907
150.0	1430.0	2.049769696606774
150.0	1440.0	2.0430313421048427
150.0	1450.0	2.0396249758614697
150.0	1460.0	2.036806907369273
150.0	1470.0	2.036116588413201
150.0	1480.0	2.035617533188071
150.0	1490.0	2.0354423939119566
150.0	1500.0	2.0354423939119566
150.0	1510.0	2.03514158528777
150.0	1520.0	2.03514158528777
150.0	1530.0	2.03514158528777
150.0	1540.0	2.03514158528777
150.0	1550.0	2.03514158528777
150.0	1560.0	2.03514158528777
150.0	1570.0	2.03514158528777
150.0	1580.0	2.03514158528777
150.0	1590.0	2.03514158528777
150.0	1600.0	2.03514158528777
150.0	1610.0	2.03514158528777
150.0	1620.0	2.03514158528777
150.0	1630.0	2.03514158528777
150.0	1640.0	2.03514158528777
150.0	1650.0	2.03514158528777
150.0	1660.0	2.03514158528777
150.0	1670.0	2.03514158528777
150.0	1680.0	2.03514158528777
150.0	1690.0	2.03514158528777
150.0	1700.0	2.03514158528777
150.0	1710.0	2.03514158528777
150.0	1720.0	2.03514158528777
150.0	1730.0	2.03514158528777
150.0	1740.0	2.03514158528777
150.0	1750.0	2.03514158528777
150.0	1760.0	2.03514158528777
150.0	1770.0	2.03514158528777
150.0	1780.0	2.03514158528777
150.0	1790.0	2.03514158528777
150.0	1800.0	2.03514158528777
150.0	1810.0	2.03514158528777
150.0	1820.0	2.03514158528777
150.0	1830.0	2.03514158528777
150.0	1840.0	2.03514158528777
[truncated: 15,836 more rows]
