# Supplementary material for: Characterizing Visual Neurosurgical Expertise in Brain MRI Visualization Using Eye-Tracking and 3D Fractal Dimension Analysis
Source: J Eye Mov Res. 2026 Jun 2;19(3):62. doi: 10.3390/jemr19030062 (PMC13301434; doi:10.3390/jemr19030062)
Supplement: Supplementary file 1 [file jemr-19-00062-s001.zip › jemr-4253847-supplementary/Supplementary files/4_3DFDmapsCalculation/3DFD_Stimuli_BRN40/3DFDs_BRAIN_24_NORMAL_Ax.png_Heatmap_100_10.csv]

50.0	50.0	2.03514158528777
50.0	60.0	2.03514158528777
50.0	70.0	2.03514158528777
50.0	80.0	2.03514158528777
50.0	90.0	2.03514158528777
50.0	100.0	2.03514158528777
50.0	110.0	2.03514158528777
50.0	120.0	2.03514158528777
50.0	130.0	2.03514158528777
50.0	140.0	2.03514158528777
50.0	150.0	2.03514158528777
50.0	160.0	2.03514158528777
50.0	170.0	2.03514158528777
50.0	180.0	2.03514158528777
50.0	190.0	2.03514158528777
50.0	200.0	2.03514158528777
50.0	210.0	2.03514158528777
50.0	220.0	2.03514158528777
50.0	230.0	2.03514158528777
50.0	240.0	2.03514158528777
50.0	250.0	2.03514158528777
50.0	260.0	2.03514158528777
50.0	270.0	2.03514158528777
50.0	280.0	2.03514158528777
50.0	290.0	2.03514158528777
50.0	300.0	2.03514158528777
50.0	310.0	2.03514158528777
50.0	320.0	2.03514158528777
50.0	330.0	2.03514158528777
50.0	340.0	2.03514158528777
50.0	350.0	2.03514158528777
50.0	360.0	2.03514158528777
50.0	370.0	2.03514158528777
50.0	380.0	2.03514158528777
50.0	390.0	2.03514158528777
50.0	400.0	2.037094255616895
50.0	410.0	2.0758387345094307
50.0	420.0	2.0899459264538343
50.0	430.0	2.1005169580136265
50.0	440.0	2.1124988747433497
50.0	450.0	2.125866643279251
50.0	460.0	2.1390902541686407
50.0	470.0	2.1488360018022368
50.0	480.0	2.154498846849016
50.0	490.0	2.1617830633767685
50.0	500.0	2.166383519182001
50.0	510.0	2.150714775841632
50.0	520.0	2.1502581158871124
50.0	530.0	2.152818511826591
50.0	540.0	2.1517523601779818
50.0	550.0	2.1527619696543665
50.0	560.0	2.1556777376438783
50.0	570.0	2.162674066665746
50.0	580.0	2.1609913003902013
50.0	590.0	2.166306497495549
50.0	600.0	2.164973265754795
50.0	610.0	2.1717246396098
50.0	620.0	2.174129218602452
50.0	630.0	2.1749273844757795
50.0	640.0	2.1747385226453684
50.0	650.0	2.1721322599998896
50.0	660.0	2.1519608498928906
50.0	670.0	2.1593116041286726
50.0	680.0	2.1554176506049845
50.0	690.0	2.162286560117236
50.0	700.0	2.1795349161276967
50.0	710.0	2.165583138191213
50.0	720.0	2.1518697905469817
50.0	730.0	2.1738845470695987
50.0	740.0	2.179593254366547
50.0	750.0	2.1799382528851305
50.0	760.0	2.2106107128409263
50.0	770.0	2.196659034191613
50.0	780.0	2.212099152236119
50.0	790.0	2.201225992521826
50.0	800.0	2.2102662316160893
50.0	810.0	2.220490309451224
50.0	820.0	2.2267610441982852
50.0	830.0	2.231307593011823
50.0	840.0	2.239794966065512
50.0	850.0	2.2108365438715656
50.0	860.0	2.209691213164614
50.0	870.0	2.2139167033385494
50.0	880.0	2.2050020335212595
50.0	890.0	2.208377134225652
50.0	900.0	2.190734679007562
50.0	910.0	2.190335225102498
50.0	920.0	2.2031295442052587
50.0	930.0	2.2050817701197474
50.0	940.0	2.2209832625890824
50.0	950.0	2.2152162535534003
50.0	960.0	2.2120894131369404
50.0	970.0	2.223571549094278
50.0	980.0	2.20709917894839
50.0	990.0	2.204143497678056
50.0	1000.0	2.2012744764584213
50.0	1010.0	2.2179187990643965
50.0	1020.0	2.203044398647125
50.0	1030.0	2.1967986805106117
50.0	1040.0	2.188840578850228
50.0	1050.0	2.1829106935486657
50.0	1060.0	2.2053471466984518
50.0	1070.0	2.2081622425689496
50.0	1080.0	2.2013929782515484
50.0	1090.0	2.1722074222278303
50.0	1100.0	2.155544601173791
50.0	1110.0	2.1513917227842816
50.0	1120.0	2.1356671838721013
50.0	1130.0	2.1399387757127446
50.0	1140.0	2.1239006231637907
50.0	1150.0	2.125316546889974
50.0	1160.0	2.1304870911087344
50.0	1170.0	2.1290244413374233
50.0	1180.0	2.1281703044995512
50.0	1190.0	2.1291155069003773
50.0	1200.0	2.1549238349705138
50.0	1210.0	2.1721601379234605
50.0	1220.0	2.1625564101878045
50.0	1230.0	2.153181268326518
50.0	1240.0	2.137687744414854
50.0	1250.0	2.1300534110941456
50.0	1260.0	2.1555463872923397
50.0	1270.0	2.141090695551573
50.0	1280.0	2.13660883418399
50.0	1290.0	2.137055883031801
50.0	1300.0	2.1329583832895027
50.0	1310.0	2.134238540010761
50.0	1320.0	2.140190167142125
50.0	1330.0	2.142008263571348
50.0	1340.0	2.1414098985992855
50.0	1350.0	2.1416174726673303
50.0	1360.0	2.1423220624233643
50.0	1370.0	2.142491209432301
50.0	1380.0	2.141708154572471
50.0	1390.0	2.138924489308223
50.0	1400.0	2.138901813194861
50.0	1410.0	2.1366952412028244
50.0	1420.0	2.148466811827126
50.0	1430.0	2.1391547632913595
50.0	1440.0	2.13272765827759
50.0	1450.0	2.123312109837286
50.0	1460.0	2.1142881058229848
50.0	1470.0	2.1048496930962055
50.0	1480.0	2.096832638102145
50.0	1490.0	2.0869869048879313
50.0	1500.0	2.076083989655732
50.0	1510.0	2.06676376352569
50.0	1520.0	2.03514158528777
50.0	1530.0	2.03514158528777
50.0	1540.0	2.03514158528777
50.0	1550.0	2.03514158528777
50.0	1560.0	2.03514158528777
50.0	1570.0	2.03514158528777
50.0	1580.0	2.03514158528777
50.0	1590.0	2.03514158528777
50.0	1600.0	2.03514158528777
50.0	1610.0	2.03514158528777
50.0	1620.0	2.03514158528777
50.0	1630.0	2.03514158528777
50.0	1640.0	2.03514158528777
50.0	1650.0	2.03514158528777
50.0	1660.0	2.03514158528777
50.0	1670.0	2.03514158528777
50.0	1680.0	2.03514158528777
50.0	1690.0	2.03514158528777
50.0	1700.0	2.03514158528777
50.0	1710.0	2.03514158528777
50.0	1720.0	2.03514158528777
50.0	1730.0	2.03514158528777
50.0	1740.0	2.03514158528777
50.0	1750.0	2.03514158528777
50.0	1760.0	2.03514158528777
50.0	1770.0	2.03514158528777
50.0	1780.0	2.03514158528777
50.0	1790.0	2.03514158528777
50.0	1800.0	2.03514158528777
50.0	1810.0	2.03514158528777
50.0	1820.0	2.03514158528777
50.0	1830.0	2.03514158528777
50.0	1840.0	2.03514158528777
50.0	1850.0	2.03514158528777
50.0	1860.0	2.03514158528777
60.0	50.0	2.03514158528777
60.0	60.0	2.03514158528777
60.0	70.0	2.03514158528777
60.0	80.0	2.03514158528777
60.0	90.0	2.03514158528777
60.0	100.0	2.03514158528777
60.0	110.0	2.03514158528777
60.0	120.0	2.03514158528777
60.0	130.0	2.03514158528777
60.0	140.0	2.03514158528777
60.0	150.0	2.03514158528777
60.0	160.0	2.03514158528777
60.0	170.0	2.03514158528777
60.0	180.0	2.03514158528777
60.0	190.0	2.03514158528777
60.0	200.0	2.03514158528777
60.0	210.0	2.03514158528777
60.0	220.0	2.03514158528777
60.0	230.0	2.03514158528777
60.0	240.0	2.03514158528777
60.0	250.0	2.03514158528777
60.0	260.0	2.03514158528777
60.0	270.0	2.03514158528777
60.0	280.0	2.03514158528777
60.0	290.0	2.03514158528777
60.0	300.0	2.03514158528777
60.0	310.0	2.03514158528777
60.0	320.0	2.03514158528777
60.0	330.0	2.03514158528777
60.0	340.0	2.03514158528777
60.0	350.0	2.03514158528777
60.0	360.0	2.03514158528777
60.0	370.0	2.03514158528777
60.0	380.0	2.03514158528777
60.0	390.0	2.03514158528777
60.0	400.0	2.03514158528777
60.0	410.0	2.07687315725767
60.0	420.0	2.0913989763816945
60.0	430.0	2.099082724523905
60.0	440.0	2.1118081503926067
60.0	450.0	2.122856890141062
60.0	460.0	2.1380405980360653
60.0	470.0	2.149010483177566
60.0	480.0	2.1557638819158718
60.0	490.0	2.164677393900905
60.0	500.0	2.172690793789526
60.0	510.0	2.163098802596548
60.0	520.0	2.1619307635762754
60.0	530.0	2.1677359112122465
60.0	540.0	2.1654825264854645
60.0	550.0	2.168524933475344
60.0	560.0	2.170473824805048
60.0	570.0	2.178224696613691
60.0	580.0	2.171003555663189
60.0	590.0	2.1733924322415388
60.0	600.0	2.1730238282837435
60.0	610.0	2.1755169647486743
60.0	620.0	2.1864660367415643
60.0	630.0	2.1798867371478607
60.0	640.0	2.183217208779559
60.0	650.0	2.165516168498266
60.0	660.0	2.173661496744801
60.0	670.0	2.186539545681445
60.0	680.0	2.192367957790097
60.0	690.0	2.197631689431247
60.0	700.0	2.1830870847850408
60.0	710.0	2.1788873495654095
60.0	720.0	2.1878172275466037
60.0	730.0	2.191449676787516
60.0	740.0	2.2041341291422403
60.0	750.0	2.2004926794930313
60.0	760.0	2.1970696447436326
60.0	770.0	2.2034904594951557
60.0	780.0	2.2205760668227175
60.0	790.0	2.207692787535921
60.0	800.0	2.210906132637064
60.0	810.0	2.2329377388804454
60.0	820.0	2.2413156671383585
60.0	830.0	2.2345846013845887
60.0	840.0	2.253685189726458
60.0	850.0	2.206085077270846
60.0	860.0	2.216798792663296
60.0	870.0	2.217439638504091
60.0	880.0	2.2154083901124304
60.0	890.0	2.2041133809116262
60.0	900.0	2.1916825850740107
60.0	910.0	2.182472335597585
60.0	920.0	2.1970800150338774
60.0	930.0	2.1995546781688744
60.0	940.0	2.2096876966389134
60.0	950.0	2.2008357659425832
60.0	960.0	2.209626677215957
60.0	970.0	2.21489348152657
60.0	980.0	2.203986614131468
60.0	990.0	2.1987462525047667
60.0	1000.0	2.2020798575474005
60.0	1010.0	2.219849740441407
60.0	1020.0	2.214827572399485
60.0	1030.0	2.2047267164082216
60.0	1040.0	2.2075036229050204
60.0	1050.0	2.194689160590318
60.0	1060.0	2.219155277473669
60.0	1070.0	2.219140071409527
60.0	1080.0	2.216547428111625
60.0	1090.0	2.1960665296117283
60.0	1100.0	2.1866292405794994
60.0	1110.0	2.1792674808314993
60.0	1120.0	2.170993241455128
60.0	1130.0	2.1730661657268597
60.0	1140.0	2.155644004046731
60.0	1150.0	2.152598311314428
60.0	1160.0	2.15332817494457
60.0	1170.0	2.1665437222992496
60.0	1180.0	2.1655055716912592
60.0	1190.0	2.1596653689751864
60.0	1200.0	2.148750076550831
60.0	1210.0	2.1465081152128134
60.0	1220.0	2.197135415697258
60.0	1230.0	2.1691805039343515
60.0	1240.0	2.162128672391894
60.0	1250.0	2.14251489957666
60.0	1260.0	2.1400784533555943
60.0	1270.0	2.144054692563364
60.0	1280.0	2.1472080016151347
60.0	1290.0	2.142434731103587
60.0	1300.0	2.137633814918066
60.0	1310.0	2.138135730617111
60.0	1320.0	2.143562884957811
60.0	1330.0	2.145413808967494
60.0	1340.0	2.14414095922136
60.0	1350.0	2.145530433138557
60.0	1360.0	2.14504331755331
60.0	1370.0	2.1458492217438354
60.0	1380.0	2.1446307759625434
60.0	1390.0	2.140640047185579
60.0	1400.0	2.1391562443297274
60.0	1410.0	2.1373803328650713
60.0	1420.0	2.149958562867259
60.0	1430.0	2.1399814746708166
60.0	1440.0	2.1323958286339537
60.0	1450.0	2.1233518028114426
60.0	1460.0	2.1135586908336306
60.0	1470.0	2.1046141300767642
60.0	1480.0	2.096674700449219
60.0	1490.0	2.0870278772036475
60.0	1500.0	2.0764066280157087
60.0	1510.0	2.06731834051706
60.0	1520.0	2.03514158528777
60.0	1530.0	2.03514158528777
60.0	1540.0	2.03514158528777
60.0	1550.0	2.03514158528777
60.0	1560.0	2.03514158528777
60.0	1570.0	2.03514158528777
60.0	1580.0	2.03514158528777
60.0	1590.0	2.03514158528777
60.0	1600.0	2.03514158528777
60.0	1610.0	2.03514158528777
60.0	1620.0	2.03514158528777
60.0	1630.0	2.03514158528777
60.0	1640.0	2.03514158528777
60.0	1650.0	2.03514158528777
60.0	1660.0	2.03514158528777
60.0	1670.0	2.03514158528777
60.0	1680.0	2.03514158528777
60.0	1690.0	2.03514158528777
60.0	1700.0	2.03514158528777
60.0	1710.0	2.03514158528777
60.0	1720.0	2.03514158528777
60.0	1730.0	2.03514158528777
60.0	1740.0	2.03514158528777
60.0	1750.0	2.03514158528777
60.0	1760.0	2.03514158528777
60.0	1770.0	2.03514158528777
60.0	1780.0	2.03514158528777
60.0	1790.0	2.03514158528777
60.0	1800.0	2.03514158528777
60.0	1810.0	2.03514158528777
60.0	1820.0	2.03514158528777
60.0	1830.0	2.03514158528777
60.0	1840.0	2.03514158528777
60.0	1850.0	2.03514158528777
60.0	1860.0	2.03514158528777
70.0	50.0	2.03514158528777
70.0	60.0	2.03514158528777
70.0	70.0	2.03514158528777
70.0	80.0	2.03514158528777
70.0	90.0	2.03514158528777
70.0	100.0	2.03514158528777
70.0	110.0	2.03514158528777
70.0	120.0	2.03514158528777
70.0	130.0	2.03514158528777
70.0	140.0	2.03514158528777
70.0	150.0	2.03514158528777
70.0	160.0	2.03514158528777
70.0	170.0	2.03514158528777
70.0	180.0	2.03514158528777
70.0	190.0	2.03514158528777
70.0	200.0	2.03514158528777
70.0	210.0	2.03514158528777
70.0	220.0	2.03514158528777
70.0	230.0	2.03514158528777
70.0	240.0	2.03514158528777
70.0	250.0	2.03514158528777
70.0	260.0	2.03514158528777
70.0	270.0	2.03514158528777
70.0	280.0	2.03514158528777
70.0	290.0	2.03514158528777
70.0	300.0	2.03514158528777
70.0	310.0	2.03514158528777
70.0	320.0	2.03514158528777
70.0	330.0	2.03514158528777
70.0	340.0	2.03514158528777
70.0	350.0	2.03514158528777
70.0	360.0	2.03514158528777
70.0	370.0	2.03514158528777
70.0	380.0	2.03514158528777
70.0	390.0	2.03514158528777
70.0	400.0	2.03514158528777
70.0	410.0	2.0773649281890108
70.0	420.0	2.093161872274709
70.0	430.0	2.1011355453531193
70.0	440.0	2.1144532383058587
70.0	450.0	2.1267422414130293
70.0	460.0	2.1430628555667792
70.0	470.0	2.148933397039723
70.0	480.0	2.155441202910996
70.0	490.0	2.1620147364839046
70.0	500.0	2.1752233790337216
70.0	510.0	2.1608990806083352
70.0	520.0	2.1582105077709386
70.0	530.0	2.1620279937064555
70.0	540.0	2.1612179962414038
70.0	550.0	2.165925038653674
70.0	560.0	2.168632973700831
70.0	570.0	2.17984854363911
70.0	580.0	2.1745981907658343
70.0	590.0	2.17610981811264
70.0	600.0	2.1770979927602685
70.0	610.0	2.1897703220131324
70.0	620.0	2.1867985604941946
70.0	630.0	2.1908673987965948
70.0	640.0	2.167470511644408
70.0	650.0	2.1811367056289974
70.0	660.0	2.187686614065973
70.0	670.0	2.1971205055897354
70.0	680.0	2.2119778377203425
70.0	690.0	2.1931795009529824
70.0	700.0	2.1963869443386836
70.0	710.0	2.196060921520301
70.0	720.0	2.202629898535038
70.0	730.0	2.2034502874570894
70.0	740.0	2.212736535656448
70.0	750.0	2.2144120772892837
70.0	760.0	2.1965686119407866
70.0	770.0	2.20025406031825
70.0	780.0	2.2162095355780265
70.0	790.0	2.2012490927991166
70.0	800.0	2.209694288437352
70.0	810.0	2.225043074926696
70.0	820.0	2.2224773301555625
70.0	830.0	2.2371022822842406
70.0	840.0	2.2170620390409317
70.0	850.0	2.209480322741241
70.0	860.0	2.221060283643536
70.0	870.0	2.218271143943909
70.0	880.0	2.2163128643305114
70.0	890.0	2.1894630669996995
70.0	900.0	2.1895583872576174
70.0	910.0	2.191821705851052
70.0	920.0	2.1969410279634056
70.0	930.0	2.2026477236241333
70.0	940.0	2.2101044787646202
70.0	950.0	2.2043994859152516
70.0	960.0	2.2106368423273195
70.0	970.0	2.2207090403874967
70.0	980.0	2.221244537078667
70.0	990.0	2.2113393272141466
70.0	1000.0	2.20992403158199
70.0	1010.0	2.2306464720799415
70.0	1020.0	2.217780432526512
70.0	1030.0	2.211351339150211
70.0	1040.0	2.215256095699475
70.0	1050.0	2.201125062115081
70.0	1060.0	2.217619589033082
70.0	1070.0	2.2117374252071627
70.0	1080.0	2.2131692330576076
70.0	1090.0	2.1932038267602167
70.0	1100.0	2.182055848298339
70.0	1110.0	2.181219155368793
70.0	1120.0	2.1796128299933004
70.0	1130.0	2.1711990662163436
70.0	1140.0	2.1616795807654006
70.0	1150.0	2.153373728696524
70.0	1160.0	2.15602392592522
70.0	1170.0	2.164559196003078
70.0	1180.0	2.1817338709460796
70.0	1190.0	2.1815419221115295
70.0	1200.0	2.172621545254399
70.0	1210.0	2.163527260904078
70.0	1220.0	2.160896727724394
70.0	1230.0	2.187126415005905
70.0	1240.0	2.1705872034862566
70.0	1250.0	2.1677348892144392
70.0	1260.0	2.1499549864370815
70.0	1270.0	2.1300067946840113
70.0	1280.0	2.153957973861085
70.0	1290.0	2.1500471323617285
70.0	1300.0	2.1425518653097226
70.0	1310.0	2.141893428720947
70.0	1320.0	2.1458077954071957
70.0	1330.0	2.146865834297302
70.0	1340.0	2.1466364104866775
70.0	1350.0	2.14750494157127
70.0	1360.0	2.14689669078467
70.0	1370.0	2.1460915453949947
70.0	1380.0	2.14373081764072
70.0	1390.0	2.14117877400116
70.0	1400.0	2.1401827424902873
70.0	1410.0	2.136667677234663
70.0	1420.0	2.148348630221597
70.0	1430.0	2.138611571351979
70.0	1440.0	2.131004291833361
70.0	1450.0	2.1218096682090595
70.0	1460.0	2.11183054985312
70.0	1470.0	2.1028589334933425
70.0	1480.0	2.0958512677818106
70.0	1490.0	2.0860726202334803
70.0	1500.0	2.0756800526539987
70.0	1510.0	2.0675406886048178
70.0	1520.0	2.03514158528777
70.0	1530.0	2.03514158528777
70.0	1540.0	2.03514158528777
70.0	1550.0	2.03514158528777
70.0	1560.0	2.03514158528777
70.0	1570.0	2.03514158528777
70.0	1580.0	2.03514158528777
70.0	1590.0	2.03514158528777
70.0	1600.0	2.03514158528777
70.0	1610.0	2.03514158528777
70.0	1620.0	2.03514158528777
70.0	1630.0	2.03514158528777
70.0	1640.0	2.03514158528777
70.0	1650.0	2.03514158528777
70.0	1660.0	2.03514158528777
70.0	1670.0	2.03514158528777
70.0	1680.0	2.03514158528777
70.0	1690.0	2.03514158528777
70.0	1700.0	2.03514158528777
70.0	1710.0	2.03514158528777
70.0	1720.0	2.03514158528777
70.0	1730.0	2.03514158528777
70.0	1740.0	2.03514158528777
70.0	1750.0	2.03514158528777
70.0	1760.0	2.03514158528777
70.0	1770.0	2.03514158528777
70.0	1780.0	2.03514158528777
70.0	1790.0	2.03514158528777
70.0	1800.0	2.03514158528777
70.0	1810.0	2.03514158528777
70.0	1820.0	2.03514158528777
70.0	1830.0	2.03514158528777
70.0	1840.0	2.03514158528777
70.0	1850.0	2.03514158528777
70.0	1860.0	2.03514158528777
80.0	50.0	2.03514158528777
80.0	60.0	2.03514158528777
80.0	70.0	2.03514158528777
80.0	80.0	2.03514158528777
80.0	90.0	2.03514158528777
80.0	100.0	2.03514158528777
80.0	110.0	2.03514158528777
80.0	120.0	2.03514158528777
80.0	130.0	2.03514158528777
80.0	140.0	2.03514158528777
80.0	150.0	2.03514158528777
80.0	160.0	2.03514158528777
80.0	170.0	2.03514158528777
80.0	180.0	2.03514158528777
80.0	190.0	2.03514158528777
80.0	200.0	2.03514158528777
80.0	210.0	2.03514158528777
80.0	220.0	2.03514158528777
80.0	230.0	2.03514158528777
80.0	240.0	2.03514158528777
80.0	250.0	2.03514158528777
80.0	260.0	2.03514158528777
80.0	270.0	2.03514158528777
80.0	280.0	2.03514158528777
80.0	290.0	2.03514158528777
80.0	300.0	2.03514158528777
80.0	310.0	2.03514158528777
80.0	320.0	2.03514158528777
80.0	330.0	2.03514158528777
80.0	340.0	2.03514158528777
80.0	350.0	2.03514158528777
80.0	360.0	2.03514158528777
80.0	370.0	2.03514158528777
80.0	380.0	2.03514158528777
80.0	390.0	2.03514158528777
80.0	400.0	2.03514158528777
80.0	410.0	2.079097107617652
80.0	420.0	2.0958860987863392
80.0	430.0	2.1045862581425325
80.0	440.0	2.1143256177104868
80.0	450.0	2.1262472263333136
80.0	460.0	2.13901818079559
80.0	470.0	2.1512822158834135
80.0	480.0	2.1556075633554435
80.0	490.0	2.1691924015212884
80.0	500.0	2.176900022683358
80.0	510.0	2.1686276843583827
80.0	520.0	2.1617547916821835
80.0	530.0	2.1735743356274178
80.0	540.0	2.1693172192848102
80.0	550.0	2.179544928296277
80.0	560.0	2.1764661634323565
80.0	570.0	2.1891423982212475
80.0	580.0	2.186009811507431
80.0	590.0	2.188006997610881
80.0	600.0	2.193169986834771
80.0	610.0	2.204323589356883
80.0	620.0	2.183110846664201
80.0	630.0	2.1862346368571455
80.0	640.0	2.19775143605703
80.0	650.0	2.1953652223544746
80.0	660.0	2.206579745081975
80.0	670.0	2.1968388234531004
80.0	680.0	2.1946753190296504
80.0	690.0	2.205277406940471
80.0	700.0	2.2136536565668354
80.0	710.0	2.2014266848248707
80.0	720.0	2.204918597562437
80.0	730.0	2.2133916636273514
80.0	740.0	2.2158611012821035
80.0	750.0	2.208525769863913
80.0	760.0	2.2102305066442574
80.0	770.0	2.2034680752109117
80.0	780.0	2.2095825492522407
80.0	790.0	2.2067288832136405
80.0	800.0	2.2058215626088424
80.0	810.0	2.2176911339147827
80.0	820.0	2.2136648102401333
80.0	830.0	2.198146777600403
80.0	840.0	2.202098468283372
80.0	850.0	2.1847098290252522
80.0	860.0	2.2038087593995765
80.0	870.0	2.1843828804621115
80.0	880.0	2.2060312910570103
80.0	890.0	2.1938742514329905
80.0	900.0	2.1775678677925856
80.0	910.0	2.179145794033579
80.0	920.0	2.1871508398640445
80.0	930.0	2.215769969559957
80.0	940.0	2.225593132817596
80.0	950.0	2.2025122536432793
80.0	960.0	2.2029140881417484
80.0	970.0	2.2229468521593696
80.0	980.0	2.217705802746219
80.0	990.0	2.2170097836341607
80.0	1000.0	2.214325354191319
80.0	1010.0	2.225349793910652
80.0	1020.0	2.218858852324822
80.0	1030.0	2.207000385886143
80.0	1040.0	2.2085751703330785
80.0	1050.0	2.2046705289009427
80.0	1060.0	2.217670872742408
80.0	1070.0	2.1924044019827225
80.0	1080.0	2.191090301037582
80.0	1090.0	2.168037970357248
80.0	1100.0	2.1601449193764757
80.0	1110.0	2.167306955016933
80.0	1120.0	2.1497448137316146
80.0	1130.0	2.1478677081079676
80.0	1140.0	2.1368293431086682
80.0	1150.0	2.132127516366921
80.0	1160.0	2.137419315818921
80.0	1170.0	2.142753231539902
80.0	1180.0	2.184158044966285
80.0	1190.0	2.1829026696624494
80.0	1200.0	2.1754960653498854
80.0	1210.0	2.171911071942765
80.0	1220.0	2.158393049147766
80.0	1230.0	2.186973995923055
80.0	1240.0	2.1870778253867553
80.0	1250.0	2.1754968400383157
80.0	1260.0	2.1812727243826373
80.0	1270.0	2.144477927325815
80.0	1280.0	2.1368160916329435
80.0	1290.0	2.1540258625794553
80.0	1300.0	2.146842812188883
80.0	1310.0	2.1456101542834864
80.0	1320.0	2.147448747096177
80.0	1330.0	2.148060491683222
80.0	1340.0	2.147783870873131
80.0	1350.0	2.1484537034140083
80.0	1360.0	2.147735305761909
80.0	1370.0	2.146913604522959
80.0	1380.0	2.1434139102261756
80.0	1390.0	2.140572132805679
80.0	1400.0	2.139365300386698
80.0	1410.0	2.136447370992329
80.0	1420.0	2.149181017310458
80.0	1430.0	2.138065396451459
80.0	1440.0	2.1294110238310036
80.0	1450.0	2.1191575388641173
80.0	1460.0	2.1087909327240344
80.0	1470.0	2.101240428939732
80.0	1480.0	2.094974793600486
80.0	1490.0	2.0853040012145803
80.0	1500.0	2.07519604390341
80.0	1510.0	2.0673101238455254
80.0	1520.0	2.03514158528777
80.0	1530.0	2.03514158528777
80.0	1540.0	2.03514158528777
80.0	1550.0	2.03514158528777
80.0	1560.0	2.03514158528777
80.0	1570.0	2.03514158528777
80.0	1580.0	2.03514158528777
80.0	1590.0	2.03514158528777
80.0	1600.0	2.03514158528777
80.0	1610.0	2.03514158528777
80.0	1620.0	2.03514158528777
80.0	1630.0	2.03514158528777
80.0	1640.0	2.03514158528777
80.0	1650.0	2.03514158528777
80.0	1660.0	2.03514158528777
80.0	1670.0	2.03514158528777
80.0	1680.0	2.03514158528777
80.0	1690.0	2.03514158528777
80.0	1700.0	2.03514158528777
80.0	1710.0	2.03514158528777
80.0	1720.0	2.03514158528777
80.0	1730.0	2.03514158528777
80.0	1740.0	2.03514158528777
80.0	1750.0	2.03514158528777
80.0	1760.0	2.03514158528777
80.0	1770.0	2.03514158528777
80.0	1780.0	2.03514158528777
80.0	1790.0	2.03514158528777
80.0	1800.0	2.03514158528777
80.0	1810.0	2.03514158528777
80.0	1820.0	2.03514158528777
80.0	1830.0	2.03514158528777
80.0	1840.0	2.03514158528777
80.0	1850.0	2.03514158528777
80.0	1860.0	2.03514158528777
90.0	50.0	2.03514158528777
90.0	60.0	2.03514158528777
90.0	70.0	2.03514158528777
90.0	80.0	2.03514158528777
90.0	90.0	2.03514158528777
90.0	100.0	2.03514158528777
90.0	110.0	2.03514158528777
90.0	120.0	2.03514158528777
90.0	130.0	2.03514158528777
90.0	140.0	2.03514158528777
90.0	150.0	2.03514158528777
90.0	160.0	2.03514158528777
90.0	170.0	2.03514158528777
90.0	180.0	2.03514158528777
90.0	190.0	2.03514158528777
90.0	200.0	2.03514158528777
90.0	210.0	2.03514158528777
90.0	220.0	2.03514158528777
90.0	230.0	2.03514158528777
90.0	240.0	2.03514158528777
90.0	250.0	2.03514158528777
90.0	260.0	2.03514158528777
90.0	270.0	2.03514158528777
90.0	280.0	2.03514158528777
90.0	290.0	2.03514158528777
90.0	300.0	2.03514158528777
90.0	310.0	2.03514158528777
90.0	320.0	2.03514158528777
90.0	330.0	2.03514158528777
90.0	340.0	2.03514158528777
90.0	350.0	2.03514158528777
90.0	360.0	2.03514158528777
90.0	370.0	2.03514158528777
90.0	380.0	2.03514158528777
90.0	390.0	2.03514158528777
90.0	400.0	2.03514158528777
90.0	410.0	2.080534308307347
90.0	420.0	2.098248154352613
90.0	430.0	2.1075938129457197
90.0	440.0	2.123068221681021
90.0	450.0	2.134762126030535
90.0	460.0	2.1474820222919195
90.0	470.0	2.1570344847880456
90.0	480.0	2.1632503035339274
90.0	490.0	2.1744116790841144
90.0	500.0	2.1852036049926724
90.0	510.0	2.1742305511533244
90.0	520.0	2.1645117980059836
90.0	530.0	2.172250300416641
90.0	540.0	2.1700075527869482
90.0	550.0	2.1828638941025793
90.0	560.0	2.178228160771027
90.0	570.0	2.19177782759245
90.0	580.0	2.187442436114115
90.0	590.0	2.1908492693449872
90.0	600.0	2.196215247336811
90.0	610.0	2.1769858540042826
90.0	620.0	2.1958280622789847
90.0	630.0	2.195615554597118
90.0	640.0	2.201545584392071
90.0	650.0	2.2134027856773435
90.0	660.0	2.203997807149774
90.0	670.0	2.211513011452085
90.0	680.0	2.2178195012290565
90.0	690.0	2.2229373050306513
90.0	700.0	2.227973684282958
90.0	710.0	2.2148679158899145
90.0	720.0	2.2177161037497664
90.0	730.0	2.1956087944687757
90.0	740.0	2.205858886223492
90.0	750.0	2.200242248002832
90.0	760.0	2.188517828950667
90.0	770.0	2.1922446732321723
90.0	780.0	2.1956741650519063
90.0	790.0	2.1743138153988775
90.0	800.0	2.1852499356957353
90.0	810.0	2.2038367834280845
90.0	820.0	2.19634888118799
90.0	830.0	2.2081133204613126
90.0	840.0	2.2132452056648457
90.0	850.0	2.1928506877657745
90.0	860.0	2.1916076166415075
90.0	870.0	2.1831979647587767
90.0	880.0	2.2061817513345243
90.0	890.0	2.1960582067045724
90.0	900.0	2.1811720845190616
90.0	910.0	2.1931887646986934
90.0	920.0	2.1808192751022
90.0	930.0	2.2080323320149158
90.0	940.0	2.212185303599717
90.0	950.0	2.195134990263279
90.0	960.0	2.2107809962610805
90.0	970.0	2.2233092954401044
90.0	980.0	2.2211263729970128
90.0	990.0	2.222220448524043
90.0	1000.0	2.219006654791563
90.0	1010.0	2.233429287054319
90.0	1020.0	2.2238704771722455
90.0	1030.0	2.2227445476889787
90.0	1040.0	2.206954130298754
90.0	1050.0	2.206868046402212
90.0	1060.0	2.208182455499141
90.0	1070.0	2.196993936848455
90.0	1080.0	2.1896353563990947
90.0	1090.0	2.1759514533684796
90.0	1100.0	2.1621036622165044
90.0	1110.0	2.1540470525616264
90.0	1120.0	2.153982431387429
90.0	1130.0	2.149537940896129
90.0	1140.0	2.141467030205855
90.0	1150.0	2.1402384776180106
90.0	1160.0	2.151867214114938
90.0	1170.0	2.1540759139146943
90.0	1180.0	2.1667106421722355
90.0	1190.0	2.1847694598031446
90.0	1200.0	2.1963941466838293
90.0	1210.0	2.189127447325524
90.0	1220.0	2.1945377563876294
90.0	1230.0	2.1626432644519857
90.0	1240.0	2.178885700892263
90.0	1250.0	2.2038651982299076
90.0	1260.0	2.1949777466111
90.0	1270.0	2.1820838200083905
90.0	1280.0	2.159489904037429
90.0	1290.0	2.137210924429734
90.0	1300.0	2.153868740703695
90.0	1310.0	2.150042901327383
90.0	1320.0	2.1486027754655876
90.0	1330.0	2.1495249948673916
90.0	1340.0	2.149590000479876
90.0	1350.0	2.148265082836427
90.0	1360.0	2.1478862990170016
90.0	1370.0	2.1447424537490942
90.0	1380.0	2.1432886047020783
90.0	1390.0	2.141307591944611
90.0	1400.0	2.1400190682706977
90.0	1410.0	2.1364470477131157
90.0	1420.0	2.15094474016368
90.0	1430.0	2.139512266761335
90.0	1440.0	2.1301415965155126
90.0	1450.0	2.119526740302688
90.0	1460.0	2.110012664580749
90.0	1470.0	2.1020805780929877
90.0	1480.0	2.0957979137385747
90.0	1490.0	2.0864743118275975
90.0	1500.0	2.0770511086077654
90.0	1510.0	2.0685856526532316
90.0	1520.0	2.03514158528777
90.0	1530.0	2.03514158528777
90.0	1540.0	2.03514158528777
90.0	1550.0	2.03514158528777
90.0	1560.0	2.03514158528777
90.0	1570.0	2.03514158528777
90.0	1580.0	2.03514158528777
90.0	1590.0	2.03514158528777
90.0	1600.0	2.03514158528777
90.0	1610.0	2.03514158528777
90.0	1620.0	2.03514158528777
90.0	1630.0	2.03514158528777
90.0	1640.0	2.03514158528777
90.0	1650.0	2.03514158528777
90.0	1660.0	2.03514158528777
90.0	1670.0	2.03514158528777
90.0	1680.0	2.03514158528777
90.0	1690.0	2.03514158528777
90.0	1700.0	2.03514158528777
90.0	1710.0	2.03514158528777
90.0	1720.0	2.03514158528777
90.0	1730.0	2.03514158528777
90.0	1740.0	2.03514158528777
90.0	1750.0	2.03514158528777
90.0	1760.0	2.03514158528777
90.0	1770.0	2.03514158528777
90.0	1780.0	2.03514158528777
90.0	1790.0	2.03514158528777
90.0	1800.0	2.03514158528777
90.0	1810.0	2.03514158528777
90.0	1820.0	2.03514158528777
90.0	1830.0	2.03514158528777
90.0	1840.0	2.03514158528777
90.0	1850.0	2.03514158528777
90.0	1860.0	2.03514158528777
100.0	50.0	2.03514158528777
100.0	60.0	2.03514158528777
100.0	70.0	2.03514158528777
100.0	80.0	2.03514158528777
100.0	90.0	2.03514158528777
100.0	100.0	2.03514158528777
100.0	110.0	2.03514158528777
100.0	120.0	2.03514158528777
100.0	130.0	2.03514158528777
100.0	140.0	2.03514158528777
100.0	150.0	2.03514158528777
100.0	160.0	2.03514158528777
100.0	170.0	2.03514158528777
100.0	180.0	2.03514158528777
100.0	190.0	2.03514158528777
100.0	200.0	2.03514158528777
100.0	210.0	2.03514158528777
100.0	220.0	2.03514158528777
100.0	230.0	2.03514158528777
100.0	240.0	2.03514158528777
100.0	250.0	2.03514158528777
100.0	260.0	2.03514158528777
100.0	270.0	2.03514158528777
100.0	280.0	2.03514158528777
100.0	290.0	2.03514158528777
100.0	300.0	2.03514158528777
100.0	310.0	2.03514158528777
100.0	320.0	2.03514158528777
100.0	330.0	2.03514158528777
100.0	340.0	2.03514158528777
100.0	350.0	2.03514158528777
100.0	360.0	2.03514158528777
100.0	370.0	2.03514158528777
100.0	380.0	2.03514158528777
100.0	390.0	2.03514158528777
100.0	400.0	2.03514158528777
100.0	410.0	2.0812201143014235
100.0	420.0	2.0988799859063065
100.0	430.0	2.106012472136366
100.0	440.0	2.122068906509665
100.0	450.0	2.131582854294778
100.0	460.0	2.1486032951071863
100.0	470.0	2.1575788150238053
100.0	480.0	2.1642705064983683
100.0	490.0	2.177033797321634
100.0	500.0	2.1886848508007497
100.0	510.0	2.180667023232948
100.0	520.0	2.1751833319226463
100.0	530.0	2.1855540116078704
100.0	540.0	2.180687744858578
100.0	550.0	2.189409891066752
100.0	560.0	2.190340583328854
100.0	570.0	2.2027653322183935
100.0	580.0	2.2004620126430168
100.0	590.0	2.1782568652444696
100.0	600.0	2.187836846044517
100.0	610.0	2.207620236039324
100.0	620.0	2.228940352669976
100.0	630.0	2.2260067182624614
100.0	640.0	2.2223032849823303
100.0	650.0	2.2353817811393832
100.0	660.0	2.2139629932989866
100.0	670.0	2.224705945815614
100.0	680.0	2.2355209396297693
100.0	690.0	2.233296360625527
100.0	700.0	2.225664551859867
100.0	710.0	2.2171194615360115
100.0	720.0	2.199778550506271
100.0	730.0	2.1880182023682524
100.0	740.0	2.208008465234634
100.0	750.0	2.2023196521660515
100.0	760.0	2.2126668831252485
100.0	770.0	2.1921389871335104
100.0	780.0	2.189730782658438
100.0	790.0	2.1942289805485284
100.0	800.0	2.1968924512207604
100.0	810.0	2.2156046605009796
100.0	820.0	2.206265774464879
100.0	830.0	2.2126294691033808
100.0	840.0	2.2082324336338477
100.0	850.0	2.1910868507245413
100.0	860.0	2.206392144651076
100.0	870.0	2.19351217798025
100.0	880.0	2.221188610149793
100.0	890.0	2.217140077434188
100.0	900.0	2.210135329514968
100.0	910.0	2.2082069889139992
100.0	920.0	2.1906703424310834
100.0	930.0	2.216808060587059
100.0	940.0	2.2186558059178325
100.0	950.0	2.197398033542468
100.0	960.0	2.203106210081566
100.0	970.0	2.2060323541241504
100.0	980.0	2.210091427789266
100.0	990.0	2.2123652746201294
100.0	1000.0	2.2205387835756287
100.0	1010.0	2.227963610582313
100.0	1020.0	2.22212957855648
100.0	1030.0	2.2116826387833926
100.0	1040.0	2.210696623917884
100.0	1050.0	2.202995467091348
100.0	1060.0	2.2062941382025443
100.0	1070.0	2.1919740390730222
100.0	1080.0	2.191456967904095
100.0	1090.0	2.156206959533532
100.0	1100.0	2.1406390898027983
100.0	1110.0	2.128682079268514
100.0	1120.0	2.1361819440986376
100.0	1130.0	2.1385143566136287
100.0	1140.0	2.1129132797789296
100.0	1150.0	2.1278555083303874
100.0	1160.0	2.1486039114646203
100.0	1170.0	2.1494913873659054
100.0	1180.0	2.1568887850990413
100.0	1190.0	2.173017467964284
100.0	1200.0	2.1950155603291117
100.0	1210.0	2.211933034362167
100.0	1220.0	2.2147969457451473
100.0	1230.0	2.1986835074724085
100.0	1240.0	2.1951102561343414
100.0	1250.0	2.1782037292430867
100.0	1260.0	2.231403690797228
100.0	1270.0	2.1995315504144584
100.0	1280.0	2.1908863521600477
100.0	1290.0	2.1512403444893846
100.0	1300.0	2.120398818558067
100.0	1310.0	2.1522991199699493
100.0	1320.0	2.149317807805063
100.0	1330.0	2.1486846695650277
100.0	1340.0	2.147167292552181
100.0	1350.0	2.1461049285847893
100.0	1360.0	2.145132415529852
100.0	1370.0	2.143169275297303
100.0	1380.0	2.1392388136343152
100.0	1390.0	2.1368265455308793
100.0	1400.0	2.136252611004722
100.0	1410.0	2.1339766905421804
100.0	1420.0	2.150541939066437
100.0	1430.0	2.1391513894813943
100.0	1440.0	2.129468020047826
100.0	1450.0	2.1195838574242667
100.0	1460.0	2.109726177222211
100.0	1470.0	2.1021106514375134
100.0	1480.0	2.096727909679152
100.0	1490.0	2.087383775152768
100.0	1500.0	2.077621560038902
100.0	1510.0	2.0692110840116515
100.0	1520.0	2.03514158528777
100.0	1530.0	2.03514158528777
100.0	1540.0	2.03514158528777
100.0	1550.0	2.03514158528777
100.0	1560.0	2.03514158528777
100.0	1570.0	2.03514158528777
100.0	1580.0	2.03514158528777
100.0	1590.0	2.03514158528777
100.0	1600.0	2.03514158528777
100.0	1610.0	2.03514158528777
100.0	1620.0	2.03514158528777
100.0	1630.0	2.03514158528777
100.0	1640.0	2.03514158528777
100.0	1650.0	2.03514158528777
100.0	1660.0	2.03514158528777
100.0	1670.0	2.03514158528777
100.0	1680.0	2.03514158528777
100.0	1690.0	2.03514158528777
100.0	1700.0	2.03514158528777
100.0	1710.0	2.03514158528777
100.0	1720.0	2.03514158528777
100.0	1730.0	2.03514158528777
100.0	1740.0	2.03514158528777
100.0	1750.0	2.03514158528777
100.0	1760.0	2.03514158528777
100.0	1770.0	2.03514158528777
100.0	1780.0	2.03514158528777
100.0	1790.0	2.03514158528777
100.0	1800.0	2.03514158528777
100.0	1810.0	2.03514158528777
100.0	1820.0	2.03514158528777
100.0	1830.0	2.03514158528777
100.0	1840.0	2.03514158528777
100.0	1850.0	2.03514158528777
100.0	1860.0	2.03514158528777
110.0	50.0	2.03514158528777
110.0	60.0	2.03514158528777
110.0	70.0	2.03514158528777
110.0	80.0	2.03514158528777
110.0	90.0	2.03514158528777
110.0	100.0	2.03514158528777
110.0	110.0	2.03514158528777
110.0	120.0	2.03514158528777
110.0	130.0	2.03514158528777
110.0	140.0	2.03514158528777
110.0	150.0	2.03514158528777
110.0	160.0	2.03514158528777
110.0	170.0	2.03514158528777
110.0	180.0	2.03514158528777
110.0	190.0	2.03514158528777
110.0	200.0	2.03514158528777
110.0	210.0	2.03514158528777
110.0	220.0	2.03514158528777
110.0	230.0	2.03514158528777
110.0	240.0	2.03514158528777
110.0	250.0	2.03514158528777
110.0	260.0	2.03514158528777
110.0	270.0	2.03514158528777
110.0	280.0	2.03514158528777
110.0	290.0	2.03514158528777
110.0	300.0	2.03514158528777
110.0	310.0	2.03514158528777
110.0	320.0	2.03514158528777
110.0	330.0	2.03514158528777
110.0	340.0	2.03514158528777
110.0	350.0	2.03514158528777
110.0	360.0	2.03514158528777
110.0	370.0	2.03514158528777
110.0	380.0	2.03514158528777
110.0	390.0	2.03514158528777
110.0	400.0	2.03514158528777
110.0	410.0	2.0813759684103563
110.0	420.0	2.099473267405399
110.0	430.0	2.1103894868976387
110.0	440.0	2.1261949031662972
110.0	450.0	2.1401906812660147
110.0	460.0	2.1547563981868367
110.0	470.0	2.16285911817804
110.0	480.0	2.169510350669154
110.0	490.0	2.182594921709873
110.0	500.0	2.194395202665164
110.0	510.0	2.1819584917459185
110.0	520.0	2.1725286888914144
110.0	530.0	2.1811285317382265
110.0	540.0	2.177559756643646
110.0	550.0	2.1889063269404385
110.0	560.0	2.185232231174845
110.0	570.0	2.2014649570271874
110.0	580.0	2.202396420481912
110.0	590.0	2.1808914947918336
110.0	600.0	2.2005486789029365
110.0	610.0	2.2311059431491738
110.0	620.0	2.2338896407415203
110.0	630.0	2.249581908695038
110.0	640.0	2.2450021581827655
110.0	650.0	2.2200974590744544
110.0	660.0	2.229215664836467
110.0	670.0	2.242045033223938
110.0	680.0	2.2409181001971152
110.0	690.0	2.23574577273166
110.0	700.0	2.220045489716173
110.0	710.0	2.203693299544136
110.0	720.0	2.2030110164418457
110.0	730.0	2.194306770550756
110.0	740.0	2.2149952791446026
110.0	750.0	2.200699421447653
110.0	760.0	2.2010757444896827
110.0	770.0	2.1952339335123763
110.0	780.0	2.2120792508786
110.0	790.0	2.199675386842274
110.0	800.0	2.206100896641367
110.0	810.0	2.217835704428035
110.0	820.0	2.2159480996461536
110.0	830.0	2.2299069920472925
110.0	840.0	2.2114918147235456
110.0	850.0	2.193798343592567
110.0	860.0	2.20136402818153
110.0	870.0	2.1892264865655995
110.0	880.0	2.2149549560009336
110.0	890.0	2.2153271550886378
110.0	900.0	2.203767220911582
110.0	910.0	2.2062792951151446
110.0	920.0	2.1856394443252287
110.0	930.0	2.2161789467871578
110.0	940.0	2.2135305945670516
110.0	950.0	2.2003043164373195
110.0	960.0	2.196435937239718
110.0	970.0	2.210532574876003
110.0	980.0	2.2114627774985314
110.0	990.0	2.2202465146820898
110.0	1000.0	2.2239587187791123
110.0	1010.0	2.233331707992111
110.0	1020.0	2.2271013973836493
110.0	1030.0	2.213928252119983
110.0	1040.0	2.20949174855127
110.0	1050.0	2.213160860576675
110.0	1060.0	2.207502102427341
110.0	1070.0	2.212965298331388
110.0	1080.0	2.211636047945511
110.0	1090.0	2.171377247748196
110.0	1100.0	2.1362223575488857
110.0	1110.0	2.136026600334216
110.0	1120.0	2.1449787491536942
110.0	1130.0	2.1536389182219398
110.0	1140.0	2.1392336596770996
110.0	1150.0	2.1300355168271343
110.0	1160.0	2.147343016115328
110.0	1170.0	2.160770153288464
110.0	1180.0	2.1788049243503376
110.0	1190.0	2.1922739338394646
110.0	1200.0	2.1959581786421998
110.0	1210.0	2.215242792869683
110.0	1220.0	2.2435431801942847
110.0	1230.0	2.222435562543997
110.0	1240.0	2.211679646538042
110.0	1250.0	2.1968535513003067
110.0	1260.0	2.214499049287664
110.0	1270.0	2.2249001233946473
110.0	1280.0	2.2164772180177654
110.0	1290.0	2.1930298619589683
110.0	1300.0	2.1511201701401754
110.0	1310.0	2.1305073116712427
110.0	1320.0	2.1547504300844977
110.0	1330.0	2.1509548086738386
110.0	1340.0	2.149160720837668
110.0	1350.0	2.1471446829877108
110.0	1360.0	2.144907315350125
110.0	1370.0	2.142506459613821
110.0	1380.0	2.1374641394170424
110.0	1390.0	2.1363366111735473
110.0	1400.0	2.1368767084461124
110.0	1410.0	2.1336340223220436
110.0	1420.0	2.147604863395028
110.0	1430.0	2.136305142943333
110.0	1440.0	2.1274887023875855
110.0	1450.0	2.1175804073051228
110.0	1460.0	2.107234513916027
110.0	1470.0	2.0993903651524093
110.0	1480.0	2.0950144290885775
110.0	1490.0	2.0852918969224477
110.0	1500.0	2.074810504390722
110.0	1510.0	2.0679028142677938
110.0	1520.0	2.03514158528777
110.0	1530.0	2.03514158528777
110.0	1540.0	2.03514158528777
110.0	1550.0	2.03514158528777
110.0	1560.0	2.03514158528777
110.0	1570.0	2.03514158528777
110.0	1580.0	2.03514158528777
110.0	1590.0	2.03514158528777
110.0	1600.0	2.03514158528777
110.0	1610.0	2.03514158528777
110.0	1620.0	2.03514158528777
110.0	1630.0	2.03514158528777
110.0	1640.0	2.03514158528777
110.0	1650.0	2.03514158528777
110.0	1660.0	2.03514158528777
110.0	1670.0	2.03514158528777
110.0	1680.0	2.03514158528777
110.0	1690.0	2.03514158528777
110.0	1700.0	2.03514158528777
110.0	1710.0	2.03514158528777
110.0	1720.0	2.03514158528777
110.0	1730.0	2.03514158528777
110.0	1740.0	2.03514158528777
110.0	1750.0	2.03514158528777
110.0	1760.0	2.03514158528777
110.0	1770.0	2.03514158528777
110.0	1780.0	2.03514158528777
110.0	1790.0	2.03514158528777
110.0	1800.0	2.03514158528777
110.0	1810.0	2.03514158528777
110.0	1820.0	2.03514158528777
110.0	1830.0	2.03514158528777
110.0	1840.0	2.03514158528777
110.0	1850.0	2.03514158528777
110.0	1860.0	2.03514158528777
120.0	50.0	2.03514158528777
120.0	60.0	2.03514158528777
120.0	70.0	2.03514158528777
120.0	80.0	2.03514158528777
120.0	90.0	2.03514158528777
120.0	100.0	2.03514158528777
120.0	110.0	2.03514158528777
120.0	120.0	2.03514158528777
120.0	130.0	2.03514158528777
120.0	140.0	2.03514158528777
120.0	150.0	2.03514158528777
120.0	160.0	2.03514158528777
120.0	170.0	2.03514158528777
120.0	180.0	2.03514158528777
120.0	190.0	2.03514158528777
120.0	200.0	2.03514158528777
120.0	210.0	2.03514158528777
120.0	220.0	2.03514158528777
120.0	230.0	2.03514158528777
120.0	240.0	2.03514158528777
120.0	250.0	2.03514158528777
120.0	260.0	2.03514158528777
120.0	270.0	2.03514158528777
120.0	280.0	2.03514158528777
120.0	290.0	2.03514158528777
120.0	300.0	2.03514158528777
120.0	310.0	2.03514158528777
120.0	320.0	2.03514158528777
120.0	330.0	2.03514158528777
120.0	340.0	2.03514158528777
120.0	350.0	2.03514158528777
120.0	360.0	2.03514158528777
120.0	370.0	2.03514158528777
120.0	380.0	2.03514158528777
120.0	390.0	2.03514158528777
120.0	400.0	2.03514158528777
120.0	410.0	2.0821012871670863
120.0	420.0	2.097878917956853
120.0	430.0	2.104821682072152
120.0	440.0	2.1180411199681464
120.0	450.0	2.1270923242943476
120.0	460.0	2.1440541452078126
120.0	470.0	2.152615280788286
120.0	480.0	2.1600787096128773
120.0	490.0	2.1721429787663005
120.0	500.0	2.183615944703381
120.0	510.0	2.173696719757656
120.0	520.0	2.170279054389783
120.0	530.0	2.182695139310511
120.0	540.0	2.1807174155920617
120.0	550.0	2.1902104838114673
120.0	560.0	2.188142756684911
120.0	570.0	2.201211188420801
120.0	580.0	2.175412807363463
120.0	590.0	2.1976331976984356
120.0	600.0	2.2213994554447822
120.0	610.0	2.2325051622791023
120.0	620.0	2.259642243046424
120.0	630.0	2.2475370489348565
120.0	640.0	2.2430037808641985
120.0	650.0	2.2425362236221376
120.0	660.0	2.2545628010008962
120.0	670.0	2.2639573486870965
120.0	680.0	2.261100197503156
120.0	690.0	2.2401199023192744
120.0	700.0	2.2331730407596244
120.0	710.0	2.22266703295052
120.0	720.0	2.2177423507507648
120.0	730.0	2.202121569146458
120.0	740.0	2.2271328197718074
120.0	750.0	2.209395502674093
120.0	760.0	2.194177379395667
120.0	770.0	2.194988687408811
120.0	780.0	2.2001479771877537
120.0	790.0	2.188309332842891
120.0	800.0	2.2043011243964963
120.0	810.0	2.2136782521054794
120.0	820.0	2.2067443654610823
120.0	830.0	2.2290809474178768
120.0	840.0	2.2099322840183673
120.0	850.0	2.1900991315310674
120.0	860.0	2.193108084975245
120.0	870.0	2.188084958873167
120.0	880.0	2.2133902017602773
120.0	890.0	2.206567092188033
120.0	900.0	2.1937631534355027
120.0	910.0	2.1954539800347166
120.0	920.0	2.1746912280277666
120.0	930.0	2.193059886123909
120.0	940.0	2.1999947677831795
120.0	950.0	2.181188046393297
120.0	960.0	2.178095844106746
120.0	970.0	2.1930167563900196
120.0	980.0	2.205936101317926
120.0	990.0	2.2110078279261134
120.0	1000.0	2.227460607529685
120.0	1010.0	2.2375753837743773
120.0	1020.0	2.235494383575659
120.0	1030.0	2.224784055432779
120.0	1040.0	2.221687032143851
120.0	1050.0	2.219609133534095
120.0	1060.0	2.220302042097623
120.0	1070.0	2.224962910102239
120.0	1080.0	2.2152674976739073
120.0	1090.0	2.1841231223192743
120.0	1100.0	2.1675279261970415
120.0	1110.0	2.1475801087395405
120.0	1120.0	2.1473740173503386
120.0	1130.0	2.151630372841845
120.0	1140.0	2.1544082208791973
120.0	1150.0	2.1638804344051734
120.0	1160.0	2.1670381764994575
120.0	1170.0	2.16573208762113
120.0	1180.0	2.1929139167253497
120.0	1190.0	2.2085691680337867
120.0	1200.0	2.219161273742303
120.0	1210.0	2.2438325595735336
120.0	1220.0	2.2495562420279067
120.0	1230.0	2.261874320419037
120.0	1240.0	2.2486566564667645
120.0	1250.0	2.234906010811204
120.0	1260.0	2.244995748653872
120.0	1270.0	2.2231331720980205
120.0	1280.0	2.242350846686176
120.0	1290.0	2.2259789153461482
120.0	1300.0	2.177288434142051
120.0	1310.0	2.1376251291998196
120.0	1320.0	2.120891501752384
120.0	1330.0	2.1493904939559823
120.0	1340.0	2.1470648859251917
120.0	1350.0	2.1441129373201075
120.0	1360.0	2.1401666645007076
120.0	1370.0	2.1378215590177843
120.0	1380.0	2.133109235312316
120.0	1390.0	2.131751899501832
120.0	1400.0	2.1321382023119253
120.0	1410.0	2.128658174114372
120.0	1420.0	2.1444407760281807
120.0	1430.0	2.1322240372010355
120.0	1440.0	2.1228966702360306
120.0	1450.0	2.113229048300942
120.0	1460.0	2.1043585847929194
120.0	1470.0	2.0965847275307787
120.0	1480.0	2.0919233355303297
120.0	1490.0	2.082932109540387
120.0	1500.0	2.0734858712517537
120.0	1510.0	2.067178573392877
120.0	1520.0	2.03514158528777
120.0	1530.0	2.03514158528777
120.0	1540.0	2.03514158528777
120.0	1550.0	2.03514158528777
120.0	1560.0	2.03514158528777
120.0	1570.0	2.03514158528777
120.0	1580.0	2.03514158528777
120.0	1590.0	2.03514158528777
120.0	1600.0	2.03514158528777
120.0	1610.0	2.03514158528777
120.0	1620.0	2.03514158528777
120.0	1630.0	2.03514158528777
120.0	1640.0	2.03514158528777
120.0	1650.0	2.03514158528777
120.0	1660.0	2.03514158528777
120.0	1670.0	2.03514158528777
120.0	1680.0	2.03514158528777
120.0	1690.0	2.03514158528777
120.0	1700.0	2.03514158528777
120.0	1710.0	2.03514158528777
120.0	1720.0	2.03514158528777
120.0	1730.0	2.03514158528777
120.0	1740.0	2.03514158528777
120.0	1750.0	2.03514158528777
120.0	1760.0	2.03514158528777
120.0	1770.0	2.03514158528777
120.0	1780.0	2.03514158528777
120.0	1790.0	2.03514158528777
120.0	1800.0	2.03514158528777
120.0	1810.0	2.03514158528777
120.0	1820.0	2.03514158528777
120.0	1830.0	2.03514158528777
120.0	1840.0	2.03514158528777
120.0	1850.0	2.03514158528777
120.0	1860.0	2.03514158528777
130.0	50.0	2.03514158528777
130.0	60.0	2.03514158528777
130.0	70.0	2.03514158528777
130.0	80.0	2.03514158528777
130.0	90.0	2.03514158528777
130.0	100.0	2.03514158528777
130.0	110.0	2.03514158528777
130.0	120.0	2.03514158528777
130.0	130.0	2.03514158528777
130.0	140.0	2.03514158528777
130.0	150.0	2.03514158528777
130.0	160.0	2.03514158528777
130.0	170.0	2.03514158528777
130.0	180.0	2.03514158528777
130.0	190.0	2.03514158528777
130.0	200.0	2.03514158528777
130.0	210.0	2.03514158528777
130.0	220.0	2.03514158528777
130.0	230.0	2.03514158528777
130.0	240.0	2.03514158528777
130.0	250.0	2.03514158528777
130.0	260.0	2.03514158528777
130.0	270.0	2.03514158528777
130.0	280.0	2.03514158528777
130.0	290.0	2.03514158528777
130.0	300.0	2.03514158528777
130.0	310.0	2.03514158528777
130.0	320.0	2.03514158528777
130.0	330.0	2.03514158528777
130.0	340.0	2.03514158528777
130.0	350.0	2.03514158528777
130.0	360.0	2.03514158528777
130.0	370.0	2.03514158528777
130.0	380.0	2.03514158528777
130.0	390.0	2.03514158528777
130.0	400.0	2.03514158528777
130.0	410.0	2.078047233214133
130.0	420.0	2.0930395922030867
130.0	430.0	2.1024315685319173
130.0	440.0	2.116957750817312
130.0	450.0	2.1285519073703245
130.0	460.0	2.140891869850714
130.0	470.0	2.1532713402516475
130.0	480.0	2.1544664062450667
130.0	490.0	2.1686649625477634
130.0	500.0	2.1763579148687455
130.0	510.0	2.169587289521008
130.0	520.0	2.1619254821900453
130.0	530.0	2.1749021132602304
130.0	540.0	2.1730923600382464
130.0	550.0	2.1828462971554785
130.0	560.0	2.18195855315946
130.0	570.0	2.200507425673531
130.0	580.0	2.181297465299038
130.0	590.0	2.2101651158917854
130.0	600.0	2.2222930858578214
130.0	610.0	2.24555961777354
130.0	620.0	2.24744390075971
130.0	630.0	2.237736060250397
130.0	640.0	2.2464245438579304
130.0	650.0	2.26644114035704
130.0	660.0	2.264010284408816
130.0	670.0	2.2564112296357717
130.0	680.0	2.2548924480918373
130.0	690.0	2.2427600510675836
130.0	700.0	2.2394614905227934
130.0	710.0	2.223447933935888
130.0	720.0	2.2221768940719513
130.0	730.0	2.223628148154426
130.0	740.0	2.219971386117787
130.0	750.0	2.205417372918512
130.0	760.0	2.2009996137335994
130.0	770.0	2.1974992652949252
130.0	780.0	2.228452996906942
130.0	790.0	2.2196540434030805
130.0	800.0	2.2155813341722363
130.0	810.0	2.227374627073324
130.0	820.0	2.211864599390773
130.0	830.0	2.2301214188788037
130.0	840.0	2.226417667307404
130.0	850.0	2.1784710653085195
130.0	860.0	2.183953292894205
130.0	870.0	2.1681260920111307
130.0	880.0	2.2124676561068384
130.0	890.0	2.211411878059506
130.0	900.0	2.1814270546788035
130.0	910.0	2.182392341956565
130.0	920.0	2.1541819225595393
130.0	930.0	2.214009537445691
130.0	940.0	2.2174136702986105
130.0	950.0	2.1853267471836944
130.0	960.0	2.18667951321003
130.0	970.0	2.204700575845308
130.0	980.0	2.2004156540930704
130.0	990.0	2.210702981604197
130.0	1000.0	2.2202565540674613
130.0	1010.0	2.2217436271354267
130.0	1020.0	2.2232143997240694
130.0	1030.0	2.213653158081441
130.0	1040.0	2.206729844365196
130.0	1050.0	2.2056219986345784
130.0	1060.0	2.2209553525706376
130.0	1070.0	2.2163612377382074
130.0	1080.0	2.2042377821001944
130.0	1090.0	2.1800122447295456
130.0	1100.0	2.1637216998201514
130.0	1110.0	2.168964669358033
130.0	1120.0	2.1606297801410803
130.0	1130.0	2.161312155662017
130.0	1140.0	2.147525387967503
130.0	1150.0	2.1675188921145008
130.0	1160.0	2.2000241384773154
130.0	1170.0	2.1823164150727177
130.0	1180.0	2.2032135021533588
130.0	1190.0	2.2249991354681264
130.0	1200.0	2.2378978996986145
130.0	1210.0	2.2366381977904983
130.0	1220.0	2.246129366130434
130.0	1230.0	2.2421871452819606
130.0	1240.0	2.256804279512149
130.0	1250.0	2.2458065570645935
130.0	1260.0	2.241023672060598
130.0	1270.0	2.2227559832060475
130.0	1280.0	2.218276625012026
130.0	1290.0	2.197992598692053
130.0	1300.0	2.203257767420936
130.0	1310.0	2.1614103710160437
130.0	1320.0	2.130166401519176
130.0	1330.0	2.1490890340859488
130.0	1340.0	2.145524765842107
130.0	1350.0	2.1426744778374345
130.0	1360.0	2.1372612146134857
130.0	1370.0	2.132737447597853
130.0	1380.0	2.128275734507328
130.0	1390.0	2.1268569004431686
130.0	1400.0	2.1264258273158476
130.0	1410.0	2.123949325396248
130.0	1420.0	2.1398306847371473
130.0	1430.0	2.1298103416391467
130.0	1440.0	2.1191491505886146
130.0	1450.0	2.1096938208561538
130.0	1460.0	2.101591192118054
130.0	1470.0	2.0952264728519023
130.0	1480.0	2.0900897890293852
130.0	1490.0	2.081604514689849
130.0	1500.0	2.0736093664083524
130.0	1510.0	2.066419456599419
130.0	1520.0	2.03514158528777
130.0	1530.0	2.03514158528777
130.0	1540.0	2.03514158528777
130.0	1550.0	2.03514158528777
130.0	1560.0	2.03514158528777
130.0	1570.0	2.03514158528777
130.0	1580.0	2.03514158528777
130.0	1590.0	2.03514158528777
130.0	1600.0	2.03514158528777
130.0	1610.0	2.03514158528777
130.0	1620.0	2.03514158528777
130.0	1630.0	2.03514158528777
130.0	1640.0	2.03514158528777
130.0	1650.0	2.03514158528777
130.0	1660.0	2.03514158528777
130.0	1670.0	2.03514158528777
130.0	1680.0	2.03514158528777
130.0	1690.0	2.03514158528777
130.0	1700.0	2.03514158528777
130.0	1710.0	2.03514158528777
130.0	1720.0	2.03514158528777
130.0	1730.0	2.03514158528777
130.0	1740.0	2.03514158528777
130.0	1750.0	2.03514158528777
130.0	1760.0	2.03514158528777
130.0	1770.0	2.03514158528777
130.0	1780.0	2.03514158528777
130.0	1790.0	2.03514158528777
130.0	1800.0	2.03514158528777
130.0	1810.0	2.03514158528777
130.0	1820.0	2.03514158528777
130.0	1830.0	2.03514158528777
130.0	1840.0	2.03514158528777
130.0	1850.0	2.03514158528777
130.0	1860.0	2.03514158528777
140.0	50.0	2.03514158528777
140.0	60.0	2.03514158528777
140.0	70.0	2.03514158528777
140.0	80.0	2.03514158528777
140.0	90.0	2.03514158528777
140.0	100.0	2.03514158528777
140.0	110.0	2.03514158528777
140.0	120.0	2.03514158528777
140.0	130.0	2.03514158528777
140.0	140.0	2.03514158528777
140.0	150.0	2.03514158528777
140.0	160.0	2.03514158528777
140.0	170.0	2.03514158528777
140.0	180.0	2.03514158528777
140.0	190.0	2.03514158528777
140.0	200.0	2.03514158528777
140.0	210.0	2.03514158528777
140.0	220.0	2.03514158528777
140.0	230.0	2.03514158528777
140.0	240.0	2.03514158528777
140.0	250.0	2.03514158528777
140.0	260.0	2.03514158528777
140.0	270.0	2.03514158528777
140.0	280.0	2.03514158528777
140.0	290.0	2.03514158528777
140.0	300.0	2.03514158528777
140.0	310.0	2.03514158528777
140.0	320.0	2.03514158528777
140.0	330.0	2.03514158528777
140.0	340.0	2.03514158528777
140.0	350.0	2.03514158528777
140.0	360.0	2.03514158528777
140.0	370.0	2.03514158528777
140.0	380.0	2.03514158528777
140.0	390.0	2.03514158528777
140.0	400.0	2.03514158528777
140.0	410.0	2.075357839658068
140.0	420.0	2.0891824557318746
140.0	430.0	2.0967177781780206
140.0	440.0	2.1099890930330707
140.0	450.0	2.121967746456521
140.0	460.0	2.1367861627177214
140.0	470.0	2.1435703962225854
140.0	480.0	2.1512031026029446
140.0	490.0	2.164039068293683
140.0	500.0	2.1792602208086116
140.0	510.0	2.1696001403700365
140.0	520.0	2.1666187311885197
140.0	530.0	2.1776890560962774
140.0	540.0	2.1777615180465006
140.0	550.0	2.187756174912283
140.0	560.0	2.186800793519684
140.0	570.0	2.204608927960643
140.0	580.0	2.197493803469228
140.0	590.0	2.2089275028790847
140.0	600.0	2.239584061740033
140.0	610.0	2.2340524649986406
140.0	620.0	2.246673530998837
140.0	630.0	2.246520849235195
140.0	640.0	2.2588301049901807
140.0	650.0	2.2439712216918446
140.0	660.0	2.2402982670733405
140.0	670.0	2.246384654310322
140.0	680.0	2.2456788926917786
140.0	690.0	2.2371950236914144
140.0	700.0	2.214219311652425
140.0	710.0	2.218021866885294
140.0	720.0	2.205331034742555
140.0	730.0	2.2082006622095673
140.0	740.0	2.1988516159238687
140.0	750.0	2.1788786004700627
140.0	760.0	2.18440770253755
140.0	770.0	2.1767409183813675
140.0	780.0	2.2076163725706794
140.0	790.0	2.188550688479689
140.0	800.0	2.203862624067239
140.0	810.0	2.2158810197324024
140.0	820.0	2.212652205039511
140.0	830.0	2.2316171771264917
140.0	840.0	2.206823840633586
140.0	850.0	2.18614200374882
140.0	860.0	2.1924142126513697
140.0	870.0	2.177109959277895
140.0	880.0	2.2191261000677858
140.0	890.0	2.2141380121410044
140.0	900.0	2.1876200735726568
140.0	910.0	2.185103170095657
140.0	920.0	2.147122347772856
140.0	930.0	2.21463901156182
140.0	940.0	2.2135805039205763
140.0	950.0	2.175224555804866
140.0	960.0	2.20265532383976
140.0	970.0	2.1959237456852034
140.0	980.0	2.2001996226302696
140.0	990.0	2.2062859953476144
140.0	1000.0	2.2179287749260284
140.0	1010.0	2.2272167881798106
140.0	1020.0	2.2220053924437306
140.0	1030.0	2.2054324353388224
140.0	1040.0	2.203159331874364
140.0	1050.0	2.1987457968370525
140.0	1060.0	2.199469092116859
140.0	1070.0	2.204627942859386
140.0	1080.0	2.1936090765498504
140.0	1090.0	2.1712073182209988
140.0	1100.0	2.1602157707965937
140.0	1110.0	2.1538080830578723
140.0	1120.0	2.153824200552339
140.0	1130.0	2.1594312000642435
140.0	1140.0	2.1525097156776307
140.0	1150.0	2.1657943035185783
140.0	1160.0	2.197204088771376
140.0	1170.0	2.191211228836818
140.0	1180.0	2.1930638756199485
140.0	1190.0	2.221530387983505
140.0	1200.0	2.2314172752952186
140.0	1210.0	2.2370811316182366
140.0	1220.0	2.24517262254677
140.0	1230.0	2.240053305265367
140.0	1240.0	2.2407331906483163
140.0	1250.0	2.257611212164759
140.0	1260.0	2.247213101053964
140.0	1270.0	2.232272646660253
140.0	1280.0	2.2167575320253823
140.0	1290.0	2.2102016847949817
140.0	1300.0	2.218380944244925
140.0	1310.0	2.199970297038758
140.0	1320.0	2.148228693593096
140.0	1330.0	2.12222064265937
140.0	1340.0	2.144527097706006
140.0	1350.0	2.1372313964882244
140.0	1360.0	2.1310055852077667
140.0	1370.0	2.1265831345024857
140.0	1380.0	2.121125820737445
140.0	1390.0	2.1191401747821974
140.0	1400.0	2.1197652054516163
140.0	1410.0	2.1183999826486017
140.0	1420.0	2.1345050271451735
140.0	1430.0	2.124570403539929
140.0	1440.0	2.1148888212313706
140.0	1450.0	2.107118677803142
140.0	1460.0	2.0999489720186313
140.0	1470.0	2.093734984939768
140.0	1480.0	2.0885481849480065
140.0	1490.0	2.0803653978524426
140.0	1500.0	2.0718832241246092
140.0	1510.0	2.065014053881233
140.0	1520.0	2.03514158528777
140.0	1530.0	2.03514158528777
140.0	1540.0	2.03514158528777
140.0	1550.0	2.03514158528777
140.0	1560.0	2.03514158528777
140.0	1570.0	2.03514158528777
140.0	1580.0	2.03514158528777
140.0	1590.0	2.03514158528777
140.0	1600.0	2.03514158528777
140.0	1610.0	2.03514158528777
140.0	1620.0	2.03514158528777
140.0	1630.0	2.03514158528777
140.0	1640.0	2.03514158528777
140.0	1650.0	2.03514158528777
140.0	1660.0	2.03514158528777
140.0	1670.0	2.03514158528777
140.0	1680.0	2.03514158528777
140.0	1690.0	2.03514158528777
140.0	1700.0	2.03514158528777
140.0	1710.0	2.03514158528777
140.0	1720.0	2.03514158528777
140.0	1730.0	2.03514158528777
140.0	1740.0	2.03514158528777
140.0	1750.0	2.03514158528777
140.0	1760.0	2.03514158528777
140.0	1770.0	2.03514158528777
140.0	1780.0	2.03514158528777
140.0	1790.0	2.03514158528777
140.0	1800.0	2.03514158528777
140.0	1810.0	2.03514158528777
140.0	1820.0	2.03514158528777
140.0	1830.0	2.03514158528777
140.0	1840.0	2.03514158528777
140.0	1850.0	2.03514158528777
140.0	1860.0	2.03514158528777
150.0	50.0	2.03514158528777
150.0	60.0	2.03514158528777
150.0	70.0	2.03514158528777
150.0	80.0	2.03514158528777
150.0	90.0	2.03514158528777
150.0	100.0	2.03514158528777
150.0	110.0	2.03514158528777
150.0	120.0	2.03514158528777
150.0	130.0	2.03514158528777
150.0	140.0	2.03514158528777
150.0	150.0	2.03514158528777
150.0	160.0	2.03514158528777
150.0	170.0	2.03514158528777
150.0	180.0	2.03514158528777
150.0	190.0	2.03514158528777
150.0	200.0	2.03514158528777
150.0	210.0	2.03514158528777
150.0	220.0	2.03514158528777
150.0	230.0	2.03514158528777
150.0	240.0	2.03514158528777
150.0	250.0	2.03514158528777
150.0	260.0	2.03514158528777
150.0	270.0	2.03514158528777
150.0	280.0	2.03514158528777
150.0	290.0	2.03514158528777
150.0	300.0	2.03514158528777
150.0	310.0	2.03514158528777
150.0	320.0	2.03514158528777
150.0	330.0	2.03514158528777
150.0	340.0	2.03514158528777
150.0	350.0	2.03514158528777
150.0	360.0	2.03514158528777
150.0	370.0	2.03514158528777
150.0	380.0	2.03514158528777
150.0	390.0	2.03514158528777
150.0	400.0	2.03514158528777
150.0	410.0	2.0726141662692075
150.0	420.0	2.0855634750784002
150.0	430.0	2.0966688301051626
150.0	440.0	2.1095397399871225
150.0	450.0	2.124163330712104
150.0	460.0	2.132289458005716
150.0	470.0	2.141972522422843
150.0	480.0	2.146184345704325
150.0	490.0	2.163179592735066
150.0	500.0	2.1750326368941746
150.0	510.0	2.165655177280712
150.0	520.0	2.158869078376226
150.0	530.0	2.171056809758454
150.0	540.0	2.171097212729267
150.0	550.0	2.1829509606446584
150.0	560.0	2.183335417187984
150.0	570.0	2.2000141713383106
150.0	580.0	2.1980183615529176
150.0	590.0	2.1974512798027894
150.0	600.0	2.2200089198008857
150.0	610.0	2.2380056700412383
150.0	620.0	2.2566845458404408
150.0	630.0	2.258960438739495
150.0	640.0	2.2500687506819363
150.0	650.0	2.2462522946785795
150.0	660.0	2.249898700539688
150.0	670.0	2.2547969679751256
150.0	680.0	2.2508638458204064
150.0	690.0	2.243137306276974
150.0	700.0	2.222020257894312
150.0	710.0	2.210399691304565
150.0	720.0	2.21174098254303
150.0	730.0	2.193077830094429
150.0	740.0	2.206069032012921
150.0	750.0	2.1922845776939957
150.0	760.0	2.182556331745366
150.0	770.0	2.1946598976427727
150.0	780.0	2.155065701062239
150.0	790.0	2.185864623192458
150.0	800.0	2.222437150120438
150.0	810.0	2.233244923967502
150.0	820.0	2.223343603230527
150.0	830.0	2.223247861994533
150.0	840.0	2.2108097464378194
150.0	850.0	2.187828336635444
150.0	860.0	2.193813571738914
150.0	870.0	2.199922821746625
150.0	880.0	2.223927632553455
150.0	890.0	2.2133892242847186
150.0	900.0	2.196910994785768
150.0	910.0	2.2012880609211716
150.0	920.0	2.179098825448051
150.0	930.0	2.2248078945029466
150.0	940.0	2.232936607281287
150.0	950.0	2.215380740377496
150.0	960.0	2.200630777755325
150.0	970.0	2.2220197791206306
150.0	980.0	2.206422689811444
150.0	990.0	2.212020540988145
150.0	1000.0	2.2241259420332695
150.0	1010.0	2.23154387881573
150.0	1020.0	2.2301608898949326
150.0	1030.0	2.1984094839276436
150.0	1040.0	2.1927730927715188
150.0	1050.0	2.1893227377190017
150.0	1060.0	2.193170603712236
150.0	1070.0	2.187895339458456
150.0	1080.0	2.1831759795817227
150.0	1090.0	2.1650658943921033
150.0	1100.0	2.1515537411669
150.0	1110.0	2.133868835386956
150.0	1120.0	2.1376058939198077
150.0	1130.0	2.1543958825176026
150.0	1140.0	2.15584814645164
150.0	1150.0	2.1701804380042287
150.0	1160.0	2.1863629307672467
150.0	1170.0	2.1891448093598664
150.0	1180.0	2.199023128887577
150.0	1190.0	2.2158766770946445
150.0	1200.0	2.222863808265267
150.0	1210.0	2.23992759474544
150.0	1220.0	2.2526519864111827
150.0	1230.0	2.2486724622432606
150.0	1240.0	2.2467199014182446
150.0	1250.0	2.235310014838638
150.0	1260.0	2.2624408197511596
150.0	1270.0	2.2396512042414907
150.0	1280.0	2.224273543230119
150.0	1290.0	2.2195578748326885
150.0	1300.0	2.2119554326818838
150.0	1310.0	2.2035613270854753
150.0	1320.0	2.181172249844863
150.0	1330.0	2.1303802663150355
150.0	1340.0	2.146686293629217
150.0	1350.0	2.136177918189503
150.0	1360.0	2.129501607328315
150.0	1370.0	2.1235979732908024
150.0	1380.0	2.1176471431178956
150.0	1390.0	2.1164399199170854
150.0	1400.0	2.1171826332272388
150.0	1410.0	2.1154867409168814
150.0	1420.0	2.1311932186791305
150.0	1430.0	2.120917847378982
150.0	1440.0	2.112214557563334
150.0	1450.0	2.104925414504982
150.0	1460.0	2.0979240680365443
150.0	1470.0	2.091877342312114
150.0	1480.0	2.0869364977556017
150.0	1490.0	2.0790806107273916
150.0	1500.0	2.070942500915559
150.0	1510.0	2.0641848137290832
150.0	1520.0	2.03514158528777
150.0	1530.0	2.03514158528777
150.0	1540.0	2.03514158528777
150.0	1550.0	2.03514158528777
150.0	1560.0	2.03514158528777
150.0	1570.0	2.03514158528777
150.0	1580.0	2.03514158528777
150.0	1590.0	2.03514158528777
150.0	1600.0	2.03514158528777
150.0	1610.0	2.03514158528777
150.0	1620.0	2.03514158528777
150.0	1630.0	2.03514158528777
150.0	1640.0	2.03514158528777
150.0	1650.0	2.03514158528777
150.0	1660.0	2.03514158528777
150.0	1670.0	2.03514158528777
150.0	1680.0	2.03514158528777
150.0	1690.0	2.03514158528777
150.0	1700.0	2.03514158528777
150.0	1710.0	2.03514158528777
150.0	1720.0	2.03514158528777
150.0	1730.0	2.03514158528777
150.0	1740.0	2.03514158528777
150.0	1750.0	2.03514158528777
150.0	1760.0	2.03514158528777
150.0	1770.0	2.03514158528777
150.0	1780.0	2.03514158528777
150.0	1790.0	2.03514158528777
150.0	1800.0	2.03514158528777
150.0	1810.0	2.03514158528777
150.0	1820.0	2.03514158528777
150.0	1830.0	2.03514158528777
150.0	1840.0	2.03514158528777
[truncated: 15,836 more rows]
