# Supplementary material for: Characterizing Visual Neurosurgical Expertise in Brain MRI Visualization Using Eye-Tracking and 3D Fractal Dimension Analysis
Source: J Eye Mov Res. 2026 Jun 2;19(3):62. doi: 10.3390/jemr19030062 (PMC13301434; doi:10.3390/jemr19030062)
Supplement: Supplementary file 1 [file jemr-19-00062-s001.zip › jemr-4253847-supplementary/Supplementary files/4_3DFDmapsCalculation/3DFD_Stimuli_BRN40/3DFDs_BRAIN_25_PATH_Transv sinus meningioma.png_Heatmap_100_10.csv]

50.0	50.0	2.03514158528777
50.0	60.0	2.03514158528777
50.0	70.0	2.03514158528777
50.0	80.0	2.03514158528777
50.0	90.0	2.03514158528777
50.0	100.0	2.03514158528777
50.0	110.0	2.03514158528777
50.0	120.0	2.03514158528777
50.0	130.0	2.03514158528777
50.0	140.0	2.03514158528777
50.0	150.0	2.03514158528777
50.0	160.0	2.03514158528777
50.0	170.0	2.03514158528777
50.0	180.0	2.03514158528777
50.0	190.0	2.03514158528777
50.0	200.0	2.03514158528777
50.0	210.0	2.03514158528777
50.0	220.0	2.03514158528777
50.0	230.0	2.03514158528777
50.0	240.0	2.03514158528777
50.0	250.0	2.03514158528777
50.0	260.0	2.03514158528777
50.0	270.0	2.03514158528777
50.0	280.0	2.03514158528777
50.0	290.0	2.03514158528777
50.0	300.0	2.03514158528777
50.0	310.0	2.03514158528777
50.0	320.0	2.03514158528777
50.0	330.0	2.03514158528777
50.0	340.0	2.03514158528777
50.0	350.0	2.03514158528777
50.0	360.0	2.03514158528777
50.0	370.0	2.03514158528777
50.0	380.0	2.03514158528777
50.0	390.0	2.03514158528777
50.0	400.0	2.03514158528777
50.0	410.0	2.03514158528777
50.0	420.0	2.03514158528777
50.0	430.0	2.03514158528777
50.0	440.0	2.03514158528777
50.0	450.0	2.03514158528777
50.0	460.0	2.03514158528777
50.0	470.0	2.03514158528777
50.0	480.0	2.03514158528777
50.0	490.0	2.03514158528777
50.0	500.0	2.03514158528777
50.0	510.0	2.03514158528777
50.0	520.0	2.03514158528777
50.0	530.0	2.03514158528777
50.0	540.0	2.03514158528777
50.0	550.0	2.03514158528777
50.0	560.0	2.0353171446042566
50.0	570.0	2.0354549119698215
50.0	580.0	2.035479944339935
50.0	590.0	2.035479944339935
50.0	600.0	2.035479944339935
50.0	610.0	2.035479944339935
50.0	620.0	2.035479944339935
50.0	630.0	2.035479944339935
50.0	640.0	2.035479944339935
50.0	650.0	2.0355425034274104
50.0	660.0	2.0354298746052195
50.0	670.0	2.0352920797343095
50.0	680.0	2.0352670098568986
50.0	690.0	2.0352670098568986
50.0	700.0	2.0352670098568986
50.0	710.0	2.0352670098568986
50.0	720.0	2.0352670098568986
50.0	730.0	2.0352670098568986
50.0	740.0	2.035691566442683
50.0	750.0	2.035629001117078
50.0	760.0	2.0362443059257327
50.0	770.0	2.0379841634273066
50.0	780.0	2.0386738301871588
50.0	790.0	2.0291872227794103
50.0	800.0	2.051792641920236
50.0	810.0	2.137782549084067
50.0	820.0	2.1586057206443736
50.0	830.0	2.1759825783959417
50.0	840.0	2.211371338317934
50.0	850.0	2.21555446195366
50.0	860.0	2.2335516006310794
50.0	870.0	2.219373975874244
50.0	880.0	2.2393272665984747
50.0	890.0	2.2584445085762366
50.0	900.0	2.248387592974929
50.0	910.0	2.2614928852886758
50.0	920.0	2.2587921139169578
50.0	930.0	2.2746747290372085
50.0	940.0	2.257570374558659
50.0	950.0	2.236412541607078
50.0	960.0	2.2396867882763254
50.0	970.0	2.2263775581674157
50.0	980.0	2.217274538207723
50.0	990.0	2.1823317662396913
50.0	1000.0	2.170790413460255
50.0	1010.0	2.146276281483716
50.0	1020.0	2.153889632071997
50.0	1030.0	2.1114989986408434
50.0	1040.0	2.092753945059844
50.0	1050.0	2.1112498482570365
50.0	1060.0	2.1043753161095675
50.0	1070.0	2.0897177501127566
50.0	1080.0	2.0936288310268023
50.0	1090.0	2.097033622067035
50.0	1100.0	2.103513023970044
50.0	1110.0	2.096316996599132
50.0	1120.0	2.10216819398928
50.0	1130.0	2.0838673320472076
50.0	1140.0	2.0557441712447795
50.0	1150.0	2.0657476773546892
50.0	1160.0	2.0427475890136644
50.0	1170.0	2.0640226179763226
50.0	1180.0	2.0550860527312462
50.0	1190.0	2.049774625657805
50.0	1200.0	2.0449892251367774
50.0	1210.0	2.0420800053428474
50.0	1220.0	2.038976982163815
50.0	1230.0	2.0370425147584124
50.0	1240.0	2.0355049717175544
50.0	1250.0	2.0354549119698215
50.0	1260.0	2.0353547325245507
50.0	1270.0	2.0352920797343095
50.0	1280.0	2.0352920797343095
50.0	1290.0	2.0352920797343095
50.0	1300.0	2.035216855071672
50.0	1310.0	2.03514158528777
50.0	1320.0	2.03514158528777
50.0	1330.0	2.03514158528777
50.0	1340.0	2.03514158528777
50.0	1350.0	2.03514158528777
50.0	1360.0	2.03514158528777
50.0	1370.0	2.03514158528777
50.0	1380.0	2.03514158528777
50.0	1390.0	2.03514158528777
50.0	1400.0	2.03514158528777
50.0	1410.0	2.03514158528777
50.0	1420.0	2.03514158528777
50.0	1430.0	2.03514158528777
50.0	1440.0	2.03514158528777
50.0	1450.0	2.03514158528777
50.0	1460.0	2.03514158528777
50.0	1470.0	2.03514158528777
50.0	1480.0	2.03514158528777
50.0	1490.0	2.03514158528777
50.0	1500.0	2.03514158528777
50.0	1510.0	2.03514158528777
50.0	1520.0	2.03514158528777
50.0	1530.0	2.03514158528777
50.0	1540.0	2.03514158528777
50.0	1550.0	2.03514158528777
50.0	1560.0	2.03514158528777
50.0	1570.0	2.03514158528777
50.0	1580.0	2.03514158528777
50.0	1590.0	2.03514158528777
50.0	1600.0	2.03514158528777
50.0	1610.0	2.03514158528777
50.0	1620.0	2.03514158528777
50.0	1630.0	2.03514158528777
50.0	1640.0	2.03514158528777
50.0	1650.0	2.03514158528777
50.0	1660.0	2.03514158528777
50.0	1670.0	2.03514158528777
50.0	1680.0	2.03514158528777
50.0	1690.0	2.03514158528777
50.0	1700.0	2.03514158528777
50.0	1710.0	2.03514158528777
50.0	1720.0	2.03514158528777
50.0	1730.0	2.03514158528777
50.0	1740.0	2.03514158528777
50.0	1750.0	2.03514158528777
50.0	1760.0	2.03514158528777
50.0	1770.0	2.03514158528777
50.0	1780.0	2.03514158528777
50.0	1790.0	2.03514158528777
50.0	1800.0	2.03514158528777
50.0	1810.0	2.03514158528777
50.0	1820.0	2.03514158528777
50.0	1830.0	2.03514158528777
50.0	1840.0	2.03514158528777
50.0	1850.0	2.03514158528777
50.0	1860.0	2.03514158528777
60.0	50.0	2.03514158528777
60.0	60.0	2.03514158528777
60.0	70.0	2.03514158528777
60.0	80.0	2.03514158528777
60.0	90.0	2.03514158528777
60.0	100.0	2.03514158528777
60.0	110.0	2.03514158528777
60.0	120.0	2.03514158528777
60.0	130.0	2.03514158528777
60.0	140.0	2.03514158528777
60.0	150.0	2.03514158528777
60.0	160.0	2.03514158528777
60.0	170.0	2.03514158528777
60.0	180.0	2.03514158528777
60.0	190.0	2.03514158528777
60.0	200.0	2.03514158528777
60.0	210.0	2.03514158528777
60.0	220.0	2.03514158528777
60.0	230.0	2.03514158528777
60.0	240.0	2.03514158528777
60.0	250.0	2.03514158528777
60.0	260.0	2.03514158528777
60.0	270.0	2.03514158528777
60.0	280.0	2.03514158528777
60.0	290.0	2.03514158528777
60.0	300.0	2.03514158528777
60.0	310.0	2.03514158528777
60.0	320.0	2.03514158528777
60.0	330.0	2.03514158528777
60.0	340.0	2.03514158528777
60.0	350.0	2.03514158528777
60.0	360.0	2.03514158528777
60.0	370.0	2.03514158528777
60.0	380.0	2.03514158528777
60.0	390.0	2.03514158528777
60.0	400.0	2.03514158528777
60.0	410.0	2.03514158528777
60.0	420.0	2.03514158528777
60.0	430.0	2.03514158528777
60.0	440.0	2.03514158528777
60.0	450.0	2.03514158528777
60.0	460.0	2.03514158528777
60.0	470.0	2.03514158528777
60.0	480.0	2.03514158528777
60.0	490.0	2.03514158528777
60.0	500.0	2.03514158528777
60.0	510.0	2.03514158528777
60.0	520.0	2.03514158528777
60.0	530.0	2.03514158528777
60.0	540.0	2.03514158528777
60.0	550.0	2.03514158528777
60.0	560.0	2.0353672593297487
60.0	570.0	2.0355925282520566
60.0	580.0	2.035667528117404
60.0	590.0	2.0358173935065933
60.0	600.0	2.0358922591373116
60.0	610.0	2.0358922591373116
60.0	620.0	2.0358922591373116
60.0	630.0	2.0358922591373116
60.0	640.0	2.0358922591373116
60.0	650.0	2.0360667721080747
60.0	660.0	2.0363297827549305
60.0	670.0	2.0360594399292866
60.0	680.0	2.036030766082153
60.0	690.0	2.035834842983838
60.0	700.0	2.035806035062245
60.0	710.0	2.035759887916822
60.0	720.0	2.035759887916822
60.0	730.0	2.035759887916822
60.0	740.0	2.036588796426756
60.0	750.0	2.0364145603783816
60.0	760.0	2.0389471887183603
60.0	770.0	2.044822959762281
60.0	780.0	2.058162203858211
60.0	790.0	2.0289076759116296
60.0	800.0	2.126383150234897
60.0	810.0	2.1505640476426
60.0	820.0	2.1673108317576983
60.0	830.0	2.2051572428703046
60.0	840.0	2.2105825828873886
60.0	850.0	2.2296555218993
60.0	860.0	2.242432219524108
60.0	870.0	2.2347820759246955
60.0	880.0	2.2538371268383877
60.0	890.0	2.2661155661870924
60.0	900.0	2.2605322162250396
60.0	910.0	2.2745921637074416
60.0	920.0	2.2766850740262705
60.0	930.0	2.2801055515039477
60.0	940.0	2.2760810829132736
60.0	950.0	2.2530875380682978
60.0	960.0	2.241806282574091
60.0	970.0	2.2572468647458335
60.0	980.0	2.2506060644569716
60.0	990.0	2.2275562651664242
60.0	1000.0	2.209397101091166
60.0	1010.0	2.19751544839777
60.0	1020.0	2.1960713025464123
60.0	1030.0	2.1967325989104336
60.0	1040.0	2.1767727266112225
60.0	1050.0	2.1958696806482036
60.0	1060.0	2.1827401540743496
60.0	1070.0	2.1640706517225325
60.0	1080.0	2.1656307469985063
60.0	1090.0	2.1533072463904634
60.0	1100.0	2.145310453435363
60.0	1110.0	2.1347946100366206
60.0	1120.0	2.1313197715306735
60.0	1130.0	2.124376010595246
60.0	1140.0	2.1142418231709548
60.0	1150.0	2.112280039078612
60.0	1160.0	2.0799647144558877
60.0	1170.0	2.0453616618194204
60.0	1180.0	2.044008805144443
60.0	1190.0	2.0653548081067172
60.0	1200.0	2.0569359284344837
60.0	1210.0	2.0514094768584266
60.0	1220.0	2.0458063017112904
60.0	1230.0	2.0412346433444997
60.0	1240.0	2.036638426469331
60.0	1250.0	2.0360755877214793
60.0	1260.0	2.0357281093922426
60.0	1270.0	2.0355800239153456
60.0	1280.0	2.0355800239153456
60.0	1290.0	2.0354423939119566
60.0	1300.0	2.0355174835348
60.0	1310.0	2.0354423939119566
60.0	1320.0	2.0352920797343095
60.0	1330.0	2.0352920797343095
60.0	1340.0	2.0352920797343095
60.0	1350.0	2.0352920797343095
60.0	1360.0	2.0352920797343095
60.0	1370.0	2.0352920797343095
60.0	1380.0	2.0352920797343095
60.0	1390.0	2.0352920797343095
60.0	1400.0	2.03514158528777
60.0	1410.0	2.03514158528777
60.0	1420.0	2.03514158528777
60.0	1430.0	2.03514158528777
60.0	1440.0	2.03514158528777
60.0	1450.0	2.03514158528777
60.0	1460.0	2.03514158528777
60.0	1470.0	2.03514158528777
60.0	1480.0	2.03514158528777
60.0	1490.0	2.03514158528777
60.0	1500.0	2.03514158528777
60.0	1510.0	2.03514158528777
60.0	1520.0	2.03514158528777
60.0	1530.0	2.03514158528777
60.0	1540.0	2.03514158528777
60.0	1550.0	2.03514158528777
60.0	1560.0	2.03514158528777
60.0	1570.0	2.03514158528777
60.0	1580.0	2.03514158528777
60.0	1590.0	2.03514158528777
60.0	1600.0	2.03514158528777
60.0	1610.0	2.03514158528777
60.0	1620.0	2.03514158528777
60.0	1630.0	2.03514158528777
60.0	1640.0	2.03514158528777
60.0	1650.0	2.03514158528777
60.0	1660.0	2.03514158528777
60.0	1670.0	2.03514158528777
60.0	1680.0	2.03514158528777
60.0	1690.0	2.03514158528777
60.0	1700.0	2.03514158528777
60.0	1710.0	2.03514158528777
60.0	1720.0	2.03514158528777
60.0	1730.0	2.03514158528777
60.0	1740.0	2.03514158528777
60.0	1750.0	2.03514158528777
60.0	1760.0	2.03514158528777
60.0	1770.0	2.03514158528777
60.0	1780.0	2.03514158528777
60.0	1790.0	2.03514158528777
60.0	1800.0	2.03514158528777
60.0	1810.0	2.03514158528777
60.0	1820.0	2.03514158528777
60.0	1830.0	2.03514158528777
60.0	1840.0	2.03514158528777
60.0	1850.0	2.03514158528777
60.0	1860.0	2.03514158528777
70.0	50.0	2.03514158528777
70.0	60.0	2.03514158528777
70.0	70.0	2.03514158528777
70.0	80.0	2.03514158528777
70.0	90.0	2.03514158528777
70.0	100.0	2.03514158528777
70.0	110.0	2.03514158528777
70.0	120.0	2.03514158528777
70.0	130.0	2.03514158528777
70.0	140.0	2.03514158528777
70.0	150.0	2.03514158528777
70.0	160.0	2.03514158528777
70.0	170.0	2.03514158528777
70.0	180.0	2.03514158528777
70.0	190.0	2.03514158528777
70.0	200.0	2.03514158528777
70.0	210.0	2.03514158528777
70.0	220.0	2.03514158528777
70.0	230.0	2.03514158528777
70.0	240.0	2.03514158528777
70.0	250.0	2.03514158528777
70.0	260.0	2.03514158528777
70.0	270.0	2.03514158528777
70.0	280.0	2.03514158528777
70.0	290.0	2.03514158528777
70.0	300.0	2.03514158528777
70.0	310.0	2.03514158528777
70.0	320.0	2.03514158528777
70.0	330.0	2.03514158528777
70.0	340.0	2.03514158528777
70.0	350.0	2.03514158528777
70.0	360.0	2.03514158528777
70.0	370.0	2.03514158528777
70.0	380.0	2.03514158528777
70.0	390.0	2.03514158528777
70.0	400.0	2.03514158528777
70.0	410.0	2.03514158528777
70.0	420.0	2.03514158528777
70.0	430.0	2.03514158528777
70.0	440.0	2.03514158528777
70.0	450.0	2.03514158528777
70.0	460.0	2.03514158528777
70.0	470.0	2.03514158528777
70.0	480.0	2.03514158528777
70.0	490.0	2.03514158528777
70.0	500.0	2.03514158528777
70.0	510.0	2.03514158528777
70.0	520.0	2.03514158528777
70.0	530.0	2.03514158528777
70.0	540.0	2.03514158528777
70.0	550.0	2.03514158528777
70.0	560.0	2.0353672593297487
70.0	570.0	2.0355925282520566
70.0	580.0	2.035667528117404
70.0	590.0	2.0358173935065933
70.0	600.0	2.036104136190817
70.0	610.0	2.0362410427236775
70.0	620.0	2.0362410427236775
70.0	630.0	2.0362410427236775
70.0	640.0	2.0364150716563274
70.0	650.0	2.0365888595754402
70.0	660.0	2.0368974788950505
70.0	670.0	2.0366280886108576
70.0	680.0	2.0369530269935505
70.0	690.0	2.0370562683785582
70.0	700.0	2.0369605059786116
70.0	710.0	2.0378254064605037
70.0	720.0	2.0399094077428326
70.0	730.0	2.0425975276799613
70.0	740.0	2.044583571424218
70.0	750.0	2.0448672378656494
70.0	760.0	2.0510160066397316
70.0	770.0	2.0419905357727166
70.0	780.0	2.0501347641408407
70.0	790.0	2.10950641193885
70.0	800.0	2.1853698194963727
70.0	810.0	2.1779467721211216
70.0	820.0	2.1871261679045157
70.0	830.0	2.2143379720286096
70.0	840.0	2.230434906564669
70.0	850.0	2.247087397309394
70.0	860.0	2.2593345468207624
70.0	870.0	2.250546175891577
70.0	880.0	2.2651624381876267
70.0	890.0	2.2744470712782614
70.0	900.0	2.272450016215593
70.0	910.0	2.285864121501613
70.0	920.0	2.2862862058561735
70.0	930.0	2.2873485800886524
70.0	940.0	2.286155718801541
70.0	950.0	2.2585122968730555
70.0	960.0	2.2501915172199123
70.0	970.0	2.240361144695763
70.0	980.0	2.2612490276244026
70.0	990.0	2.2403347988221247
70.0	1000.0	2.2072328110348365
70.0	1010.0	2.2111639760714814
70.0	1020.0	2.1943996405169193
70.0	1030.0	2.1892550664940438
70.0	1040.0	2.1948722367045446
70.0	1050.0	2.1740442754818745
70.0	1060.0	2.193486412097979
70.0	1070.0	2.181781227112297
70.0	1080.0	2.184941340478602
70.0	1090.0	2.172169923076999
70.0	1100.0	2.163685966701184
70.0	1110.0	2.15433931992913
70.0	1120.0	2.1551077010046
70.0	1130.0	2.1549110465440213
70.0	1140.0	2.133827398728396
70.0	1150.0	2.1409263554201785
70.0	1160.0	2.1240861556433224
70.0	1170.0	2.0892811748444857
70.0	1180.0	2.090764051271419
70.0	1190.0	2.0655300813710507
70.0	1200.0	2.0789950340615646
70.0	1210.0	2.067742115395835
70.0	1220.0	2.056077232784277
70.0	1230.0	2.0463219326042275
70.0	1240.0	2.0392982855033965
70.0	1250.0	2.0378544522415987
70.0	1260.0	2.037309620493109
70.0	1270.0	2.0358423536799153
70.0	1280.0	2.0358423536799153
70.0	1290.0	2.035529994104669
70.0	1300.0	2.0355174835348
70.0	1310.0	2.0354423939119566
70.0	1320.0	2.0352920797343095
70.0	1330.0	2.0352920797343095
70.0	1340.0	2.0352920797343095
70.0	1350.0	2.0366945989113905
70.0	1360.0	2.0369025321975025
70.0	1370.0	2.0369188251194865
70.0	1380.0	2.036840184219397
70.0	1390.0	2.036840184219397
70.0	1400.0	2.036690750119015
70.0	1410.0	2.036730081657737
70.0	1420.0	2.036769391019104
70.0	1430.0	2.036690750119015
70.0	1440.0	2.036690750119015
70.0	1450.0	2.0353738908371004
70.0	1460.0	2.03514158528777
70.0	1470.0	2.03514158528777
70.0	1480.0	2.03514158528777
70.0	1490.0	2.03514158528777
70.0	1500.0	2.03514158528777
70.0	1510.0	2.03514158528777
70.0	1520.0	2.03514158528777
70.0	1530.0	2.03514158528777
70.0	1540.0	2.03514158528777
70.0	1550.0	2.03514158528777
70.0	1560.0	2.03514158528777
70.0	1570.0	2.03514158528777
70.0	1580.0	2.03514158528777
70.0	1590.0	2.03514158528777
70.0	1600.0	2.03514158528777
70.0	1610.0	2.03514158528777
70.0	1620.0	2.03514158528777
70.0	1630.0	2.03514158528777
70.0	1640.0	2.03514158528777
70.0	1650.0	2.03514158528777
70.0	1660.0	2.03514158528777
70.0	1670.0	2.03514158528777
70.0	1680.0	2.03514158528777
70.0	1690.0	2.03514158528777
70.0	1700.0	2.03514158528777
70.0	1710.0	2.03514158528777
70.0	1720.0	2.03514158528777
70.0	1730.0	2.03514158528777
70.0	1740.0	2.03514158528777
70.0	1750.0	2.03514158528777
70.0	1760.0	2.03514158528777
70.0	1770.0	2.03514158528777
70.0	1780.0	2.03514158528777
70.0	1790.0	2.03514158528777
70.0	1800.0	2.03514158528777
70.0	1810.0	2.03514158528777
70.0	1820.0	2.03514158528777
70.0	1830.0	2.03514158528777
70.0	1840.0	2.03514158528777
70.0	1850.0	2.03514158528777
70.0	1860.0	2.03514158528777
80.0	50.0	2.03514158528777
80.0	60.0	2.03514158528777
80.0	70.0	2.03514158528777
80.0	80.0	2.03514158528777
80.0	90.0	2.03514158528777
80.0	100.0	2.03514158528777
80.0	110.0	2.03514158528777
80.0	120.0	2.03514158528777
80.0	130.0	2.03514158528777
80.0	140.0	2.03514158528777
80.0	150.0	2.03514158528777
80.0	160.0	2.03514158528777
80.0	170.0	2.03514158528777
80.0	180.0	2.03514158528777
80.0	190.0	2.03514158528777
80.0	200.0	2.03514158528777
80.0	210.0	2.03514158528777
80.0	220.0	2.03514158528777
80.0	230.0	2.03514158528777
80.0	240.0	2.03514158528777
80.0	250.0	2.03514158528777
80.0	260.0	2.03514158528777
80.0	270.0	2.03514158528777
80.0	280.0	2.03514158528777
80.0	290.0	2.03514158528777
80.0	300.0	2.03514158528777
80.0	310.0	2.03514158528777
80.0	320.0	2.03514158528777
80.0	330.0	2.03514158528777
80.0	340.0	2.03514158528777
80.0	350.0	2.03514158528777
80.0	360.0	2.03514158528777
80.0	370.0	2.03514158528777
80.0	380.0	2.03514158528777
80.0	390.0	2.03514158528777
80.0	400.0	2.03514158528777
80.0	410.0	2.03514158528777
80.0	420.0	2.03514158528777
80.0	430.0	2.03514158528777
80.0	440.0	2.03514158528777
80.0	450.0	2.03514158528777
80.0	460.0	2.03514158528777
80.0	470.0	2.03514158528777
80.0	480.0	2.03514158528777
80.0	490.0	2.03514158528777
80.0	500.0	2.03514158528777
80.0	510.0	2.03514158528777
80.0	520.0	2.03514158528777
80.0	530.0	2.03514158528777
80.0	540.0	2.03514158528777
80.0	550.0	2.03514158528777
80.0	560.0	2.0355174835348
80.0	570.0	2.0357424831844204
80.0	580.0	2.0358173935065933
80.0	590.0	2.0359670801298693
80.0	600.0	2.0368599671273553
80.0	610.0	2.0373507797021944
80.0	620.0	2.037573900663514
80.0	630.0	2.0377680937289013
80.0	640.0	2.038524032057361
80.0	650.0	2.038758190932172
80.0	660.0	2.03924204868041
80.0	670.0	2.0391440787166437
80.0	680.0	2.0414474394955366
80.0	690.0	2.0453856400711072
80.0	700.0	2.054640622361187
80.0	710.0	2.067528857996318
80.0	720.0	2.0690433224971603
80.0	730.0	2.0829140493536733
80.0	740.0	2.0961261445085704
80.0	750.0	2.0954795349409356
80.0	760.0	2.0941220437090817
80.0	770.0	2.112689385857396
80.0	780.0	2.1557332624640684
80.0	790.0	2.2008543511484926
80.0	800.0	2.214235377293479
80.0	810.0	2.215737227485481
80.0	820.0	2.2186272163902245
80.0	830.0	2.2344738641599
80.0	840.0	2.249902356078794
80.0	850.0	2.255638167109115
80.0	860.0	2.2625425822094245
80.0	870.0	2.248800940835957
80.0	880.0	2.2549047592393103
80.0	890.0	2.27067599872622
80.0	900.0	2.2661861887630255
80.0	910.0	2.2736956923856586
80.0	920.0	2.2748905687643055
80.0	930.0	2.284580057804818
80.0	940.0	2.27935120577869
80.0	950.0	2.262101859026847
80.0	960.0	2.2611393725523663
80.0	970.0	2.2585005035070576
80.0	980.0	2.2597866418984283
80.0	990.0	2.262512236463576
80.0	1000.0	2.221159152728284
80.0	1010.0	2.212359742683269
80.0	1020.0	2.211492703594947
80.0	1030.0	2.203453774293464
80.0	1040.0	2.192687158343721
80.0	1050.0	2.179857427192746
80.0	1060.0	2.1754687481148025
80.0	1070.0	2.168286761258331
80.0	1080.0	2.178008757604238
80.0	1090.0	2.1681228919372506
80.0	1100.0	2.1673297124101523
80.0	1110.0	2.1622943995267443
80.0	1120.0	2.1602052329945667
80.0	1130.0	2.162569710428936
80.0	1140.0	2.160562264636919
80.0	1150.0	2.153746633015625
80.0	1160.0	2.1561887060452545
80.0	1170.0	2.125206033185131
80.0	1180.0	2.123572438923254
80.0	1190.0	2.0971748686358076
80.0	1200.0	2.073228938496095
80.0	1210.0	2.0855991422458326
80.0	1220.0	2.0684540913240417
80.0	1230.0	2.0519729395317237
80.0	1240.0	2.041370075850731
80.0	1250.0	2.0398599048519674
80.0	1260.0	2.0388226122972233
80.0	1270.0	2.0370976718691396
80.0	1280.0	2.037060506972981
80.0	1290.0	2.0366403677245573
80.0	1300.0	2.0366509650041813
80.0	1310.0	2.0365533317144515
80.0	1320.0	2.036302423604925
80.0	1330.0	2.0360625186832095
80.0	1340.0	2.036862129954309
80.0	1350.0	2.038872061852291
80.0	1360.0	2.039131688005391
80.0	1370.0	2.03908593028737
80.0	1380.0	2.0390534881648446
80.0	1390.0	2.0389294427906046
80.0	1400.0	2.038827191129211
80.0	1410.0	2.0389379209079546
80.0	1420.0	2.0389608024485004
80.0	1430.0	2.0388597210674098
80.0	1440.0	2.037840737104353
80.0	1450.0	2.035350803619784
80.0	1460.0	2.03514158528777
80.0	1470.0	2.03514158528777
80.0	1480.0	2.03514158528777
80.0	1490.0	2.03514158528777
80.0	1500.0	2.03514158528777
80.0	1510.0	2.03514158528777
80.0	1520.0	2.03514158528777
80.0	1530.0	2.03514158528777
80.0	1540.0	2.03514158528777
80.0	1550.0	2.03514158528777
80.0	1560.0	2.03514158528777
80.0	1570.0	2.03514158528777
80.0	1580.0	2.03514158528777
80.0	1590.0	2.03514158528777
80.0	1600.0	2.03514158528777
80.0	1610.0	2.03514158528777
80.0	1620.0	2.03514158528777
80.0	1630.0	2.03514158528777
80.0	1640.0	2.03514158528777
80.0	1650.0	2.03514158528777
80.0	1660.0	2.03514158528777
80.0	1670.0	2.03514158528777
80.0	1680.0	2.03514158528777
80.0	1690.0	2.03514158528777
80.0	1700.0	2.03514158528777
80.0	1710.0	2.03514158528777
80.0	1720.0	2.03514158528777
80.0	1730.0	2.03514158528777
80.0	1740.0	2.03514158528777
80.0	1750.0	2.03514158528777
80.0	1760.0	2.03514158528777
80.0	1770.0	2.03514158528777
80.0	1780.0	2.03514158528777
80.0	1790.0	2.03514158528777
80.0	1800.0	2.03514158528777
80.0	1810.0	2.03514158528777
80.0	1820.0	2.03514158528777
80.0	1830.0	2.03514158528777
80.0	1840.0	2.03514158528777
80.0	1850.0	2.03514158528777
80.0	1860.0	2.03514158528777
90.0	50.0	2.03514158528777
90.0	60.0	2.03514158528777
90.0	70.0	2.03514158528777
90.0	80.0	2.03514158528777
90.0	90.0	2.03514158528777
90.0	100.0	2.03514158528777
90.0	110.0	2.03514158528777
90.0	120.0	2.03514158528777
90.0	130.0	2.03514158528777
90.0	140.0	2.03514158528777
90.0	150.0	2.03514158528777
90.0	160.0	2.03514158528777
90.0	170.0	2.03514158528777
90.0	180.0	2.03514158528777
90.0	190.0	2.03514158528777
90.0	200.0	2.03514158528777
90.0	210.0	2.03514158528777
90.0	220.0	2.03514158528777
90.0	230.0	2.03514158528777
90.0	240.0	2.03514158528777
90.0	250.0	2.03514158528777
90.0	260.0	2.03514158528777
90.0	270.0	2.03514158528777
90.0	280.0	2.03514158528777
90.0	290.0	2.03514158528777
90.0	300.0	2.03514158528777
90.0	310.0	2.03514158528777
90.0	320.0	2.03514158528777
90.0	330.0	2.03514158528777
90.0	340.0	2.03514158528777
90.0	350.0	2.03514158528777
90.0	360.0	2.03514158528777
90.0	370.0	2.03514158528777
90.0	380.0	2.03514158528777
90.0	390.0	2.03514158528777
90.0	400.0	2.03514158528777
90.0	410.0	2.03514158528777
90.0	420.0	2.03514158528777
90.0	430.0	2.03514158528777
90.0	440.0	2.03514158528777
90.0	450.0	2.03514158528777
90.0	460.0	2.03514158528777
90.0	470.0	2.03514158528777
90.0	480.0	2.03514158528777
90.0	490.0	2.03514158528777
90.0	500.0	2.03514158528777
90.0	510.0	2.03514158528777
90.0	520.0	2.03514158528777
90.0	530.0	2.03514158528777
90.0	540.0	2.03514158528777
90.0	550.0	2.03514158528777
90.0	560.0	2.0355174835348
90.0	570.0	2.0357424831844204
90.0	580.0	2.0358173935065933
90.0	590.0	2.035992010550328
90.0	600.0	2.0393370494508405
90.0	610.0	2.0409637727392327
90.0	620.0	2.0428832199050873
90.0	630.0	2.04614048352065
90.0	640.0	2.0498282347464483
90.0	650.0	2.0529397030757925
90.0	660.0	2.0566489421048995
90.0	670.0	2.06142418399808
90.0	680.0	2.074505245809124
90.0	690.0	2.0435743141881755
90.0	700.0	2.0689003478646515
90.0	710.0	2.0851404048951716
90.0	720.0	2.091919416736134
90.0	730.0	2.092945961354449
90.0	740.0	2.082014405228071
90.0	750.0	2.0976908735095017
90.0	760.0	2.101457168356476
90.0	770.0	2.143696506948364
90.0	780.0	2.1592364136817737
90.0	790.0	2.1756788743008983
90.0	800.0	2.2075784943554115
90.0	810.0	2.2157232458507656
90.0	820.0	2.218797849186879
90.0	830.0	2.207092992037313
90.0	840.0	2.249589366967787
90.0	850.0	2.2343223903011697
90.0	860.0	2.2618503100429095
90.0	870.0	2.2497846437723914
90.0	880.0	2.2537691059326117
90.0	890.0	2.2791305240197968
90.0	900.0	2.2828004490085134
90.0	910.0	2.280711311223
90.0	920.0	2.2828796570496945
90.0	930.0	2.300742542333242
90.0	940.0	2.2899543991092823
90.0	950.0	2.2719885867114926
90.0	960.0	2.263081740639469
90.0	970.0	2.2692149819424645
90.0	980.0	2.256131448071943
90.0	990.0	2.240831340525359
90.0	1000.0	2.241352460097431
90.0	1010.0	2.215133272497781
90.0	1020.0	2.209236642663938
90.0	1030.0	2.1934725368371804
90.0	1040.0	2.213684525569771
90.0	1050.0	2.1924824066498774
90.0	1060.0	2.191537158613495
90.0	1070.0	2.1842979181266937
90.0	1080.0	2.1888393380208933
90.0	1090.0	2.1774704373243905
90.0	1100.0	2.1716268979351594
90.0	1110.0	2.172776608726703
90.0	1120.0	2.1727489197494783
90.0	1130.0	2.172372219312565
90.0	1140.0	2.1631931047323816
90.0	1150.0	2.169328063196498
90.0	1160.0	2.15601941553001
90.0	1170.0	2.141268415883023
90.0	1180.0	2.1544946819473068
90.0	1190.0	2.1436136402432124
90.0	1200.0	2.1173001058144822
90.0	1210.0	2.0855077188048012
90.0	1220.0	2.094817926102599
90.0	1230.0	2.0712639599821943
90.0	1240.0	2.0525314556320757
90.0	1250.0	2.046568603476531
90.0	1260.0	2.044420982377217
90.0	1270.0	2.0438155588255245
90.0	1280.0	2.0447179122346077
90.0	1290.0	2.044380370931588
90.0	1300.0	2.0449305721608404
90.0	1310.0	2.0452689365494017
90.0	1320.0	2.044466663139636
90.0	1330.0	2.0439561110865414
90.0	1340.0	2.0423314757978273
90.0	1350.0	2.0434911489200145
90.0	1360.0	2.0424398414778127
90.0	1370.0	2.0409992514510216
90.0	1380.0	2.0401613373005585
90.0	1390.0	2.039914896735967
90.0	1400.0	2.039354604062985
90.0	1410.0	2.0390077304468246
90.0	1420.0	2.0390534881648446
90.0	1430.0	2.0389294427906046
90.0	1440.0	2.037830184202806
90.0	1450.0	2.0353738908371004
90.0	1460.0	2.03514158528777
90.0	1470.0	2.03514158528777
90.0	1480.0	2.03514158528777
90.0	1490.0	2.03514158528777
90.0	1500.0	2.03514158528777
90.0	1510.0	2.03514158528777
90.0	1520.0	2.03514158528777
90.0	1530.0	2.03514158528777
90.0	1540.0	2.03514158528777
90.0	1550.0	2.03514158528777
90.0	1560.0	2.03514158528777
90.0	1570.0	2.03514158528777
90.0	1580.0	2.03514158528777
90.0	1590.0	2.03514158528777
90.0	1600.0	2.03514158528777
90.0	1610.0	2.03514158528777
90.0	1620.0	2.03514158528777
90.0	1630.0	2.03514158528777
90.0	1640.0	2.03514158528777
90.0	1650.0	2.03514158528777
90.0	1660.0	2.03514158528777
90.0	1670.0	2.03514158528777
90.0	1680.0	2.03514158528777
90.0	1690.0	2.03514158528777
90.0	1700.0	2.03514158528777
90.0	1710.0	2.03514158528777
90.0	1720.0	2.03514158528777
90.0	1730.0	2.03514158528777
90.0	1740.0	2.03514158528777
90.0	1750.0	2.03514158528777
90.0	1760.0	2.03514158528777
90.0	1770.0	2.03514158528777
90.0	1780.0	2.03514158528777
90.0	1790.0	2.03514158528777
90.0	1800.0	2.03514158528777
90.0	1810.0	2.03514158528777
90.0	1820.0	2.03514158528777
90.0	1830.0	2.03514158528777
90.0	1840.0	2.03514158528777
90.0	1850.0	2.03514158528777
90.0	1860.0	2.03514158528777
100.0	50.0	2.03514158528777
100.0	60.0	2.03514158528777
100.0	70.0	2.03514158528777
100.0	80.0	2.03514158528777
100.0	90.0	2.03514158528777
100.0	100.0	2.03514158528777
100.0	110.0	2.03514158528777
100.0	120.0	2.03514158528777
100.0	130.0	2.03514158528777
100.0	140.0	2.03514158528777
100.0	150.0	2.03514158528777
100.0	160.0	2.03514158528777
100.0	170.0	2.03514158528777
100.0	180.0	2.03514158528777
100.0	190.0	2.03514158528777
100.0	200.0	2.03514158528777
100.0	210.0	2.03514158528777
100.0	220.0	2.03514158528777
100.0	230.0	2.03514158528777
100.0	240.0	2.03514158528777
100.0	250.0	2.03514158528777
100.0	260.0	2.03514158528777
100.0	270.0	2.03514158528777
100.0	280.0	2.03514158528777
100.0	290.0	2.03514158528777
100.0	300.0	2.03514158528777
100.0	310.0	2.03514158528777
100.0	320.0	2.03514158528777
100.0	330.0	2.03514158528777
100.0	340.0	2.03514158528777
100.0	350.0	2.03514158528777
100.0	360.0	2.03514158528777
100.0	370.0	2.03514158528777
100.0	380.0	2.03514158528777
100.0	390.0	2.03514158528777
100.0	400.0	2.03514158528777
100.0	410.0	2.03514158528777
100.0	420.0	2.03514158528777
100.0	430.0	2.03514158528777
100.0	440.0	2.03514158528777
100.0	450.0	2.03514158528777
100.0	460.0	2.03514158528777
100.0	470.0	2.03514158528777
100.0	480.0	2.03514158528777
100.0	490.0	2.03514158528777
100.0	500.0	2.03514158528777
100.0	510.0	2.03514158528777
100.0	520.0	2.03514158528777
100.0	530.0	2.03514158528777
100.0	540.0	2.03514158528777
100.0	550.0	2.03514158528777
100.0	560.0	2.0355174835348
100.0	570.0	2.0357424831844204
100.0	580.0	2.0358173935065933
100.0	590.0	2.035992010550328
100.0	600.0	2.0394840901454154
100.0	610.0	2.0415248115577675
100.0	620.0	2.045248463854915
100.0	630.0	2.05107365297844
100.0	640.0	2.057189496379773
100.0	650.0	2.062768792118512
100.0	660.0	2.0684318890143514
100.0	670.0	2.055453383787388
100.0	680.0	2.064135597070268
100.0	690.0	2.117254024419902
100.0	700.0	2.1462519784006364
100.0	710.0	2.133243148622837
100.0	720.0	2.125213129117018
100.0	730.0	2.127807713265374
100.0	740.0	2.1337858543853785
100.0	750.0	2.152665407299219
100.0	760.0	2.1614346845765673
100.0	770.0	2.1813936657350728
100.0	780.0	2.171756572617192
100.0	790.0	2.1924189791759403
100.0	800.0	2.198210560652973
100.0	810.0	2.2139820557265457
100.0	820.0	2.2060766982906697
100.0	830.0	2.2203019398431274
100.0	840.0	2.241525260048634
100.0	850.0	2.2381586507561306
100.0	860.0	2.2622509609241317
100.0	870.0	2.254331664185754
100.0	880.0	2.258846643815639
100.0	890.0	2.2839719346058507
100.0	900.0	2.2818144228820505
100.0	910.0	2.285189716921711
100.0	920.0	2.2863665996819766
100.0	930.0	2.301580642910163
100.0	940.0	2.2910009050211144
100.0	950.0	2.275657109404888
100.0	960.0	2.2630878556165195
100.0	970.0	2.265736537696249
100.0	980.0	2.259171259400765
100.0	990.0	2.2351171424181917
100.0	1000.0	2.227364648644736
100.0	1010.0	2.210921709939554
100.0	1020.0	2.191348058989151
100.0	1030.0	2.1745918060384595
100.0	1040.0	2.1829940077211543
100.0	1050.0	2.173841637971486
100.0	1060.0	2.15753959621279
100.0	1070.0	2.159156205370185
100.0	1080.0	2.15686620989043
100.0	1090.0	2.153989258441255
100.0	1100.0	2.1582757511861677
100.0	1110.0	2.1538046073490773
100.0	1120.0	2.16808304807169
100.0	1130.0	2.1713299728147555
100.0	1140.0	2.152168010646443
100.0	1150.0	2.1704471891610577
100.0	1160.0	2.156671386944932
100.0	1170.0	2.146815712908239
100.0	1180.0	2.144004665288677
100.0	1190.0	2.128161070259157
100.0	1200.0	2.141623465542799
100.0	1210.0	2.111073383400572
100.0	1220.0	2.0975148141358835
100.0	1230.0	2.0568385690135975
100.0	1240.0	2.0207994227303896
100.0	1250.0	2.0535004970918966
100.0	1260.0	2.0492882316842778
100.0	1270.0	2.0489253495499757
100.0	1280.0	2.0495011891177475
100.0	1290.0	2.0505183665848565
100.0	1300.0	2.0524866813389244
100.0	1310.0	2.053366907470866
100.0	1320.0	2.052730345814876
100.0	1330.0	2.0518506707876627
100.0	1340.0	2.0497891558787
100.0	1350.0	2.050185071607327
100.0	1360.0	2.0471762586465267
100.0	1370.0	2.0448114899515915
100.0	1380.0	2.0435165101830357
100.0	1390.0	2.0420548756263375
100.0	1400.0	2.040072140479628
100.0	1410.0	2.0390468413317415
100.0	1420.0	2.039131688005391
100.0	1430.0	2.0390077304468246
100.0	1440.0	2.0379315941774747
100.0	1450.0	2.0353738908371004
100.0	1460.0	2.03514158528777
100.0	1470.0	2.03514158528777
100.0	1480.0	2.03514158528777
100.0	1490.0	2.03514158528777
100.0	1500.0	2.03514158528777
100.0	1510.0	2.03514158528777
100.0	1520.0	2.03514158528777
100.0	1530.0	2.03514158528777
100.0	1540.0	2.03514158528777
100.0	1550.0	2.03514158528777
100.0	1560.0	2.03514158528777
100.0	1570.0	2.03514158528777
100.0	1580.0	2.03514158528777
100.0	1590.0	2.03514158528777
100.0	1600.0	2.03514158528777
100.0	1610.0	2.03514158528777
100.0	1620.0	2.03514158528777
100.0	1630.0	2.03514158528777
100.0	1640.0	2.03514158528777
100.0	1650.0	2.03514158528777
100.0	1660.0	2.03514158528777
100.0	1670.0	2.03514158528777
100.0	1680.0	2.03514158528777
100.0	1690.0	2.03514158528777
100.0	1700.0	2.03514158528777
100.0	1710.0	2.03514158528777
100.0	1720.0	2.03514158528777
100.0	1730.0	2.03514158528777
100.0	1740.0	2.03514158528777
100.0	1750.0	2.03514158528777
100.0	1760.0	2.03514158528777
100.0	1770.0	2.03514158528777
100.0	1780.0	2.03514158528777
100.0	1790.0	2.03514158528777
100.0	1800.0	2.03514158528777
100.0	1810.0	2.03514158528777
100.0	1820.0	2.03514158528777
100.0	1830.0	2.03514158528777
100.0	1840.0	2.03514158528777
100.0	1850.0	2.03514158528777
100.0	1860.0	2.03514158528777
110.0	50.0	2.03514158528777
110.0	60.0	2.03514158528777
110.0	70.0	2.03514158528777
110.0	80.0	2.03514158528777
110.0	90.0	2.03514158528777
110.0	100.0	2.03514158528777
110.0	110.0	2.03514158528777
110.0	120.0	2.03514158528777
110.0	130.0	2.03514158528777
110.0	140.0	2.03514158528777
110.0	150.0	2.03514158528777
110.0	160.0	2.03514158528777
110.0	170.0	2.03514158528777
110.0	180.0	2.03514158528777
110.0	190.0	2.03514158528777
110.0	200.0	2.03514158528777
110.0	210.0	2.03514158528777
110.0	220.0	2.03514158528777
110.0	230.0	2.03514158528777
110.0	240.0	2.03514158528777
110.0	250.0	2.03514158528777
110.0	260.0	2.03514158528777
110.0	270.0	2.03514158528777
110.0	280.0	2.03514158528777
110.0	290.0	2.03514158528777
110.0	300.0	2.03514158528777
110.0	310.0	2.03514158528777
110.0	320.0	2.03514158528777
110.0	330.0	2.03514158528777
110.0	340.0	2.03514158528777
110.0	350.0	2.03514158528777
110.0	360.0	2.03514158528777
110.0	370.0	2.03514158528777
110.0	380.0	2.03514158528777
110.0	390.0	2.03514158528777
110.0	400.0	2.03514158528777
110.0	410.0	2.03514158528777
110.0	420.0	2.03514158528777
110.0	430.0	2.03514158528777
110.0	440.0	2.03514158528777
110.0	450.0	2.03514158528777
110.0	460.0	2.03514158528777
110.0	470.0	2.03514158528777
110.0	480.0	2.03514158528777
110.0	490.0	2.03514158528777
110.0	500.0	2.03514158528777
110.0	510.0	2.03514158528777
110.0	520.0	2.03514158528777
110.0	530.0	2.03514158528777
110.0	540.0	2.03514158528777
110.0	550.0	2.03514158528777
110.0	560.0	2.0355174835348
110.0	570.0	2.0357424831844204
110.0	580.0	2.0358173935065933
110.0	590.0	2.035992010550328
110.0	600.0	2.0393924673170476
110.0	610.0	2.041452882671964
110.0	620.0	2.0485046412800942
110.0	630.0	2.0543003461664715
110.0	640.0	2.060182185501767
110.0	650.0	2.0702178580928603
110.0	660.0	2.0546363114695336
110.0	670.0	2.083401693107045
110.0	680.0	2.1101786482426816
110.0	690.0	2.1494142326695815
110.0	700.0	2.156088772615303
110.0	710.0	2.1406260044477294
110.0	720.0	2.1419996229974374
110.0	730.0	2.147579481457276
110.0	740.0	2.1541844075110834
110.0	750.0	2.171522639269543
110.0	760.0	2.1679509597390663
110.0	770.0	2.183316176127146
110.0	780.0	2.180834158407549
110.0	790.0	2.181912173528985
110.0	800.0	2.2097637833807884
110.0	810.0	2.2120053547393725
110.0	820.0	2.210478666595608
110.0	830.0	2.2184643385765037
110.0	840.0	2.216258753531134
110.0	850.0	2.2434867819554873
110.0	860.0	2.2703458823263274
110.0	870.0	2.2621329887127706
110.0	880.0	2.265725453247747
110.0	890.0	2.2847986640355598
110.0	900.0	2.288279283166622
110.0	910.0	2.289178025685963
110.0	920.0	2.29610918196779
110.0	930.0	2.303670115108488
110.0	940.0	2.297680244068507
110.0	950.0	2.2819521861040615
110.0	960.0	2.2698336976363525
110.0	970.0	2.267266656881929
110.0	980.0	2.251038990003925
110.0	990.0	2.2346269900775932
110.0	1000.0	2.21890100765914
110.0	1010.0	2.209468235040658
110.0	1020.0	2.1960515880631184
110.0	1030.0	2.173946476609598
110.0	1040.0	2.177440983522782
110.0	1050.0	2.1712074706444504
110.0	1060.0	2.161695362093777
110.0	1070.0	2.152061417517227
110.0	1080.0	2.1655978734575605
110.0	1090.0	2.1709585975136005
110.0	1100.0	2.154421204569847
110.0	1110.0	2.147917030437708
110.0	1120.0	2.1498705478889018
110.0	1130.0	2.1625326846513677
110.0	1140.0	2.165619395916371
110.0	1150.0	2.1779990031192185
110.0	1160.0	2.1668157813474402
110.0	1170.0	2.146527399390933
110.0	1180.0	2.164443950732874
110.0	1190.0	2.1587897551795896
110.0	1200.0	2.1544622904650277
110.0	1210.0	2.1668276212605107
110.0	1220.0	2.147266207851778
110.0	1230.0	2.1214120399877197
110.0	1240.0	2.0779685278558193
110.0	1250.0	2.045888640767875
110.0	1260.0	2.0639695260615616
110.0	1270.0	2.051504294394855
110.0	1280.0	2.0520449712745146
110.0	1290.0	2.0536377037722384
110.0	1300.0	2.0566670557773876
110.0	1310.0	2.0576230922042655
110.0	1320.0	2.056842348903946
110.0	1330.0	2.055934423661678
110.0	1340.0	2.05389920526976
110.0	1350.0	2.053925527361895
110.0	1360.0	2.050097711449017
110.0	1370.0	2.047536288565646
110.0	1380.0	2.045492132176095
110.0	1390.0	2.043207136320179
110.0	1400.0	2.0400966592899765
110.0	1410.0	2.0390468413317415
110.0	1420.0	2.039131688005391
110.0	1430.0	2.0390077304468246
110.0	1440.0	2.0378531302968934
110.0	1450.0	2.0353738908371004
110.0	1460.0	2.03514158528777
110.0	1470.0	2.03514158528777
110.0	1480.0	2.03514158528777
110.0	1490.0	2.03514158528777
110.0	1500.0	2.03514158528777
110.0	1510.0	2.03514158528777
110.0	1520.0	2.03514158528777
110.0	1530.0	2.03514158528777
110.0	1540.0	2.03514158528777
110.0	1550.0	2.03514158528777
110.0	1560.0	2.03514158528777
110.0	1570.0	2.03514158528777
110.0	1580.0	2.03514158528777
110.0	1590.0	2.03514158528777
110.0	1600.0	2.03514158528777
110.0	1610.0	2.03514158528777
110.0	1620.0	2.03514158528777
110.0	1630.0	2.03514158528777
110.0	1640.0	2.03514158528777
110.0	1650.0	2.03514158528777
110.0	1660.0	2.03514158528777
110.0	1670.0	2.03514158528777
110.0	1680.0	2.03514158528777
110.0	1690.0	2.03514158528777
110.0	1700.0	2.03514158528777
110.0	1710.0	2.03514158528777
110.0	1720.0	2.03514158528777
110.0	1730.0	2.03514158528777
110.0	1740.0	2.03514158528777
110.0	1750.0	2.03514158528777
110.0	1760.0	2.03514158528777
110.0	1770.0	2.03514158528777
110.0	1780.0	2.03514158528777
110.0	1790.0	2.03514158528777
110.0	1800.0	2.03514158528777
110.0	1810.0	2.03514158528777
110.0	1820.0	2.03514158528777
110.0	1830.0	2.03514158528777
110.0	1840.0	2.03514158528777
110.0	1850.0	2.03514158528777
110.0	1860.0	2.03514158528777
120.0	50.0	2.03514158528777
120.0	60.0	2.03514158528777
120.0	70.0	2.03514158528777
120.0	80.0	2.03514158528777
120.0	90.0	2.03514158528777
120.0	100.0	2.03514158528777
120.0	110.0	2.03514158528777
120.0	120.0	2.03514158528777
120.0	130.0	2.03514158528777
120.0	140.0	2.03514158528777
120.0	150.0	2.03514158528777
120.0	160.0	2.03514158528777
120.0	170.0	2.03514158528777
120.0	180.0	2.03514158528777
120.0	190.0	2.03514158528777
120.0	200.0	2.03514158528777
120.0	210.0	2.03514158528777
120.0	220.0	2.03514158528777
120.0	230.0	2.03514158528777
120.0	240.0	2.03514158528777
120.0	250.0	2.03514158528777
120.0	260.0	2.03514158528777
120.0	270.0	2.03514158528777
120.0	280.0	2.03514158528777
120.0	290.0	2.03514158528777
120.0	300.0	2.03514158528777
120.0	310.0	2.03514158528777
120.0	320.0	2.03514158528777
120.0	330.0	2.03514158528777
120.0	340.0	2.03514158528777
120.0	350.0	2.03514158528777
120.0	360.0	2.03514158528777
120.0	370.0	2.03514158528777
120.0	380.0	2.03514158528777
120.0	390.0	2.03514158528777
120.0	400.0	2.03514158528777
120.0	410.0	2.03514158528777
120.0	420.0	2.03514158528777
120.0	430.0	2.03514158528777
120.0	440.0	2.03514158528777
120.0	450.0	2.03514158528777
120.0	460.0	2.03514158528777
120.0	470.0	2.03514158528777
120.0	480.0	2.03514158528777
120.0	490.0	2.03514158528777
120.0	500.0	2.03514158528777
120.0	510.0	2.03514158528777
120.0	520.0	2.03514158528777
120.0	530.0	2.03514158528777
120.0	540.0	2.03514158528777
120.0	550.0	2.03514158528777
120.0	560.0	2.0355174835348
120.0	570.0	2.0357424831844204
120.0	580.0	2.0358173935065933
120.0	590.0	2.035992010550328
120.0	600.0	2.0394449353280213
120.0	610.0	2.0425632562350624
120.0	620.0	2.049910749875383
120.0	630.0	2.0561757464934023
120.0	640.0	2.0679478158303666
120.0	650.0	2.052790819473193
120.0	660.0	2.088990356495983
120.0	670.0	2.1272917319166824
120.0	680.0	2.1335007701822057
120.0	690.0	2.1578376921660576
120.0	700.0	2.1591763962271275
120.0	710.0	2.15876965598277
120.0	720.0	2.1634603308708473
120.0	730.0	2.169926437197063
120.0	740.0	2.179401269914484
120.0	750.0	2.193791139406475
120.0	760.0	2.182544924639927
120.0	770.0	2.1847042057927095
120.0	780.0	2.1669308725868075
120.0	790.0	2.1812704850513756
120.0	800.0	2.2047834715953774
120.0	810.0	2.212599687136403
120.0	820.0	2.181664870353133
120.0	830.0	2.1940339399542723
120.0	840.0	2.211309258251457
120.0	850.0	2.230048325865466
120.0	860.0	2.25810050201028
120.0	870.0	2.248851222128227
120.0	880.0	2.251008026452332
120.0	890.0	2.275274871044888
120.0	900.0	2.282225715070537
120.0	910.0	2.280538509445671
120.0	920.0	2.2915654011158875
120.0	930.0	2.2987614256933506
120.0	940.0	2.294910518804887
120.0	950.0	2.279672886160463
120.0	960.0	2.273707734508823
120.0	970.0	2.270359651807157
120.0	980.0	2.2559620131025726
120.0	990.0	2.237039795864869
120.0	1000.0	2.2081702484023924
120.0	1010.0	2.2093897624448395
120.0	1020.0	2.1951513354600865
120.0	1030.0	2.1734543310432755
120.0	1040.0	2.1743003044274483
120.0	1050.0	2.1456384510858815
120.0	1060.0	2.1607977876877484
120.0	1070.0	2.159593433934727
120.0	1080.0	2.1636108975763655
120.0	1090.0	2.1726367303335357
120.0	1100.0	2.1632726471895736
120.0	1110.0	2.1630551762135726
120.0	1120.0	2.173025654622027
120.0	1130.0	2.1757787015612786
120.0	1140.0	2.167368816220865
120.0	1150.0	2.201035712001231
120.0	1160.0	2.1897263301758825
120.0	1170.0	2.190541007219613
120.0	1180.0	2.194062322713247
120.0	1190.0	2.1756136709683855
120.0	1200.0	2.1640180402759324
120.0	1210.0	2.1685129887155736
120.0	1220.0	2.1481829442592666
120.0	1230.0	2.1567865100748853
120.0	1240.0	2.1334548345548114
120.0	1250.0	2.0791871222285856
120.0	1260.0	2.047810116517181
120.0	1270.0	2.0044180776907825
120.0	1280.0	2.0539762925387284
120.0	1290.0	2.0544397261999494
120.0	1300.0	2.0575538215125464
120.0	1310.0	2.058450936954986
120.0	1320.0	2.0575596950823005
120.0	1330.0	2.056635208445034
120.0	1340.0	2.0547349972384867
120.0	1350.0	2.0543711095705746
120.0	1360.0	2.050204065704467
120.0	1370.0	2.0475058016448693
120.0	1380.0	2.0455456747271725
120.0	1390.0	2.043284597606522
120.0	1400.0	2.040158560883871
120.0	1410.0	2.03908593028737
120.0	1420.0	2.039092599049763
120.0	1430.0	2.038968597607999
120.0	1440.0	2.0378138652152935
120.0	1450.0	2.0353738908371004
120.0	1460.0	2.03514158528777
120.0	1470.0	2.03514158528777
120.0	1480.0	2.03514158528777
120.0	1490.0	2.03514158528777
120.0	1500.0	2.03514158528777
120.0	1510.0	2.03514158528777
120.0	1520.0	2.03514158528777
120.0	1530.0	2.03514158528777
120.0	1540.0	2.03514158528777
120.0	1550.0	2.03514158528777
120.0	1560.0	2.03514158528777
120.0	1570.0	2.03514158528777
120.0	1580.0	2.03514158528777
120.0	1590.0	2.03514158528777
120.0	1600.0	2.03514158528777
120.0	1610.0	2.03514158528777
120.0	1620.0	2.03514158528777
120.0	1630.0	2.03514158528777
120.0	1640.0	2.03514158528777
120.0	1650.0	2.03514158528777
120.0	1660.0	2.03514158528777
120.0	1670.0	2.03514158528777
120.0	1680.0	2.03514158528777
120.0	1690.0	2.03514158528777
120.0	1700.0	2.03514158528777
120.0	1710.0	2.03514158528777
120.0	1720.0	2.03514158528777
120.0	1730.0	2.03514158528777
120.0	1740.0	2.03514158528777
120.0	1750.0	2.03514158528777
120.0	1760.0	2.03514158528777
120.0	1770.0	2.03514158528777
120.0	1780.0	2.03514158528777
120.0	1790.0	2.03514158528777
120.0	1800.0	2.03514158528777
120.0	1810.0	2.03514158528777
120.0	1820.0	2.03514158528777
120.0	1830.0	2.03514158528777
120.0	1840.0	2.03514158528777
120.0	1850.0	2.03514158528777
120.0	1860.0	2.03514158528777
130.0	50.0	2.03514158528777
130.0	60.0	2.03514158528777
130.0	70.0	2.03514158528777
130.0	80.0	2.03514158528777
130.0	90.0	2.03514158528777
130.0	100.0	2.03514158528777
130.0	110.0	2.03514158528777
130.0	120.0	2.03514158528777
130.0	130.0	2.03514158528777
130.0	140.0	2.03514158528777
130.0	150.0	2.03514158528777
130.0	160.0	2.03514158528777
130.0	170.0	2.03514158528777
130.0	180.0	2.03514158528777
130.0	190.0	2.03514158528777
130.0	200.0	2.03514158528777
130.0	210.0	2.03514158528777
130.0	220.0	2.03514158528777
130.0	230.0	2.03514158528777
130.0	240.0	2.03514158528777
130.0	250.0	2.03514158528777
130.0	260.0	2.03514158528777
130.0	270.0	2.03514158528777
130.0	280.0	2.03514158528777
130.0	290.0	2.03514158528777
130.0	300.0	2.03514158528777
130.0	310.0	2.03514158528777
130.0	320.0	2.03514158528777
130.0	330.0	2.03514158528777
130.0	340.0	2.03514158528777
130.0	350.0	2.03514158528777
130.0	360.0	2.03514158528777
130.0	370.0	2.03514158528777
130.0	380.0	2.03514158528777
130.0	390.0	2.03514158528777
130.0	400.0	2.03514158528777
130.0	410.0	2.03514158528777
130.0	420.0	2.03514158528777
130.0	430.0	2.03514158528777
130.0	440.0	2.03514158528777
130.0	450.0	2.03514158528777
130.0	460.0	2.03514158528777
130.0	470.0	2.03514158528777
130.0	480.0	2.03514158528777
130.0	490.0	2.03514158528777
130.0	500.0	2.03514158528777
130.0	510.0	2.03514158528777
130.0	520.0	2.03514158528777
130.0	530.0	2.03514158528777
130.0	540.0	2.03514158528777
130.0	550.0	2.03514158528777
130.0	560.0	2.0355174835348
130.0	570.0	2.0357424831844204
130.0	580.0	2.0358173935065933
130.0	590.0	2.035992010550328
130.0	600.0	2.039291216526424
130.0	610.0	2.0435423699852135
130.0	620.0	2.0512819380476737
130.0	630.0	2.0588177944294044
130.0	640.0	2.0510067701607158
130.0	650.0	2.0771712371991224
130.0	660.0	2.1285508719882134
130.0	670.0	2.1594165188212298
130.0	680.0	2.147469073246747
130.0	690.0	2.152479306915224
130.0	700.0	2.156123095048453
130.0	710.0	2.155968490050296
130.0	720.0	2.1499746486780884
130.0	730.0	2.1721611912714964
130.0	740.0	2.1718064999561153
130.0	750.0	2.1804118408154745
130.0	760.0	2.157519551612765
130.0	770.0	2.172989299217531
130.0	780.0	2.1755167272010665
130.0	790.0	2.1895931991974598
130.0	800.0	2.225112425269636
130.0	810.0	2.216137770308119
130.0	820.0	2.1892965407607834
130.0	830.0	2.205845095587274
130.0	840.0	2.2242111605697175
130.0	850.0	2.231905831918759
130.0	860.0	2.254506597409591
130.0	870.0	2.2522128733556706
130.0	880.0	2.2492655551802088
130.0	890.0	2.2656888295009114
130.0	900.0	2.273105743485157
130.0	910.0	2.2711517825992944
130.0	920.0	2.2779143109371756
130.0	930.0	2.281146504160831
130.0	940.0	2.2803550295748494
130.0	950.0	2.2794953356395027
130.0	960.0	2.2702950700664037
130.0	970.0	2.2698580080420836
130.0	980.0	2.252349628573184
130.0	990.0	2.2431930990983115
130.0	1000.0	2.2215735621941897
130.0	1010.0	2.2123202726168567
130.0	1020.0	2.2102784110242646
130.0	1030.0	2.20190880064026
130.0	1040.0	2.206744010190272
130.0	1050.0	2.1852317608475245
130.0	1060.0	2.1686377332664724
130.0	1070.0	2.1792428581839043
130.0	1080.0	2.1941753508712734
130.0	1090.0	2.1980120168105173
130.0	1100.0	2.186730931027703
130.0	1110.0	2.1769320717830127
130.0	1120.0	2.1835345161795003
130.0	1130.0	2.191578235057299
130.0	1140.0	2.180761257009787
130.0	1150.0	2.205437644950546
130.0	1160.0	2.2136102002149296
130.0	1170.0	2.2158964522613664
130.0	1180.0	2.236021522280516
130.0	1190.0	2.214773283360054
130.0	1200.0	2.1987460613764918
130.0	1210.0	2.2020617866645975
130.0	1220.0	2.1999598215242027
130.0	1230.0	2.196432150409854
130.0	1240.0	2.1722475888775574
130.0	1250.0	2.1519517604168503
130.0	1260.0	2.1067016837495007
130.0	1270.0	2.053289234933745
130.0	1280.0	2.031416940287456
130.0	1290.0	2.055092375476216
130.0	1300.0	2.057808881504822
130.0	1310.0	2.0586317601458934
130.0	1320.0	2.0577772103884033
130.0	1330.0	2.0569165934444675
130.0	1340.0	2.0548867959644763
130.0	1350.0	2.054409527235963
130.0	1360.0	2.0502780639646963
130.0	1370.0	2.0476764167977533
130.0	1380.0	2.045754902537113
130.0	1390.0	2.0432823491710077
130.0	1400.0	2.0400966592899765
130.0	1410.0	2.03908593028737
130.0	1420.0	2.039131688005391
130.0	1430.0	2.0390077304468246
130.0	1440.0	2.0378531302968934
130.0	1450.0	2.0353738908371004
130.0	1460.0	2.03514158528777
130.0	1470.0	2.03514158528777
130.0	1480.0	2.03514158528777
130.0	1490.0	2.03514158528777
130.0	1500.0	2.03514158528777
130.0	1510.0	2.03514158528777
130.0	1520.0	2.03514158528777
130.0	1530.0	2.03514158528777
130.0	1540.0	2.03514158528777
130.0	1550.0	2.03514158528777
130.0	1560.0	2.03514158528777
130.0	1570.0	2.03514158528777
130.0	1580.0	2.03514158528777
130.0	1590.0	2.03514158528777
130.0	1600.0	2.03514158528777
130.0	1610.0	2.03514158528777
130.0	1620.0	2.03514158528777
130.0	1630.0	2.03514158528777
130.0	1640.0	2.03514158528777
130.0	1650.0	2.03514158528777
130.0	1660.0	2.03514158528777
130.0	1670.0	2.03514158528777
130.0	1680.0	2.03514158528777
130.0	1690.0	2.03514158528777
130.0	1700.0	2.03514158528777
130.0	1710.0	2.03514158528777
130.0	1720.0	2.03514158528777
130.0	1730.0	2.03514158528777
130.0	1740.0	2.03514158528777
130.0	1750.0	2.03514158528777
130.0	1760.0	2.03514158528777
130.0	1770.0	2.03514158528777
130.0	1780.0	2.03514158528777
130.0	1790.0	2.03514158528777
130.0	1800.0	2.03514158528777
130.0	1810.0	2.03514158528777
130.0	1820.0	2.03514158528777
130.0	1830.0	2.03514158528777
130.0	1840.0	2.03514158528777
130.0	1850.0	2.03514158528777
130.0	1860.0	2.03514158528777
140.0	50.0	2.03514158528777
140.0	60.0	2.03514158528777
140.0	70.0	2.03514158528777
140.0	80.0	2.03514158528777
140.0	90.0	2.03514158528777
140.0	100.0	2.03514158528777
140.0	110.0	2.03514158528777
140.0	120.0	2.03514158528777
140.0	130.0	2.03514158528777
140.0	140.0	2.03514158528777
140.0	150.0	2.03514158528777
140.0	160.0	2.03514158528777
140.0	170.0	2.03514158528777
140.0	180.0	2.03514158528777
140.0	190.0	2.03514158528777
140.0	200.0	2.03514158528777
140.0	210.0	2.03514158528777
140.0	220.0	2.03514158528777
140.0	230.0	2.03514158528777
140.0	240.0	2.03514158528777
140.0	250.0	2.03514158528777
140.0	260.0	2.03514158528777
140.0	270.0	2.03514158528777
140.0	280.0	2.03514158528777
140.0	290.0	2.03514158528777
140.0	300.0	2.03514158528777
140.0	310.0	2.03514158528777
140.0	320.0	2.03514158528777
140.0	330.0	2.03514158528777
140.0	340.0	2.03514158528777
140.0	350.0	2.03514158528777
140.0	360.0	2.03514158528777
140.0	370.0	2.03514158528777
140.0	380.0	2.03514158528777
140.0	390.0	2.03514158528777
140.0	400.0	2.03514158528777
140.0	410.0	2.03514158528777
140.0	420.0	2.03514158528777
140.0	430.0	2.03514158528777
140.0	440.0	2.03514158528777
140.0	450.0	2.03514158528777
140.0	460.0	2.03514158528777
140.0	470.0	2.03514158528777
140.0	480.0	2.03514158528777
140.0	490.0	2.03514158528777
140.0	500.0	2.03514158528777
140.0	510.0	2.03514158528777
140.0	520.0	2.03514158528777
140.0	530.0	2.03514158528777
140.0	540.0	2.03514158528777
140.0	550.0	2.03514158528777
140.0	560.0	2.0355174835348
140.0	570.0	2.035867308889497
140.0	580.0	2.0359421447555266
140.0	590.0	2.036116588413201
140.0	600.0	2.0399832011691528
140.0	610.0	2.045395255383706
140.0	620.0	2.056651673195181
140.0	630.0	2.075261799746049
140.0	640.0	2.07873346096974
140.0	650.0	2.110977546539412
140.0	660.0	2.1593081923667397
140.0	670.0	2.1645960239158426
140.0	680.0	2.167437697732309
140.0	690.0	2.1472398219085513
140.0	700.0	2.156169109617941
140.0	710.0	2.1492632134465266
140.0	720.0	2.162979225927779
140.0	730.0	2.164071913300967
140.0	740.0	2.145236578531767
140.0	750.0	2.1593744574668077
140.0	760.0	2.1567502375165306
140.0	770.0	2.154723731905639
140.0	780.0	2.1439971242715314
140.0	790.0	2.165063846260275
140.0	800.0	2.19146563754393
140.0	810.0	2.1884210005657754
140.0	820.0	2.1767131323658147
140.0	830.0	2.18973918171956
140.0	840.0	2.207399912613762
140.0	850.0	2.2236982962675125
140.0	860.0	2.2443584832881656
140.0	870.0	2.2365672677463126
140.0	880.0	2.2406941372272957
140.0	890.0	2.2649925192135627
140.0	900.0	2.2654498783984174
140.0	910.0	2.2703966414497603
140.0	920.0	2.2782119002256813
140.0	930.0	2.2811307307084774
140.0	940.0	2.2816124222066168
140.0	950.0	2.27121130191482
140.0	960.0	2.26968503075098
140.0	970.0	2.2662742063812193
140.0	980.0	2.2582301082855696
140.0	990.0	2.2506430255092122
140.0	1000.0	2.236420473309599
140.0	1010.0	2.226847249603561
140.0	1020.0	2.2116934031721605
140.0	1030.0	2.207584947970073
140.0	1040.0	2.219769008395137
140.0	1050.0	2.2088547689507267
140.0	1060.0	2.1971328356339805
140.0	1070.0	2.2085397301726513
140.0	1080.0	2.215461301546968
140.0	1090.0	2.2207482524340176
140.0	1100.0	2.2022178434315376
140.0	1110.0	2.1897255366955704
140.0	1120.0	2.1930654125034907
140.0	1130.0	2.195000060234713
140.0	1140.0	2.1997890228900707
140.0	1150.0	2.2126684752741026
140.0	1160.0	2.2063804793659543
140.0	1170.0	2.2309617169895035
140.0	1180.0	2.2449430889850834
140.0	1190.0	2.2402070840573414
140.0	1200.0	2.2262129059513014
140.0	1210.0	2.2135981025572367
140.0	1220.0	2.2306038081717605
140.0	1230.0	2.2125153808359763
140.0	1240.0	2.2181639689587187
140.0	1250.0	2.1819206282433266
140.0	1260.0	2.1752456030341256
140.0	1270.0	2.1022848137918935
140.0	1280.0	2.044686504185371
140.0	1290.0	2.0581789262303554
140.0	1300.0	2.0593224100348313
140.0	1310.0	2.0597493873942168
140.0	1320.0	2.058963961391903
140.0	1330.0	2.057943716083288
140.0	1340.0	2.055948437310266
140.0	1350.0	2.055319950352009
140.0	1360.0	2.0512126926618905
140.0	1370.0	2.047491666049392
140.0	1380.0	2.0455091435175383
140.0	1390.0	2.0430519550640356
140.0	1400.0	2.040041162342734
140.0	1410.0	2.0390077304468246
140.0	1420.0	2.0390534881648446
140.0	1430.0	2.0389294427906046
140.0	1440.0	2.0378531302968934
140.0	1450.0	2.0353738908371004
140.0	1460.0	2.03514158528777
140.0	1470.0	2.03514158528777
140.0	1480.0	2.03514158528777
140.0	1490.0	2.03514158528777
140.0	1500.0	2.03514158528777
140.0	1510.0	2.03514158528777
140.0	1520.0	2.03514158528777
140.0	1530.0	2.03514158528777
140.0	1540.0	2.03514158528777
140.0	1550.0	2.03514158528777
140.0	1560.0	2.03514158528777
140.0	1570.0	2.03514158528777
140.0	1580.0	2.03514158528777
140.0	1590.0	2.03514158528777
140.0	1600.0	2.03514158528777
140.0	1610.0	2.03514158528777
140.0	1620.0	2.03514158528777
140.0	1630.0	2.03514158528777
140.0	1640.0	2.03514158528777
140.0	1650.0	2.03514158528777
140.0	1660.0	2.03514158528777
140.0	1670.0	2.03514158528777
140.0	1680.0	2.03514158528777
140.0	1690.0	2.03514158528777
140.0	1700.0	2.03514158528777
140.0	1710.0	2.03514158528777
140.0	1720.0	2.03514158528777
140.0	1730.0	2.03514158528777
140.0	1740.0	2.03514158528777
140.0	1750.0	2.03514158528777
140.0	1760.0	2.03514158528777
140.0	1770.0	2.03514158528777
140.0	1780.0	2.03514158528777
140.0	1790.0	2.03514158528777
140.0	1800.0	2.03514158528777
140.0	1810.0	2.03514158528777
140.0	1820.0	2.03514158528777
140.0	1830.0	2.03514158528777
140.0	1840.0	2.03514158528777
140.0	1850.0	2.03514158528777
140.0	1860.0	2.03514158528777
150.0	50.0	2.03514158528777
150.0	60.0	2.03514158528777
150.0	70.0	2.03514158528777
150.0	80.0	2.03514158528777
150.0	90.0	2.03514158528777
150.0	100.0	2.03514158528777
150.0	110.0	2.03514158528777
150.0	120.0	2.03514158528777
150.0	130.0	2.03514158528777
150.0	140.0	2.03514158528777
150.0	150.0	2.03514158528777
150.0	160.0	2.03514158528777
150.0	170.0	2.03514158528777
150.0	180.0	2.03514158528777
150.0	190.0	2.03514158528777
150.0	200.0	2.03514158528777
150.0	210.0	2.03514158528777
150.0	220.0	2.03514158528777
150.0	230.0	2.03514158528777
150.0	240.0	2.03514158528777
150.0	250.0	2.03514158528777
150.0	260.0	2.03514158528777
150.0	270.0	2.03514158528777
150.0	280.0	2.03514158528777
150.0	290.0	2.03514158528777
150.0	300.0	2.03514158528777
150.0	310.0	2.03514158528777
150.0	320.0	2.03514158528777
150.0	330.0	2.03514158528777
150.0	340.0	2.03514158528777
150.0	350.0	2.03514158528777
150.0	360.0	2.03514158528777
150.0	370.0	2.03514158528777
150.0	380.0	2.03514158528777
150.0	390.0	2.03514158528777
150.0	400.0	2.03514158528777
150.0	410.0	2.03514158528777
150.0	420.0	2.03514158528777
150.0	430.0	2.03514158528777
150.0	440.0	2.03514158528777
150.0	450.0	2.03514158528777
150.0	460.0	2.03514158528777
150.0	470.0	2.03514158528777
150.0	480.0	2.03514158528777
150.0	490.0	2.03514158528777
150.0	500.0	2.03514158528777
150.0	510.0	2.03514158528777
150.0	520.0	2.03514158528777
150.0	530.0	2.03514158528777
150.0	540.0	2.03514158528777
150.0	550.0	2.03514158528777
150.0	560.0	2.035342204468737
150.0	570.0	2.0356800237381223
150.0	580.0	2.0369822080234754
150.0	590.0	2.037813812900856
150.0	600.0	2.0425325230858387
150.0	610.0	2.0522367451472636
150.0	620.0	2.070867159640831
150.0	630.0	2.0661122458892716
150.0	640.0	2.109411753816899
150.0	650.0	2.152212620755259
150.0	660.0	2.1719285344519323
150.0	670.0	2.1701569595245838
150.0	680.0	2.1464078034600407
150.0	690.0	2.1643706349775678
150.0	700.0	2.1611956654705953
150.0	710.0	2.1714124065854743
150.0	720.0	2.1568697193430655
150.0	730.0	2.147963149987447
150.0	740.0	2.1587605864348514
150.0	750.0	2.164537025078845
150.0	760.0	2.152886130989596
150.0	770.0	2.1548752236778217
150.0	780.0	2.170418503627119
150.0	790.0	2.185970211912303
150.0	800.0	2.204172933162992
150.0	810.0	2.2050301788688205
150.0	820.0	2.179682529828488
150.0	830.0	2.189914733631793
150.0	840.0	2.221826630911947
150.0	850.0	2.2387278196845957
150.0	860.0	2.25258601625912
150.0	870.0	2.253981545809931
150.0	880.0	2.23444155824659
150.0	890.0	2.2646681643837008
150.0	900.0	2.272161450800513
150.0	910.0	2.275472363973645
150.0	920.0	2.287883314891545
150.0	930.0	2.2900982056997092
150.0	940.0	2.282111312274178
150.0	950.0	2.271007203055363
150.0	960.0	2.2703652352333936
150.0	970.0	2.267027744345868
150.0	980.0	2.262834114625962
150.0	990.0	2.2560826903145075
150.0	1000.0	2.238082624002195
150.0	1010.0	2.2285546681818884
150.0	1020.0	2.214360299564344
150.0	1030.0	2.200295499642495
150.0	1040.0	2.207310639655181
150.0	1050.0	2.197568940460611
150.0	1060.0	2.2063669418121528
150.0	1070.0	2.20832802754467
150.0	1080.0	2.213857627052192
150.0	1090.0	2.197779627711785
150.0	1100.0	2.1792843473456402
150.0	1110.0	2.1955709701322257
150.0	1120.0	2.207920471533664
150.0	1130.0	2.217640377835279
150.0	1140.0	2.1858975074176596
150.0	1150.0	2.219069592213059
150.0	1160.0	2.2127677141090456
150.0	1170.0	2.218684513596021
150.0	1180.0	2.242695824344366
150.0	1190.0	2.2133341112896647
150.0	1200.0	2.230640434426208
150.0	1210.0	2.228181229611773
150.0	1220.0	2.217432331394733
150.0	1230.0	2.2053314807095905
150.0	1240.0	2.198635602156458
150.0	1250.0	2.206389379207096
150.0	1260.0	2.18376619555162
150.0	1270.0	2.1483277288308784
150.0	1280.0	2.074032467428954
150.0	1290.0	2.0537551494387687
150.0	1300.0	2.065704087989287
150.0	1310.0	2.060093437345643
150.0	1320.0	2.059131736417566
150.0	1330.0	2.0579939775000984
150.0	1340.0	2.0558463018203965
150.0	1350.0	2.0552818792617003
150.0	1360.0	2.051251411389514
150.0	1370.0	2.0475444406655186
150.0	1380.0	2.0455295268398968
150.0	1390.0	2.043174868950013
150.0	1400.0	2.0400966592899765
150.0	1410.0	2.0390468413317415
150.0	1420.0	2.039131688005391
150.0	1430.0	2.0390077304468246
150.0	1440.0	2.0379315941774747
150.0	1450.0	2.0353738908371004
150.0	1460.0	2.03514158528777
150.0	1470.0	2.03514158528777
150.0	1480.0	2.03514158528777
150.0	1490.0	2.03514158528777
150.0	1500.0	2.03514158528777
150.0	1510.0	2.03514158528777
150.0	1520.0	2.03514158528777
150.0	1530.0	2.03514158528777
150.0	1540.0	2.03514158528777
150.0	1550.0	2.03514158528777
150.0	1560.0	2.03514158528777
150.0	1570.0	2.03514158528777
150.0	1580.0	2.03514158528777
150.0	1590.0	2.03514158528777
150.0	1600.0	2.03514158528777
150.0	1610.0	2.03514158528777
150.0	1620.0	2.03514158528777
150.0	1630.0	2.03514158528777
150.0	1640.0	2.03514158528777
150.0	1650.0	2.03514158528777
150.0	1660.0	2.03514158528777
150.0	1670.0	2.03514158528777
150.0	1680.0	2.03514158528777
150.0	1690.0	2.03514158528777
150.0	1700.0	2.03514158528777
150.0	1710.0	2.03514158528777
150.0	1720.0	2.03514158528777
150.0	1730.0	2.03514158528777
150.0	1740.0	2.03514158528777
150.0	1750.0	2.03514158528777
150.0	1760.0	2.03514158528777
150.0	1770.0	2.03514158528777
150.0	1780.0	2.03514158528777
150.0	1790.0	2.03514158528777
150.0	1800.0	2.03514158528777
150.0	1810.0	2.03514158528777
150.0	1820.0	2.03514158528777
150.0	1830.0	2.03514158528777
150.0	1840.0	2.03514158528777
[truncated: 15,836 more rows]
