# Supplementary material for: Characterizing Visual Neurosurgical Expertise in Brain MRI Visualization Using Eye-Tracking and 3D Fractal Dimension Analysis
Source: J Eye Mov Res. 2026 Jun 2;19(3):62. doi: 10.3390/jemr19030062 (PMC13301434; doi:10.3390/jemr19030062)
Supplement: Supplementary file 1 [file jemr-19-00062-s001.zip › jemr-4253847-supplementary/Supplementary files/4_3DFDmapsCalculation/3DFD_Stimuli_BRN40/3DFDs_BRAIN_26_NORMAL_BG.png_Heatmap_100_10.csv]

50.0	50.0	2.03514158528777
50.0	60.0	2.03514158528777
50.0	70.0	2.03514158528777
50.0	80.0	2.03514158528777
50.0	90.0	2.03514158528777
50.0	100.0	2.03514158528777
50.0	110.0	2.03514158528777
50.0	120.0	2.03514158528777
50.0	130.0	2.03514158528777
50.0	140.0	2.03514158528777
50.0	150.0	2.03514158528777
50.0	160.0	2.03514158528777
50.0	170.0	2.03514158528777
50.0	180.0	2.03514158528777
50.0	190.0	2.03514158528777
50.0	200.0	2.03514158528777
50.0	210.0	2.03514158528777
50.0	220.0	2.03514158528777
50.0	230.0	2.03514158528777
50.0	240.0	2.03514158528777
50.0	250.0	2.03514158528777
50.0	260.0	2.03514158528777
50.0	270.0	2.03514158528777
50.0	280.0	2.03514158528777
50.0	290.0	2.03514158528777
50.0	300.0	2.03514158528777
50.0	310.0	2.03514158528777
50.0	320.0	2.03514158528777
50.0	330.0	2.03514158528777
50.0	340.0	2.03514158528777
50.0	350.0	2.03514158528777
50.0	360.0	2.03514158528777
50.0	370.0	2.03514158528777
50.0	380.0	2.03514158528777
50.0	390.0	2.03514158528777
50.0	400.0	2.03514158528777
50.0	410.0	2.03514158528777
50.0	420.0	2.03514158528777
50.0	430.0	2.03514158528777
50.0	440.0	2.03514158528777
50.0	450.0	2.03514158528777
50.0	460.0	2.03514158528777
50.0	470.0	2.03514158528777
50.0	480.0	2.03514158528777
50.0	490.0	2.1050519998001076
50.0	500.0	2.0700577936151014
50.0	510.0	2.073079159601438
50.0	520.0	2.07741734864047
50.0	530.0	2.084644080537846
50.0	540.0	2.0910080671820106
50.0	550.0	2.0967798406016676
50.0	560.0	2.1036251394488743
50.0	570.0	2.109303548599984
50.0	580.0	2.1173709499652618
50.0	590.0	2.134081526505485
50.0	600.0	2.1434225055382505
50.0	610.0	2.153851951944452
50.0	620.0	2.163535321310814
50.0	630.0	2.166369446511143
50.0	640.0	2.1723647326120483
50.0	650.0	2.1773449515714045
50.0	660.0	2.1835079789845206
50.0	670.0	2.190278555584365
50.0	680.0	2.149394183267474
50.0	690.0	2.169031864584439
50.0	700.0	2.208196771619778
50.0	710.0	2.224770469426201
50.0	720.0	2.2311458341494426
50.0	730.0	2.207001691977921
50.0	740.0	2.200514039750031
50.0	750.0	2.1953291493296834
50.0	760.0	2.2033483919724044
50.0	770.0	2.2206025474755053
50.0	780.0	2.2142984030451887
50.0	790.0	2.209682361774384
50.0	800.0	2.187135779115473
50.0	810.0	2.1720108895935692
50.0	820.0	2.1676621378377714
50.0	830.0	2.1707640417758105
50.0	840.0	2.183421717433032
50.0	850.0	2.1706253366652875
50.0	860.0	2.1674071488631097
50.0	870.0	2.158569768236207
50.0	880.0	2.159422513430347
50.0	890.0	2.1717451231140004
50.0	900.0	2.1740686931690405
50.0	910.0	2.1832493465297658
50.0	920.0	2.187751230908962
50.0	930.0	2.1919122599290746
50.0	940.0	2.1942293424364165
50.0	950.0	2.194267563482186
50.0	960.0	2.192886088035627
50.0	970.0	2.2011807325139747
50.0	980.0	2.1830511802301964
50.0	990.0	2.1820213949899316
50.0	1000.0	2.1669356814271596
50.0	1010.0	2.1663065122827585
50.0	1020.0	2.1590555680148555
50.0	1030.0	2.157450223429074
50.0	1040.0	2.162380703690141
50.0	1050.0	2.151040685712858
50.0	1060.0	2.154329842781704
50.0	1070.0	2.15120470719206
50.0	1080.0	2.1400441669985395
50.0	1090.0	2.1425898018468033
50.0	1100.0	2.1425151592827225
50.0	1110.0	2.1458150284066315
50.0	1120.0	2.135224212549807
50.0	1130.0	2.1408792038248103
50.0	1140.0	2.141899564604937
50.0	1150.0	2.134119328617377
50.0	1160.0	2.1117496988850246
50.0	1170.0	2.1074274714645695
50.0	1180.0	2.1647425228045347
50.0	1190.0	2.154313439280902
50.0	1200.0	2.1544716336967906
50.0	1210.0	2.1271866628345837
50.0	1220.0	2.0988474991326256
50.0	1230.0	2.1451937250806843
50.0	1240.0	2.139227598891885
50.0	1250.0	2.134830109556128
50.0	1260.0	2.133274632277438
50.0	1270.0	2.131531259448357
50.0	1280.0	2.127317880891408
50.0	1290.0	2.1229782540833417
50.0	1300.0	2.1215715901069006
50.0	1310.0	2.121625589836999
50.0	1320.0	2.1228242936405195
50.0	1330.0	2.1217703537705823
50.0	1340.0	2.1517800969177716
50.0	1350.0	2.1476116223892996
50.0	1360.0	2.102673362545766
50.0	1370.0	2.0964816707804763
50.0	1380.0	2.0919774258888233
50.0	1390.0	2.0878532149174918
50.0	1400.0	2.082926038780093
50.0	1410.0	2.0765426704819676
50.0	1420.0	2.0702525463155035
50.0	1430.0	2.065343294237856
50.0	1440.0	2.03514158528777
50.0	1450.0	2.03514158528777
50.0	1460.0	2.03514158528777
50.0	1470.0	2.03514158528777
50.0	1480.0	2.03514158528777
50.0	1490.0	2.03514158528777
50.0	1500.0	2.03514158528777
50.0	1510.0	2.03514158528777
50.0	1520.0	2.03514158528777
50.0	1530.0	2.03514158528777
50.0	1540.0	2.03514158528777
50.0	1550.0	2.03514158528777
50.0	1560.0	2.03514158528777
50.0	1570.0	2.03514158528777
50.0	1580.0	2.03514158528777
50.0	1590.0	2.03514158528777
50.0	1600.0	2.03514158528777
50.0	1610.0	2.03514158528777
50.0	1620.0	2.03514158528777
50.0	1630.0	2.03514158528777
50.0	1640.0	2.03514158528777
50.0	1650.0	2.03514158528777
50.0	1660.0	2.03514158528777
50.0	1670.0	2.03514158528777
50.0	1680.0	2.03514158528777
50.0	1690.0	2.03514158528777
50.0	1700.0	2.03514158528777
50.0	1710.0	2.03514158528777
50.0	1720.0	2.03514158528777
50.0	1730.0	2.03514158528777
50.0	1740.0	2.03514158528777
50.0	1750.0	2.03514158528777
50.0	1760.0	2.03514158528777
50.0	1770.0	2.03514158528777
50.0	1780.0	2.03514158528777
50.0	1790.0	2.03514158528777
50.0	1800.0	2.03514158528777
50.0	1810.0	2.03514158528777
50.0	1820.0	2.03514158528777
50.0	1830.0	2.03514158528777
50.0	1840.0	2.03514158528777
50.0	1850.0	2.03514158528777
50.0	1860.0	2.03514158528777
60.0	50.0	2.03514158528777
60.0	60.0	2.03514158528777
60.0	70.0	2.03514158528777
60.0	80.0	2.03514158528777
60.0	90.0	2.03514158528777
60.0	100.0	2.03514158528777
60.0	110.0	2.03514158528777
60.0	120.0	2.03514158528777
60.0	130.0	2.03514158528777
60.0	140.0	2.03514158528777
60.0	150.0	2.03514158528777
60.0	160.0	2.03514158528777
60.0	170.0	2.03514158528777
60.0	180.0	2.03514158528777
60.0	190.0	2.03514158528777
60.0	200.0	2.03514158528777
60.0	210.0	2.03514158528777
60.0	220.0	2.03514158528777
60.0	230.0	2.03514158528777
60.0	240.0	2.03514158528777
60.0	250.0	2.03514158528777
60.0	260.0	2.03514158528777
60.0	270.0	2.03514158528777
60.0	280.0	2.03514158528777
60.0	290.0	2.03514158528777
60.0	300.0	2.03514158528777
60.0	310.0	2.03514158528777
60.0	320.0	2.03514158528777
60.0	330.0	2.03514158528777
60.0	340.0	2.03514158528777
60.0	350.0	2.03514158528777
60.0	360.0	2.03514158528777
60.0	370.0	2.03514158528777
60.0	380.0	2.03514158528777
60.0	390.0	2.03514158528777
60.0	400.0	2.03514158528777
60.0	410.0	2.03514158528777
60.0	420.0	2.03514158528777
60.0	430.0	2.03514158528777
60.0	440.0	2.03514158528777
60.0	450.0	2.03514158528777
60.0	460.0	2.03514158528777
60.0	470.0	2.03514158528777
60.0	480.0	2.03514158528777
60.0	490.0	2.104539801851418
60.0	500.0	2.0699073889842836
60.0	510.0	2.073327448745712
60.0	520.0	2.0774879302154483
60.0	530.0	2.084744798216646
60.0	540.0	2.09044806703565
60.0	550.0	2.097284884601217
60.0	560.0	2.1041179702907025
60.0	570.0	2.1099414523829814
60.0	580.0	2.118204623661772
60.0	590.0	2.1360187983182284
60.0	600.0	2.145360490366892
60.0	610.0	2.154855075468806
60.0	620.0	2.1653415767368887
60.0	630.0	2.169605522427265
60.0	640.0	2.1771263663583347
60.0	650.0	2.18186333053317
60.0	660.0	2.192372881961542
60.0	670.0	2.167619797408482
60.0	680.0	2.179193905100945
60.0	690.0	2.218266671672359
60.0	700.0	2.234468279956513
60.0	710.0	2.2459593288863586
60.0	720.0	2.213838989622939
60.0	730.0	2.2056208321805206
60.0	740.0	2.1957995115518885
60.0	750.0	2.1957507019442737
60.0	760.0	2.221053858767343
60.0	770.0	2.221522808436008
60.0	780.0	2.207786039115764
60.0	790.0	2.17821310154483
60.0	800.0	2.1668037220867675
60.0	810.0	2.1685664464014973
60.0	820.0	2.1716862880360335
60.0	830.0	2.168861519412339
60.0	840.0	2.17469442239231
60.0	850.0	2.159454929840288
60.0	860.0	2.156477023787913
60.0	870.0	2.1625727410045634
60.0	880.0	2.1622932789710516
60.0	890.0	2.1676795239586633
60.0	900.0	2.1716747988124965
60.0	910.0	2.175699972749378
60.0	920.0	2.1870834803002372
60.0	930.0	2.2021605388568464
60.0	940.0	2.195954119398326
60.0	950.0	2.1961807782588263
60.0	960.0	2.1972999125611232
60.0	970.0	2.1984794922258595
60.0	980.0	2.1951384007429486
60.0	990.0	2.197273355314838
60.0	1000.0	2.1913466992680393
60.0	1010.0	2.1895261601583234
60.0	1020.0	2.1838830146889454
60.0	1030.0	2.164135942382468
60.0	1040.0	2.1572846527925487
60.0	1050.0	2.156409098213127
60.0	1060.0	2.1639232314242673
60.0	1070.0	2.1615511312869473
60.0	1080.0	2.1462348298397456
60.0	1090.0	2.1325077687752216
60.0	1100.0	2.133313705821291
60.0	1110.0	2.1373653815929274
60.0	1120.0	2.1471531989568913
60.0	1130.0	2.1570471994607274
60.0	1140.0	2.1484996439944073
60.0	1150.0	2.1377679603352275
60.0	1160.0	2.1303083031330026
60.0	1170.0	2.1325368684339674
60.0	1180.0	2.1302531903229296
60.0	1190.0	2.1284258121159074
60.0	1200.0	2.1750041717828217
60.0	1210.0	2.164990366622189
60.0	1220.0	2.127021598134546
60.0	1230.0	2.0947647276488537
60.0	1240.0	2.11859708961305
60.0	1250.0	2.137631828074825
60.0	1260.0	2.1343950802939773
60.0	1270.0	2.1330439295356443
60.0	1280.0	2.1270929704508856
60.0	1290.0	2.1227759891657194
60.0	1300.0	2.1220280782118763
60.0	1310.0	2.1212871845367873
60.0	1320.0	2.1218299295629244
60.0	1330.0	2.1216082557002336
60.0	1340.0	2.1509711372558793
60.0	1350.0	2.146456756144641
60.0	1360.0	2.101774441325815
60.0	1370.0	2.095330834439277
60.0	1380.0	2.0912292297826056
60.0	1390.0	2.0868082048961334
60.0	1400.0	2.0817977931332368
60.0	1410.0	2.0760734902291875
60.0	1420.0	2.0700094231657173
60.0	1430.0	2.0648906781370795
60.0	1440.0	2.03514158528777
60.0	1450.0	2.03514158528777
60.0	1460.0	2.03514158528777
60.0	1470.0	2.03514158528777
60.0	1480.0	2.03514158528777
60.0	1490.0	2.03514158528777
60.0	1500.0	2.03514158528777
60.0	1510.0	2.03514158528777
60.0	1520.0	2.03514158528777
60.0	1530.0	2.03514158528777
60.0	1540.0	2.03514158528777
60.0	1550.0	2.03514158528777
60.0	1560.0	2.03514158528777
60.0	1570.0	2.03514158528777
60.0	1580.0	2.03514158528777
60.0	1590.0	2.03514158528777
60.0	1600.0	2.03514158528777
60.0	1610.0	2.03514158528777
60.0	1620.0	2.03514158528777
60.0	1630.0	2.03514158528777
60.0	1640.0	2.03514158528777
60.0	1650.0	2.03514158528777
60.0	1660.0	2.03514158528777
60.0	1670.0	2.03514158528777
60.0	1680.0	2.03514158528777
60.0	1690.0	2.03514158528777
60.0	1700.0	2.03514158528777
60.0	1710.0	2.03514158528777
60.0	1720.0	2.03514158528777
60.0	1730.0	2.03514158528777
60.0	1740.0	2.03514158528777
60.0	1750.0	2.03514158528777
60.0	1760.0	2.03514158528777
60.0	1770.0	2.03514158528777
60.0	1780.0	2.03514158528777
60.0	1790.0	2.03514158528777
60.0	1800.0	2.03514158528777
60.0	1810.0	2.03514158528777
60.0	1820.0	2.03514158528777
60.0	1830.0	2.03514158528777
60.0	1840.0	2.03514158528777
60.0	1850.0	2.03514158528777
60.0	1860.0	2.03514158528777
70.0	50.0	2.03514158528777
70.0	60.0	2.03514158528777
70.0	70.0	2.03514158528777
70.0	80.0	2.03514158528777
70.0	90.0	2.03514158528777
70.0	100.0	2.03514158528777
70.0	110.0	2.03514158528777
70.0	120.0	2.03514158528777
70.0	130.0	2.03514158528777
70.0	140.0	2.03514158528777
70.0	150.0	2.03514158528777
70.0	160.0	2.03514158528777
70.0	170.0	2.03514158528777
70.0	180.0	2.03514158528777
70.0	190.0	2.03514158528777
70.0	200.0	2.03514158528777
70.0	210.0	2.03514158528777
70.0	220.0	2.03514158528777
70.0	230.0	2.03514158528777
70.0	240.0	2.03514158528777
70.0	250.0	2.03514158528777
70.0	260.0	2.03514158528777
70.0	270.0	2.03514158528777
70.0	280.0	2.03514158528777
70.0	290.0	2.03514158528777
70.0	300.0	2.03514158528777
70.0	310.0	2.03514158528777
70.0	320.0	2.03514158528777
70.0	330.0	2.03514158528777
70.0	340.0	2.03514158528777
70.0	350.0	2.03514158528777
70.0	360.0	2.03514158528777
70.0	370.0	2.03514158528777
70.0	380.0	2.03514158528777
70.0	390.0	2.03514158528777
70.0	400.0	2.03514158528777
70.0	410.0	2.03514158528777
70.0	420.0	2.03514158528777
70.0	430.0	2.03514158528777
70.0	440.0	2.03514158528777
70.0	450.0	2.03514158528777
70.0	460.0	2.03514158528777
70.0	470.0	2.03514158528777
70.0	480.0	2.03514158528777
70.0	490.0	2.1039530807064537
70.0	500.0	2.069538009937204
70.0	510.0	2.073444642599232
70.0	520.0	2.0774513764765667
70.0	530.0	2.0849059870845954
70.0	540.0	2.091150116890384
70.0	550.0	2.0974410696083505
70.0	560.0	2.104509706673428
70.0	570.0	2.11102631930409
70.0	580.0	2.1195275484645535
70.0	590.0	2.140359186764458
70.0	600.0	2.1485142012075853
70.0	610.0	2.1572378514024617
70.0	620.0	2.1678766676014654
70.0	630.0	2.173090462480094
70.0	640.0	2.18099651782249
70.0	650.0	2.161626102127259
70.0	660.0	2.1700254738121005
70.0	670.0	2.2082352377789194
70.0	680.0	2.221325865750188
70.0	690.0	2.2360443960111964
70.0	700.0	2.2117332944818173
70.0	710.0	2.220679712920424
70.0	720.0	2.2134051830071897
70.0	730.0	2.194512521215205
70.0	740.0	2.1986254005388077
70.0	750.0	2.1977356781940767
70.0	760.0	2.205431609338732
70.0	770.0	2.183484984349282
70.0	780.0	2.1796447648884576
70.0	790.0	2.1904673415584694
70.0	800.0	2.164302678471309
70.0	810.0	2.175306316103166
70.0	820.0	2.178579939217557
70.0	830.0	2.17147505125904
70.0	840.0	2.1738796257898994
70.0	850.0	2.169425474620397
70.0	860.0	2.1710380731107026
70.0	870.0	2.162632048196786
70.0	880.0	2.166181054731192
70.0	890.0	2.1613520304051903
70.0	900.0	2.164478080671692
70.0	910.0	2.172020418829674
70.0	920.0	2.1753726459814713
70.0	930.0	2.179030605292917
70.0	940.0	2.1917972401165957
70.0	950.0	2.1933235085605878
70.0	960.0	2.1887410487527155
70.0	970.0	2.1969382362394576
70.0	980.0	2.191368409026726
70.0	990.0	2.196988743371736
70.0	1000.0	2.196528820664411
70.0	1010.0	2.1961183285240473
70.0	1020.0	2.184539599902685
70.0	1030.0	2.1815129160436553
70.0	1040.0	2.182717471445914
70.0	1050.0	2.184024895612582
70.0	1060.0	2.1662059862153202
70.0	1070.0	2.1690079069996036
70.0	1080.0	2.160832343872414
70.0	1090.0	2.160413831465783
70.0	1100.0	2.150773467067384
70.0	1110.0	2.1293139432193775
70.0	1120.0	2.148721470397546
70.0	1130.0	2.1505854120346877
70.0	1140.0	2.1596278750294275
70.0	1150.0	2.1687783199496953
70.0	1160.0	2.135404138820662
70.0	1170.0	2.131571830610583
70.0	1180.0	2.1384431444873253
70.0	1190.0	2.1535961992069197
70.0	1200.0	2.1540343910928694
70.0	1210.0	2.1915039751902796
70.0	1220.0	2.176233934805383
70.0	1230.0	2.130054542716683
70.0	1240.0	2.0997872504618584
70.0	1250.0	2.1170872481573477
70.0	1260.0	2.136726286611763
70.0	1270.0	2.1352139285092377
70.0	1280.0	2.128965115757484
70.0	1290.0	2.125075400860741
70.0	1300.0	2.1234058066773267
70.0	1310.0	2.1226441280797843
70.0	1320.0	2.12272316781608
70.0	1330.0	2.122981246123356
70.0	1340.0	2.150952632872211
70.0	1350.0	2.1462037452117007
70.0	1360.0	2.101764791292404
70.0	1370.0	2.0953652029687824
70.0	1380.0	2.0908668817844513
70.0	1390.0	2.086344277284759
70.0	1400.0	2.0810225841854653
70.0	1410.0	2.0752624427798034
70.0	1420.0	2.069557923117242
70.0	1430.0	2.0644829265078264
70.0	1440.0	2.03514158528777
70.0	1450.0	2.03514158528777
70.0	1460.0	2.03514158528777
70.0	1470.0	2.03514158528777
70.0	1480.0	2.03514158528777
70.0	1490.0	2.03514158528777
70.0	1500.0	2.03514158528777
70.0	1510.0	2.03514158528777
70.0	1520.0	2.03514158528777
70.0	1530.0	2.03514158528777
70.0	1540.0	2.03514158528777
70.0	1550.0	2.03514158528777
70.0	1560.0	2.03514158528777
70.0	1570.0	2.03514158528777
70.0	1580.0	2.03514158528777
70.0	1590.0	2.03514158528777
70.0	1600.0	2.03514158528777
70.0	1610.0	2.03514158528777
70.0	1620.0	2.03514158528777
70.0	1630.0	2.03514158528777
70.0	1640.0	2.03514158528777
70.0	1650.0	2.03514158528777
70.0	1660.0	2.03514158528777
70.0	1670.0	2.03514158528777
70.0	1680.0	2.03514158528777
70.0	1690.0	2.03514158528777
70.0	1700.0	2.03514158528777
70.0	1710.0	2.03514158528777
70.0	1720.0	2.03514158528777
70.0	1730.0	2.03514158528777
70.0	1740.0	2.03514158528777
70.0	1750.0	2.03514158528777
70.0	1760.0	2.03514158528777
70.0	1770.0	2.03514158528777
70.0	1780.0	2.03514158528777
70.0	1790.0	2.03514158528777
70.0	1800.0	2.03514158528777
70.0	1810.0	2.03514158528777
70.0	1820.0	2.03514158528777
70.0	1830.0	2.03514158528777
70.0	1840.0	2.03514158528777
70.0	1850.0	2.03514158528777
70.0	1860.0	2.03514158528777
80.0	50.0	2.03514158528777
80.0	60.0	2.03514158528777
80.0	70.0	2.03514158528777
80.0	80.0	2.03514158528777
80.0	90.0	2.03514158528777
80.0	100.0	2.03514158528777
80.0	110.0	2.03514158528777
80.0	120.0	2.03514158528777
80.0	130.0	2.03514158528777
80.0	140.0	2.03514158528777
80.0	150.0	2.03514158528777
80.0	160.0	2.03514158528777
80.0	170.0	2.03514158528777
80.0	180.0	2.03514158528777
80.0	190.0	2.03514158528777
80.0	200.0	2.03514158528777
80.0	210.0	2.03514158528777
80.0	220.0	2.03514158528777
80.0	230.0	2.03514158528777
80.0	240.0	2.03514158528777
80.0	250.0	2.03514158528777
80.0	260.0	2.03514158528777
80.0	270.0	2.03514158528777
80.0	280.0	2.03514158528777
80.0	290.0	2.03514158528777
80.0	300.0	2.03514158528777
80.0	310.0	2.03514158528777
80.0	320.0	2.03514158528777
80.0	330.0	2.03514158528777
80.0	340.0	2.03514158528777
80.0	350.0	2.03514158528777
80.0	360.0	2.03514158528777
80.0	370.0	2.03514158528777
80.0	380.0	2.03514158528777
80.0	390.0	2.03514158528777
80.0	400.0	2.03514158528777
80.0	410.0	2.03514158528777
80.0	420.0	2.03514158528777
80.0	430.0	2.03514158528777
80.0	440.0	2.03514158528777
80.0	450.0	2.03514158528777
80.0	460.0	2.03514158528777
80.0	470.0	2.03514158528777
80.0	480.0	2.03514158528777
80.0	490.0	2.10387252666521
80.0	500.0	2.069353835810914
80.0	510.0	2.073138912391666
80.0	520.0	2.0771874969056654
80.0	530.0	2.0840877474217145
80.0	540.0	2.090772975480982
80.0	550.0	2.0980383439320542
80.0	560.0	2.1049215882880032
80.0	570.0	2.1115988191081323
80.0	580.0	2.119996086309149
80.0	590.0	2.141693167966194
80.0	600.0	2.150189749476345
80.0	610.0	2.1582185902428805
80.0	620.0	2.16971681310234
80.0	630.0	2.1759463087616893
80.0	640.0	2.1594761342816367
80.0	650.0	2.170662550611261
80.0	660.0	2.1808598962003196
80.0	670.0	2.214690505156321
80.0	680.0	2.2319787509957956
80.0	690.0	2.2022575500024923
80.0	700.0	2.202306747822077
80.0	710.0	2.2112357578629527
80.0	720.0	2.2012515995518043
80.0	730.0	2.2080745991055277
80.0	740.0	2.1963923556359632
80.0	750.0	2.1728374826472816
80.0	760.0	2.189517414164693
80.0	770.0	2.182527002169307
80.0	780.0	2.1790054529431635
80.0	790.0	2.1790475329974752
80.0	800.0	2.1590696740559907
80.0	810.0	2.1636892993082566
80.0	820.0	2.1657118188632336
80.0	830.0	2.17011031833937
80.0	840.0	2.174266962164938
80.0	850.0	2.166521372967382
80.0	860.0	2.163889275290216
80.0	870.0	2.152782345599009
80.0	880.0	2.1529091445126025
80.0	890.0	2.1530258120333587
80.0	900.0	2.150298877529897
80.0	910.0	2.15190905661993
80.0	920.0	2.146994864905413
80.0	930.0	2.1535466821346136
80.0	940.0	2.1501326738130375
80.0	950.0	2.147944967867282
80.0	960.0	2.144755779860332
80.0	970.0	2.158162664985398
80.0	980.0	2.1570904185059043
80.0	990.0	2.159936535496347
80.0	1000.0	2.1655863646752764
80.0	1010.0	2.1720561523028468
80.0	1020.0	2.168158987775287
80.0	1030.0	2.1741267016977357
80.0	1040.0	2.1741224163448583
80.0	1050.0	2.173457920535984
80.0	1060.0	2.175460604459337
80.0	1070.0	2.181026091192781
80.0	1080.0	2.1717711128721735
80.0	1090.0	2.1622843665910834
80.0	1100.0	2.1489426122000967
80.0	1110.0	2.131298499429833
80.0	1120.0	2.156426510402532
80.0	1130.0	2.161348501517464
80.0	1140.0	2.171805157582305
80.0	1150.0	2.1651873113716134
80.0	1160.0	2.1499384471236964
80.0	1170.0	2.1564239471114157
80.0	1180.0	2.1476357980363603
80.0	1190.0	2.1520249716264774
80.0	1200.0	2.1722689435168703
80.0	1210.0	2.171513480349967
80.0	1220.0	2.1904079097028197
80.0	1230.0	2.180443074919174
80.0	1240.0	2.135463312207069
80.0	1250.0	2.0997322317258247
80.0	1260.0	2.1075349856840675
80.0	1270.0	2.139496526822617
80.0	1280.0	2.1341465561810544
80.0	1290.0	2.13007156947113
80.0	1300.0	2.128002561376722
80.0	1310.0	2.125637102701549
80.0	1320.0	2.1248152129884876
80.0	1330.0	2.124891193600593
80.0	1340.0	2.1518168029193627
80.0	1350.0	2.14691311008735
80.0	1360.0	2.102247317445189
80.0	1370.0	2.095270779378053
80.0	1380.0	2.090254721303697
80.0	1390.0	2.0857187340389833
80.0	1400.0	2.0802405476575894
80.0	1410.0	2.0747256497446807
80.0	1420.0	2.069389995248998
80.0	1430.0	2.064288356230617
80.0	1440.0	2.03514158528777
80.0	1450.0	2.03514158528777
80.0	1460.0	2.03514158528777
80.0	1470.0	2.03514158528777
80.0	1480.0	2.03514158528777
80.0	1490.0	2.03514158528777
80.0	1500.0	2.03514158528777
80.0	1510.0	2.03514158528777
80.0	1520.0	2.03514158528777
80.0	1530.0	2.03514158528777
80.0	1540.0	2.03514158528777
80.0	1550.0	2.03514158528777
80.0	1560.0	2.03514158528777
80.0	1570.0	2.03514158528777
80.0	1580.0	2.03514158528777
80.0	1590.0	2.03514158528777
80.0	1600.0	2.03514158528777
80.0	1610.0	2.03514158528777
80.0	1620.0	2.03514158528777
80.0	1630.0	2.03514158528777
80.0	1640.0	2.03514158528777
80.0	1650.0	2.03514158528777
80.0	1660.0	2.03514158528777
80.0	1670.0	2.03514158528777
80.0	1680.0	2.03514158528777
80.0	1690.0	2.03514158528777
80.0	1700.0	2.03514158528777
80.0	1710.0	2.03514158528777
80.0	1720.0	2.03514158528777
80.0	1730.0	2.03514158528777
80.0	1740.0	2.03514158528777
80.0	1750.0	2.03514158528777
80.0	1760.0	2.03514158528777
80.0	1770.0	2.03514158528777
80.0	1780.0	2.03514158528777
80.0	1790.0	2.03514158528777
80.0	1800.0	2.03514158528777
80.0	1810.0	2.03514158528777
80.0	1820.0	2.03514158528777
80.0	1830.0	2.03514158528777
80.0	1840.0	2.03514158528777
80.0	1850.0	2.03514158528777
80.0	1860.0	2.03514158528777
90.0	50.0	2.03514158528777
90.0	60.0	2.03514158528777
90.0	70.0	2.03514158528777
90.0	80.0	2.03514158528777
90.0	90.0	2.03514158528777
90.0	100.0	2.03514158528777
90.0	110.0	2.03514158528777
90.0	120.0	2.03514158528777
90.0	130.0	2.03514158528777
90.0	140.0	2.03514158528777
90.0	150.0	2.03514158528777
90.0	160.0	2.03514158528777
90.0	170.0	2.03514158528777
90.0	180.0	2.03514158528777
90.0	190.0	2.03514158528777
90.0	200.0	2.03514158528777
90.0	210.0	2.03514158528777
90.0	220.0	2.03514158528777
90.0	230.0	2.03514158528777
90.0	240.0	2.03514158528777
90.0	250.0	2.03514158528777
90.0	260.0	2.03514158528777
90.0	270.0	2.03514158528777
90.0	280.0	2.03514158528777
90.0	290.0	2.03514158528777
90.0	300.0	2.03514158528777
90.0	310.0	2.03514158528777
90.0	320.0	2.03514158528777
90.0	330.0	2.03514158528777
90.0	340.0	2.03514158528777
90.0	350.0	2.03514158528777
90.0	360.0	2.03514158528777
90.0	370.0	2.03514158528777
90.0	380.0	2.03514158528777
90.0	390.0	2.03514158528777
90.0	400.0	2.03514158528777
90.0	410.0	2.03514158528777
90.0	420.0	2.03514158528777
90.0	430.0	2.03514158528777
90.0	440.0	2.03514158528777
90.0	450.0	2.03514158528777
90.0	460.0	2.03514158528777
90.0	470.0	2.03514158528777
90.0	480.0	2.03514158528777
90.0	490.0	2.1039147877582116
90.0	500.0	2.0694005693079562
90.0	510.0	2.0737575399163175
90.0	520.0	2.077512682997304
90.0	530.0	2.084171462870416
90.0	540.0	2.0910661492452136
90.0	550.0	2.0985479575232535
90.0	560.0	2.105591942805017
90.0	570.0	2.1123433498007067
90.0	580.0	2.1215264446188655
90.0	590.0	2.1442969835859897
90.0	600.0	2.1513714571437403
90.0	610.0	2.1600004355622664
90.0	620.0	2.1724384802698675
90.0	630.0	2.1551692157256417
90.0	640.0	2.164309967723368
90.0	650.0	2.200046304411811
90.0	660.0	2.2105298165187177
90.0	670.0	2.2154877919625497
90.0	680.0	2.1908760828168896
90.0	690.0	2.1928791754318806
90.0	700.0	2.2023743193951333
90.0	710.0	2.179393806784584
90.0	720.0	2.1944200743432596
90.0	730.0	2.180378925303811
90.0	740.0	2.1603121485856303
90.0	750.0	2.1522420530102875
90.0	760.0	2.1708452097626383
90.0	770.0	2.1780242009579927
90.0	780.0	2.165968834286233
90.0	790.0	2.1612217231250184
90.0	800.0	2.1421953065712533
90.0	810.0	2.155966018811762
90.0	820.0	2.150972889542335
90.0	830.0	2.1537231752674484
90.0	840.0	2.1527393344509727
90.0	850.0	2.1384677258410423
90.0	860.0	2.131996409636818
90.0	870.0	2.1315352858406755
90.0	880.0	2.1228206078631806
90.0	890.0	2.1286868720037755
90.0	900.0	2.1269965753880786
90.0	910.0	2.130163083258249
90.0	920.0	2.14548142980712
90.0	930.0	2.1523858290479048
90.0	940.0	2.153037078838964
90.0	950.0	2.14365266029899
90.0	960.0	2.129654604522969
90.0	970.0	2.1411134405004892
90.0	980.0	2.1358294409279632
90.0	990.0	2.1329957341944397
90.0	1000.0	2.122815925515972
90.0	1010.0	2.1324185856445474
90.0	1020.0	2.1254673818468626
90.0	1030.0	2.1329370009618764
90.0	1040.0	2.1456504728854906
90.0	1050.0	2.1541255512282147
90.0	1060.0	2.1601592456561445
90.0	1070.0	2.1640785697936242
90.0	1080.0	2.1629955026674597
90.0	1090.0	2.1556855603876985
90.0	1100.0	2.142807236745769
90.0	1110.0	2.1416765732268805
90.0	1120.0	2.155738128054157
90.0	1130.0	2.15658898211082
90.0	1140.0	2.1559125613319914
90.0	1150.0	2.144367209995288
90.0	1160.0	2.1334406391101597
90.0	1170.0	2.1565574504054688
90.0	1180.0	2.1589037828141575
90.0	1190.0	2.157709401171326
90.0	1200.0	2.1591536182593027
90.0	1210.0	2.1637934067982605
90.0	1220.0	2.16227126788698
90.0	1230.0	2.1823367035048182
90.0	1240.0	2.184159256769717
90.0	1250.0	2.1328453886274477
90.0	1260.0	2.0995308438019498
90.0	1270.0	2.1204221149190703
90.0	1280.0	2.1399135261321134
90.0	1290.0	2.1351441373262716
90.0	1300.0	2.1314612741118935
90.0	1310.0	2.126919222113144
90.0	1320.0	2.1237862364795768
90.0	1330.0	2.123122182020929
90.0	1340.0	2.150434818061726
90.0	1350.0	2.145131508553813
90.0	1360.0	2.100923404792706
90.0	1370.0	2.093772802804558
90.0	1380.0	2.0888255331685732
90.0	1390.0	2.0841414783716963
90.0	1400.0	2.0791643280828924
90.0	1410.0	2.074321448279318
90.0	1420.0	2.069477926154325
90.0	1430.0	2.064292612151005
90.0	1440.0	2.03514158528777
90.0	1450.0	2.03514158528777
90.0	1460.0	2.03514158528777
90.0	1470.0	2.03514158528777
90.0	1480.0	2.03514158528777
90.0	1490.0	2.03514158528777
90.0	1500.0	2.03514158528777
90.0	1510.0	2.03514158528777
90.0	1520.0	2.03514158528777
90.0	1530.0	2.03514158528777
90.0	1540.0	2.03514158528777
90.0	1550.0	2.03514158528777
90.0	1560.0	2.03514158528777
90.0	1570.0	2.03514158528777
90.0	1580.0	2.03514158528777
90.0	1590.0	2.03514158528777
90.0	1600.0	2.03514158528777
90.0	1610.0	2.03514158528777
90.0	1620.0	2.03514158528777
90.0	1630.0	2.03514158528777
90.0	1640.0	2.03514158528777
90.0	1650.0	2.03514158528777
90.0	1660.0	2.03514158528777
90.0	1670.0	2.03514158528777
90.0	1680.0	2.03514158528777
90.0	1690.0	2.03514158528777
90.0	1700.0	2.03514158528777
90.0	1710.0	2.03514158528777
90.0	1720.0	2.03514158528777
90.0	1730.0	2.03514158528777
90.0	1740.0	2.03514158528777
90.0	1750.0	2.03514158528777
90.0	1760.0	2.03514158528777
90.0	1770.0	2.03514158528777
90.0	1780.0	2.03514158528777
90.0	1790.0	2.03514158528777
90.0	1800.0	2.03514158528777
90.0	1810.0	2.03514158528777
90.0	1820.0	2.03514158528777
90.0	1830.0	2.03514158528777
90.0	1840.0	2.03514158528777
90.0	1850.0	2.03514158528777
90.0	1860.0	2.03514158528777
100.0	50.0	2.03514158528777
100.0	60.0	2.03514158528777
100.0	70.0	2.03514158528777
100.0	80.0	2.03514158528777
100.0	90.0	2.03514158528777
100.0	100.0	2.03514158528777
100.0	110.0	2.03514158528777
100.0	120.0	2.03514158528777
100.0	130.0	2.03514158528777
100.0	140.0	2.03514158528777
100.0	150.0	2.03514158528777
100.0	160.0	2.03514158528777
100.0	170.0	2.03514158528777
100.0	180.0	2.03514158528777
100.0	190.0	2.03514158528777
100.0	200.0	2.03514158528777
100.0	210.0	2.03514158528777
100.0	220.0	2.03514158528777
100.0	230.0	2.03514158528777
100.0	240.0	2.03514158528777
100.0	250.0	2.03514158528777
100.0	260.0	2.03514158528777
100.0	270.0	2.03514158528777
100.0	280.0	2.03514158528777
100.0	290.0	2.03514158528777
100.0	300.0	2.03514158528777
100.0	310.0	2.03514158528777
100.0	320.0	2.03514158528777
100.0	330.0	2.03514158528777
100.0	340.0	2.03514158528777
100.0	350.0	2.03514158528777
100.0	360.0	2.03514158528777
100.0	370.0	2.03514158528777
100.0	380.0	2.03514158528777
100.0	390.0	2.03514158528777
100.0	400.0	2.03514158528777
100.0	410.0	2.03514158528777
100.0	420.0	2.03514158528777
100.0	430.0	2.03514158528777
100.0	440.0	2.03514158528777
100.0	450.0	2.03514158528777
100.0	460.0	2.03514158528777
100.0	470.0	2.03514158528777
100.0	480.0	2.03514158528777
100.0	490.0	2.1039960430261653
100.0	500.0	2.0702283464862457
100.0	510.0	2.07481508569451
100.0	520.0	2.0787196620044184
100.0	530.0	2.0854848560766643
100.0	540.0	2.0932936140998835
100.0	550.0	2.1009064812641314
100.0	560.0	2.107060462342262
100.0	570.0	2.113899218207593
100.0	580.0	2.1231105666296477
100.0	590.0	2.14555379129575
100.0	600.0	2.1517612900066547
100.0	610.0	2.160312318158345
100.0	620.0	2.175137198848288
100.0	630.0	2.15569246917102
100.0	640.0	2.1986870599513146
100.0	650.0	2.2272664129625346
100.0	660.0	2.2109370998720608
100.0	670.0	2.201866988037864
100.0	680.0	2.1729587135549715
100.0	690.0	2.19525890363648
100.0	700.0	2.1817354419867367
100.0	710.0	2.19187667825111
100.0	720.0	2.1898054396804727
100.0	730.0	2.15359759256554
100.0	740.0	2.152868773827362
100.0	750.0	2.163814841560594
100.0	760.0	2.1822377873824523
100.0	770.0	2.16305756746878
100.0	780.0	2.163512681471524
100.0	790.0	2.1601199233550683
100.0	800.0	2.151672887025342
100.0	810.0	2.1447623396204825
100.0	820.0	2.15515253519235
100.0	830.0	2.152662302019098
100.0	840.0	2.156459385086414
100.0	850.0	2.155075677210518
100.0	860.0	2.1599187316302433
100.0	870.0	2.143616717042042
100.0	880.0	2.145703048766021
100.0	890.0	2.1626210685750697
100.0	900.0	2.1659277472998437
100.0	910.0	2.1706312601801314
100.0	920.0	2.166111908384064
100.0	930.0	2.175257819302846
100.0	940.0	2.1782350477515533
100.0	950.0	2.172324433401956
100.0	960.0	2.1608878408097243
100.0	970.0	2.1781201226423517
100.0	980.0	2.1560316000856194
100.0	990.0	2.1458354095831935
100.0	1000.0	2.140802690844564
100.0	1010.0	2.1459511298541
100.0	1020.0	2.1302022453088694
100.0	1030.0	2.1169693190453147
100.0	1040.0	2.134171876644047
100.0	1050.0	2.1292046336750174
100.0	1060.0	2.1327215707427394
100.0	1070.0	2.146144478930836
100.0	1080.0	2.143444894432639
100.0	1090.0	2.1442069973276765
100.0	1100.0	2.1387988222899237
100.0	1110.0	2.135574456468306
100.0	1120.0	2.1367115793029403
100.0	1130.0	2.15108248959076
100.0	1140.0	2.1589144714750192
100.0	1150.0	2.15237076095682
100.0	1160.0	2.139624647443579
100.0	1170.0	2.118737760194928
100.0	1180.0	2.1613701566891868
100.0	1190.0	2.1590255547206505
100.0	1200.0	2.1541428302749055
100.0	1210.0	2.1625053509650454
100.0	1220.0	2.142340389205595
100.0	1230.0	2.173337588263059
100.0	1240.0	2.178192891505112
100.0	1250.0	2.178491905961173
100.0	1260.0	2.125662884319746
100.0	1270.0	2.1011710141842923
100.0	1280.0	2.1434748124301235
100.0	1290.0	2.1365555284234743
100.0	1300.0	2.133298133059452
100.0	1310.0	2.127707115436299
100.0	1320.0	2.1235635243046542
100.0	1330.0	2.1220104852373347
100.0	1340.0	2.1495010642259764
100.0	1350.0	2.1437672145943365
100.0	1360.0	2.0991410088309355
100.0	1370.0	2.0923927434703087
100.0	1380.0	2.087563030177091
100.0	1390.0	2.082583465378376
100.0	1400.0	2.0775798207484804
100.0	1410.0	2.0732086271764008
100.0	1420.0	2.068753936457159
100.0	1430.0	2.0638735165703577
100.0	1440.0	2.03514158528777
100.0	1450.0	2.03514158528777
100.0	1460.0	2.03514158528777
100.0	1470.0	2.03514158528777
100.0	1480.0	2.03514158528777
100.0	1490.0	2.03514158528777
100.0	1500.0	2.03514158528777
100.0	1510.0	2.03514158528777
100.0	1520.0	2.03514158528777
100.0	1530.0	2.03514158528777
100.0	1540.0	2.03514158528777
100.0	1550.0	2.03514158528777
100.0	1560.0	2.03514158528777
100.0	1570.0	2.03514158528777
100.0	1580.0	2.03514158528777
100.0	1590.0	2.03514158528777
100.0	1600.0	2.03514158528777
100.0	1610.0	2.03514158528777
100.0	1620.0	2.03514158528777
100.0	1630.0	2.03514158528777
100.0	1640.0	2.03514158528777
100.0	1650.0	2.03514158528777
100.0	1660.0	2.03514158528777
100.0	1670.0	2.03514158528777
100.0	1680.0	2.03514158528777
100.0	1690.0	2.03514158528777
100.0	1700.0	2.03514158528777
100.0	1710.0	2.03514158528777
100.0	1720.0	2.03514158528777
100.0	1730.0	2.03514158528777
100.0	1740.0	2.03514158528777
100.0	1750.0	2.03514158528777
100.0	1760.0	2.03514158528777
100.0	1770.0	2.03514158528777
100.0	1780.0	2.03514158528777
100.0	1790.0	2.03514158528777
100.0	1800.0	2.03514158528777
100.0	1810.0	2.03514158528777
100.0	1820.0	2.03514158528777
100.0	1830.0	2.03514158528777
100.0	1840.0	2.03514158528777
100.0	1850.0	2.03514158528777
100.0	1860.0	2.03514158528777
110.0	50.0	2.03514158528777
110.0	60.0	2.03514158528777
110.0	70.0	2.03514158528777
110.0	80.0	2.03514158528777
110.0	90.0	2.03514158528777
110.0	100.0	2.03514158528777
110.0	110.0	2.03514158528777
110.0	120.0	2.03514158528777
110.0	130.0	2.03514158528777
110.0	140.0	2.03514158528777
110.0	150.0	2.03514158528777
110.0	160.0	2.03514158528777
110.0	170.0	2.03514158528777
110.0	180.0	2.03514158528777
110.0	190.0	2.03514158528777
110.0	200.0	2.03514158528777
110.0	210.0	2.03514158528777
110.0	220.0	2.03514158528777
110.0	230.0	2.03514158528777
110.0	240.0	2.03514158528777
110.0	250.0	2.03514158528777
110.0	260.0	2.03514158528777
110.0	270.0	2.03514158528777
110.0	280.0	2.03514158528777
110.0	290.0	2.03514158528777
110.0	300.0	2.03514158528777
110.0	310.0	2.03514158528777
110.0	320.0	2.03514158528777
110.0	330.0	2.03514158528777
110.0	340.0	2.03514158528777
110.0	350.0	2.03514158528777
110.0	360.0	2.03514158528777
110.0	370.0	2.03514158528777
110.0	380.0	2.03514158528777
110.0	390.0	2.03514158528777
110.0	400.0	2.03514158528777
110.0	410.0	2.03514158528777
110.0	420.0	2.03514158528777
110.0	430.0	2.03514158528777
110.0	440.0	2.03514158528777
110.0	450.0	2.03514158528777
110.0	460.0	2.03514158528777
110.0	470.0	2.03514158528777
110.0	480.0	2.03514158528777
110.0	490.0	2.104115260319284
110.0	500.0	2.070951715183792
110.0	510.0	2.0756912454721292
110.0	520.0	2.080104328421556
110.0	530.0	2.0873847016818665
110.0	540.0	2.096067406824217
110.0	550.0	2.103560025093121
110.0	560.0	2.110161269269837
110.0	570.0	2.1167679596380378
110.0	580.0	2.126147368607724
110.0	590.0	2.1499676883533465
110.0	600.0	2.156454436257257
110.0	610.0	2.1656429867698685
110.0	620.0	2.155031032078865
110.0	630.0	2.187991740924114
110.0	640.0	2.2243328757264598
110.0	650.0	2.2043362154668364
110.0	660.0	2.1999549966157956
110.0	670.0	2.1873082218044884
110.0	680.0	2.2024210418787216
110.0	690.0	2.167333775556047
110.0	700.0	2.190121025731912
110.0	710.0	2.1962328362372685
110.0	720.0	2.1694731770551683
110.0	730.0	2.1604295017108996
110.0	740.0	2.1611588652835967
110.0	750.0	2.152816793783056
110.0	760.0	2.165615142420398
110.0	770.0	2.155293972837387
110.0	780.0	2.1592135567745276
110.0	790.0	2.148985003364976
110.0	800.0	2.1395136894052045
110.0	810.0	2.1454849716054842
110.0	820.0	2.144511114998363
110.0	830.0	2.1430800851682363
110.0	840.0	2.1465762669963198
110.0	850.0	2.141978287100186
110.0	860.0	2.1366219233708654
110.0	870.0	2.151158160473395
110.0	880.0	2.1535761095136925
110.0	890.0	2.160529803832662
110.0	900.0	2.165619466711394
110.0	910.0	2.170943566637857
110.0	920.0	2.164397791661511
110.0	930.0	2.1800462426866973
110.0	940.0	2.1770168471166786
110.0	950.0	2.166701834101514
110.0	960.0	2.162626222297973
110.0	970.0	2.1706083345834113
110.0	980.0	2.1601275297020663
110.0	990.0	2.1439850864409657
110.0	1000.0	2.1617595660836444
110.0	1010.0	2.160978032386117
110.0	1020.0	2.141929388420674
110.0	1030.0	2.1211311089112415
110.0	1040.0	2.119223228276108
110.0	1050.0	2.1157000794689864
110.0	1060.0	2.1249863968097027
110.0	1070.0	2.1296918374343154
110.0	1080.0	2.1232404117434798
110.0	1090.0	2.109730644470149
110.0	1100.0	2.114605103471123
110.0	1110.0	2.1122141157855268
110.0	1120.0	2.119238244650563
110.0	1130.0	2.1348901878796007
110.0	1140.0	2.132384111362088
110.0	1150.0	2.1399395884830867
110.0	1160.0	2.1464766396655435
110.0	1170.0	2.1459741602529534
110.0	1180.0	2.120914452761749
110.0	1190.0	2.1431870407650018
110.0	1200.0	2.164787985501715
110.0	1210.0	2.152545357214907
110.0	1220.0	2.1374935883478856
110.0	1230.0	2.1348440966249407
110.0	1240.0	2.1561831667164517
110.0	1250.0	2.1714068864566203
110.0	1260.0	2.167189503204472
110.0	1270.0	2.1252838197451633
110.0	1280.0	2.0921971329862132
110.0	1290.0	2.139314937129255
110.0	1300.0	2.1344489233012127
110.0	1310.0	2.1274652263067027
110.0	1320.0	2.123447737338572
110.0	1330.0	2.121583261375541
110.0	1340.0	2.149595247450648
110.0	1350.0	2.1442772395678604
110.0	1360.0	2.0996025807799485
110.0	1370.0	2.0930093762805306
110.0	1380.0	2.087902313795499
110.0	1390.0	2.0824950673857003
110.0	1400.0	2.0773129190676087
110.0	1410.0	2.073467135552326
110.0	1420.0	2.06897695657949
110.0	1430.0	2.0644421111403757
110.0	1440.0	2.03514158528777
110.0	1450.0	2.03514158528777
110.0	1460.0	2.03514158528777
110.0	1470.0	2.03514158528777
110.0	1480.0	2.03514158528777
110.0	1490.0	2.03514158528777
110.0	1500.0	2.03514158528777
110.0	1510.0	2.03514158528777
110.0	1520.0	2.03514158528777
110.0	1530.0	2.03514158528777
110.0	1540.0	2.03514158528777
110.0	1550.0	2.03514158528777
110.0	1560.0	2.03514158528777
110.0	1570.0	2.03514158528777
110.0	1580.0	2.03514158528777
110.0	1590.0	2.03514158528777
110.0	1600.0	2.03514158528777
110.0	1610.0	2.03514158528777
110.0	1620.0	2.03514158528777
110.0	1630.0	2.03514158528777
110.0	1640.0	2.03514158528777
110.0	1650.0	2.03514158528777
110.0	1660.0	2.03514158528777
110.0	1670.0	2.03514158528777
110.0	1680.0	2.03514158528777
110.0	1690.0	2.03514158528777
110.0	1700.0	2.03514158528777
110.0	1710.0	2.03514158528777
110.0	1720.0	2.03514158528777
110.0	1730.0	2.03514158528777
110.0	1740.0	2.03514158528777
110.0	1750.0	2.03514158528777
110.0	1760.0	2.03514158528777
110.0	1770.0	2.03514158528777
110.0	1780.0	2.03514158528777
110.0	1790.0	2.03514158528777
110.0	1800.0	2.03514158528777
110.0	1810.0	2.03514158528777
110.0	1820.0	2.03514158528777
110.0	1830.0	2.03514158528777
110.0	1840.0	2.03514158528777
110.0	1850.0	2.03514158528777
110.0	1860.0	2.03514158528777
120.0	50.0	2.03514158528777
120.0	60.0	2.03514158528777
120.0	70.0	2.03514158528777
120.0	80.0	2.03514158528777
120.0	90.0	2.03514158528777
120.0	100.0	2.03514158528777
120.0	110.0	2.03514158528777
120.0	120.0	2.03514158528777
120.0	130.0	2.03514158528777
120.0	140.0	2.03514158528777
120.0	150.0	2.03514158528777
120.0	160.0	2.03514158528777
120.0	170.0	2.03514158528777
120.0	180.0	2.03514158528777
120.0	190.0	2.03514158528777
120.0	200.0	2.03514158528777
120.0	210.0	2.03514158528777
120.0	220.0	2.03514158528777
120.0	230.0	2.03514158528777
120.0	240.0	2.03514158528777
120.0	250.0	2.03514158528777
120.0	260.0	2.03514158528777
120.0	270.0	2.03514158528777
120.0	280.0	2.03514158528777
120.0	290.0	2.03514158528777
120.0	300.0	2.03514158528777
120.0	310.0	2.03514158528777
120.0	320.0	2.03514158528777
120.0	330.0	2.03514158528777
120.0	340.0	2.03514158528777
120.0	350.0	2.03514158528777
120.0	360.0	2.03514158528777
120.0	370.0	2.03514158528777
120.0	380.0	2.03514158528777
120.0	390.0	2.03514158528777
120.0	400.0	2.03514158528777
120.0	410.0	2.03514158528777
120.0	420.0	2.03514158528777
120.0	430.0	2.03514158528777
120.0	440.0	2.03514158528777
120.0	450.0	2.03514158528777
120.0	460.0	2.03514158528777
120.0	470.0	2.03514158528777
120.0	480.0	2.03514158528777
120.0	490.0	2.1050255461343816
120.0	500.0	2.0714993049745756
120.0	510.0	2.0762721862136426
120.0	520.0	2.0814881512364103
120.0	530.0	2.0887317555767524
120.0	540.0	2.098643455334472
120.0	550.0	2.106496489218495
120.0	560.0	2.1135618558915947
120.0	570.0	2.120275525820698
120.0	580.0	2.12944094092626
120.0	590.0	2.1548950291271165
120.0	600.0	2.162420632652038
120.0	610.0	2.1443787646059387
120.0	620.0	2.1743832452939356
120.0	630.0	2.2162650080682935
120.0	640.0	2.2024596969489214
120.0	650.0	2.204950218178895
120.0	660.0	2.1803246382138997
120.0	670.0	2.2028287376607305
120.0	680.0	2.175102421294291
120.0	690.0	2.1854548642359894
120.0	700.0	2.1694095645697704
120.0	710.0	2.16857844380842
120.0	720.0	2.188599635377366
120.0	730.0	2.1653238709495035
120.0	740.0	2.154449839481341
120.0	750.0	2.140437175234116
120.0	760.0	2.1591716662839278
120.0	770.0	2.15699417029929
120.0	780.0	2.1577294751759655
120.0	790.0	2.1611891976553834
120.0	800.0	2.142872751150733
120.0	810.0	2.150492180655778
120.0	820.0	2.136402548553891
120.0	830.0	2.133992914657517
120.0	840.0	2.150515306264708
120.0	850.0	2.1607861890082676
120.0	860.0	2.1587475900970454
120.0	870.0	2.1468163400665694
120.0	880.0	2.152348393042278
120.0	890.0	2.1563681531532675
120.0	900.0	2.1518267522997205
120.0	910.0	2.162539119510791
120.0	920.0	2.1736617084322214
120.0	930.0	2.178752091330209
120.0	940.0	2.1779628132582154
120.0	950.0	2.177046494142657
120.0	960.0	2.165882335212438
120.0	970.0	2.1744716472591077
120.0	980.0	2.174047506501581
120.0	990.0	2.165635497148739
120.0	1000.0	2.163443713484189
120.0	1010.0	2.174305394020946
120.0	1020.0	2.1455054390618535
120.0	1030.0	2.1440696645301407
120.0	1040.0	2.144382234050345
120.0	1050.0	2.1581283053876206
120.0	1060.0	2.1396477662907025
120.0	1070.0	2.151140239717178
120.0	1080.0	2.151456139250697
120.0	1090.0	2.1469386875603944
120.0	1100.0	2.148298832541214
120.0	1110.0	2.1362939101311724
120.0	1120.0	2.1365740938615723
120.0	1130.0	2.1472042654168026
120.0	1140.0	2.141967554077622
120.0	1150.0	2.138872655808803
120.0	1160.0	2.1416782476916643
120.0	1170.0	2.133037108871291
120.0	1180.0	2.1446489708152883
120.0	1190.0	2.121005615743203
120.0	1200.0	2.1459508526242272
120.0	1210.0	2.165029843712887
120.0	1220.0	2.137467100707254
120.0	1230.0	2.141659291273387
120.0	1240.0	2.14871572111557
120.0	1250.0	2.147883754678807
120.0	1260.0	2.165381839866371
120.0	1270.0	2.1648520568012657
120.0	1280.0	2.1156916047746943
120.0	1290.0	2.113177837840796
120.0	1300.0	2.1356304130787342
120.0	1310.0	2.1282801320486247
120.0	1320.0	2.1233149203488404
120.0	1330.0	2.1204424898729823
120.0	1340.0	2.1489966507539076
120.0	1350.0	2.143972071381318
120.0	1360.0	2.0991047828177263
120.0	1370.0	2.0928962841763203
120.0	1380.0	2.0876238755607743
120.0	1390.0	2.082236634822256
120.0	1400.0	2.0765349618825066
120.0	1410.0	2.0728316371760913
120.0	1420.0	2.068993529144736
120.0	1430.0	2.064643626496684
120.0	1440.0	2.03514158528777
120.0	1450.0	2.03514158528777
120.0	1460.0	2.03514158528777
120.0	1470.0	2.03514158528777
120.0	1480.0	2.03514158528777
120.0	1490.0	2.03514158528777
120.0	1500.0	2.03514158528777
120.0	1510.0	2.03514158528777
120.0	1520.0	2.03514158528777
120.0	1530.0	2.03514158528777
120.0	1540.0	2.03514158528777
120.0	1550.0	2.03514158528777
120.0	1560.0	2.03514158528777
120.0	1570.0	2.03514158528777
120.0	1580.0	2.03514158528777
120.0	1590.0	2.03514158528777
120.0	1600.0	2.03514158528777
120.0	1610.0	2.03514158528777
120.0	1620.0	2.03514158528777
120.0	1630.0	2.03514158528777
120.0	1640.0	2.03514158528777
120.0	1650.0	2.03514158528777
120.0	1660.0	2.03514158528777
120.0	1670.0	2.03514158528777
120.0	1680.0	2.03514158528777
120.0	1690.0	2.03514158528777
120.0	1700.0	2.03514158528777
120.0	1710.0	2.03514158528777
120.0	1720.0	2.03514158528777
120.0	1730.0	2.03514158528777
120.0	1740.0	2.03514158528777
120.0	1750.0	2.03514158528777
120.0	1760.0	2.03514158528777
120.0	1770.0	2.03514158528777
120.0	1780.0	2.03514158528777
120.0	1790.0	2.03514158528777
120.0	1800.0	2.03514158528777
120.0	1810.0	2.03514158528777
120.0	1820.0	2.03514158528777
120.0	1830.0	2.03514158528777
120.0	1840.0	2.03514158528777
120.0	1850.0	2.03514158528777
120.0	1860.0	2.03514158528777
130.0	50.0	2.03514158528777
130.0	60.0	2.03514158528777
130.0	70.0	2.03514158528777
130.0	80.0	2.03514158528777
130.0	90.0	2.03514158528777
130.0	100.0	2.03514158528777
130.0	110.0	2.03514158528777
130.0	120.0	2.03514158528777
130.0	130.0	2.03514158528777
130.0	140.0	2.03514158528777
130.0	150.0	2.03514158528777
130.0	160.0	2.03514158528777
130.0	170.0	2.03514158528777
130.0	180.0	2.03514158528777
130.0	190.0	2.03514158528777
130.0	200.0	2.03514158528777
130.0	210.0	2.03514158528777
130.0	220.0	2.03514158528777
130.0	230.0	2.03514158528777
130.0	240.0	2.03514158528777
130.0	250.0	2.03514158528777
130.0	260.0	2.03514158528777
130.0	270.0	2.03514158528777
130.0	280.0	2.03514158528777
130.0	290.0	2.03514158528777
130.0	300.0	2.03514158528777
130.0	310.0	2.03514158528777
130.0	320.0	2.03514158528777
130.0	330.0	2.03514158528777
130.0	340.0	2.03514158528777
130.0	350.0	2.03514158528777
130.0	360.0	2.03514158528777
130.0	370.0	2.03514158528777
130.0	380.0	2.03514158528777
130.0	390.0	2.03514158528777
130.0	400.0	2.03514158528777
130.0	410.0	2.03514158528777
130.0	420.0	2.03514158528777
130.0	430.0	2.03514158528777
130.0	440.0	2.03514158528777
130.0	450.0	2.03514158528777
130.0	460.0	2.03514158528777
130.0	470.0	2.03514158528777
130.0	480.0	2.03514158528777
130.0	490.0	2.105307610736735
130.0	500.0	2.0718034323628367
130.0	510.0	2.0769347559003952
130.0	520.0	2.0823571438746837
130.0	530.0	2.08985192611589
130.0	540.0	2.100480888831364
130.0	550.0	2.1088416403997283
130.0	560.0	2.1158987073494333
130.0	570.0	2.1233540597272094
130.0	580.0	2.1325050344307495
130.0	590.0	2.160035171629693
130.0	600.0	2.1460249512120853
130.0	610.0	2.1595809278260916
130.0	620.0	2.203811970326025
130.0	630.0	2.223636502636398
130.0	640.0	2.1962044679402446
130.0	650.0	2.19282132878188
130.0	660.0	2.1920893945818047
130.0	670.0	2.1849849814364517
130.0	680.0	2.2063481692688334
130.0	690.0	2.1767913402466057
130.0	700.0	2.1905316928539156
130.0	710.0	2.178785003422668
130.0	720.0	2.1821552377893805
130.0	730.0	2.1588404060632542
130.0	740.0	2.1453151065630918
130.0	750.0	2.1539239038810534
130.0	760.0	2.1625445963327405
130.0	770.0	2.156595743051952
130.0	780.0	2.1584636037441864
130.0	790.0	2.147696625480272
130.0	800.0	2.1215954193628583
130.0	810.0	2.134942731729137
130.0	820.0	2.1235066501552065
130.0	830.0	2.1490557305037314
130.0	840.0	2.130954108988447
130.0	850.0	2.1321282500092273
130.0	860.0	2.1366279668398187
130.0	870.0	2.1181949614301656
130.0	880.0	2.113496447253172
130.0	890.0	2.1216763974013464
130.0	900.0	2.1161719299096493
130.0	910.0	2.146963002698363
130.0	920.0	2.1413967301872883
130.0	930.0	2.153093886996043
130.0	940.0	2.159464230543385
130.0	950.0	2.1499270506891968
130.0	960.0	2.14753685593177
130.0	970.0	2.1528000208256994
130.0	980.0	2.15717149885987
130.0	990.0	2.141003174422444
130.0	1000.0	2.1452826081580367
130.0	1010.0	2.151967373796128
130.0	1020.0	2.1214667754025425
130.0	1030.0	2.1005561744820747
130.0	1040.0	2.1231090741582515
130.0	1050.0	2.1253245989181413
130.0	1060.0	2.1340317524434087
130.0	1070.0	2.1430377055481102
130.0	1080.0	2.1497233915046494
130.0	1090.0	2.1394347714720885
130.0	1100.0	2.126571562947933
130.0	1110.0	2.1338490873356344
130.0	1120.0	2.153365879981526
130.0	1130.0	2.163730062111594
130.0	1140.0	2.1762582319091504
130.0	1150.0	2.1436804957969198
130.0	1160.0	2.1270363418632785
130.0	1170.0	2.13663615367942
130.0	1180.0	2.145707303903227
130.0	1190.0	2.158840841039879
130.0	1200.0	2.1261233634215486
130.0	1210.0	2.161102994741214
130.0	1220.0	2.1488146502633905
130.0	1230.0	2.134280604994635
130.0	1240.0	2.13366228570101
130.0	1250.0	2.1374927510230424
130.0	1260.0	2.1563632601568505
130.0	1270.0	2.1740465861240144
130.0	1280.0	2.151232019309568
130.0	1290.0	2.108139745107946
130.0	1300.0	2.1063584364596526
130.0	1310.0	2.13025780078708
130.0	1320.0	2.124979940205204
130.0	1330.0	2.120937051654462
130.0	1340.0	2.1485278984059026
130.0	1350.0	2.143097801622935
130.0	1360.0	2.098187520373924
130.0	1370.0	2.0921712883199177
130.0	1380.0	2.087700329988805
130.0	1390.0	2.0820495252328004
130.0	1400.0	2.076315046943159
130.0	1410.0	2.0722909971039543
130.0	1420.0	2.068575974243401
130.0	1430.0	2.0646330818386067
130.0	1440.0	2.03514158528777
130.0	1450.0	2.03514158528777
130.0	1460.0	2.03514158528777
130.0	1470.0	2.03514158528777
130.0	1480.0	2.03514158528777
130.0	1490.0	2.03514158528777
130.0	1500.0	2.03514158528777
130.0	1510.0	2.03514158528777
130.0	1520.0	2.03514158528777
130.0	1530.0	2.03514158528777
130.0	1540.0	2.03514158528777
130.0	1550.0	2.03514158528777
130.0	1560.0	2.03514158528777
130.0	1570.0	2.03514158528777
130.0	1580.0	2.03514158528777
130.0	1590.0	2.03514158528777
130.0	1600.0	2.03514158528777
130.0	1610.0	2.03514158528777
130.0	1620.0	2.03514158528777
130.0	1630.0	2.03514158528777
130.0	1640.0	2.03514158528777
130.0	1650.0	2.03514158528777
130.0	1660.0	2.03514158528777
130.0	1670.0	2.03514158528777
130.0	1680.0	2.03514158528777
130.0	1690.0	2.03514158528777
130.0	1700.0	2.03514158528777
130.0	1710.0	2.03514158528777
130.0	1720.0	2.03514158528777
130.0	1730.0	2.03514158528777
130.0	1740.0	2.03514158528777
130.0	1750.0	2.03514158528777
130.0	1760.0	2.03514158528777
130.0	1770.0	2.03514158528777
130.0	1780.0	2.03514158528777
130.0	1790.0	2.03514158528777
130.0	1800.0	2.03514158528777
130.0	1810.0	2.03514158528777
130.0	1820.0	2.03514158528777
130.0	1830.0	2.03514158528777
130.0	1840.0	2.03514158528777
130.0	1850.0	2.03514158528777
130.0	1860.0	2.03514158528777
140.0	50.0	2.03514158528777
140.0	60.0	2.03514158528777
140.0	70.0	2.03514158528777
140.0	80.0	2.03514158528777
140.0	90.0	2.03514158528777
140.0	100.0	2.03514158528777
140.0	110.0	2.03514158528777
140.0	120.0	2.03514158528777
140.0	130.0	2.03514158528777
140.0	140.0	2.03514158528777
140.0	150.0	2.03514158528777
140.0	160.0	2.03514158528777
140.0	170.0	2.03514158528777
140.0	180.0	2.03514158528777
140.0	190.0	2.03514158528777
140.0	200.0	2.03514158528777
140.0	210.0	2.03514158528777
140.0	220.0	2.03514158528777
140.0	230.0	2.03514158528777
140.0	240.0	2.03514158528777
140.0	250.0	2.03514158528777
140.0	260.0	2.03514158528777
140.0	270.0	2.03514158528777
140.0	280.0	2.03514158528777
140.0	290.0	2.03514158528777
140.0	300.0	2.03514158528777
140.0	310.0	2.03514158528777
140.0	320.0	2.03514158528777
140.0	330.0	2.03514158528777
140.0	340.0	2.03514158528777
140.0	350.0	2.03514158528777
140.0	360.0	2.03514158528777
140.0	370.0	2.03514158528777
140.0	380.0	2.03514158528777
140.0	390.0	2.03514158528777
140.0	400.0	2.03514158528777
140.0	410.0	2.03514158528777
140.0	420.0	2.03514158528777
140.0	430.0	2.03514158528777
140.0	440.0	2.03514158528777
140.0	450.0	2.03514158528777
140.0	460.0	2.03514158528777
140.0	470.0	2.03514158528777
140.0	480.0	2.03514158528777
140.0	490.0	2.105095335248952
140.0	500.0	2.071966990357228
140.0	510.0	2.0783748795724835
140.0	520.0	2.0844036500579244
140.0	530.0	2.0922829106394123
140.0	540.0	2.103392388243377
140.0	550.0	2.112870431610373
140.0	560.0	2.119703509229815
140.0	570.0	2.1277251540163964
140.0	580.0	2.1372929125172493
140.0	590.0	2.169538958157733
140.0	600.0	2.1513931585537813
140.0	610.0	2.1947266013961353
140.0	620.0	2.2193591947945905
140.0	630.0	2.195575585093322
140.0	640.0	2.213831604878994
140.0	650.0	2.2176475489695995
140.0	660.0	2.1841099008156157
140.0	670.0	2.2021137789700282
140.0	680.0	2.172585653473916
140.0	690.0	2.1722196095169135
140.0	700.0	2.1771967010298416
140.0	710.0	2.172690057784677
140.0	720.0	2.1537505301400914
140.0	730.0	2.1405772108682717
140.0	740.0	2.1269866349570874
140.0	750.0	2.1481797737582013
140.0	760.0	2.1557911908003753
140.0	770.0	2.1416221401209414
140.0	780.0	2.1374231669335426
140.0	790.0	2.1355702789292352
140.0	800.0	2.1180478629218915
140.0	810.0	2.1501895941832645
140.0	820.0	2.1533388473357506
140.0	830.0	2.1434374723125695
140.0	840.0	2.13045227777838
140.0	850.0	2.147915801175227
140.0	860.0	2.1441428086215213
140.0	870.0	2.115085177127685
140.0	880.0	2.129829225800985
140.0	890.0	2.123664483759091
140.0	900.0	2.1357441971665807
140.0	910.0	2.145377609203859
140.0	920.0	2.126790531495355
140.0	930.0	2.156379635036963
140.0	940.0	2.151994255937948
140.0	950.0	2.136385791427536
140.0	960.0	2.141525877811557
140.0	970.0	2.1475720354466015
140.0	980.0	2.136366508817479
140.0	990.0	2.131645825852983
140.0	1000.0	2.1499135542522665
140.0	1010.0	2.1488463988964273
140.0	1020.0	2.118391247672993
140.0	1030.0	2.1162911609570814
140.0	1040.0	2.113445044844732
140.0	1050.0	2.123844951011554
140.0	1060.0	2.128388411070647
140.0	1070.0	2.1427648908757435
140.0	1080.0	2.140648607156339
140.0	1090.0	2.142773599429746
140.0	1100.0	2.1270339211196827
140.0	1110.0	2.1217940336123315
140.0	1120.0	2.142726416657464
140.0	1130.0	2.1726086015522696
140.0	1140.0	2.1681357612622207
140.0	1150.0	2.1679307973501394
140.0	1160.0	2.1368374519680646
140.0	1170.0	2.137811314723483
140.0	1180.0	2.149818023199053
140.0	1190.0	2.158207497983727
140.0	1200.0	2.1779146074736535
140.0	1210.0	2.1424310268555313
140.0	1220.0	2.1557931038080493
140.0	1230.0	2.1546349456386524
140.0	1240.0	2.1470419326079404
140.0	1250.0	2.1391976695894344
140.0	1260.0	2.153832690276303
140.0	1270.0	2.1617438339670816
140.0	1280.0	2.169490703775718
140.0	1290.0	2.13955396970548
140.0	1300.0	2.096876483105396
140.0	1310.0	2.1350588009170113
140.0	1320.0	2.125783626568122
140.0	1330.0	2.1218498271394006
140.0	1340.0	2.1493248502693008
140.0	1350.0	2.1434465718093434
140.0	1360.0	2.0988834976361557
140.0	1370.0	2.0933896056181633
140.0	1380.0	2.0887704315753033
140.0	1390.0	2.0829128235137735
140.0	1400.0	2.0771668480558914
140.0	1410.0	2.0733472653936187
140.0	1420.0	2.0697557406665696
140.0	1430.0	2.065288561661001
140.0	1440.0	2.03514158528777
140.0	1450.0	2.03514158528777
140.0	1460.0	2.03514158528777
140.0	1470.0	2.03514158528777
140.0	1480.0	2.03514158528777
140.0	1490.0	2.03514158528777
140.0	1500.0	2.03514158528777
140.0	1510.0	2.03514158528777
140.0	1520.0	2.03514158528777
140.0	1530.0	2.03514158528777
140.0	1540.0	2.03514158528777
140.0	1550.0	2.03514158528777
140.0	1560.0	2.03514158528777
140.0	1570.0	2.03514158528777
140.0	1580.0	2.03514158528777
140.0	1590.0	2.03514158528777
140.0	1600.0	2.03514158528777
140.0	1610.0	2.03514158528777
140.0	1620.0	2.03514158528777
140.0	1630.0	2.03514158528777
140.0	1640.0	2.03514158528777
140.0	1650.0	2.03514158528777
140.0	1660.0	2.03514158528777
140.0	1670.0	2.03514158528777
140.0	1680.0	2.03514158528777
140.0	1690.0	2.03514158528777
140.0	1700.0	2.03514158528777
140.0	1710.0	2.03514158528777
140.0	1720.0	2.03514158528777
140.0	1730.0	2.03514158528777
140.0	1740.0	2.03514158528777
140.0	1750.0	2.03514158528777
140.0	1760.0	2.03514158528777
140.0	1770.0	2.03514158528777
140.0	1780.0	2.03514158528777
140.0	1790.0	2.03514158528777
140.0	1800.0	2.03514158528777
140.0	1810.0	2.03514158528777
140.0	1820.0	2.03514158528777
140.0	1830.0	2.03514158528777
140.0	1840.0	2.03514158528777
140.0	1850.0	2.03514158528777
140.0	1860.0	2.03514158528777
150.0	50.0	2.03514158528777
150.0	60.0	2.03514158528777
150.0	70.0	2.03514158528777
150.0	80.0	2.03514158528777
150.0	90.0	2.03514158528777
150.0	100.0	2.03514158528777
150.0	110.0	2.03514158528777
150.0	120.0	2.03514158528777
150.0	130.0	2.03514158528777
150.0	140.0	2.03514158528777
150.0	150.0	2.03514158528777
150.0	160.0	2.03514158528777
150.0	170.0	2.03514158528777
150.0	180.0	2.03514158528777
150.0	190.0	2.03514158528777
150.0	200.0	2.03514158528777
150.0	210.0	2.03514158528777
150.0	220.0	2.03514158528777
150.0	230.0	2.03514158528777
150.0	240.0	2.03514158528777
150.0	250.0	2.03514158528777
150.0	260.0	2.03514158528777
150.0	270.0	2.03514158528777
150.0	280.0	2.03514158528777
150.0	290.0	2.03514158528777
150.0	300.0	2.03514158528777
150.0	310.0	2.03514158528777
150.0	320.0	2.03514158528777
150.0	330.0	2.03514158528777
150.0	340.0	2.03514158528777
150.0	350.0	2.03514158528777
150.0	360.0	2.03514158528777
150.0	370.0	2.03514158528777
150.0	380.0	2.03514158528777
150.0	390.0	2.03514158528777
150.0	400.0	2.03514158528777
150.0	410.0	2.03514158528777
150.0	420.0	2.03514158528777
150.0	430.0	2.03514158528777
150.0	440.0	2.03514158528777
150.0	450.0	2.03514158528777
150.0	460.0	2.03514158528777
150.0	470.0	2.03514158528777
150.0	480.0	2.03514158528777
150.0	490.0	2.105498569084286
150.0	500.0	2.073129412826144
150.0	510.0	2.0807304144015437
150.0	520.0	2.0869720270528447
150.0	530.0	2.095430929894047
150.0	540.0	2.1069469894888138
150.0	550.0	2.1165707104489813
150.0	560.0	2.1233249070601925
150.0	570.0	2.1323810378182757
150.0	580.0	2.141686618532854
150.0	590.0	2.1522852250469895
150.0	600.0	2.186033087774306
150.0	610.0	2.2239256597351176
150.0	620.0	2.2133759260764467
150.0	630.0	2.2160719421468587
150.0	640.0	2.213055571718861
150.0	650.0	2.208316589485162
150.0	660.0	2.2013728760009563
150.0	670.0	2.1820704110656477
150.0	680.0	2.18240282552463
150.0	690.0	2.1834457635183173
150.0	700.0	2.1803819944173566
150.0	710.0	2.150466998933351
150.0	720.0	2.145457392348798
150.0	730.0	2.126004796768302
150.0	740.0	2.1346497509116396
150.0	750.0	2.1434590099856394
150.0	760.0	2.1331661851041552
150.0	770.0	2.119532440077816
150.0	780.0	2.1006383484134656
150.0	790.0	2.1219769303630414
150.0	800.0	2.1228677732132026
150.0	810.0	2.1335405773978104
150.0	820.0	2.1308537727952683
150.0	830.0	2.1287530099116516
150.0	840.0	2.1336732786475605
150.0	850.0	2.151311307579097
150.0	860.0	2.1489930317455634
150.0	870.0	2.125332454430522
150.0	880.0	2.126794995891644
150.0	890.0	2.1341888389069754
150.0	900.0	2.1403612808689485
150.0	910.0	2.1398424080909955
150.0	920.0	2.1310722420582744
150.0	930.0	2.1379315804994925
150.0	940.0	2.1349100361287694
150.0	950.0	2.1181330313122304
150.0	960.0	2.126521401613347
150.0	970.0	2.123028869763482
150.0	980.0	2.1175510449311132
150.0	990.0	2.1217188632272963
150.0	1000.0	2.1306037906136286
150.0	1010.0	2.1329109125534544
150.0	1020.0	2.1154202745991872
150.0	1030.0	2.112477762353671
150.0	1040.0	2.1087024594750674
150.0	1050.0	2.1224168515477047
150.0	1060.0	2.1211928376559066
150.0	1070.0	2.125774787870708
150.0	1080.0	2.1253049658826675
150.0	1090.0	2.126636586009821
150.0	1100.0	2.1363289232637
150.0	1110.0	2.116988922306076
150.0	1120.0	2.11375715258177
150.0	1130.0	2.1414347102753193
150.0	1140.0	2.156014071948927
150.0	1150.0	2.153697885311417
150.0	1160.0	2.1512802532209117
150.0	1170.0	2.1386806436654715
150.0	1180.0	2.130934195957552
150.0	1190.0	2.1507867497291806
150.0	1200.0	2.161142813650494
150.0	1210.0	2.1746172598072815
150.0	1220.0	2.129109179276784
150.0	1230.0	2.1662847848300966
150.0	1240.0	2.1606402119266117
150.0	1250.0	2.1470212252791536
150.0	1260.0	2.132949576236858
150.0	1270.0	2.150140953454615
150.0	1280.0	2.1791063000354924
150.0	1290.0	2.1645910210899055
150.0	1300.0	2.1188978458577536
150.0	1310.0	2.087341044164566
150.0	1320.0	2.131600005831737
150.0	1330.0	2.1257787009766513
150.0	1340.0	2.1513784551999575
150.0	1350.0	2.145321225127273
150.0	1360.0	2.100706347791434
150.0	1370.0	2.0949855264017287
150.0	1380.0	2.090181509905794
150.0	1390.0	2.0842368024593902
150.0	1400.0	2.078364842105253
150.0	1410.0	2.074387638671069
150.0	1420.0	2.070202926505171
150.0	1430.0	2.0656328830757302
150.0	1440.0	2.03514158528777
150.0	1450.0	2.03514158528777
150.0	1460.0	2.03514158528777
150.0	1470.0	2.03514158528777
150.0	1480.0	2.03514158528777
150.0	1490.0	2.03514158528777
150.0	1500.0	2.03514158528777
150.0	1510.0	2.03514158528777
150.0	1520.0	2.03514158528777
150.0	1530.0	2.03514158528777
150.0	1540.0	2.03514158528777
150.0	1550.0	2.03514158528777
150.0	1560.0	2.03514158528777
150.0	1570.0	2.03514158528777
150.0	1580.0	2.03514158528777
150.0	1590.0	2.03514158528777
150.0	1600.0	2.03514158528777
150.0	1610.0	2.03514158528777
150.0	1620.0	2.03514158528777
150.0	1630.0	2.03514158528777
150.0	1640.0	2.03514158528777
150.0	1650.0	2.03514158528777
150.0	1660.0	2.03514158528777
150.0	1670.0	2.03514158528777
150.0	1680.0	2.03514158528777
150.0	1690.0	2.03514158528777
150.0	1700.0	2.03514158528777
150.0	1710.0	2.03514158528777
150.0	1720.0	2.03514158528777
150.0	1730.0	2.03514158528777
150.0	1740.0	2.03514158528777
150.0	1750.0	2.03514158528777
150.0	1760.0	2.03514158528777
150.0	1770.0	2.03514158528777
150.0	1780.0	2.03514158528777
150.0	1790.0	2.03514158528777
150.0	1800.0	2.03514158528777
150.0	1810.0	2.03514158528777
150.0	1820.0	2.03514158528777
150.0	1830.0	2.03514158528777
150.0	1840.0	2.03514158528777
[truncated: 15,836 more rows]
