# Supplementary material for: Characterizing Visual Neurosurgical Expertise in Brain MRI Visualization Using Eye-Tracking and 3D Fractal Dimension Analysis
Source: J Eye Mov Res. 2026 Jun 2;19(3):62. doi: 10.3390/jemr19030062 (PMC13301434; doi:10.3390/jemr19030062)
Supplement: Supplementary file 1 [file jemr-19-00062-s001.zip › jemr-4253847-supplementary/Supplementary files/4_3DFDmapsCalculation/3DFD_Stimuli_BRN40/3DFDs_BRAIN_27_PATH_Sagittal GBM.png_Heatmap_100_10.csv]

50.0	50.0	2.03514158528777
50.0	60.0	2.03514158528777
50.0	70.0	2.03514158528777
50.0	80.0	2.03514158528777
50.0	90.0	2.03514158528777
50.0	100.0	2.03514158528777
50.0	110.0	2.03514158528777
50.0	120.0	2.03514158528777
50.0	130.0	2.03514158528777
50.0	140.0	2.03514158528777
50.0	150.0	2.03514158528777
50.0	160.0	2.03514158528777
50.0	170.0	2.03514158528777
50.0	180.0	2.03514158528777
50.0	190.0	2.03514158528777
50.0	200.0	2.03514158528777
50.0	210.0	2.03514158528777
50.0	220.0	2.03514158528777
50.0	230.0	2.03514158528777
50.0	240.0	2.03514158528777
50.0	250.0	2.03514158528777
50.0	260.0	2.03514158528777
50.0	270.0	2.03514158528777
50.0	280.0	2.03514158528777
50.0	290.0	2.03514158528777
50.0	300.0	2.03514158528777
50.0	310.0	2.03514158528777
50.0	320.0	2.03514158528777
50.0	330.0	2.03514158528777
50.0	340.0	2.03514158528777
50.0	350.0	2.03514158528777
50.0	360.0	2.03514158528777
50.0	370.0	2.03514158528777
50.0	380.0	2.03514158528777
50.0	390.0	2.03514158528777
50.0	400.0	2.03514158528777
50.0	410.0	2.03514158528777
50.0	420.0	2.03514158528777
50.0	430.0	2.03514158528777
50.0	440.0	2.03514158528777
50.0	450.0	2.03514158528777
50.0	460.0	2.03514158528777
50.0	470.0	2.03514158528777
50.0	480.0	2.03514158528777
50.0	490.0	2.03514158528777
50.0	500.0	2.03514158528777
50.0	510.0	2.03514158528777
50.0	520.0	2.03514158528777
50.0	530.0	2.03514158528777
50.0	540.0	2.03514158528777
50.0	550.0	2.03514158528777
50.0	560.0	2.03514158528777
50.0	570.0	2.03514158528777
50.0	580.0	2.03514158528777
50.0	590.0	2.03514158528777
50.0	600.0	2.03514158528777
50.0	610.0	2.03514158528777
50.0	620.0	2.03514158528777
50.0	630.0	2.03514158528777
50.0	640.0	2.03514158528777
50.0	650.0	2.03514158528777
50.0	660.0	2.03514158528777
50.0	670.0	2.03514158528777
50.0	680.0	2.03514158528777
50.0	690.0	2.03514158528777
50.0	700.0	2.03514158528777
50.0	710.0	2.03514158528777
50.0	720.0	2.0422555751616702
50.0	730.0	2.058756709824878
50.0	740.0	2.04504370433703
50.0	750.0	2.0806552003899483
50.0	760.0	2.1126192997814743
50.0	770.0	2.130033943138813
50.0	780.0	2.1574170890912208
50.0	790.0	2.177754347962309
50.0	800.0	2.1997897348683497
50.0	810.0	2.221096925500999
50.0	820.0	2.230313457463249
50.0	830.0	2.24824849982773
50.0	840.0	2.2627649035581268
50.0	850.0	2.2753604781905703
50.0	860.0	2.262628623613997
50.0	870.0	2.263599265611651
50.0	880.0	2.2671869587076974
50.0	890.0	2.2652258944482497
50.0	900.0	2.269215325707934
50.0	910.0	2.252126062552431
50.0	920.0	2.2446770518835146
50.0	930.0	2.255026792160768
50.0	940.0	2.2339188968805868
50.0	950.0	2.2260350687041583
50.0	960.0	2.220550679949401
50.0	970.0	2.2131035790462668
50.0	980.0	2.2197804179694876
50.0	990.0	2.207560287378726
50.0	1000.0	2.2139200218089186
50.0	1010.0	2.208133302532203
50.0	1020.0	2.207434494721513
50.0	1030.0	2.203626697917019
50.0	1040.0	2.1956403211312603
50.0	1050.0	2.2093815510430597
50.0	1060.0	2.209547711791251
50.0	1070.0	2.2159050235263367
50.0	1080.0	2.2166643075141796
50.0	1090.0	2.2063695740025517
50.0	1100.0	2.204850884353908
50.0	1110.0	2.2080494963847777
50.0	1120.0	2.2197878834978835
50.0	1130.0	2.220427655893584
50.0	1140.0	2.220901653072248
50.0	1150.0	2.223905488646016
50.0	1160.0	2.225072708435298
50.0	1170.0	2.2365579018880464
50.0	1180.0	2.2342618444060687
50.0	1190.0	2.2417455217474993
50.0	1200.0	2.241803358412939
50.0	1210.0	2.2501788416480393
50.0	1220.0	2.252356259011856
50.0	1230.0	2.243272817868912
50.0	1240.0	2.2337568856727144
50.0	1250.0	2.2127956596721248
50.0	1260.0	2.218698596866223
50.0	1270.0	2.2108280855818636
50.0	1280.0	2.2104790571335404
50.0	1290.0	2.1897164861427294
50.0	1300.0	2.170252229343848
50.0	1310.0	2.1401751261106536
50.0	1320.0	2.1207275872522837
50.0	1330.0	2.1201196785060983
50.0	1340.0	2.09627916552998
50.0	1350.0	2.0775611342670195
50.0	1360.0	2.0588087042796523
50.0	1370.0	2.032708137715702
50.0	1380.0	2.047445171432284
50.0	1390.0	2.0354957064087564
50.0	1400.0	2.03514158528777
50.0	1410.0	2.03514158528777
50.0	1420.0	2.03514158528777
50.0	1430.0	2.03514158528777
50.0	1440.0	2.03514158528777
50.0	1450.0	2.03514158528777
50.0	1460.0	2.03514158528777
50.0	1470.0	2.03514158528777
50.0	1480.0	2.03514158528777
50.0	1490.0	2.03514158528777
50.0	1500.0	2.03514158528777
50.0	1510.0	2.03514158528777
50.0	1520.0	2.03514158528777
50.0	1530.0	2.03514158528777
50.0	1540.0	2.03514158528777
50.0	1550.0	2.03514158528777
50.0	1560.0	2.03514158528777
50.0	1570.0	2.03514158528777
50.0	1580.0	2.03514158528777
50.0	1590.0	2.03514158528777
50.0	1600.0	2.03514158528777
50.0	1610.0	2.03514158528777
50.0	1620.0	2.03514158528777
50.0	1630.0	2.03514158528777
50.0	1640.0	2.03514158528777
50.0	1650.0	2.03514158528777
50.0	1660.0	2.03514158528777
50.0	1670.0	2.03514158528777
50.0	1680.0	2.03514158528777
50.0	1690.0	2.03514158528777
50.0	1700.0	2.03514158528777
50.0	1710.0	2.03514158528777
50.0	1720.0	2.03514158528777
50.0	1730.0	2.03514158528777
50.0	1740.0	2.03514158528777
50.0	1750.0	2.03514158528777
50.0	1760.0	2.03514158528777
50.0	1770.0	2.03514158528777
50.0	1780.0	2.03514158528777
50.0	1790.0	2.03514158528777
50.0	1800.0	2.03514158528777
50.0	1810.0	2.03514158528777
50.0	1820.0	2.03514158528777
50.0	1830.0	2.03514158528777
50.0	1840.0	2.03514158528777
50.0	1850.0	2.03514158528777
50.0	1860.0	2.03514158528777
60.0	50.0	2.03514158528777
60.0	60.0	2.03514158528777
60.0	70.0	2.03514158528777
60.0	80.0	2.03514158528777
60.0	90.0	2.03514158528777
60.0	100.0	2.03514158528777
60.0	110.0	2.03514158528777
60.0	120.0	2.03514158528777
60.0	130.0	2.03514158528777
60.0	140.0	2.03514158528777
60.0	150.0	2.03514158528777
60.0	160.0	2.03514158528777
60.0	170.0	2.03514158528777
60.0	180.0	2.03514158528777
60.0	190.0	2.03514158528777
60.0	200.0	2.03514158528777
60.0	210.0	2.03514158528777
60.0	220.0	2.03514158528777
60.0	230.0	2.03514158528777
60.0	240.0	2.03514158528777
60.0	250.0	2.03514158528777
60.0	260.0	2.03514158528777
60.0	270.0	2.03514158528777
60.0	280.0	2.03514158528777
60.0	290.0	2.03514158528777
60.0	300.0	2.03514158528777
60.0	310.0	2.03514158528777
60.0	320.0	2.03514158528777
60.0	330.0	2.03514158528777
60.0	340.0	2.03514158528777
60.0	350.0	2.03514158528777
60.0	360.0	2.03514158528777
60.0	370.0	2.03514158528777
60.0	380.0	2.03514158528777
60.0	390.0	2.03514158528777
60.0	400.0	2.03514158528777
60.0	410.0	2.03514158528777
60.0	420.0	2.03514158528777
60.0	430.0	2.03514158528777
60.0	440.0	2.03514158528777
60.0	450.0	2.03514158528777
60.0	460.0	2.03514158528777
60.0	470.0	2.03514158528777
60.0	480.0	2.03514158528777
60.0	490.0	2.03514158528777
60.0	500.0	2.03514158528777
60.0	510.0	2.03514158528777
60.0	520.0	2.03514158528777
60.0	530.0	2.03514158528777
60.0	540.0	2.03514158528777
60.0	550.0	2.03514158528777
60.0	560.0	2.03514158528777
60.0	570.0	2.03514158528777
60.0	580.0	2.03514158528777
60.0	590.0	2.03514158528777
60.0	600.0	2.03514158528777
60.0	610.0	2.03514158528777
60.0	620.0	2.03514158528777
60.0	630.0	2.03514158528777
60.0	640.0	2.03514158528777
60.0	650.0	2.03514158528777
60.0	660.0	2.03514158528777
60.0	670.0	2.03514158528777
60.0	680.0	2.03514158528777
60.0	690.0	2.03514158528777
60.0	700.0	2.0404116188292813
60.0	710.0	2.023882430689962
60.0	720.0	2.050220246170313
60.0	730.0	2.0766708955001065
60.0	740.0	2.1089538906179905
60.0	750.0	2.1474280031785917
60.0	760.0	2.133752620672738
60.0	770.0	2.1685772297697357
60.0	780.0	2.198501194394217
60.0	790.0	2.2201283373011003
60.0	800.0	2.2472987619860385
60.0	810.0	2.253955637003151
60.0	820.0	2.241431178767429
60.0	830.0	2.249883213692922
60.0	840.0	2.2485206274921783
60.0	850.0	2.262595792460005
60.0	860.0	2.2638682527020286
60.0	870.0	2.26267633284076
60.0	880.0	2.2450416718065354
60.0	890.0	2.2558646588005065
60.0	900.0	2.2546005632389803
60.0	910.0	2.237606294272926
60.0	920.0	2.239551447883017
60.0	930.0	2.2285044653938204
60.0	940.0	2.2298906260728084
60.0	950.0	2.2234761813507045
60.0	960.0	2.220608266713155
60.0	970.0	2.2203832442097164
60.0	980.0	2.2056707981342383
60.0	990.0	2.2065441499678395
60.0	1000.0	2.2237984161626976
60.0	1010.0	2.220524633237208
60.0	1020.0	2.2180502642363216
60.0	1030.0	2.2202780868801524
60.0	1040.0	2.2024051841120764
60.0	1050.0	2.2201226486610075
60.0	1060.0	2.223136402230105
60.0	1070.0	2.2278950065220053
60.0	1080.0	2.2216049496270194
60.0	1090.0	2.212353564120393
60.0	1100.0	2.208094281159064
60.0	1110.0	2.2028600114275165
60.0	1120.0	2.214119664627254
60.0	1130.0	2.211803316783199
60.0	1140.0	2.2258746207189923
60.0	1150.0	2.2303573254723092
60.0	1160.0	2.226137703738293
60.0	1170.0	2.228613806502045
60.0	1180.0	2.2250163974097754
60.0	1190.0	2.2381279207838025
60.0	1200.0	2.2429700205535177
60.0	1210.0	2.247541920112791
60.0	1220.0	2.244713765520765
60.0	1230.0	2.2428195994375804
60.0	1240.0	2.2529791057344535
60.0	1250.0	2.2354321630172316
60.0	1260.0	2.2179397931672127
60.0	1270.0	2.2270570655924073
60.0	1280.0	2.21519794272738
60.0	1290.0	2.2111827458946243
60.0	1300.0	2.209193804967905
60.0	1310.0	2.1868118027634997
60.0	1320.0	2.1467738823956717
60.0	1330.0	2.1264216600811325
60.0	1340.0	2.116210212531802
60.0	1350.0	2.1144882332206216
60.0	1360.0	2.097372391805562
60.0	1370.0	2.0687081158140677
60.0	1380.0	2.0709209819771672
60.0	1390.0	2.040938057606941
60.0	1400.0	2.0352418338306584
60.0	1410.0	2.03514158528777
60.0	1420.0	2.03514158528777
60.0	1430.0	2.03514158528777
60.0	1440.0	2.03514158528777
60.0	1450.0	2.03514158528777
60.0	1460.0	2.03514158528777
60.0	1470.0	2.03514158528777
60.0	1480.0	2.03514158528777
60.0	1490.0	2.03514158528777
60.0	1500.0	2.03514158528777
60.0	1510.0	2.03514158528777
60.0	1520.0	2.03514158528777
60.0	1530.0	2.03514158528777
60.0	1540.0	2.03514158528777
60.0	1550.0	2.03514158528777
60.0	1560.0	2.03514158528777
60.0	1570.0	2.03514158528777
60.0	1580.0	2.03514158528777
60.0	1590.0	2.03514158528777
60.0	1600.0	2.03514158528777
60.0	1610.0	2.03514158528777
60.0	1620.0	2.03514158528777
60.0	1630.0	2.03514158528777
60.0	1640.0	2.03514158528777
60.0	1650.0	2.03514158528777
60.0	1660.0	2.03514158528777
60.0	1670.0	2.03514158528777
60.0	1680.0	2.03514158528777
60.0	1690.0	2.03514158528777
60.0	1700.0	2.03514158528777
60.0	1710.0	2.03514158528777
60.0	1720.0	2.03514158528777
60.0	1730.0	2.03514158528777
60.0	1740.0	2.03514158528777
60.0	1750.0	2.03514158528777
60.0	1760.0	2.03514158528777
60.0	1770.0	2.03514158528777
60.0	1780.0	2.03514158528777
60.0	1790.0	2.03514158528777
60.0	1800.0	2.03514158528777
60.0	1810.0	2.03514158528777
60.0	1820.0	2.03514158528777
60.0	1830.0	2.03514158528777
60.0	1840.0	2.03514158528777
60.0	1850.0	2.03514158528777
60.0	1860.0	2.03514158528777
70.0	50.0	2.03514158528777
70.0	60.0	2.03514158528777
70.0	70.0	2.03514158528777
70.0	80.0	2.03514158528777
70.0	90.0	2.03514158528777
70.0	100.0	2.03514158528777
70.0	110.0	2.03514158528777
70.0	120.0	2.03514158528777
70.0	130.0	2.03514158528777
70.0	140.0	2.03514158528777
70.0	150.0	2.03514158528777
70.0	160.0	2.03514158528777
70.0	170.0	2.03514158528777
70.0	180.0	2.03514158528777
70.0	190.0	2.03514158528777
70.0	200.0	2.03514158528777
70.0	210.0	2.03514158528777
70.0	220.0	2.03514158528777
70.0	230.0	2.03514158528777
70.0	240.0	2.03514158528777
70.0	250.0	2.03514158528777
70.0	260.0	2.03514158528777
70.0	270.0	2.03514158528777
70.0	280.0	2.03514158528777
70.0	290.0	2.03514158528777
70.0	300.0	2.03514158528777
70.0	310.0	2.03514158528777
70.0	320.0	2.03514158528777
70.0	330.0	2.03514158528777
70.0	340.0	2.03514158528777
70.0	350.0	2.03514158528777
70.0	360.0	2.03514158528777
70.0	370.0	2.03514158528777
70.0	380.0	2.03514158528777
70.0	390.0	2.03514158528777
70.0	400.0	2.03514158528777
70.0	410.0	2.03514158528777
70.0	420.0	2.03514158528777
70.0	430.0	2.03514158528777
70.0	440.0	2.03514158528777
70.0	450.0	2.03514158528777
70.0	460.0	2.03514158528777
70.0	470.0	2.03514158528777
70.0	480.0	2.03514158528777
70.0	490.0	2.03514158528777
70.0	500.0	2.03514158528777
70.0	510.0	2.03514158528777
70.0	520.0	2.03514158528777
70.0	530.0	2.03514158528777
70.0	540.0	2.03514158528777
70.0	550.0	2.03514158528777
70.0	560.0	2.03514158528777
70.0	570.0	2.03514158528777
70.0	580.0	2.03514158528777
70.0	590.0	2.03514158528777
70.0	600.0	2.03514158528777
70.0	610.0	2.03514158528777
70.0	620.0	2.03514158528777
70.0	630.0	2.03514158528777
70.0	640.0	2.03514158528777
70.0	650.0	2.03514158528777
70.0	660.0	2.03514158528777
70.0	670.0	2.03514158528777
70.0	680.0	2.0352043132425717
70.0	690.0	2.016499621402852
70.0	700.0	2.0519980223401104
70.0	710.0	2.0825509824940984
70.0	720.0	2.1268175441308426
70.0	730.0	2.1545586488154886
70.0	740.0	2.143368575285822
70.0	750.0	2.1809318755212654
70.0	760.0	2.2075609826597513
70.0	770.0	2.2322525858689835
70.0	780.0	2.2560630884138426
70.0	790.0	2.2544792149197965
70.0	800.0	2.253201646016872
70.0	810.0	2.2639144782744878
70.0	820.0	2.2585762069044035
70.0	830.0	2.263385218078025
70.0	840.0	2.2657019334763215
70.0	850.0	2.262208794026089
70.0	860.0	2.2611497061793235
70.0	870.0	2.2531946133844434
70.0	880.0	2.256251072905031
70.0	890.0	2.260837533620058
70.0	900.0	2.2646502460514126
70.0	910.0	2.251866569979517
70.0	920.0	2.2578565169693112
70.0	930.0	2.2557282143701265
70.0	940.0	2.2499500859491106
70.0	950.0	2.2439942211089696
70.0	960.0	2.240885604966339
70.0	970.0	2.2369424402966165
70.0	980.0	2.230022934536822
70.0	990.0	2.229247560160164
70.0	1000.0	2.231036387068621
70.0	1010.0	2.2274148541018604
70.0	1020.0	2.2214898685125113
70.0	1030.0	2.223260273614567
70.0	1040.0	2.215357648342748
70.0	1050.0	2.227761057147577
70.0	1060.0	2.225853742471116
70.0	1070.0	2.2298145315987625
70.0	1080.0	2.2271477146482725
70.0	1090.0	2.2176494502425887
70.0	1100.0	2.2159827902864864
70.0	1110.0	2.2201540126341395
70.0	1120.0	2.2329912807683896
70.0	1130.0	2.237175619431913
70.0	1140.0	2.231049739742919
70.0	1150.0	2.233400525196681
70.0	1160.0	2.23166251863765
70.0	1170.0	2.2365713722480165
70.0	1180.0	2.237770808145427
70.0	1190.0	2.2391587102773522
70.0	1200.0	2.2425673519068408
70.0	1210.0	2.2418951085201355
70.0	1220.0	2.242928818748805
70.0	1230.0	2.2424975101059
70.0	1240.0	2.23526410840208
70.0	1250.0	2.236651869864174
70.0	1260.0	2.2215148091899586
70.0	1270.0	2.2163107785819127
70.0	1280.0	2.2175891510521755
70.0	1290.0	2.2052846117989073
70.0	1300.0	2.208290673113248
70.0	1310.0	2.189345003290438
70.0	1320.0	2.1603905055179964
70.0	1330.0	2.151223407262086
70.0	1340.0	2.128218117843853
70.0	1350.0	2.0932349783822324
70.0	1360.0	2.1010211298537858
70.0	1370.0	2.1069851717725006
70.0	1380.0	2.0786931716935952
70.0	1390.0	2.0497892230540984
70.0	1400.0	2.0195798986864153
70.0	1410.0	2.036922311221089
70.0	1420.0	2.03514158528777
70.0	1430.0	2.03514158528777
70.0	1440.0	2.03514158528777
70.0	1450.0	2.03514158528777
70.0	1460.0	2.03514158528777
70.0	1470.0	2.03514158528777
70.0	1480.0	2.03514158528777
70.0	1490.0	2.03514158528777
70.0	1500.0	2.03514158528777
70.0	1510.0	2.03514158528777
70.0	1520.0	2.03514158528777
70.0	1530.0	2.03514158528777
70.0	1540.0	2.03514158528777
70.0	1550.0	2.03514158528777
70.0	1560.0	2.03514158528777
70.0	1570.0	2.03514158528777
70.0	1580.0	2.03514158528777
70.0	1590.0	2.03514158528777
70.0	1600.0	2.03514158528777
70.0	1610.0	2.03514158528777
70.0	1620.0	2.03514158528777
70.0	1630.0	2.03514158528777
70.0	1640.0	2.03514158528777
70.0	1650.0	2.03514158528777
70.0	1660.0	2.03514158528777
70.0	1670.0	2.03514158528777
70.0	1680.0	2.03514158528777
70.0	1690.0	2.03514158528777
70.0	1700.0	2.03514158528777
70.0	1710.0	2.03514158528777
70.0	1720.0	2.03514158528777
70.0	1730.0	2.03514158528777
70.0	1740.0	2.03514158528777
70.0	1750.0	2.03514158528777
70.0	1760.0	2.03514158528777
70.0	1770.0	2.03514158528777
70.0	1780.0	2.03514158528777
70.0	1790.0	2.03514158528777
70.0	1800.0	2.03514158528777
70.0	1810.0	2.03514158528777
70.0	1820.0	2.03514158528777
70.0	1830.0	2.03514158528777
70.0	1840.0	2.03514158528777
70.0	1850.0	2.03514158528777
70.0	1860.0	2.03514158528777
80.0	50.0	2.03514158528777
80.0	60.0	2.03514158528777
80.0	70.0	2.03514158528777
80.0	80.0	2.03514158528777
80.0	90.0	2.03514158528777
80.0	100.0	2.03514158528777
80.0	110.0	2.03514158528777
80.0	120.0	2.03514158528777
80.0	130.0	2.03514158528777
80.0	140.0	2.03514158528777
80.0	150.0	2.03514158528777
80.0	160.0	2.03514158528777
80.0	170.0	2.03514158528777
80.0	180.0	2.03514158528777
80.0	190.0	2.03514158528777
80.0	200.0	2.03514158528777
80.0	210.0	2.03514158528777
80.0	220.0	2.03514158528777
80.0	230.0	2.03514158528777
80.0	240.0	2.03514158528777
80.0	250.0	2.03514158528777
80.0	260.0	2.03514158528777
80.0	270.0	2.03514158528777
80.0	280.0	2.03514158528777
80.0	290.0	2.03514158528777
80.0	300.0	2.03514158528777
80.0	310.0	2.03514158528777
80.0	320.0	2.03514158528777
80.0	330.0	2.03514158528777
80.0	340.0	2.03514158528777
80.0	350.0	2.03514158528777
80.0	360.0	2.03514158528777
80.0	370.0	2.03514158528777
80.0	380.0	2.03514158528777
80.0	390.0	2.03514158528777
80.0	400.0	2.03514158528777
80.0	410.0	2.03514158528777
80.0	420.0	2.03514158528777
80.0	430.0	2.03514158528777
80.0	440.0	2.03514158528777
80.0	450.0	2.03514158528777
80.0	460.0	2.03514158528777
80.0	470.0	2.03514158528777
80.0	480.0	2.03514158528777
80.0	490.0	2.03514158528777
80.0	500.0	2.03514158528777
80.0	510.0	2.03514158528777
80.0	520.0	2.03514158528777
80.0	530.0	2.03514158528777
80.0	540.0	2.03514158528777
80.0	550.0	2.03514158528777
80.0	560.0	2.03514158528777
80.0	570.0	2.03514158528777
80.0	580.0	2.03514158528777
80.0	590.0	2.03514158528777
80.0	600.0	2.03514158528777
80.0	610.0	2.03514158528777
80.0	620.0	2.03514158528777
80.0	630.0	2.03514158528777
80.0	640.0	2.03514158528777
80.0	650.0	2.03514158528777
80.0	660.0	2.03514158528777
80.0	670.0	2.046532157474549
80.0	680.0	2.0257304121382362
80.0	690.0	2.067520260875669
80.0	700.0	2.121001030983837
80.0	710.0	2.1381925844166436
80.0	720.0	2.1700991675845365
80.0	730.0	2.188488374310366
80.0	740.0	2.219738609765932
80.0	750.0	2.2586749095312992
80.0	760.0	2.255077493447537
80.0	770.0	2.2713505847300066
80.0	780.0	2.2692819413798104
80.0	790.0	2.273004704795306
80.0	800.0	2.2852226823476403
80.0	810.0	2.2865547442532934
80.0	820.0	2.2696316484973864
80.0	830.0	2.2507830389055954
80.0	840.0	2.2502418329687575
80.0	850.0	2.2609447630477093
80.0	860.0	2.255571208825954
80.0	870.0	2.2522352775156196
80.0	880.0	2.244939664196147
80.0	890.0	2.2441003084970776
80.0	900.0	2.2398485825540693
80.0	910.0	2.2505125943491047
80.0	920.0	2.247952076115867
80.0	930.0	2.2399352863206894
80.0	940.0	2.244808240557643
80.0	950.0	2.2358087707552867
80.0	960.0	2.246843775885922
80.0	970.0	2.241934430003011
80.0	980.0	2.2403332339979065
80.0	990.0	2.240885708073114
80.0	1000.0	2.247074161852614
80.0	1010.0	2.24320148207385
80.0	1020.0	2.2432879598388284
80.0	1030.0	2.24359149232359
80.0	1040.0	2.2335011132565987
80.0	1050.0	2.2493963556399343
80.0	1060.0	2.2477723924121418
80.0	1070.0	2.251850647143771
80.0	1080.0	2.249970090885794
80.0	1090.0	2.247187515881187
80.0	1100.0	2.244318333500646
80.0	1110.0	2.235500535967181
80.0	1120.0	2.254022700886364
80.0	1130.0	2.2541896876793275
80.0	1140.0	2.2580399941227918
80.0	1150.0	2.252478319074921
80.0	1160.0	2.238393184118356
80.0	1170.0	2.2426027658609957
80.0	1180.0	2.2433322059765604
80.0	1190.0	2.2502912513211903
80.0	1200.0	2.236435678462159
80.0	1210.0	2.238619539922163
80.0	1220.0	2.2442237117686963
80.0	1230.0	2.2376485513268265
80.0	1240.0	2.2397690167046105
80.0	1250.0	2.2394783706099095
80.0	1260.0	2.219626580679729
80.0	1270.0	2.2318397756913444
80.0	1280.0	2.225819341313194
80.0	1290.0	2.212722982776625
80.0	1300.0	2.2144290387652044
80.0	1310.0	2.197690983807852
80.0	1320.0	2.1902053154355783
80.0	1330.0	2.1780738667755424
80.0	1340.0	2.1612450166403767
80.0	1350.0	2.1408579419504763
80.0	1360.0	2.1265661480755504
80.0	1370.0	2.087113370875832
80.0	1380.0	2.102876923139725
80.0	1390.0	2.0821197683387482
80.0	1400.0	2.046807915940215
80.0	1410.0	2.050303392527329
80.0	1420.0	2.039453906927684
80.0	1430.0	2.03514158528777
80.0	1440.0	2.03514158528777
80.0	1450.0	2.03514158528777
80.0	1460.0	2.03514158528777
80.0	1470.0	2.03514158528777
80.0	1480.0	2.03514158528777
80.0	1490.0	2.03514158528777
80.0	1500.0	2.03514158528777
80.0	1510.0	2.03514158528777
80.0	1520.0	2.03514158528777
80.0	1530.0	2.03514158528777
80.0	1540.0	2.03514158528777
80.0	1550.0	2.03514158528777
80.0	1560.0	2.03514158528777
80.0	1570.0	2.03514158528777
80.0	1580.0	2.03514158528777
80.0	1590.0	2.03514158528777
80.0	1600.0	2.03514158528777
80.0	1610.0	2.03514158528777
80.0	1620.0	2.03514158528777
80.0	1630.0	2.03514158528777
80.0	1640.0	2.03514158528777
80.0	1650.0	2.03514158528777
80.0	1660.0	2.03514158528777
80.0	1670.0	2.03514158528777
80.0	1680.0	2.03514158528777
80.0	1690.0	2.03514158528777
80.0	1700.0	2.03514158528777
80.0	1710.0	2.03514158528777
80.0	1720.0	2.03514158528777
80.0	1730.0	2.03514158528777
80.0	1740.0	2.03514158528777
80.0	1750.0	2.03514158528777
80.0	1760.0	2.03514158528777
80.0	1770.0	2.03514158528777
80.0	1780.0	2.03514158528777
80.0	1790.0	2.03514158528777
80.0	1800.0	2.03514158528777
80.0	1810.0	2.03514158528777
80.0	1820.0	2.03514158528777
80.0	1830.0	2.03514158528777
80.0	1840.0	2.03514158528777
80.0	1850.0	2.03514158528777
80.0	1860.0	2.03514158528777
90.0	50.0	2.03514158528777
90.0	60.0	2.03514158528777
90.0	70.0	2.03514158528777
90.0	80.0	2.03514158528777
90.0	90.0	2.03514158528777
90.0	100.0	2.03514158528777
90.0	110.0	2.03514158528777
90.0	120.0	2.03514158528777
90.0	130.0	2.03514158528777
90.0	140.0	2.03514158528777
90.0	150.0	2.03514158528777
90.0	160.0	2.03514158528777
90.0	170.0	2.03514158528777
90.0	180.0	2.03514158528777
90.0	190.0	2.03514158528777
90.0	200.0	2.03514158528777
90.0	210.0	2.03514158528777
90.0	220.0	2.03514158528777
90.0	230.0	2.03514158528777
90.0	240.0	2.03514158528777
90.0	250.0	2.03514158528777
90.0	260.0	2.03514158528777
90.0	270.0	2.03514158528777
90.0	280.0	2.03514158528777
90.0	290.0	2.03514158528777
90.0	300.0	2.03514158528777
90.0	310.0	2.03514158528777
90.0	320.0	2.03514158528777
90.0	330.0	2.03514158528777
90.0	340.0	2.03514158528777
90.0	350.0	2.03514158528777
90.0	360.0	2.03514158528777
90.0	370.0	2.03514158528777
90.0	380.0	2.03514158528777
90.0	390.0	2.03514158528777
90.0	400.0	2.03514158528777
90.0	410.0	2.03514158528777
90.0	420.0	2.03514158528777
90.0	430.0	2.03514158528777
90.0	440.0	2.03514158528777
90.0	450.0	2.03514158528777
90.0	460.0	2.03514158528777
90.0	470.0	2.03514158528777
90.0	480.0	2.03514158528777
90.0	490.0	2.03514158528777
90.0	500.0	2.03514158528777
90.0	510.0	2.03514158528777
90.0	520.0	2.03514158528777
90.0	530.0	2.03514158528777
90.0	540.0	2.03514158528777
90.0	550.0	2.03514158528777
90.0	560.0	2.03514158528777
90.0	570.0	2.03514158528777
90.0	580.0	2.03514158528777
90.0	590.0	2.03514158528777
90.0	600.0	2.03514158528777
90.0	610.0	2.03514158528777
90.0	620.0	2.03514158528777
90.0	630.0	2.03514158528777
90.0	640.0	2.03514158528777
90.0	650.0	2.035154133387473
90.0	660.0	2.047780181274748
90.0	670.0	2.0465248164961283
90.0	680.0	2.0807527887819206
90.0	690.0	2.112997273685818
90.0	700.0	2.1547862859122078
90.0	710.0	2.2084287001721075
90.0	720.0	2.226426928723869
90.0	730.0	2.2456079737601446
90.0	740.0	2.259029263740382
90.0	750.0	2.285521784811749
90.0	760.0	2.283657790630534
90.0	770.0	2.278386429987585
90.0	780.0	2.2882322617828668
90.0	790.0	2.283556432131678
90.0	800.0	2.274368190889502
90.0	810.0	2.2540397964148777
90.0	820.0	2.249583567048957
90.0	830.0	2.246586200933165
90.0	840.0	2.2406458965615745
90.0	850.0	2.241344904920951
90.0	860.0	2.240694266487932
90.0	870.0	2.237232019683802
90.0	880.0	2.2496247285464936
90.0	890.0	2.2538375643628306
90.0	900.0	2.2502662556156334
90.0	910.0	2.254814502357381
90.0	920.0	2.2482244915942466
90.0	930.0	2.2544130062227117
90.0	940.0	2.248673235516923
90.0	950.0	2.241097713676249
90.0	960.0	2.236600471827656
90.0	970.0	2.2282035264085778
90.0	980.0	2.221583809258599
90.0	990.0	2.2230683625341143
90.0	1000.0	2.2263461502411976
90.0	1010.0	2.224475571008618
90.0	1020.0	2.2236077928812588
90.0	1030.0	2.2260179272929093
90.0	1040.0	2.2148863853463956
90.0	1050.0	2.2358220384920644
90.0	1060.0	2.2336571484052095
90.0	1070.0	2.2400702045962215
90.0	1080.0	2.2370083088170625
90.0	1090.0	2.2212495864556745
90.0	1100.0	2.232467677167209
90.0	1110.0	2.235577430394099
90.0	1120.0	2.2376268207147643
90.0	1130.0	2.243887339181435
90.0	1140.0	2.2438424821330014
90.0	1150.0	2.259413836757057
90.0	1160.0	2.2610672633127162
90.0	1170.0	2.262579468802193
90.0	1180.0	2.2498396612443905
90.0	1190.0	2.2605457430751965
90.0	1200.0	2.2588297951687064
90.0	1210.0	2.255391667780024
90.0	1220.0	2.2489016180183907
90.0	1230.0	2.232830845267966
90.0	1240.0	2.232470147578829
90.0	1250.0	2.22149595644681
90.0	1260.0	2.2211082822247508
90.0	1270.0	2.2275540699269842
90.0	1280.0	2.2247182031182797
90.0	1290.0	2.2049521717554184
90.0	1300.0	2.2094955056658465
90.0	1310.0	2.200178033238921
90.0	1320.0	2.189448290301261
90.0	1330.0	2.1843003053048786
90.0	1340.0	2.188209563720299
90.0	1350.0	2.1961981676225255
90.0	1360.0	2.1640660762721544
90.0	1370.0	2.137915608887756
90.0	1380.0	2.0906217214731626
90.0	1390.0	2.107382118477986
90.0	1400.0	2.0838439696657116
90.0	1410.0	2.0486905938108735
90.0	1420.0	2.049992597663154
90.0	1430.0	2.038113951708173
90.0	1440.0	2.03514158528777
90.0	1450.0	2.03514158528777
90.0	1460.0	2.03514158528777
90.0	1470.0	2.03514158528777
90.0	1480.0	2.03514158528777
90.0	1490.0	2.03514158528777
90.0	1500.0	2.03514158528777
90.0	1510.0	2.03514158528777
90.0	1520.0	2.03514158528777
90.0	1530.0	2.03514158528777
90.0	1540.0	2.03514158528777
90.0	1550.0	2.03514158528777
90.0	1560.0	2.03514158528777
90.0	1570.0	2.03514158528777
90.0	1580.0	2.03514158528777
90.0	1590.0	2.03514158528777
90.0	1600.0	2.03514158528777
90.0	1610.0	2.03514158528777
90.0	1620.0	2.03514158528777
90.0	1630.0	2.03514158528777
90.0	1640.0	2.03514158528777
90.0	1650.0	2.03514158528777
90.0	1660.0	2.03514158528777
90.0	1670.0	2.03514158528777
90.0	1680.0	2.03514158528777
90.0	1690.0	2.03514158528777
90.0	1700.0	2.03514158528777
90.0	1710.0	2.03514158528777
90.0	1720.0	2.03514158528777
90.0	1730.0	2.03514158528777
90.0	1740.0	2.03514158528777
90.0	1750.0	2.03514158528777
90.0	1760.0	2.03514158528777
90.0	1770.0	2.03514158528777
90.0	1780.0	2.03514158528777
90.0	1790.0	2.03514158528777
90.0	1800.0	2.03514158528777
90.0	1810.0	2.03514158528777
90.0	1820.0	2.03514158528777
90.0	1830.0	2.03514158528777
90.0	1840.0	2.03514158528777
90.0	1850.0	2.03514158528777
90.0	1860.0	2.03514158528777
100.0	50.0	2.03514158528777
100.0	60.0	2.03514158528777
100.0	70.0	2.03514158528777
100.0	80.0	2.03514158528777
100.0	90.0	2.03514158528777
100.0	100.0	2.03514158528777
100.0	110.0	2.03514158528777
100.0	120.0	2.03514158528777
100.0	130.0	2.03514158528777
100.0	140.0	2.03514158528777
100.0	150.0	2.03514158528777
100.0	160.0	2.03514158528777
100.0	170.0	2.03514158528777
100.0	180.0	2.03514158528777
100.0	190.0	2.03514158528777
100.0	200.0	2.03514158528777
100.0	210.0	2.03514158528777
100.0	220.0	2.03514158528777
100.0	230.0	2.03514158528777
100.0	240.0	2.03514158528777
100.0	250.0	2.03514158528777
100.0	260.0	2.03514158528777
100.0	270.0	2.03514158528777
100.0	280.0	2.03514158528777
100.0	290.0	2.03514158528777
100.0	300.0	2.03514158528777
100.0	310.0	2.03514158528777
100.0	320.0	2.03514158528777
100.0	330.0	2.03514158528777
100.0	340.0	2.03514158528777
100.0	350.0	2.03514158528777
100.0	360.0	2.03514158528777
100.0	370.0	2.03514158528777
100.0	380.0	2.03514158528777
100.0	390.0	2.03514158528777
100.0	400.0	2.03514158528777
100.0	410.0	2.03514158528777
100.0	420.0	2.03514158528777
100.0	430.0	2.03514158528777
100.0	440.0	2.03514158528777
100.0	450.0	2.03514158528777
100.0	460.0	2.03514158528777
100.0	470.0	2.03514158528777
100.0	480.0	2.03514158528777
100.0	490.0	2.03514158528777
100.0	500.0	2.03514158528777
100.0	510.0	2.03514158528777
100.0	520.0	2.03514158528777
100.0	530.0	2.03514158528777
100.0	540.0	2.03514158528777
100.0	550.0	2.03514158528777
100.0	560.0	2.03514158528777
100.0	570.0	2.03514158528777
100.0	580.0	2.03514158528777
100.0	590.0	2.03514158528777
100.0	600.0	2.03514158528777
100.0	610.0	2.03514158528777
100.0	620.0	2.03514158528777
100.0	630.0	2.03514158528777
100.0	640.0	2.035615053694708
100.0	650.0	2.044309732997287
100.0	660.0	2.0445462402233603
100.0	670.0	2.1001564594733413
100.0	680.0	2.109410202119681
100.0	690.0	2.1539017972659282
100.0	700.0	2.218493424763378
100.0	710.0	2.2437819735584053
100.0	720.0	2.2611376496899305
100.0	730.0	2.2495135863071676
100.0	740.0	2.2601304718772948
100.0	750.0	2.2886337071406007
100.0	760.0	2.291041964136494
100.0	770.0	2.276290120382767
100.0	780.0	2.2817858115327248
100.0	790.0	2.26775524394346
100.0	800.0	2.284504016595939
100.0	810.0	2.2646586143295737
100.0	820.0	2.2440034203108374
100.0	830.0	2.249466533579103
100.0	840.0	2.2508796565289275
100.0	850.0	2.2615380070134523
100.0	860.0	2.2603675311596936
100.0	870.0	2.2574372705185346
100.0	880.0	2.256720653813172
100.0	890.0	2.262958689059492
100.0	900.0	2.267733234257193
100.0	910.0	2.2630982571956153
100.0	920.0	2.2656403137845214
100.0	930.0	2.262584049686955
100.0	940.0	2.253126808832885
100.0	950.0	2.245666150620794
100.0	960.0	2.2434985605903215
100.0	970.0	2.2366798104962737
100.0	980.0	2.2329734245795874
100.0	990.0	2.2402789461217596
100.0	1000.0	2.2453192959451136
100.0	1010.0	2.237760961558342
100.0	1020.0	2.2399616724478126
100.0	1030.0	2.240520942768244
100.0	1040.0	2.227234389197809
100.0	1050.0	2.246490122382363
100.0	1060.0	2.243007570335287
100.0	1070.0	2.2485439074907223
100.0	1080.0	2.242039871559136
100.0	1090.0	2.2267872189668174
100.0	1100.0	2.221742072133585
100.0	1110.0	2.2325499413297782
100.0	1120.0	2.2479661377376465
100.0	1130.0	2.2430742756487865
100.0	1140.0	2.2433400093999163
100.0	1150.0	2.247412578201081
100.0	1160.0	2.2527893491079727
100.0	1170.0	2.270259628929273
100.0	1180.0	2.260993720851442
100.0	1190.0	2.27254519789189
100.0	1200.0	2.252124459949671
100.0	1210.0	2.261213280486467
100.0	1220.0	2.2635422197536177
100.0	1230.0	2.2531443490573464
100.0	1240.0	2.24481022565892
100.0	1250.0	2.228196206816311
100.0	1260.0	2.2157907221334634
100.0	1270.0	2.2197614365675182
100.0	1280.0	2.223710099737634
100.0	1290.0	2.2294619865206826
100.0	1300.0	2.2199246451986987
100.0	1310.0	2.1954161202427156
100.0	1320.0	2.176103569237914
100.0	1330.0	2.1909232511808527
100.0	1340.0	2.1886917976640414
100.0	1350.0	2.198891254370672
100.0	1360.0	2.1841096440299923
100.0	1370.0	2.1557234103204497
100.0	1380.0	2.12841892175568
100.0	1390.0	2.0865412418406493
100.0	1400.0	2.0960538094983283
100.0	1410.0	2.0872086462260246
100.0	1420.0	2.0485201425470567
100.0	1430.0	2.025311328437959
100.0	1440.0	2.0365658393813124
100.0	1450.0	2.03514158528777
100.0	1460.0	2.03514158528777
100.0	1470.0	2.03514158528777
100.0	1480.0	2.03514158528777
100.0	1490.0	2.03514158528777
100.0	1500.0	2.03514158528777
100.0	1510.0	2.03514158528777
100.0	1520.0	2.03514158528777
100.0	1530.0	2.03514158528777
100.0	1540.0	2.03514158528777
100.0	1550.0	2.03514158528777
100.0	1560.0	2.03514158528777
100.0	1570.0	2.03514158528777
100.0	1580.0	2.03514158528777
100.0	1590.0	2.03514158528777
100.0	1600.0	2.03514158528777
100.0	1610.0	2.03514158528777
100.0	1620.0	2.03514158528777
100.0	1630.0	2.03514158528777
100.0	1640.0	2.03514158528777
100.0	1650.0	2.03514158528777
100.0	1660.0	2.03514158528777
100.0	1670.0	2.03514158528777
100.0	1680.0	2.03514158528777
100.0	1690.0	2.03514158528777
100.0	1700.0	2.03514158528777
100.0	1710.0	2.03514158528777
100.0	1720.0	2.03514158528777
100.0	1730.0	2.03514158528777
100.0	1740.0	2.03514158528777
100.0	1750.0	2.03514158528777
100.0	1760.0	2.03514158528777
100.0	1770.0	2.03514158528777
100.0	1780.0	2.03514158528777
100.0	1790.0	2.03514158528777
100.0	1800.0	2.03514158528777
100.0	1810.0	2.03514158528777
100.0	1820.0	2.03514158528777
100.0	1830.0	2.03514158528777
100.0	1840.0	2.03514158528777
100.0	1850.0	2.03514158528777
100.0	1860.0	2.03514158528777
110.0	50.0	2.03514158528777
110.0	60.0	2.03514158528777
110.0	70.0	2.03514158528777
110.0	80.0	2.03514158528777
110.0	90.0	2.03514158528777
110.0	100.0	2.03514158528777
110.0	110.0	2.03514158528777
110.0	120.0	2.03514158528777
110.0	130.0	2.03514158528777
110.0	140.0	2.03514158528777
110.0	150.0	2.03514158528777
110.0	160.0	2.03514158528777
110.0	170.0	2.03514158528777
110.0	180.0	2.03514158528777
110.0	190.0	2.03514158528777
110.0	200.0	2.03514158528777
110.0	210.0	2.03514158528777
110.0	220.0	2.03514158528777
110.0	230.0	2.03514158528777
110.0	240.0	2.03514158528777
110.0	250.0	2.03514158528777
110.0	260.0	2.03514158528777
110.0	270.0	2.03514158528777
110.0	280.0	2.03514158528777
110.0	290.0	2.03514158528777
110.0	300.0	2.03514158528777
110.0	310.0	2.03514158528777
110.0	320.0	2.03514158528777
110.0	330.0	2.03514158528777
110.0	340.0	2.03514158528777
110.0	350.0	2.03514158528777
110.0	360.0	2.03514158528777
110.0	370.0	2.03514158528777
110.0	380.0	2.03514158528777
110.0	390.0	2.03514158528777
110.0	400.0	2.03514158528777
110.0	410.0	2.03514158528777
110.0	420.0	2.03514158528777
110.0	430.0	2.03514158528777
110.0	440.0	2.03514158528777
110.0	450.0	2.03514158528777
110.0	460.0	2.03514158528777
110.0	470.0	2.03514158528777
110.0	480.0	2.03514158528777
110.0	490.0	2.03514158528777
110.0	500.0	2.03514158528777
110.0	510.0	2.03514158528777
110.0	520.0	2.03514158528777
110.0	530.0	2.03514158528777
110.0	540.0	2.03514158528777
110.0	550.0	2.03514158528777
110.0	560.0	2.03514158528777
110.0	570.0	2.03514158528777
110.0	580.0	2.03514158528777
110.0	590.0	2.03514158528777
110.0	600.0	2.03514158528777
110.0	610.0	2.03514158528777
110.0	620.0	2.03514158528777
110.0	630.0	2.0359185942271982
110.0	640.0	2.021282235085867
110.0	650.0	2.0462270697077622
110.0	660.0	2.10844110300895
110.0	670.0	2.1272571247069876
110.0	680.0	2.1857021860110217
110.0	690.0	2.216264782023152
110.0	700.0	2.2483758056980037
110.0	710.0	2.268665087231068
110.0	720.0	2.2559831100305665
110.0	730.0	2.277739602819928
110.0	740.0	2.279711146600783
110.0	750.0	2.3134154561407128
110.0	760.0	2.2906663152819395
110.0	770.0	2.28924519351274
110.0	780.0	2.290876495571958
110.0	790.0	2.2785108916404178
110.0	800.0	2.287799831823634
110.0	810.0	2.2736096639804946
110.0	820.0	2.258205583100215
110.0	830.0	2.2634440082141793
110.0	840.0	2.272139310368019
110.0	850.0	2.2664690335908517
110.0	860.0	2.262455517252611
110.0	870.0	2.2582039451573412
110.0	880.0	2.2684431272384886
110.0	890.0	2.2665511759527193
110.0	900.0	2.258295398550572
110.0	910.0	2.256933376918131
110.0	920.0	2.2546493200033355
110.0	930.0	2.2488875226993628
110.0	940.0	2.238460943513196
110.0	950.0	2.2342517805315256
110.0	960.0	2.2279129208110295
110.0	970.0	2.221484695773062
110.0	980.0	2.218173521335269
110.0	990.0	2.2194580813251132
110.0	1000.0	2.221078668893502
110.0	1010.0	2.2097513576748207
110.0	1020.0	2.204095506318423
110.0	1030.0	2.2059881146163067
110.0	1040.0	2.1932580274905025
110.0	1050.0	2.2118924963578195
110.0	1060.0	2.204672337909918
110.0	1070.0	2.2085229173526035
110.0	1080.0	2.199744996391549
110.0	1090.0	2.1890821295534164
110.0	1100.0	2.1875430623394636
110.0	1110.0	2.1931872629192424
110.0	1120.0	2.2134005633892855
110.0	1130.0	2.224209523328952
110.0	1140.0	2.242477338644693
110.0	1150.0	2.2439215383063913
110.0	1160.0	2.2356988518226677
110.0	1170.0	2.24720798554795
110.0	1180.0	2.2563192553804083
110.0	1190.0	2.2740889153448878
110.0	1200.0	2.2750312206449776
110.0	1210.0	2.2673511007510667
110.0	1220.0	2.2526165702057517
110.0	1230.0	2.2527904815096567
110.0	1240.0	2.252832954791837
110.0	1250.0	2.249439927073291
110.0	1260.0	2.226591632861321
110.0	1270.0	2.2246940982098526
110.0	1280.0	2.225809184658191
110.0	1290.0	2.221412915039505
110.0	1300.0	2.2299522497300877
110.0	1310.0	2.2240511387206507
110.0	1320.0	2.1987821029144468
110.0	1330.0	2.193915943773173
110.0	1340.0	2.1911756421409647
110.0	1350.0	2.2069627899580584
110.0	1360.0	2.2008273384909733
110.0	1370.0	2.1854292146687526
110.0	1380.0	2.1827790771222437
110.0	1390.0	2.1322345407446552
110.0	1400.0	2.082478524230328
110.0	1410.0	2.108792627283779
110.0	1420.0	2.0878318077447737
110.0	1430.0	2.046317702500806
110.0	1440.0	2.0161029650246487
110.0	1450.0	2.03514158528777
110.0	1460.0	2.03514158528777
110.0	1470.0	2.03514158528777
110.0	1480.0	2.03514158528777
110.0	1490.0	2.03514158528777
110.0	1500.0	2.03514158528777
110.0	1510.0	2.03514158528777
110.0	1520.0	2.03514158528777
110.0	1530.0	2.03514158528777
110.0	1540.0	2.03514158528777
110.0	1550.0	2.03514158528777
110.0	1560.0	2.03514158528777
110.0	1570.0	2.03514158528777
110.0	1580.0	2.03514158528777
110.0	1590.0	2.03514158528777
110.0	1600.0	2.03514158528777
110.0	1610.0	2.03514158528777
110.0	1620.0	2.03514158528777
110.0	1630.0	2.03514158528777
110.0	1640.0	2.03514158528777
110.0	1650.0	2.03514158528777
110.0	1660.0	2.03514158528777
110.0	1670.0	2.03514158528777
110.0	1680.0	2.03514158528777
110.0	1690.0	2.03514158528777
110.0	1700.0	2.03514158528777
110.0	1710.0	2.03514158528777
110.0	1720.0	2.03514158528777
110.0	1730.0	2.03514158528777
110.0	1740.0	2.03514158528777
110.0	1750.0	2.03514158528777
110.0	1760.0	2.03514158528777
110.0	1770.0	2.03514158528777
110.0	1780.0	2.03514158528777
110.0	1790.0	2.03514158528777
110.0	1800.0	2.03514158528777
110.0	1810.0	2.03514158528777
110.0	1820.0	2.03514158528777
110.0	1830.0	2.03514158528777
110.0	1840.0	2.03514158528777
110.0	1850.0	2.03514158528777
110.0	1860.0	2.03514158528777
120.0	50.0	2.03514158528777
120.0	60.0	2.03514158528777
120.0	70.0	2.03514158528777
120.0	80.0	2.03514158528777
120.0	90.0	2.03514158528777
120.0	100.0	2.03514158528777
120.0	110.0	2.03514158528777
120.0	120.0	2.03514158528777
120.0	130.0	2.03514158528777
120.0	140.0	2.03514158528777
120.0	150.0	2.03514158528777
120.0	160.0	2.03514158528777
120.0	170.0	2.03514158528777
120.0	180.0	2.03514158528777
120.0	190.0	2.03514158528777
120.0	200.0	2.03514158528777
120.0	210.0	2.03514158528777
120.0	220.0	2.03514158528777
120.0	230.0	2.03514158528777
120.0	240.0	2.03514158528777
120.0	250.0	2.03514158528777
120.0	260.0	2.03514158528777
120.0	270.0	2.03514158528777
120.0	280.0	2.03514158528777
120.0	290.0	2.03514158528777
120.0	300.0	2.03514158528777
120.0	310.0	2.03514158528777
120.0	320.0	2.03514158528777
120.0	330.0	2.03514158528777
120.0	340.0	2.03514158528777
120.0	350.0	2.03514158528777
120.0	360.0	2.03514158528777
120.0	370.0	2.03514158528777
120.0	380.0	2.03514158528777
120.0	390.0	2.03514158528777
120.0	400.0	2.03514158528777
120.0	410.0	2.03514158528777
120.0	420.0	2.03514158528777
120.0	430.0	2.03514158528777
120.0	440.0	2.03514158528777
120.0	450.0	2.03514158528777
120.0	460.0	2.03514158528777
120.0	470.0	2.03514158528777
120.0	480.0	2.03514158528777
120.0	490.0	2.03514158528777
120.0	500.0	2.03514158528777
120.0	510.0	2.03514158528777
120.0	520.0	2.03514158528777
120.0	530.0	2.03514158528777
120.0	540.0	2.03514158528777
120.0	550.0	2.03514158528777
120.0	560.0	2.03514158528777
120.0	570.0	2.03514158528777
120.0	580.0	2.03514158528777
120.0	590.0	2.03514158528777
120.0	600.0	2.03514158528777
120.0	610.0	2.03514158528777
120.0	620.0	2.035302555758877
120.0	630.0	2.021566541959736
120.0	640.0	2.0610600521146636
120.0	650.0	2.0773768439297027
120.0	660.0	2.1295617792505364
120.0	670.0	2.18146133349538
120.0	680.0	2.2302373908942386
120.0	690.0	2.2292257005465745
120.0	700.0	2.2494605046059535
120.0	710.0	2.2632717501528257
120.0	720.0	2.279385599262586
120.0	730.0	2.2733510275242166
120.0	740.0	2.268549428273569
120.0	750.0	2.294238781656832
120.0	760.0	2.2907168960933917
120.0	770.0	2.2839329698865427
120.0	780.0	2.2875815663190613
120.0	790.0	2.2692253562413622
120.0	800.0	2.281445183373452
120.0	810.0	2.273196148032055
120.0	820.0	2.2691336362311163
120.0	830.0	2.2611632910259956
120.0	840.0	2.2540712790046675
120.0	850.0	2.2719997223624806
120.0	860.0	2.2640276483720942
120.0	870.0	2.2568788056512505
120.0	880.0	2.252755273469552
120.0	890.0	2.2491768900512223
120.0	900.0	2.2519381629975292
120.0	910.0	2.2464768898633
120.0	920.0	2.240174207250822
120.0	930.0	2.236694687010858
120.0	940.0	2.2248050637466026
120.0	950.0	2.2321395308295777
120.0	960.0	2.2263358072253485
120.0	970.0	2.227839954971088
120.0	980.0	2.22271630945729
120.0	990.0	2.2267220552831164
120.0	1000.0	2.2290907647469798
120.0	1010.0	2.218825156088702
120.0	1020.0	2.2145943084435507
120.0	1030.0	2.215393156604544
120.0	1040.0	2.214981529168674
120.0	1050.0	2.2216506368833513
120.0	1060.0	2.215913025490623
120.0	1070.0	2.2143562510954427
120.0	1080.0	2.206565970824483
120.0	1090.0	2.196440057099715
120.0	1100.0	2.191980737026433
120.0	1110.0	2.202290174281758
120.0	1120.0	2.2052045257610184
120.0	1130.0	2.204418151752031
120.0	1140.0	2.2112894122953057
120.0	1150.0	2.218056159139791
120.0	1160.0	2.230155542725404
120.0	1170.0	2.242405830001735
120.0	1180.0	2.2585225607938044
120.0	1190.0	2.2501926212421606
120.0	1200.0	2.2536089327400606
120.0	1210.0	2.272337855747612
120.0	1220.0	2.2682440063614084
120.0	1230.0	2.274009490550727
120.0	1240.0	2.248115786189258
120.0	1250.0	2.24741094502284
120.0	1260.0	2.225921625034202
120.0	1270.0	2.2251831885742073
120.0	1280.0	2.215859251326116
120.0	1290.0	2.213748754624191
120.0	1300.0	2.2112184376514312
120.0	1310.0	2.201924309042228
120.0	1320.0	2.2089134383678797
120.0	1330.0	2.1994367462061506
120.0	1340.0	2.1759279302551455
120.0	1350.0	2.1815914972678176
120.0	1360.0	2.1927766197266085
120.0	1370.0	2.2005024908309956
120.0	1380.0	2.1838895119077955
120.0	1390.0	2.171662445704241
120.0	1400.0	2.1161629147981356
120.0	1410.0	2.081542327567061
120.0	1420.0	2.1092510602049526
120.0	1430.0	2.0802831097784638
120.0	1440.0	2.0398414766933914
120.0	1450.0	2.006372811953861
120.0	1460.0	2.03514158528777
120.0	1470.0	2.03514158528777
120.0	1480.0	2.03514158528777
120.0	1490.0	2.03514158528777
120.0	1500.0	2.03514158528777
120.0	1510.0	2.03514158528777
120.0	1520.0	2.03514158528777
120.0	1530.0	2.03514158528777
120.0	1540.0	2.03514158528777
120.0	1550.0	2.03514158528777
120.0	1560.0	2.03514158528777
120.0	1570.0	2.03514158528777
120.0	1580.0	2.03514158528777
120.0	1590.0	2.03514158528777
120.0	1600.0	2.03514158528777
120.0	1610.0	2.03514158528777
120.0	1620.0	2.03514158528777
120.0	1630.0	2.03514158528777
120.0	1640.0	2.03514158528777
120.0	1650.0	2.03514158528777
120.0	1660.0	2.03514158528777
120.0	1670.0	2.03514158528777
120.0	1680.0	2.03514158528777
120.0	1690.0	2.03514158528777
120.0	1700.0	2.03514158528777
120.0	1710.0	2.03514158528777
120.0	1720.0	2.03514158528777
120.0	1730.0	2.03514158528777
120.0	1740.0	2.03514158528777
120.0	1750.0	2.03514158528777
120.0	1760.0	2.03514158528777
120.0	1770.0	2.03514158528777
120.0	1780.0	2.03514158528777
120.0	1790.0	2.03514158528777
120.0	1800.0	2.03514158528777
120.0	1810.0	2.03514158528777
120.0	1820.0	2.03514158528777
120.0	1830.0	2.03514158528777
120.0	1840.0	2.03514158528777
120.0	1850.0	2.03514158528777
120.0	1860.0	2.03514158528777
130.0	50.0	2.03514158528777
130.0	60.0	2.03514158528777
130.0	70.0	2.03514158528777
130.0	80.0	2.03514158528777
130.0	90.0	2.03514158528777
130.0	100.0	2.03514158528777
130.0	110.0	2.03514158528777
130.0	120.0	2.03514158528777
130.0	130.0	2.03514158528777
130.0	140.0	2.03514158528777
130.0	150.0	2.03514158528777
130.0	160.0	2.03514158528777
130.0	170.0	2.03514158528777
130.0	180.0	2.03514158528777
130.0	190.0	2.03514158528777
130.0	200.0	2.03514158528777
130.0	210.0	2.03514158528777
130.0	220.0	2.03514158528777
130.0	230.0	2.03514158528777
130.0	240.0	2.03514158528777
130.0	250.0	2.03514158528777
130.0	260.0	2.03514158528777
130.0	270.0	2.03514158528777
130.0	280.0	2.03514158528777
130.0	290.0	2.03514158528777
130.0	300.0	2.03514158528777
130.0	310.0	2.03514158528777
130.0	320.0	2.03514158528777
130.0	330.0	2.03514158528777
130.0	340.0	2.03514158528777
130.0	350.0	2.03514158528777
130.0	360.0	2.03514158528777
130.0	370.0	2.03514158528777
130.0	380.0	2.03514158528777
130.0	390.0	2.03514158528777
130.0	400.0	2.03514158528777
130.0	410.0	2.03514158528777
130.0	420.0	2.03514158528777
130.0	430.0	2.03514158528777
130.0	440.0	2.03514158528777
130.0	450.0	2.03514158528777
130.0	460.0	2.03514158528777
130.0	470.0	2.03514158528777
130.0	480.0	2.03514158528777
130.0	490.0	2.03514158528777
130.0	500.0	2.03514158528777
130.0	510.0	2.03514158528777
130.0	520.0	2.03514158528777
130.0	530.0	2.03514158528777
130.0	540.0	2.03514158528777
130.0	550.0	2.03514158528777
130.0	560.0	2.03514158528777
130.0	570.0	2.03514158528777
130.0	580.0	2.03514158528777
130.0	590.0	2.03514158528777
130.0	600.0	2.03514158528777
130.0	610.0	2.0355043651025935
130.0	620.0	2.0466899302346304
130.0	630.0	2.04936112965671
130.0	640.0	2.0844187994247014
130.0	650.0	2.0894926796014652
130.0	660.0	2.1903728018169994
130.0	670.0	2.258018587961027
130.0	680.0	2.2404734976943406
130.0	690.0	2.2568700216872557
130.0	700.0	2.258455203565102
130.0	710.0	2.263044852421905
130.0	720.0	2.279722655310601
130.0	730.0	2.2800060873053303
130.0	740.0	2.2907620243283686
130.0	750.0	2.297061484671259
130.0	760.0	2.279616775438979
130.0	770.0	2.2762872909602034
130.0	780.0	2.289224171108617
130.0	790.0	2.2736514386128066
130.0	800.0	2.2843987454244292
130.0	810.0	2.2764154517784716
130.0	820.0	2.2560163611273163
130.0	830.0	2.2587303308757307
130.0	840.0	2.2597827436399998
130.0	850.0	2.255889821955592
130.0	860.0	2.2409486887755006
130.0	870.0	2.2377727504862817
130.0	880.0	2.2337261319058648
130.0	890.0	2.231245997901581
130.0	900.0	2.2233051278022584
130.0	910.0	2.235291653903159
130.0	920.0	2.2234561638987738
130.0	930.0	2.2223585700712283
130.0	940.0	2.2211013240207804
130.0	950.0	2.223017817036227
130.0	960.0	2.239494198552424
130.0	970.0	2.237210685263596
130.0	980.0	2.2409496932889112
130.0	990.0	2.251715070060134
130.0	1000.0	2.2385277559927053
130.0	1010.0	2.235884555526955
130.0	1020.0	2.2352678595877498
130.0	1030.0	2.2335591153366594
130.0	1040.0	2.2344515841195713
130.0	1050.0	2.2454103546497906
130.0	1060.0	2.23436086428012
130.0	1070.0	2.232901527049308
130.0	1080.0	2.214518408022009
130.0	1090.0	2.2152368511933282
130.0	1100.0	2.2166863674357478
130.0	1110.0	2.2089367015322727
130.0	1120.0	2.201979892812587
130.0	1130.0	2.21346436772389
130.0	1140.0	2.24437130171038
130.0	1150.0	2.229591858264773
130.0	1160.0	2.2126524421224776
130.0	1170.0	2.232499868357204
130.0	1180.0	2.2442672939772614
130.0	1190.0	2.252310815351257
130.0	1200.0	2.263503393784893
130.0	1210.0	2.2738638235805912
130.0	1220.0	2.2721476151486013
130.0	1230.0	2.265488487249129
130.0	1240.0	2.2618828612999775
130.0	1250.0	2.276382040980395
130.0	1260.0	2.2416760495702466
130.0	1270.0	2.2350046336371605
130.0	1280.0	2.2324178550430664
130.0	1290.0	2.2246862391060667
130.0	1300.0	2.2332816070908508
130.0	1310.0	2.206827493990502
130.0	1320.0	2.1919323070964882
130.0	1330.0	2.211713993265527
130.0	1340.0	2.201700256548721
130.0	1350.0	2.192260282134732
130.0	1360.0	2.185769214262924
130.0	1370.0	2.184547505644272
130.0	1380.0	2.1931212567139426
130.0	1390.0	2.178460498598923
130.0	1400.0	2.1496066771752016
130.0	1410.0	2.124180738095648
130.0	1420.0	2.0794190704042537
130.0	1430.0	2.1013207780362784
130.0	1440.0	2.0634834725064524
130.0	1450.0	2.032706075265357
130.0	1460.0	2.0351897783774358
130.0	1470.0	2.03514158528777
130.0	1480.0	2.03514158528777
130.0	1490.0	2.03514158528777
130.0	1500.0	2.03514158528777
130.0	1510.0	2.03514158528777
130.0	1520.0	2.03514158528777
130.0	1530.0	2.03514158528777
130.0	1540.0	2.03514158528777
130.0	1550.0	2.03514158528777
130.0	1560.0	2.03514158528777
130.0	1570.0	2.03514158528777
130.0	1580.0	2.03514158528777
130.0	1590.0	2.03514158528777
130.0	1600.0	2.03514158528777
130.0	1610.0	2.03514158528777
130.0	1620.0	2.03514158528777
130.0	1630.0	2.03514158528777
130.0	1640.0	2.03514158528777
130.0	1650.0	2.03514158528777
130.0	1660.0	2.03514158528777
130.0	1670.0	2.03514158528777
130.0	1680.0	2.03514158528777
130.0	1690.0	2.03514158528777
130.0	1700.0	2.03514158528777
130.0	1710.0	2.03514158528777
130.0	1720.0	2.03514158528777
130.0	1730.0	2.03514158528777
130.0	1740.0	2.03514158528777
130.0	1750.0	2.03514158528777
130.0	1760.0	2.03514158528777
130.0	1770.0	2.03514158528777
130.0	1780.0	2.03514158528777
130.0	1790.0	2.03514158528777
130.0	1800.0	2.03514158528777
130.0	1810.0	2.03514158528777
130.0	1820.0	2.03514158528777
130.0	1830.0	2.03514158528777
130.0	1840.0	2.03514158528777
130.0	1850.0	2.03514158528777
130.0	1860.0	2.03514158528777
140.0	50.0	2.03514158528777
140.0	60.0	2.03514158528777
140.0	70.0	2.03514158528777
140.0	80.0	2.03514158528777
140.0	90.0	2.03514158528777
140.0	100.0	2.03514158528777
140.0	110.0	2.03514158528777
140.0	120.0	2.03514158528777
140.0	130.0	2.03514158528777
140.0	140.0	2.03514158528777
140.0	150.0	2.03514158528777
140.0	160.0	2.03514158528777
140.0	170.0	2.03514158528777
140.0	180.0	2.03514158528777
140.0	190.0	2.03514158528777
140.0	200.0	2.03514158528777
140.0	210.0	2.03514158528777
140.0	220.0	2.03514158528777
140.0	230.0	2.03514158528777
140.0	240.0	2.03514158528777
140.0	250.0	2.03514158528777
140.0	260.0	2.03514158528777
140.0	270.0	2.03514158528777
140.0	280.0	2.03514158528777
140.0	290.0	2.03514158528777
140.0	300.0	2.03514158528777
140.0	310.0	2.03514158528777
140.0	320.0	2.03514158528777
140.0	330.0	2.03514158528777
140.0	340.0	2.03514158528777
140.0	350.0	2.03514158528777
140.0	360.0	2.03514158528777
140.0	370.0	2.03514158528777
140.0	380.0	2.03514158528777
140.0	390.0	2.03514158528777
140.0	400.0	2.03514158528777
140.0	410.0	2.03514158528777
140.0	420.0	2.03514158528777
140.0	430.0	2.03514158528777
140.0	440.0	2.03514158528777
140.0	450.0	2.03514158528777
140.0	460.0	2.03514158528777
140.0	470.0	2.03514158528777
140.0	480.0	2.03514158528777
140.0	490.0	2.03514158528777
140.0	500.0	2.03514158528777
140.0	510.0	2.03514158528777
140.0	520.0	2.03514158528777
140.0	530.0	2.03514158528777
140.0	540.0	2.03514158528777
140.0	550.0	2.03514158528777
140.0	560.0	2.03514158528777
140.0	570.0	2.03514158528777
140.0	580.0	2.03514158528777
140.0	590.0	2.03514158528777
140.0	600.0	2.03514158528777
140.0	610.0	2.046479083293318
140.0	620.0	2.045132348581467
140.0	630.0	2.0848972325182373
140.0	640.0	2.102181616655246
140.0	650.0	2.198678229214438
140.0	660.0	2.25740689150252
140.0	670.0	2.261508958331116
140.0	680.0	2.2759998456367003
140.0	690.0	2.2466890804175343
140.0	700.0	2.283473339641687
140.0	710.0	2.279355724362211
140.0	720.0	2.303047267583914
140.0	730.0	2.2995766679298093
140.0	740.0	2.287242479874523
140.0	750.0	2.3050841658159675
140.0	760.0	2.3051431873982446
140.0	770.0	2.29640401905328
140.0	780.0	2.296029640495755
140.0	790.0	2.2904317597769395
140.0	800.0	2.283830801756137
140.0	810.0	2.283488212270586
140.0	820.0	2.263773541272778
140.0	830.0	2.253747999082
140.0	840.0	2.241892558236208
140.0	850.0	2.2317214015047906
140.0	860.0	2.2351366746437287
140.0	870.0	2.2224550770582754
140.0	880.0	2.2230384968472667
140.0	890.0	2.223064454860789
140.0	900.0	2.2081602119858643
140.0	910.0	2.2197188821862954
140.0	920.0	2.2184802853823684
140.0	930.0	2.2339659389627937
140.0	940.0	2.222915717691115
140.0	950.0	2.23533989696898
140.0	960.0	2.21978710272507
140.0	970.0	2.2247846449973987
140.0	980.0	2.2333669390956987
140.0	990.0	2.2397375942014723
140.0	1000.0	2.2322433270287236
140.0	1010.0	2.2301358990548565
140.0	1020.0	2.222547996825975
140.0	1030.0	2.226948936377063
140.0	1040.0	2.219020520348839
140.0	1050.0	2.22861841909414
140.0	1060.0	2.2206396104530164
140.0	1070.0	2.215656671290322
140.0	1080.0	2.193185516329977
140.0	1090.0	2.189332932169029
140.0	1100.0	2.201011976716153
140.0	1110.0	2.205813533568915
140.0	1120.0	2.1868549065790885
140.0	1130.0	2.20394080639878
140.0	1140.0	2.2049111197599234
140.0	1150.0	2.220550633296376
140.0	1160.0	2.2312975001245143
140.0	1170.0	2.2231020817656217
140.0	1180.0	2.2162053587567363
140.0	1190.0	2.235340289141383
140.0	1200.0	2.258659122252624
140.0	1210.0	2.2583913741029695
140.0	1220.0	2.2622828328090256
140.0	1230.0	2.2525303320326215
140.0	1240.0	2.2539570169120844
140.0	1250.0	2.2656665015490387
140.0	1260.0	2.2398119240210463
140.0	1270.0	2.24152378445079
140.0	1280.0	2.2301209559531814
140.0	1290.0	2.2294564720976604
140.0	1300.0	2.2300350266811324
140.0	1310.0	2.2231385977178735
140.0	1320.0	2.2169251386139086
140.0	1330.0	2.1930012148959035
140.0	1340.0	2.215369859496842
140.0	1350.0	2.210180452816566
140.0	1360.0	2.2009071062084513
140.0	1370.0	2.1884410677330304
140.0	1380.0	2.1909124555551296
140.0	1390.0	2.203290959874991
140.0	1400.0	2.1811245307674816
140.0	1410.0	2.145947767957366
140.0	1420.0	2.1174906104724758
140.0	1430.0	2.098168087469199
140.0	1440.0	2.0912107764268466
140.0	1450.0	2.057176354579869
140.0	1460.0	2.0156880405429187
140.0	1470.0	2.03514158528777
140.0	1480.0	2.03514158528777
140.0	1490.0	2.03514158528777
140.0	1500.0	2.03514158528777
140.0	1510.0	2.03514158528777
140.0	1520.0	2.03514158528777
140.0	1530.0	2.03514158528777
140.0	1540.0	2.03514158528777
140.0	1550.0	2.03514158528777
140.0	1560.0	2.03514158528777
140.0	1570.0	2.03514158528777
140.0	1580.0	2.03514158528777
140.0	1590.0	2.03514158528777
140.0	1600.0	2.03514158528777
140.0	1610.0	2.03514158528777
140.0	1620.0	2.03514158528777
140.0	1630.0	2.03514158528777
140.0	1640.0	2.03514158528777
140.0	1650.0	2.03514158528777
140.0	1660.0	2.03514158528777
140.0	1670.0	2.03514158528777
140.0	1680.0	2.03514158528777
140.0	1690.0	2.03514158528777
140.0	1700.0	2.03514158528777
140.0	1710.0	2.03514158528777
140.0	1720.0	2.03514158528777
140.0	1730.0	2.03514158528777
140.0	1740.0	2.03514158528777
140.0	1750.0	2.03514158528777
140.0	1760.0	2.03514158528777
140.0	1770.0	2.03514158528777
140.0	1780.0	2.03514158528777
140.0	1790.0	2.03514158528777
140.0	1800.0	2.03514158528777
140.0	1810.0	2.03514158528777
140.0	1820.0	2.03514158528777
140.0	1830.0	2.03514158528777
140.0	1840.0	2.03514158528777
140.0	1850.0	2.03514158528777
140.0	1860.0	2.03514158528777
150.0	50.0	2.03514158528777
150.0	60.0	2.03514158528777
150.0	70.0	2.03514158528777
150.0	80.0	2.03514158528777
150.0	90.0	2.03514158528777
150.0	100.0	2.03514158528777
150.0	110.0	2.03514158528777
150.0	120.0	2.03514158528777
150.0	130.0	2.03514158528777
150.0	140.0	2.03514158528777
150.0	150.0	2.03514158528777
150.0	160.0	2.03514158528777
150.0	170.0	2.03514158528777
150.0	180.0	2.03514158528777
150.0	190.0	2.03514158528777
150.0	200.0	2.03514158528777
150.0	210.0	2.03514158528777
150.0	220.0	2.03514158528777
150.0	230.0	2.03514158528777
150.0	240.0	2.03514158528777
150.0	250.0	2.03514158528777
150.0	260.0	2.03514158528777
150.0	270.0	2.03514158528777
150.0	280.0	2.03514158528777
150.0	290.0	2.03514158528777
150.0	300.0	2.03514158528777
150.0	310.0	2.03514158528777
150.0	320.0	2.03514158528777
150.0	330.0	2.03514158528777
150.0	340.0	2.03514158528777
150.0	350.0	2.03514158528777
150.0	360.0	2.03514158528777
150.0	370.0	2.03514158528777
150.0	380.0	2.03514158528777
150.0	390.0	2.03514158528777
150.0	400.0	2.03514158528777
150.0	410.0	2.03514158528777
150.0	420.0	2.03514158528777
150.0	430.0	2.03514158528777
150.0	440.0	2.03514158528777
150.0	450.0	2.03514158528777
150.0	460.0	2.03514158528777
150.0	470.0	2.03514158528777
150.0	480.0	2.03514158528777
150.0	490.0	2.03514158528777
150.0	500.0	2.03514158528777
150.0	510.0	2.03514158528777
150.0	520.0	2.03514158528777
150.0	530.0	2.03514158528777
150.0	540.0	2.03514158528777
150.0	550.0	2.03514158528777
150.0	560.0	2.03514158528777
150.0	570.0	2.03514158528777
150.0	580.0	2.03514158528777
150.0	590.0	2.03514158528777
150.0	600.0	2.0393207166072105
150.0	610.0	2.0360754783434767
150.0	620.0	2.0891312393487986
150.0	630.0	2.1048253741675755
150.0	640.0	2.1922205989731283
150.0	650.0	2.263744886058463
150.0	660.0	2.254708726901492
150.0	670.0	2.286957063132759
150.0	680.0	2.251180738662616
150.0	690.0	2.271679118802189
150.0	700.0	2.2704597149437054
150.0	710.0	2.2881198160650893
150.0	720.0	2.29901720194351
150.0	730.0	2.27309405570911
150.0	740.0	2.283127577277543
150.0	750.0	2.298670677576235
150.0	760.0	2.2884244761975068
150.0	770.0	2.283341021108868
150.0	780.0	2.278893865214021
150.0	790.0	2.277104365092366
150.0	800.0	2.2753606631546157
150.0	810.0	2.266056105046864
150.0	820.0	2.2440617020706886
150.0	830.0	2.2373976450151822
150.0	840.0	2.2289295836408263
150.0	850.0	2.238525935405802
150.0	860.0	2.2193902061299573
150.0	870.0	2.2079418451046458
150.0	880.0	2.218337131946399
150.0	890.0	2.2077486468845633
150.0	900.0	2.210197618707026
150.0	910.0	2.215605682270758
150.0	920.0	2.2107022742255427
150.0	930.0	2.2130503739123633
150.0	940.0	2.198640431974483
150.0	950.0	2.2094732014256904
150.0	960.0	2.2041257156185714
150.0	970.0	2.204927152061269
150.0	980.0	2.215161656524698
150.0	990.0	2.2337285129306745
150.0	1000.0	2.2239273133568562
150.0	1010.0	2.2077425333506557
150.0	1020.0	2.22274246310892
150.0	1030.0	2.212771779417989
150.0	1040.0	2.200425997840523
150.0	1050.0	2.2147387614255907
150.0	1060.0	2.2095600534375763
150.0	1070.0	2.18291723857483
150.0	1080.0	2.1717836470353715
150.0	1090.0	2.16518604827842
150.0	1100.0	2.1692196475733803
150.0	1110.0	2.192912231891539
150.0	1120.0	2.1791752119685888
150.0	1130.0	2.1869100421944228
150.0	1140.0	2.1816501619177466
150.0	1150.0	2.1760462272444383
150.0	1160.0	2.206395169705457
150.0	1170.0	2.214874241327241
150.0	1180.0	2.2016218601206234
150.0	1190.0	2.222336904816689
150.0	1200.0	2.2240877771025422
150.0	1210.0	2.2279089749039027
150.0	1220.0	2.230875559737376
150.0	1230.0	2.2327886820528606
150.0	1240.0	2.2423248897473314
150.0	1250.0	2.244838218045078
150.0	1260.0	2.229497289048553
150.0	1270.0	2.228333857316724
150.0	1280.0	2.237121049747861
150.0	1290.0	2.2218575306257264
150.0	1300.0	2.2257605494206896
150.0	1310.0	2.210770806387372
150.0	1320.0	2.2229468791436804
150.0	1330.0	2.22554531851939
150.0	1340.0	2.1881247620298874
150.0	1350.0	2.2184174085854
150.0	1360.0	2.203898874083007
150.0	1370.0	2.1930655604650844
150.0	1380.0	2.1681238905587805
150.0	1390.0	2.186885601969269
150.0	1400.0	2.1840961767859315
150.0	1410.0	2.1616277838792337
150.0	1420.0	2.1316763319687952
150.0	1430.0	2.0801793957076553
150.0	1440.0	2.083968237999224
150.0	1450.0	2.0849711252387215
150.0	1460.0	2.0383088687240574
150.0	1470.0	2.033301224691259
150.0	1480.0	2.03514158528777
150.0	1490.0	2.03514158528777
150.0	1500.0	2.03514158528777
150.0	1510.0	2.03514158528777
150.0	1520.0	2.03514158528777
150.0	1530.0	2.03514158528777
150.0	1540.0	2.03514158528777
150.0	1550.0	2.03514158528777
150.0	1560.0	2.03514158528777
150.0	1570.0	2.03514158528777
150.0	1580.0	2.03514158528777
150.0	1590.0	2.03514158528777
150.0	1600.0	2.03514158528777
150.0	1610.0	2.03514158528777
150.0	1620.0	2.03514158528777
150.0	1630.0	2.03514158528777
150.0	1640.0	2.03514158528777
150.0	1650.0	2.03514158528777
150.0	1660.0	2.03514158528777
150.0	1670.0	2.03514158528777
150.0	1680.0	2.03514158528777
150.0	1690.0	2.03514158528777
150.0	1700.0	2.03514158528777
150.0	1710.0	2.03514158528777
150.0	1720.0	2.03514158528777
150.0	1730.0	2.03514158528777
150.0	1740.0	2.03514158528777
150.0	1750.0	2.03514158528777
150.0	1760.0	2.03514158528777
150.0	1770.0	2.03514158528777
150.0	1780.0	2.03514158528777
150.0	1790.0	2.03514158528777
150.0	1800.0	2.03514158528777
150.0	1810.0	2.03514158528777
150.0	1820.0	2.03514158528777
150.0	1830.0	2.03514158528777
150.0	1840.0	2.03514158528777
[truncated: 15,836 more rows]
