# Supplementary material for: Characterizing Visual Neurosurgical Expertise in Brain MRI Visualization Using Eye-Tracking and 3D Fractal Dimension Analysis
Source: J Eye Mov Res. 2026 Jun 2;19(3):62. doi: 10.3390/jemr19030062 (PMC13301434; doi:10.3390/jemr19030062)
Supplement: Supplementary file 1 [file jemr-19-00062-s001.zip › jemr-4253847-supplementary/Supplementary files/4_3DFDmapsCalculation/3DFD_Stimuli_BRN40/3DFDs_BRAIN_28_PATH_Aneurysm.png_Heatmap_100_10.csv]

50.0	50.0	2.03514158528777
50.0	60.0	2.03514158528777
50.0	70.0	2.03514158528777
50.0	80.0	2.03514158528777
50.0	90.0	2.03514158528777
50.0	100.0	2.03514158528777
50.0	110.0	2.03514158528777
50.0	120.0	2.03514158528777
50.0	130.0	2.03514158528777
50.0	140.0	2.03514158528777
50.0	150.0	2.03514158528777
50.0	160.0	2.03514158528777
50.0	170.0	2.03514158528777
50.0	180.0	2.03514158528777
50.0	190.0	2.03514158528777
50.0	200.0	2.03514158528777
50.0	210.0	2.03514158528777
50.0	220.0	2.03514158528777
50.0	230.0	2.03514158528777
50.0	240.0	2.03514158528777
50.0	250.0	2.03514158528777
50.0	260.0	2.03514158528777
50.0	270.0	2.03514158528777
50.0	280.0	2.03514158528777
50.0	290.0	2.03514158528777
50.0	300.0	2.03514158528777
50.0	310.0	2.03514158528777
50.0	320.0	2.03514158528777
50.0	330.0	2.03514158528777
50.0	340.0	2.03514158528777
50.0	350.0	2.03514158528777
50.0	360.0	2.03514158528777
50.0	370.0	2.03514158528777
50.0	380.0	2.03514158528777
50.0	390.0	2.03514158528777
50.0	400.0	2.03514158528777
50.0	410.0	2.03514158528777
50.0	420.0	2.03514158528777
50.0	430.0	2.03514158528777
50.0	440.0	2.03514158528777
50.0	450.0	2.03514158528777
50.0	460.0	2.03514158528777
50.0	470.0	2.03514158528777
50.0	480.0	2.0715897646842745
50.0	490.0	2.066001108056729
50.0	500.0	2.0754294498837624
50.0	510.0	2.076207451450586
50.0	520.0	2.0816938073133366
50.0	530.0	2.0853846407145222
50.0	540.0	2.083256336113138
50.0	550.0	2.0855230307358292
50.0	560.0	2.0832031422819965
50.0	570.0	2.094461084050003
50.0	580.0	2.060628117484715
50.0	590.0	2.0610457127817954
50.0	600.0	2.0613002274778074
50.0	610.0	2.0613002274778074
50.0	620.0	2.0616828471163924
50.0	630.0	2.0621370382916133
50.0	640.0	2.0623323850282294
50.0	650.0	2.063536368403279
50.0	660.0	2.065217864238348
50.0	670.0	2.0675337992710783
50.0	680.0	2.070805027712265
50.0	690.0	2.075647420626733
50.0	700.0	2.089070600755816
50.0	710.0	2.0488486437855826
50.0	720.0	2.094083891148118
50.0	730.0	2.1720344595937684
50.0	740.0	2.2311358870866393
50.0	750.0	2.2410431507064983
50.0	760.0	2.2473047705034475
50.0	770.0	2.249714540107428
50.0	780.0	2.262315238135778
50.0	790.0	2.28709738291712
50.0	800.0	2.2897737435969043
50.0	810.0	2.2810845523814556
50.0	820.0	2.2911506635465178
50.0	830.0	2.2924205217039106
50.0	840.0	2.290745009550154
50.0	850.0	2.2709652795594617
50.0	860.0	2.2579040273551603
50.0	870.0	2.2558124436461027
50.0	880.0	2.249909062569018
50.0	890.0	2.2405310396609104
50.0	900.0	2.235829329616954
50.0	910.0	2.2325952449493105
50.0	920.0	2.236018753212106
50.0	930.0	2.2376738863028844
50.0	940.0	2.236755145116713
50.0	950.0	2.2311321761908744
50.0	960.0	2.229033985087542
50.0	970.0	2.2421731029824574
50.0	980.0	2.2386397228766017
50.0	990.0	2.247425747548967
50.0	1000.0	2.2426431547305543
50.0	1010.0	2.227725309137589
50.0	1020.0	2.2246908095186546
50.0	1030.0	2.225353044736941
50.0	1040.0	2.2234172254415983
50.0	1050.0	2.226364101716243
50.0	1060.0	2.2298444926328247
50.0	1070.0	2.233980096614704
50.0	1080.0	2.223314433922105
50.0	1090.0	2.225849536453413
50.0	1100.0	2.239971959415369
50.0	1110.0	2.2381671826863268
50.0	1120.0	2.2432605759512407
50.0	1130.0	2.250919997607495
50.0	1140.0	2.2466091021843
50.0	1150.0	2.2460243008796126
50.0	1160.0	2.2347596646078016
50.0	1170.0	2.212889073874016
50.0	1180.0	2.2111301914561765
50.0	1190.0	2.216974892181373
50.0	1200.0	2.2188327085283
50.0	1210.0	2.2187121686751383
50.0	1220.0	2.1592253158078347
50.0	1230.0	2.098990258566577
50.0	1240.0	2.0374331335596
50.0	1250.0	2.0991574608441748
50.0	1260.0	2.0863148046116926
50.0	1270.0	2.07889500804342
50.0	1280.0	2.0728185823424243
50.0	1290.0	2.0696924638316
50.0	1300.0	2.0680616631635953
50.0	1310.0	2.066228056041512
50.0	1320.0	2.064627114950034
50.0	1330.0	2.0640776446331985
50.0	1340.0	2.0634430106449284
50.0	1350.0	2.0890972122323785
50.0	1360.0	2.0882439685505423
50.0	1370.0	2.0801361068416804
50.0	1380.0	2.0828661865315716
50.0	1390.0	2.0835764819168774
50.0	1400.0	2.082771065978141
50.0	1410.0	2.075909967959565
50.0	1420.0	2.0734783031818926
50.0	1430.0	2.0711315729885964
50.0	1440.0	2.063347329308877
50.0	1450.0	2.03514158528777
50.0	1460.0	2.03514158528777
50.0	1470.0	2.03514158528777
50.0	1480.0	2.03514158528777
50.0	1490.0	2.03514158528777
50.0	1500.0	2.03514158528777
50.0	1510.0	2.03514158528777
50.0	1520.0	2.03514158528777
50.0	1530.0	2.03514158528777
50.0	1540.0	2.03514158528777
50.0	1550.0	2.03514158528777
50.0	1560.0	2.03514158528777
50.0	1570.0	2.03514158528777
50.0	1580.0	2.03514158528777
50.0	1590.0	2.03514158528777
50.0	1600.0	2.03514158528777
50.0	1610.0	2.03514158528777
50.0	1620.0	2.03514158528777
50.0	1630.0	2.03514158528777
50.0	1640.0	2.03514158528777
50.0	1650.0	2.03514158528777
50.0	1660.0	2.03514158528777
50.0	1670.0	2.03514158528777
50.0	1680.0	2.03514158528777
50.0	1690.0	2.03514158528777
50.0	1700.0	2.03514158528777
50.0	1710.0	2.03514158528777
50.0	1720.0	2.03514158528777
50.0	1730.0	2.03514158528777
50.0	1740.0	2.03514158528777
50.0	1750.0	2.03514158528777
50.0	1760.0	2.03514158528777
50.0	1770.0	2.03514158528777
50.0	1780.0	2.03514158528777
50.0	1790.0	2.03514158528777
50.0	1800.0	2.03514158528777
50.0	1810.0	2.03514158528777
50.0	1820.0	2.03514158528777
50.0	1830.0	2.03514158528777
50.0	1840.0	2.03514158528777
50.0	1850.0	2.03514158528777
50.0	1860.0	2.03514158528777
60.0	50.0	2.03514158528777
60.0	60.0	2.03514158528777
60.0	70.0	2.03514158528777
60.0	80.0	2.03514158528777
60.0	90.0	2.03514158528777
60.0	100.0	2.03514158528777
60.0	110.0	2.03514158528777
60.0	120.0	2.03514158528777
60.0	130.0	2.03514158528777
60.0	140.0	2.03514158528777
60.0	150.0	2.03514158528777
60.0	160.0	2.03514158528777
60.0	170.0	2.03514158528777
60.0	180.0	2.03514158528777
60.0	190.0	2.03514158528777
60.0	200.0	2.03514158528777
60.0	210.0	2.03514158528777
60.0	220.0	2.03514158528777
60.0	230.0	2.03514158528777
60.0	240.0	2.03514158528777
60.0	250.0	2.03514158528777
60.0	260.0	2.03514158528777
60.0	270.0	2.03514158528777
60.0	280.0	2.03514158528777
60.0	290.0	2.03514158528777
60.0	300.0	2.03514158528777
60.0	310.0	2.03514158528777
60.0	320.0	2.03514158528777
60.0	330.0	2.03514158528777
60.0	340.0	2.03514158528777
60.0	350.0	2.03514158528777
60.0	360.0	2.03514158528777
60.0	370.0	2.03514158528777
60.0	380.0	2.03514158528777
60.0	390.0	2.03514158528777
60.0	400.0	2.03514158528777
60.0	410.0	2.03514158528777
60.0	420.0	2.03514158528777
60.0	430.0	2.03514158528777
60.0	440.0	2.03514158528777
60.0	450.0	2.03514158528777
60.0	460.0	2.03514158528777
60.0	470.0	2.03514158528777
60.0	480.0	2.0707760854905177
60.0	490.0	2.062973970819519
60.0	500.0	2.0699419236422307
60.0	510.0	2.068474085656322
60.0	520.0	2.0715730469755775
60.0	530.0	2.0730408849614874
60.0	540.0	2.068474085656322
60.0	550.0	2.068474085656322
60.0	560.0	2.0637278317135124
60.0	570.0	2.0730408849614874
60.0	580.0	2.03514158528777
60.0	590.0	2.0355925282520566
60.0	600.0	2.035867308889497
60.0	610.0	2.035867308889497
60.0	620.0	2.0362799960964835
60.0	630.0	2.036807189961493
60.0	640.0	2.0376668000734393
60.0	650.0	2.03994988892885
60.0	660.0	2.0428158442545126
60.0	670.0	2.046497999133876
60.0	680.0	2.052629561022301
60.0	690.0	2.0277007816505144
60.0	700.0	2.043892901993266
60.0	710.0	2.1306030159635885
60.0	720.0	2.2023412934097184
60.0	730.0	2.2208265405527343
60.0	740.0	2.2430411676065183
60.0	750.0	2.253836324701553
60.0	760.0	2.2557422735279755
60.0	770.0	2.269782317217217
60.0	780.0	2.2667542724440164
60.0	790.0	2.2788276783007486
60.0	800.0	2.28981374009437
60.0	810.0	2.2909004757896834
60.0	820.0	2.276005745710245
60.0	830.0	2.2468613071269923
60.0	840.0	2.251220274590479
60.0	850.0	2.248341044996078
60.0	860.0	2.2352069968181385
60.0	870.0	2.2357897282745594
60.0	880.0	2.232826911622348
60.0	890.0	2.216026884970362
60.0	900.0	2.2157124938726236
60.0	910.0	2.220563202640386
60.0	920.0	2.2219754145444934
60.0	930.0	2.225530636779554
60.0	940.0	2.230349526407357
60.0	950.0	2.231103075553147
60.0	960.0	2.2324825224234606
60.0	970.0	2.2361423566828638
60.0	980.0	2.2327476468380776
60.0	990.0	2.240024698322181
60.0	1000.0	2.232021578015024
60.0	1010.0	2.22834998499251
60.0	1020.0	2.211315001685862
60.0	1030.0	2.208782794144358
60.0	1040.0	2.205205911090526
60.0	1050.0	2.210357003888829
60.0	1060.0	2.207275934115696
60.0	1070.0	2.2103071230788887
60.0	1080.0	2.21586507999117
60.0	1090.0	2.2167615694683054
60.0	1100.0	2.2160678604444164
60.0	1110.0	2.2180904545689004
60.0	1120.0	2.225231733126015
60.0	1130.0	2.2480439574739712
60.0	1140.0	2.254301761686212
60.0	1150.0	2.255744052989657
60.0	1160.0	2.248412932499566
60.0	1170.0	2.23274148271683
60.0	1180.0	2.244694378310845
60.0	1190.0	2.2162460833378805
60.0	1200.0	2.2213097041777212
60.0	1210.0	2.2405660692361344
60.0	1220.0	2.2349088003886473
60.0	1230.0	2.1848166247079277
60.0	1240.0	2.1223048568418017
60.0	1250.0	2.0449023421163357
60.0	1260.0	2.053761733992258
60.0	1270.0	2.0639513917241543
60.0	1280.0	2.0545028155219596
60.0	1290.0	2.0479849088836555
60.0	1300.0	2.0451813885243926
60.0	1310.0	2.042716594737618
60.0	1320.0	2.040674366032089
60.0	1330.0	2.039894246572502
60.0	1340.0	2.0391915063255968
60.0	1350.0	2.0685147350938498
60.0	1360.0	2.069820775222618
60.0	1370.0	2.0634573753678045
60.0	1380.0	2.068474085656322
60.0	1390.0	2.0715730469755775
60.0	1400.0	2.0730408849614874
60.0	1410.0	2.068474085656322
60.0	1420.0	2.068474085656322
60.0	1430.0	2.068474085656322
60.0	1440.0	2.062973970819519
60.0	1450.0	2.03514158528777
60.0	1460.0	2.03514158528777
60.0	1470.0	2.03514158528777
60.0	1480.0	2.03514158528777
60.0	1490.0	2.03514158528777
60.0	1500.0	2.03514158528777
60.0	1510.0	2.03514158528777
60.0	1520.0	2.03514158528777
60.0	1530.0	2.03514158528777
60.0	1540.0	2.03514158528777
60.0	1550.0	2.03514158528777
60.0	1560.0	2.03514158528777
60.0	1570.0	2.03514158528777
60.0	1580.0	2.03514158528777
60.0	1590.0	2.03514158528777
60.0	1600.0	2.03514158528777
60.0	1610.0	2.03514158528777
60.0	1620.0	2.03514158528777
60.0	1630.0	2.03514158528777
60.0	1640.0	2.03514158528777
60.0	1650.0	2.03514158528777
60.0	1660.0	2.03514158528777
60.0	1670.0	2.03514158528777
60.0	1680.0	2.03514158528777
60.0	1690.0	2.03514158528777
60.0	1700.0	2.03514158528777
60.0	1710.0	2.03514158528777
60.0	1720.0	2.03514158528777
60.0	1730.0	2.03514158528777
60.0	1740.0	2.03514158528777
60.0	1750.0	2.03514158528777
60.0	1760.0	2.03514158528777
60.0	1770.0	2.03514158528777
60.0	1780.0	2.03514158528777
60.0	1790.0	2.03514158528777
60.0	1800.0	2.03514158528777
60.0	1810.0	2.03514158528777
60.0	1820.0	2.03514158528777
60.0	1830.0	2.03514158528777
60.0	1840.0	2.03514158528777
60.0	1850.0	2.03514158528777
60.0	1860.0	2.03514158528777
70.0	50.0	2.03514158528777
70.0	60.0	2.03514158528777
70.0	70.0	2.03514158528777
70.0	80.0	2.03514158528777
70.0	90.0	2.03514158528777
70.0	100.0	2.03514158528777
70.0	110.0	2.03514158528777
70.0	120.0	2.03514158528777
70.0	130.0	2.03514158528777
70.0	140.0	2.03514158528777
70.0	150.0	2.03514158528777
70.0	160.0	2.03514158528777
70.0	170.0	2.03514158528777
70.0	180.0	2.03514158528777
70.0	190.0	2.03514158528777
70.0	200.0	2.03514158528777
70.0	210.0	2.03514158528777
70.0	220.0	2.03514158528777
70.0	230.0	2.03514158528777
70.0	240.0	2.03514158528777
70.0	250.0	2.03514158528777
70.0	260.0	2.03514158528777
70.0	270.0	2.03514158528777
70.0	280.0	2.03514158528777
70.0	290.0	2.03514158528777
70.0	300.0	2.03514158528777
70.0	310.0	2.03514158528777
70.0	320.0	2.03514158528777
70.0	330.0	2.03514158528777
70.0	340.0	2.03514158528777
70.0	350.0	2.03514158528777
70.0	360.0	2.03514158528777
70.0	370.0	2.03514158528777
70.0	380.0	2.03514158528777
70.0	390.0	2.03514158528777
70.0	400.0	2.03514158528777
70.0	410.0	2.03514158528777
70.0	420.0	2.03514158528777
70.0	430.0	2.03514158528777
70.0	440.0	2.03514158528777
70.0	450.0	2.03514158528777
70.0	460.0	2.03514158528777
70.0	470.0	2.03514158528777
70.0	480.0	2.0707760854905177
70.0	490.0	2.062973970819519
70.0	500.0	2.0699419236422307
70.0	510.0	2.068474085656322
70.0	520.0	2.0715730469755775
70.0	530.0	2.0730408849614874
70.0	540.0	2.068474085656322
70.0	550.0	2.068474085656322
70.0	560.0	2.0637278317135124
70.0	570.0	2.0730408849614874
70.0	580.0	2.03514158528777
70.0	590.0	2.0355925282520566
70.0	600.0	2.035867308889497
70.0	610.0	2.035867308889497
70.0	620.0	2.0362799960964835
70.0	630.0	2.0370922053639493
70.0	640.0	2.038397464593898
70.0	650.0	2.0421431636575833
70.0	660.0	2.046412843733686
70.0	670.0	2.0525647819171438
70.0	680.0	2.0242050798887874
70.0	690.0	2.053998956939244
70.0	700.0	2.158579122474784
70.0	710.0	2.2348918819686263
70.0	720.0	2.24350326802701
70.0	730.0	2.25419196297578
70.0	740.0	2.2592075025089553
70.0	750.0	2.270922303610248
70.0	760.0	2.2624482009326954
70.0	770.0	2.274441698241113
70.0	780.0	2.2916469116500773
70.0	790.0	2.2979490355067616
70.0	800.0	2.2799935748989464
70.0	810.0	2.2635784404804844
70.0	820.0	2.254155736536985
70.0	830.0	2.2464563637615895
70.0	840.0	2.248197799524564
70.0	850.0	2.250368282277017
70.0	860.0	2.2386506177861802
70.0	870.0	2.2315497849393573
70.0	880.0	2.240698016690013
70.0	890.0	2.2337793721004893
70.0	900.0	2.2261620185093323
70.0	910.0	2.2357384791844104
70.0	920.0	2.237753194319528
70.0	930.0	2.2462817047068286
70.0	940.0	2.2466320847643293
70.0	950.0	2.2423826848052437
70.0	960.0	2.263382544334494
70.0	970.0	2.2545245212275664
70.0	980.0	2.244199130835422
70.0	990.0	2.259808314722116
70.0	1000.0	2.252391287430573
70.0	1010.0	2.260858495042888
70.0	1020.0	2.244224769486908
70.0	1030.0	2.220912319232821
70.0	1040.0	2.220877559289782
70.0	1050.0	2.2211021931370425
70.0	1060.0	2.222831440983727
70.0	1070.0	2.2232544968726144
70.0	1080.0	2.2105463310878384
70.0	1090.0	2.203112258981539
70.0	1100.0	2.2105014065956863
70.0	1110.0	2.2126433327147597
70.0	1120.0	2.2149060048794036
70.0	1130.0	2.224373474749562
70.0	1140.0	2.233142542158556
70.0	1150.0	2.2532567418842127
70.0	1160.0	2.2710742434624147
70.0	1170.0	2.2674820947631353
70.0	1180.0	2.2467787238324477
70.0	1190.0	2.2331574639150475
70.0	1200.0	2.251754866815617
70.0	1210.0	2.2575892645652167
70.0	1220.0	2.2525094039437015
70.0	1230.0	2.254763780776108
70.0	1240.0	2.2007830638910324
70.0	1250.0	2.1210695311703938
70.0	1260.0	2.0577460523900477
70.0	1270.0	2.055043785714972
70.0	1280.0	2.062285797181121
70.0	1290.0	2.0538064404651517
70.0	1300.0	2.048378650480003
70.0	1310.0	2.044352720002923
70.0	1320.0	2.041596058530166
70.0	1330.0	2.0406531351892756
70.0	1340.0	2.0399546437777705
70.0	1350.0	2.0691930172197677
70.0	1360.0	2.0703641050936215
70.0	1370.0	2.063818710632682
70.0	1380.0	2.068474085656322
70.0	1390.0	2.0715730469755775
70.0	1400.0	2.0730408849614874
70.0	1410.0	2.068474085656322
70.0	1420.0	2.068474085656322
70.0	1430.0	2.068474085656322
70.0	1440.0	2.062973970819519
70.0	1450.0	2.03514158528777
70.0	1460.0	2.03514158528777
70.0	1470.0	2.03514158528777
70.0	1480.0	2.03514158528777
70.0	1490.0	2.03514158528777
70.0	1500.0	2.03514158528777
70.0	1510.0	2.03514158528777
70.0	1520.0	2.03514158528777
70.0	1530.0	2.03514158528777
70.0	1540.0	2.03514158528777
70.0	1550.0	2.03514158528777
70.0	1560.0	2.03514158528777
70.0	1570.0	2.03514158528777
70.0	1580.0	2.03514158528777
70.0	1590.0	2.03514158528777
70.0	1600.0	2.03514158528777
70.0	1610.0	2.03514158528777
70.0	1620.0	2.03514158528777
70.0	1630.0	2.03514158528777
70.0	1640.0	2.03514158528777
70.0	1650.0	2.03514158528777
70.0	1660.0	2.03514158528777
70.0	1670.0	2.03514158528777
70.0	1680.0	2.03514158528777
70.0	1690.0	2.03514158528777
70.0	1700.0	2.03514158528777
70.0	1710.0	2.03514158528777
70.0	1720.0	2.03514158528777
70.0	1730.0	2.03514158528777
70.0	1740.0	2.03514158528777
70.0	1750.0	2.03514158528777
70.0	1760.0	2.03514158528777
70.0	1770.0	2.03514158528777
70.0	1780.0	2.03514158528777
70.0	1790.0	2.03514158528777
70.0	1800.0	2.03514158528777
70.0	1810.0	2.03514158528777
70.0	1820.0	2.03514158528777
70.0	1830.0	2.03514158528777
70.0	1840.0	2.03514158528777
70.0	1850.0	2.03514158528777
70.0	1860.0	2.03514158528777
80.0	50.0	2.03514158528777
80.0	60.0	2.03514158528777
80.0	70.0	2.03514158528777
80.0	80.0	2.03514158528777
80.0	90.0	2.03514158528777
80.0	100.0	2.03514158528777
80.0	110.0	2.03514158528777
80.0	120.0	2.03514158528777
80.0	130.0	2.03514158528777
80.0	140.0	2.03514158528777
80.0	150.0	2.03514158528777
80.0	160.0	2.03514158528777
80.0	170.0	2.03514158528777
80.0	180.0	2.03514158528777
80.0	190.0	2.03514158528777
80.0	200.0	2.03514158528777
80.0	210.0	2.03514158528777
80.0	220.0	2.03514158528777
80.0	230.0	2.03514158528777
80.0	240.0	2.03514158528777
80.0	250.0	2.03514158528777
80.0	260.0	2.03514158528777
80.0	270.0	2.03514158528777
80.0	280.0	2.03514158528777
80.0	290.0	2.03514158528777
80.0	300.0	2.03514158528777
80.0	310.0	2.03514158528777
80.0	320.0	2.03514158528777
80.0	330.0	2.03514158528777
80.0	340.0	2.03514158528777
80.0	350.0	2.03514158528777
80.0	360.0	2.03514158528777
80.0	370.0	2.03514158528777
80.0	380.0	2.03514158528777
80.0	390.0	2.03514158528777
80.0	400.0	2.03514158528777
80.0	410.0	2.03514158528777
80.0	420.0	2.03514158528777
80.0	430.0	2.03514158528777
80.0	440.0	2.03514158528777
80.0	450.0	2.03514158528777
80.0	460.0	2.03514158528777
80.0	470.0	2.03514158528777
80.0	480.0	2.0707760854905177
80.0	490.0	2.062973970819519
80.0	500.0	2.0699419236422307
80.0	510.0	2.068474085656322
80.0	520.0	2.0715730469755775
80.0	530.0	2.0730408849614874
80.0	540.0	2.068474085656322
80.0	550.0	2.068474085656322
80.0	560.0	2.0637278317135124
80.0	570.0	2.0730408849614874
80.0	580.0	2.03514158528777
80.0	590.0	2.0355925282520566
80.0	600.0	2.035867308889497
80.0	610.0	2.035867308889497
80.0	620.0	2.036404425725882
80.0	630.0	2.0382025319878125
80.0	640.0	2.040041662750084
80.0	650.0	2.044436948697152
80.0	660.0	2.050521697583647
80.0	670.0	2.044104101712304
80.0	680.0	2.045176609178993
80.0	690.0	2.1743642030542882
80.0	700.0	2.250819815348968
80.0	710.0	2.2611828891717747
80.0	720.0	2.275460211840403
80.0	730.0	2.2628378049593145
80.0	740.0	2.266011554179173
80.0	750.0	2.2533313071243533
80.0	760.0	2.283939452106878
80.0	770.0	2.2936693428296295
80.0	780.0	2.280716924692781
80.0	790.0	2.2679081611247076
80.0	800.0	2.259876454719524
80.0	810.0	2.2496067467997585
80.0	820.0	2.2476528985081297
80.0	830.0	2.2577137707066757
80.0	840.0	2.248623738466982
80.0	850.0	2.24807915997269
80.0	860.0	2.258436884192562
80.0	870.0	2.256362578137976
80.0	880.0	2.270310183337044
80.0	890.0	2.2652398080609237
80.0	900.0	2.259970143971561
80.0	910.0	2.269069619358982
80.0	920.0	2.2657142276813276
80.0	930.0	2.2856099229293037
80.0	940.0	2.2906365529974875
80.0	950.0	2.277963844173124
80.0	960.0	2.294732941762307
80.0	970.0	2.294247417467879
80.0	980.0	2.292560650443605
80.0	990.0	2.2870648978801937
80.0	1000.0	2.2641450023543777
80.0	1010.0	2.2742754007488335
80.0	1020.0	2.2672491379961133
80.0	1030.0	2.265643846896389
80.0	1040.0	2.246710373573834
80.0	1050.0	2.2409074602104355
80.0	1060.0	2.238211187598889
80.0	1070.0	2.233405551080874
80.0	1080.0	2.2360062255962236
80.0	1090.0	2.236560552579137
80.0	1100.0	2.2364057307552794
80.0	1110.0	2.2298286944476575
80.0	1120.0	2.232214942667562
80.0	1130.0	2.2357206352993884
80.0	1140.0	2.2407454148850783
80.0	1150.0	2.2614097408097438
80.0	1160.0	2.2593488684365632
80.0	1170.0	2.2648424998873833
80.0	1180.0	2.275315348567408
80.0	1190.0	2.2573933218493063
80.0	1200.0	2.2468496556400464
80.0	1210.0	2.2444317307145387
80.0	1220.0	2.2690686124910173
80.0	1230.0	2.277470391942472
80.0	1240.0	2.2410222613463526
80.0	1250.0	2.205253394727926
80.0	1260.0	2.1142508964548896
80.0	1270.0	2.0394847458026946
80.0	1280.0	2.0808044271475943
80.0	1290.0	2.0630866903766183
80.0	1300.0	2.0548562614632595
80.0	1310.0	2.0484703708722303
80.0	1320.0	2.043632900591349
80.0	1330.0	2.0423822076873885
80.0	1340.0	2.0415134771598025
80.0	1350.0	2.0706424632671148
80.0	1360.0	2.071305784411311
80.0	1370.0	2.064244406127923
80.0	1380.0	2.068748975735505
80.0	1390.0	2.071803995087766
80.0	1400.0	2.0730408849614874
80.0	1410.0	2.068474085656322
80.0	1420.0	2.068474085656322
80.0	1430.0	2.068474085656322
80.0	1440.0	2.062973970819519
80.0	1450.0	2.03514158528777
80.0	1460.0	2.03514158528777
80.0	1470.0	2.03514158528777
80.0	1480.0	2.03514158528777
80.0	1490.0	2.03514158528777
80.0	1500.0	2.03514158528777
80.0	1510.0	2.03514158528777
80.0	1520.0	2.03514158528777
80.0	1530.0	2.03514158528777
80.0	1540.0	2.03514158528777
80.0	1550.0	2.03514158528777
80.0	1560.0	2.03514158528777
80.0	1570.0	2.03514158528777
80.0	1580.0	2.03514158528777
80.0	1590.0	2.03514158528777
80.0	1600.0	2.03514158528777
80.0	1610.0	2.03514158528777
80.0	1620.0	2.03514158528777
80.0	1630.0	2.03514158528777
80.0	1640.0	2.03514158528777
80.0	1650.0	2.03514158528777
80.0	1660.0	2.03514158528777
80.0	1670.0	2.03514158528777
80.0	1680.0	2.03514158528777
80.0	1690.0	2.03514158528777
80.0	1700.0	2.03514158528777
80.0	1710.0	2.03514158528777
80.0	1720.0	2.03514158528777
80.0	1730.0	2.03514158528777
80.0	1740.0	2.03514158528777
80.0	1750.0	2.03514158528777
80.0	1760.0	2.03514158528777
80.0	1770.0	2.03514158528777
80.0	1780.0	2.03514158528777
80.0	1790.0	2.03514158528777
80.0	1800.0	2.03514158528777
80.0	1810.0	2.03514158528777
80.0	1820.0	2.03514158528777
80.0	1830.0	2.03514158528777
80.0	1840.0	2.03514158528777
80.0	1850.0	2.03514158528777
80.0	1860.0	2.03514158528777
90.0	50.0	2.03514158528777
90.0	60.0	2.03514158528777
90.0	70.0	2.03514158528777
90.0	80.0	2.03514158528777
90.0	90.0	2.03514158528777
90.0	100.0	2.03514158528777
90.0	110.0	2.03514158528777
90.0	120.0	2.03514158528777
90.0	130.0	2.03514158528777
90.0	140.0	2.03514158528777
90.0	150.0	2.03514158528777
90.0	160.0	2.03514158528777
90.0	170.0	2.03514158528777
90.0	180.0	2.03514158528777
90.0	190.0	2.03514158528777
90.0	200.0	2.03514158528777
90.0	210.0	2.03514158528777
90.0	220.0	2.03514158528777
90.0	230.0	2.03514158528777
90.0	240.0	2.03514158528777
90.0	250.0	2.03514158528777
90.0	260.0	2.03514158528777
90.0	270.0	2.03514158528777
90.0	280.0	2.03514158528777
90.0	290.0	2.03514158528777
90.0	300.0	2.03514158528777
90.0	310.0	2.03514158528777
90.0	320.0	2.03514158528777
90.0	330.0	2.03514158528777
90.0	340.0	2.03514158528777
90.0	350.0	2.03514158528777
90.0	360.0	2.03514158528777
90.0	370.0	2.03514158528777
90.0	380.0	2.03514158528777
90.0	390.0	2.03514158528777
90.0	400.0	2.03514158528777
90.0	410.0	2.03514158528777
90.0	420.0	2.03514158528777
90.0	430.0	2.03514158528777
90.0	440.0	2.03514158528777
90.0	450.0	2.03514158528777
90.0	460.0	2.03514158528777
90.0	470.0	2.03514158528777
90.0	480.0	2.0707760854905177
90.0	490.0	2.062973970819519
90.0	500.0	2.0699419236422307
90.0	510.0	2.068474085656322
90.0	520.0	2.0715730469755775
90.0	530.0	2.0730408849614874
90.0	540.0	2.068474085656322
90.0	550.0	2.068474085656322
90.0	560.0	2.0637278317135124
90.0	570.0	2.0730408849614874
90.0	580.0	2.03514158528777
90.0	590.0	2.0355925282520566
90.0	600.0	2.035867308889497
90.0	610.0	2.035867308889497
90.0	620.0	2.0363813548805436
90.0	630.0	2.039248326724089
90.0	640.0	2.0422014514450684
90.0	650.0	2.0483752004147657
90.0	660.0	2.063073107273629
90.0	670.0	2.0243219176723897
90.0	680.0	2.1590346726558236
90.0	690.0	2.256141002532091
90.0	700.0	2.263590219557
90.0	710.0	2.311046801797071
90.0	720.0	2.256592087512954
90.0	730.0	2.262595129061326
90.0	740.0	2.2561959914298813
90.0	750.0	2.289093384557846
90.0	760.0	2.282791233876772
90.0	770.0	2.282080650610464
90.0	780.0	2.2703467785607665
90.0	790.0	2.259859392475319
90.0	800.0	2.254199119226505
90.0	810.0	2.269866366696405
90.0	820.0	2.2626154299909693
90.0	830.0	2.262216803595261
90.0	840.0	2.2614644615694
90.0	850.0	2.266292147702445
90.0	860.0	2.2806115343884628
90.0	870.0	2.27641753285354
90.0	880.0	2.2766346799793684
90.0	890.0	2.254473178369025
90.0	900.0	2.2613823135463695
90.0	910.0	2.272245051508084
90.0	920.0	2.268364945601998
90.0	930.0	2.270487128271603
90.0	940.0	2.27617282719462
90.0	950.0	2.2777835745723656
90.0	960.0	2.2862131686064906
90.0	970.0	2.2931687280217417
90.0	980.0	2.2921024600627056
90.0	990.0	2.313013758237339
90.0	1000.0	2.310338965458021
90.0	1010.0	2.3118404415902796
90.0	1020.0	2.2941458243177735
90.0	1030.0	2.2905736443986386
90.0	1040.0	2.2883661615192117
90.0	1050.0	2.27276376005154
90.0	1060.0	2.2708660685810607
90.0	1070.0	2.276839131683686
90.0	1080.0	2.261008244328761
90.0	1090.0	2.2588646070669594
90.0	1100.0	2.244946012516894
90.0	1110.0	2.2491809154716864
90.0	1120.0	2.243886373479641
90.0	1130.0	2.2386907130319127
90.0	1140.0	2.255630549406783
90.0	1150.0	2.2621182117511247
90.0	1160.0	2.2643442413212487
90.0	1170.0	2.2602738606789154
90.0	1180.0	2.269926866670014
90.0	1190.0	2.2856754200335603
90.0	1200.0	2.263375537609081
90.0	1210.0	2.2568814207585093
90.0	1220.0	2.25520975168443
90.0	1230.0	2.2626417212037637
90.0	1240.0	2.2724636795831406
90.0	1250.0	2.2207334202819045
90.0	1260.0	2.2096623076156607
90.0	1270.0	2.114853870164549
90.0	1280.0	2.018544201822657
90.0	1290.0	2.0736353183128506
90.0	1300.0	2.061424578626164
90.0	1310.0	2.052964942697938
90.0	1320.0	2.045913514983452
90.0	1330.0	2.043466036067528
90.0	1340.0	2.0422172908767346
90.0	1350.0	2.071184296291062
90.0	1360.0	2.071843526367926
90.0	1370.0	2.0645926193821365
90.0	1380.0	2.068924589893044
90.0	1390.0	2.0719796707079756
90.0	1400.0	2.0730408849614874
90.0	1410.0	2.068474085656322
90.0	1420.0	2.068474085656322
90.0	1430.0	2.068474085656322
90.0	1440.0	2.062973970819519
90.0	1450.0	2.03514158528777
90.0	1460.0	2.03514158528777
90.0	1470.0	2.03514158528777
90.0	1480.0	2.03514158528777
90.0	1490.0	2.03514158528777
90.0	1500.0	2.03514158528777
90.0	1510.0	2.03514158528777
90.0	1520.0	2.03514158528777
90.0	1530.0	2.03514158528777
90.0	1540.0	2.03514158528777
90.0	1550.0	2.03514158528777
90.0	1560.0	2.03514158528777
90.0	1570.0	2.03514158528777
90.0	1580.0	2.03514158528777
90.0	1590.0	2.03514158528777
90.0	1600.0	2.03514158528777
90.0	1610.0	2.03514158528777
90.0	1620.0	2.03514158528777
90.0	1630.0	2.03514158528777
90.0	1640.0	2.03514158528777
90.0	1650.0	2.03514158528777
90.0	1660.0	2.03514158528777
90.0	1670.0	2.03514158528777
90.0	1680.0	2.03514158528777
90.0	1690.0	2.03514158528777
90.0	1700.0	2.03514158528777
90.0	1710.0	2.03514158528777
90.0	1720.0	2.03514158528777
90.0	1730.0	2.03514158528777
90.0	1740.0	2.03514158528777
90.0	1750.0	2.03514158528777
90.0	1760.0	2.03514158528777
90.0	1770.0	2.03514158528777
90.0	1780.0	2.03514158528777
90.0	1790.0	2.03514158528777
90.0	1800.0	2.03514158528777
90.0	1810.0	2.03514158528777
90.0	1820.0	2.03514158528777
90.0	1830.0	2.03514158528777
90.0	1840.0	2.03514158528777
90.0	1850.0	2.03514158528777
90.0	1860.0	2.03514158528777
100.0	50.0	2.03514158528777
100.0	60.0	2.03514158528777
100.0	70.0	2.03514158528777
100.0	80.0	2.03514158528777
100.0	90.0	2.03514158528777
100.0	100.0	2.03514158528777
100.0	110.0	2.03514158528777
100.0	120.0	2.03514158528777
100.0	130.0	2.03514158528777
100.0	140.0	2.03514158528777
100.0	150.0	2.03514158528777
100.0	160.0	2.03514158528777
100.0	170.0	2.03514158528777
100.0	180.0	2.03514158528777
100.0	190.0	2.03514158528777
100.0	200.0	2.03514158528777
100.0	210.0	2.03514158528777
100.0	220.0	2.03514158528777
100.0	230.0	2.03514158528777
100.0	240.0	2.03514158528777
100.0	250.0	2.03514158528777
100.0	260.0	2.03514158528777
100.0	270.0	2.03514158528777
100.0	280.0	2.03514158528777
100.0	290.0	2.03514158528777
100.0	300.0	2.03514158528777
100.0	310.0	2.03514158528777
100.0	320.0	2.03514158528777
100.0	330.0	2.03514158528777
100.0	340.0	2.03514158528777
100.0	350.0	2.03514158528777
100.0	360.0	2.03514158528777
100.0	370.0	2.03514158528777
100.0	380.0	2.03514158528777
100.0	390.0	2.03514158528777
100.0	400.0	2.03514158528777
100.0	410.0	2.03514158528777
100.0	420.0	2.03514158528777
100.0	430.0	2.03514158528777
100.0	440.0	2.03514158528777
100.0	450.0	2.03514158528777
100.0	460.0	2.03514158528777
100.0	470.0	2.03514158528777
100.0	480.0	2.0707760854905177
100.0	490.0	2.062973970819519
100.0	500.0	2.0699419236422307
100.0	510.0	2.068474085656322
100.0	520.0	2.0715730469755775
100.0	530.0	2.0730408849614874
100.0	540.0	2.068474085656322
100.0	550.0	2.068474085656322
100.0	560.0	2.0637498450932665
100.0	570.0	2.073128915320038
100.0	580.0	2.0352419349700206
100.0	590.0	2.035692518114691
100.0	600.0	2.0360543149411443
100.0	610.0	2.036253481368774
100.0	620.0	2.0372850379914773
100.0	630.0	2.0409391760680196
100.0	640.0	2.0462626252277727
100.0	650.0	2.056760696922884
100.0	660.0	2.022446688474029
100.0	670.0	2.1307372468007535
100.0	680.0	2.235625589925076
100.0	690.0	2.269372990512334
100.0	700.0	2.307800625270979
100.0	710.0	2.266557670579028
100.0	720.0	2.2710295453516536
100.0	730.0	2.2634550195988745
100.0	740.0	2.285180644906138
100.0	750.0	2.290980017944359
100.0	760.0	2.2864350440500667
100.0	770.0	2.2805217220264096
100.0	780.0	2.2795248454296915
100.0	790.0	2.2757630026922913
100.0	800.0	2.2685007928626724
100.0	810.0	2.2689721071730418
100.0	820.0	2.273988625940499
100.0	830.0	2.2763489161936414
100.0	840.0	2.27926905674185
100.0	850.0	2.2743361278491077
100.0	860.0	2.269002225571795
100.0	870.0	2.257104799114404
100.0	880.0	2.2581689292872444
100.0	890.0	2.2540244829447293
100.0	900.0	2.246294965033559
100.0	910.0	2.248023050903792
100.0	920.0	2.2508027967073394
100.0	930.0	2.261476658129159
100.0	940.0	2.268111903677203
100.0	950.0	2.275861002837586
100.0	960.0	2.2792891294225854
100.0	970.0	2.2890775456014274
100.0	980.0	2.2853537395369474
100.0	990.0	2.2928219387976805
100.0	1000.0	2.2709279662712
100.0	1010.0	2.270154362016468
100.0	1020.0	2.250425819791569
100.0	1030.0	2.265885906104912
100.0	1040.0	2.251142369421282
100.0	1050.0	2.2639972699570996
100.0	1060.0	2.261992018619234
100.0	1070.0	2.251631567822923
100.0	1080.0	2.2707149810430973
100.0	1090.0	2.2564421977902263
100.0	1100.0	2.2712592019031614
100.0	1110.0	2.275133751439918
100.0	1120.0	2.264502948537284
100.0	1130.0	2.2698276898558034
100.0	1140.0	2.2639151086974003
100.0	1150.0	2.2690140853326226
100.0	1160.0	2.290689153828356
100.0	1170.0	2.2867032602169526
100.0	1180.0	2.2802831129498378
100.0	1190.0	2.2750877733612898
100.0	1200.0	2.2977932910769905
100.0	1210.0	2.2728470276375723
100.0	1220.0	2.264027654727215
100.0	1230.0	2.266142173196358
100.0	1240.0	2.255437749040765
100.0	1250.0	2.2671741693501457
100.0	1260.0	2.223409386260007
100.0	1270.0	2.20797923851746
100.0	1280.0	2.092647188922761
100.0	1290.0	2.0131087779677785
100.0	1300.0	2.068707561890611
100.0	1310.0	2.0586243327488716
100.0	1320.0	2.049869074400685
100.0	1330.0	2.0457107827691843
100.0	1340.0	2.0434765410683906
100.0	1350.0	2.0720236492755655
100.0	1360.0	2.0726614233498797
100.0	1370.0	2.0654276747061697
100.0	1380.0	2.069209439766109
100.0	1390.0	2.072144143540686
100.0	1400.0	2.0730408849614874
100.0	1410.0	2.068474085656322
100.0	1420.0	2.068474085656322
100.0	1430.0	2.068474085656322
100.0	1440.0	2.062973970819519
100.0	1450.0	2.03514158528777
100.0	1460.0	2.03514158528777
100.0	1470.0	2.03514158528777
100.0	1480.0	2.03514158528777
100.0	1490.0	2.03514158528777
100.0	1500.0	2.03514158528777
100.0	1510.0	2.03514158528777
100.0	1520.0	2.03514158528777
100.0	1530.0	2.03514158528777
100.0	1540.0	2.03514158528777
100.0	1550.0	2.03514158528777
100.0	1560.0	2.03514158528777
100.0	1570.0	2.03514158528777
100.0	1580.0	2.03514158528777
100.0	1590.0	2.03514158528777
100.0	1600.0	2.03514158528777
100.0	1610.0	2.03514158528777
100.0	1620.0	2.03514158528777
100.0	1630.0	2.03514158528777
100.0	1640.0	2.03514158528777
100.0	1650.0	2.03514158528777
100.0	1660.0	2.03514158528777
100.0	1670.0	2.03514158528777
100.0	1680.0	2.03514158528777
100.0	1690.0	2.03514158528777
100.0	1700.0	2.03514158528777
100.0	1710.0	2.03514158528777
100.0	1720.0	2.03514158528777
100.0	1730.0	2.03514158528777
100.0	1740.0	2.03514158528777
100.0	1750.0	2.03514158528777
100.0	1760.0	2.03514158528777
100.0	1770.0	2.03514158528777
100.0	1780.0	2.03514158528777
100.0	1790.0	2.03514158528777
100.0	1800.0	2.03514158528777
100.0	1810.0	2.03514158528777
100.0	1820.0	2.03514158528777
100.0	1830.0	2.03514158528777
100.0	1840.0	2.03514158528777
100.0	1850.0	2.03514158528777
100.0	1860.0	2.03514158528777
110.0	50.0	2.03514158528777
110.0	60.0	2.03514158528777
110.0	70.0	2.03514158528777
110.0	80.0	2.03514158528777
110.0	90.0	2.03514158528777
110.0	100.0	2.03514158528777
110.0	110.0	2.03514158528777
110.0	120.0	2.03514158528777
110.0	130.0	2.03514158528777
110.0	140.0	2.03514158528777
110.0	150.0	2.03514158528777
110.0	160.0	2.03514158528777
110.0	170.0	2.03514158528777
110.0	180.0	2.03514158528777
110.0	190.0	2.03514158528777
110.0	200.0	2.03514158528777
110.0	210.0	2.03514158528777
110.0	220.0	2.03514158528777
110.0	230.0	2.03514158528777
110.0	240.0	2.03514158528777
110.0	250.0	2.03514158528777
110.0	260.0	2.03514158528777
110.0	270.0	2.03514158528777
110.0	280.0	2.03514158528777
110.0	290.0	2.03514158528777
110.0	300.0	2.03514158528777
110.0	310.0	2.03514158528777
110.0	320.0	2.03514158528777
110.0	330.0	2.03514158528777
110.0	340.0	2.03514158528777
110.0	350.0	2.03514158528777
110.0	360.0	2.03514158528777
110.0	370.0	2.03514158528777
110.0	380.0	2.03514158528777
110.0	390.0	2.03514158528777
110.0	400.0	2.03514158528777
110.0	410.0	2.03514158528777
110.0	420.0	2.03514158528777
110.0	430.0	2.03514158528777
110.0	440.0	2.03514158528777
110.0	450.0	2.03514158528777
110.0	460.0	2.03514158528777
110.0	470.0	2.03514158528777
110.0	480.0	2.0707760854905177
110.0	490.0	2.062973970819519
110.0	500.0	2.0699419236422307
110.0	510.0	2.068474085656322
110.0	520.0	2.0715730469755775
110.0	530.0	2.0730408849614874
110.0	540.0	2.068474085656322
110.0	550.0	2.068474085656322
110.0	560.0	2.0637938602711885
110.0	570.0	2.0734255626863143
110.0	580.0	2.0357799439352737
110.0	590.0	2.0362286028455037
110.0	600.0	2.036750018849017
110.0	610.0	2.037432457285085
110.0	620.0	2.039197573418586
110.0	630.0	2.0442238050528676
110.0	640.0	2.0529932021392203
110.0	650.0	2.0316073318450116
110.0	660.0	2.096269126107868
110.0	670.0	2.210722284104297
110.0	680.0	2.2483587111865515
110.0	690.0	2.2793623449449116
110.0	700.0	2.2664189949888547
110.0	710.0	2.2827442749369804
110.0	720.0	2.252761481140437
110.0	730.0	2.280980794910991
110.0	740.0	2.2763834184543192
110.0	750.0	2.2938634769217887
110.0	760.0	2.2877624564085792
110.0	770.0	2.291605561619918
110.0	780.0	2.273768814460838
110.0	790.0	2.2710664848533275
110.0	800.0	2.291101793738174
110.0	810.0	2.285643851064459
110.0	820.0	2.276337153040092
110.0	830.0	2.2740745613361177
110.0	840.0	2.2700711771233584
110.0	850.0	2.276123474711295
110.0	860.0	2.262055234709614
110.0	870.0	2.237674863585928
110.0	880.0	2.2197232590382434
110.0	890.0	2.210532961495636
110.0	900.0	2.2149782322097025
110.0	910.0	2.2125147594805274
110.0	920.0	2.204833979450874
110.0	930.0	2.20892564414663
110.0	940.0	2.2238089855296344
110.0	950.0	2.228434007309046
110.0	960.0	2.2332423782993636
110.0	970.0	2.239914106830372
110.0	980.0	2.248217945566176
110.0	990.0	2.2540476627688455
110.0	1000.0	2.2426257498788726
110.0	1010.0	2.241982474503896
110.0	1020.0	2.2309026161999643
110.0	1030.0	2.2368380342641334
110.0	1040.0	2.23718036319919
110.0	1050.0	2.2377815996204475
110.0	1060.0	2.2182084518301246
110.0	1070.0	2.226048731737501
110.0	1080.0	2.2428989156258115
110.0	1090.0	2.2473738927923192
110.0	1100.0	2.263999150545369
110.0	1110.0	2.268847779607984
110.0	1120.0	2.272424578015189
110.0	1130.0	2.264517935457065
110.0	1140.0	2.2775326639907187
110.0	1150.0	2.2897209972782795
110.0	1160.0	2.292481777811652
110.0	1170.0	2.299875079184832
110.0	1180.0	2.298043447522979
110.0	1190.0	2.2904072395429
110.0	1200.0	2.284734371810991
110.0	1210.0	2.2921390685226264
110.0	1220.0	2.2787672896859474
110.0	1230.0	2.2614209073273552
110.0	1240.0	2.2562469062418584
110.0	1250.0	2.2402585297447386
110.0	1260.0	2.2391256972324722
110.0	1270.0	2.2163288625759727
110.0	1280.0	2.1611689998667556
110.0	1290.0	2.0786789840463884
110.0	1300.0	2.0003670749295637
110.0	1310.0	2.06464163913401
110.0	1320.0	2.054129922514581
110.0	1330.0	2.0487952347758647
110.0	1340.0	2.0455264704676166
110.0	1350.0	2.0733787499119907
110.0	1360.0	2.0736815911662765
110.0	1370.0	2.0664534765106684
110.0	1380.0	2.0700974304563124
110.0	1390.0	2.0725013408186057
110.0	1400.0	2.073106913519162
110.0	1410.0	2.068474085656322
110.0	1420.0	2.068474085656322
110.0	1430.0	2.068474085656322
110.0	1440.0	2.062973970819519
110.0	1450.0	2.03514158528777
110.0	1460.0	2.03514158528777
110.0	1470.0	2.03514158528777
110.0	1480.0	2.03514158528777
110.0	1490.0	2.03514158528777
110.0	1500.0	2.03514158528777
110.0	1510.0	2.03514158528777
110.0	1520.0	2.03514158528777
110.0	1530.0	2.03514158528777
110.0	1540.0	2.03514158528777
110.0	1550.0	2.03514158528777
110.0	1560.0	2.03514158528777
110.0	1570.0	2.03514158528777
110.0	1580.0	2.03514158528777
110.0	1590.0	2.03514158528777
110.0	1600.0	2.03514158528777
110.0	1610.0	2.03514158528777
110.0	1620.0	2.03514158528777
110.0	1630.0	2.03514158528777
110.0	1640.0	2.03514158528777
110.0	1650.0	2.03514158528777
110.0	1660.0	2.03514158528777
110.0	1670.0	2.03514158528777
110.0	1680.0	2.03514158528777
110.0	1690.0	2.03514158528777
110.0	1700.0	2.03514158528777
110.0	1710.0	2.03514158528777
110.0	1720.0	2.03514158528777
110.0	1730.0	2.03514158528777
110.0	1740.0	2.03514158528777
110.0	1750.0	2.03514158528777
110.0	1760.0	2.03514158528777
110.0	1770.0	2.03514158528777
110.0	1780.0	2.03514158528777
110.0	1790.0	2.03514158528777
110.0	1800.0	2.03514158528777
110.0	1810.0	2.03514158528777
110.0	1820.0	2.03514158528777
110.0	1830.0	2.03514158528777
110.0	1840.0	2.03514158528777
110.0	1850.0	2.03514158528777
110.0	1860.0	2.03514158528777
120.0	50.0	2.03514158528777
120.0	60.0	2.03514158528777
120.0	70.0	2.03514158528777
120.0	80.0	2.03514158528777
120.0	90.0	2.03514158528777
120.0	100.0	2.03514158528777
120.0	110.0	2.03514158528777
120.0	120.0	2.03514158528777
120.0	130.0	2.03514158528777
120.0	140.0	2.03514158528777
120.0	150.0	2.03514158528777
120.0	160.0	2.03514158528777
120.0	170.0	2.03514158528777
120.0	180.0	2.03514158528777
120.0	190.0	2.03514158528777
120.0	200.0	2.03514158528777
120.0	210.0	2.03514158528777
120.0	220.0	2.03514158528777
120.0	230.0	2.03514158528777
120.0	240.0	2.03514158528777
120.0	250.0	2.03514158528777
120.0	260.0	2.03514158528777
120.0	270.0	2.03514158528777
120.0	280.0	2.03514158528777
120.0	290.0	2.03514158528777
120.0	300.0	2.03514158528777
120.0	310.0	2.03514158528777
120.0	320.0	2.03514158528777
120.0	330.0	2.03514158528777
120.0	340.0	2.03514158528777
120.0	350.0	2.03514158528777
120.0	360.0	2.03514158528777
120.0	370.0	2.03514158528777
120.0	380.0	2.03514158528777
120.0	390.0	2.03514158528777
120.0	400.0	2.03514158528777
120.0	410.0	2.03514158528777
120.0	420.0	2.03514158528777
120.0	430.0	2.03514158528777
120.0	440.0	2.03514158528777
120.0	450.0	2.03514158528777
120.0	460.0	2.03514158528777
120.0	470.0	2.03514158528777
120.0	480.0	2.0707760854905177
120.0	490.0	2.062973970819519
120.0	500.0	2.0699419236422307
120.0	510.0	2.068474085656322
120.0	520.0	2.0715730469755775
120.0	530.0	2.0730408849614874
120.0	540.0	2.068474085656322
120.0	550.0	2.068474085656322
120.0	560.0	2.063804861653825
120.0	570.0	2.073666757934539
120.0	580.0	2.0361912758100886
120.0	590.0	2.0366384690921837
120.0	600.0	2.0377957703255567
120.0	610.0	2.039201311040512
120.0	620.0	2.0420999671669313
120.0	630.0	2.0489019489523335
120.0	640.0	2.0623137757181307
120.0	650.0	2.044122360071003
120.0	660.0	2.1740939677126705
120.0	670.0	2.225172337873049
120.0	680.0	2.2630748888411283
120.0	690.0	2.2780909748874723
120.0	700.0	2.2709812416982187
120.0	710.0	2.2740761179500155
120.0	720.0	2.2819507305556406
120.0	730.0	2.2798972130680353
120.0	740.0	2.2843887576843844
120.0	750.0	2.2956340427748376
120.0	760.0	2.299869862560402
120.0	770.0	2.2862452026484616
120.0	780.0	2.2889448283909877
120.0	790.0	2.2944605270853464
120.0	800.0	2.2853376253995092
120.0	810.0	2.282295169516132
120.0	820.0	2.27579202619901
120.0	830.0	2.2705412690424596
120.0	840.0	2.2676760957617104
120.0	850.0	2.230450266700823
120.0	860.0	2.212577143573146
120.0	870.0	2.2011951076034513
120.0	880.0	2.1958057328461975
120.0	890.0	2.1936550989607677
120.0	900.0	2.1837660025787518
120.0	910.0	2.193330186819544
120.0	920.0	2.191709865507603
120.0	930.0	2.2153834716128147
120.0	940.0	2.2328761683833194
120.0	950.0	2.235543405781349
120.0	960.0	2.274054721448044
120.0	970.0	2.2717218440097535
120.0	980.0	2.256518847339254
120.0	990.0	2.269888628463463
120.0	1000.0	2.2654834365436582
120.0	1010.0	2.2838811768360614
120.0	1020.0	2.2568234372935105
120.0	1030.0	2.2348862996552934
120.0	1040.0	2.2299757805370373
120.0	1050.0	2.2368732971841734
120.0	1060.0	2.231550037055442
120.0	1070.0	2.2164346869421507
120.0	1080.0	2.21329531989436
120.0	1090.0	2.2067612925637676
120.0	1100.0	2.235838719609377
120.0	1110.0	2.2354289908618044
120.0	1120.0	2.242892987604631
120.0	1130.0	2.2492015278242707
120.0	1140.0	2.265481710443687
120.0	1150.0	2.2793271294568416
120.0	1160.0	2.2879289431854906
120.0	1170.0	2.2934705285050696
120.0	1180.0	2.2952732260247304
120.0	1190.0	2.299513555626919
120.0	1200.0	2.298087704224295
120.0	1210.0	2.2849366860281735
120.0	1220.0	2.3004798866949803
120.0	1230.0	2.2793232655404836
120.0	1240.0	2.2560149020886247
120.0	1250.0	2.2417228063507313
120.0	1260.0	2.2438139504483554
120.0	1270.0	2.2289643353232287
120.0	1280.0	2.1944625148208656
120.0	1290.0	2.1448252074079837
120.0	1300.0	2.0636967479695065
120.0	1310.0	2.0490815447285007
120.0	1320.0	2.0587712110911127
120.0	1330.0	2.0517481610328634
120.0	1340.0	2.047519381054502
120.0	1350.0	2.0748612698624274
120.0	1360.0	2.0748992052309316
120.0	1370.0	2.0677304099751077
120.0	1380.0	2.0710684020240455
120.0	1390.0	2.0729412259170283
120.0	1400.0	2.0732168839678504
120.0	1410.0	2.068474085656322
120.0	1420.0	2.068474085656322
120.0	1430.0	2.068474085656322
120.0	1440.0	2.062973970819519
120.0	1450.0	2.03514158528777
120.0	1460.0	2.03514158528777
120.0	1470.0	2.03514158528777
120.0	1480.0	2.03514158528777
120.0	1490.0	2.03514158528777
120.0	1500.0	2.03514158528777
120.0	1510.0	2.03514158528777
120.0	1520.0	2.03514158528777
120.0	1530.0	2.03514158528777
120.0	1540.0	2.03514158528777
120.0	1550.0	2.03514158528777
120.0	1560.0	2.03514158528777
120.0	1570.0	2.03514158528777
120.0	1580.0	2.03514158528777
120.0	1590.0	2.03514158528777
120.0	1600.0	2.03514158528777
120.0	1610.0	2.03514158528777
120.0	1620.0	2.03514158528777
120.0	1630.0	2.03514158528777
120.0	1640.0	2.03514158528777
120.0	1650.0	2.03514158528777
120.0	1660.0	2.03514158528777
120.0	1670.0	2.03514158528777
120.0	1680.0	2.03514158528777
120.0	1690.0	2.03514158528777
120.0	1700.0	2.03514158528777
120.0	1710.0	2.03514158528777
120.0	1720.0	2.03514158528777
120.0	1730.0	2.03514158528777
120.0	1740.0	2.03514158528777
120.0	1750.0	2.03514158528777
120.0	1760.0	2.03514158528777
120.0	1770.0	2.03514158528777
120.0	1780.0	2.03514158528777
120.0	1790.0	2.03514158528777
120.0	1800.0	2.03514158528777
120.0	1810.0	2.03514158528777
120.0	1820.0	2.03514158528777
120.0	1830.0	2.03514158528777
120.0	1840.0	2.03514158528777
120.0	1850.0	2.03514158528777
120.0	1860.0	2.03514158528777
130.0	50.0	2.03514158528777
130.0	60.0	2.03514158528777
130.0	70.0	2.03514158528777
130.0	80.0	2.03514158528777
130.0	90.0	2.03514158528777
130.0	100.0	2.03514158528777
130.0	110.0	2.03514158528777
130.0	120.0	2.03514158528777
130.0	130.0	2.03514158528777
130.0	140.0	2.03514158528777
130.0	150.0	2.03514158528777
130.0	160.0	2.03514158528777
130.0	170.0	2.03514158528777
130.0	180.0	2.03514158528777
130.0	190.0	2.03514158528777
130.0	200.0	2.03514158528777
130.0	210.0	2.03514158528777
130.0	220.0	2.03514158528777
130.0	230.0	2.03514158528777
130.0	240.0	2.03514158528777
130.0	250.0	2.03514158528777
130.0	260.0	2.03514158528777
130.0	270.0	2.03514158528777
130.0	280.0	2.03514158528777
130.0	290.0	2.03514158528777
130.0	300.0	2.03514158528777
130.0	310.0	2.03514158528777
130.0	320.0	2.03514158528777
130.0	330.0	2.03514158528777
130.0	340.0	2.03514158528777
130.0	350.0	2.03514158528777
130.0	360.0	2.03514158528777
130.0	370.0	2.03514158528777
130.0	380.0	2.03514158528777
130.0	390.0	2.03514158528777
130.0	400.0	2.03514158528777
130.0	410.0	2.03514158528777
130.0	420.0	2.03514158528777
130.0	430.0	2.03514158528777
130.0	440.0	2.03514158528777
130.0	450.0	2.03514158528777
130.0	460.0	2.03514158528777
130.0	470.0	2.03514158528777
130.0	480.0	2.0707760854905177
130.0	490.0	2.0630289970299893
130.0	500.0	2.0700519519447353
130.0	510.0	2.068584113958826
130.0	520.0	2.071683075278082
130.0	530.0	2.0731509132639916
130.0	540.0	2.0687585587942405
130.0	550.0	2.0689876542754146
130.0	560.0	2.0644521107816
130.0	570.0	2.0745049123596813
130.0	580.0	2.0371442349821574
130.0	590.0	2.037561980829603
130.0	600.0	2.0390706880262126
130.0	610.0	2.042634662003258
130.0	620.0	2.048243159535892
130.0	630.0	2.058856909811007
130.0	640.0	2.044754927182478
130.0	650.0	2.112402462065072
130.0	660.0	2.218161244553295
130.0	670.0	2.247242102896933
130.0	680.0	2.2526138114066656
130.0	690.0	2.2702509776683537
130.0	700.0	2.259296417135176
130.0	710.0	2.2926258742594867
130.0	720.0	2.289127140707063
130.0	730.0	2.280770462426226
130.0	740.0	2.3001131452915646
130.0	750.0	2.317037233934488
130.0	760.0	2.291897752419475
130.0	770.0	2.3148007006800633
130.0	780.0	2.300161937760893
130.0	790.0	2.2901896933232253
130.0	800.0	2.287611526245709
130.0	810.0	2.272927007599692
130.0	820.0	2.264549914409907
130.0	830.0	2.230399860070234
130.0	840.0	2.2105955158533086
130.0	850.0	2.1819519114198966
130.0	860.0	2.1856823686688487
130.0	870.0	2.1847049106237546
130.0	880.0	2.199788884615608
130.0	890.0	2.2017763188429464
130.0	900.0	2.1857405947362647
130.0	910.0	2.198586433736409
130.0	920.0	2.184544189744962
130.0	930.0	2.244048677469199
130.0	940.0	2.2568752217632433
130.0	950.0	2.24600129999361
130.0	960.0	2.2534875976020596
130.0	970.0	2.2459993286871156
130.0	980.0	2.267327118165637
130.0	990.0	2.2600736587556205
130.0	1000.0	2.24448151686844
130.0	1010.0	2.256603367470862
130.0	1020.0	2.2570747770611352
130.0	1030.0	2.2606354459520346
130.0	1040.0	2.2361864965483815
130.0	1050.0	2.2239423102228804
130.0	1060.0	2.2297445737690715
130.0	1070.0	2.207750292676184
130.0	1080.0	2.221789145586162
130.0	1090.0	2.2344425174709106
130.0	1100.0	2.244907681319092
130.0	1110.0	2.22453594381204
130.0	1120.0	2.228169070599469
130.0	1130.0	2.241028147823914
130.0	1140.0	2.273176091889199
130.0	1150.0	2.2995824018253583
130.0	1160.0	2.2948273816168046
130.0	1170.0	2.2980396637111475
130.0	1180.0	2.296787337486865
130.0	1190.0	2.305862523499331
130.0	1200.0	2.3099993925670206
130.0	1210.0	2.307010851127976
130.0	1220.0	2.2848600868897027
130.0	1230.0	2.3101665315991537
130.0	1240.0	2.2761128181220474
130.0	1250.0	2.2586396400871074
130.0	1260.0	2.235949988605309
130.0	1270.0	2.23702117999014
130.0	1280.0	2.2207579955500445
130.0	1290.0	2.198719234243474
130.0	1300.0	2.1202508385369634
130.0	1310.0	2.0199484712605913
130.0	1320.0	2.0657639116892454
130.0	1330.0	2.0560588859971074
130.0	1340.0	2.049868316008133
130.0	1350.0	2.076218359938756
130.0	1360.0	2.075880954443258
130.0	1370.0	2.0687297158417635
130.0	1380.0	2.0719610233880847
130.0	1390.0	2.073572089837043
130.0	1400.0	2.073622938721185
130.0	1410.0	2.0687160207028916
130.0	1420.0	2.068584113958826
130.0	1430.0	2.068474085656322
130.0	1440.0	2.062973970819519
130.0	1450.0	2.03514158528777
130.0	1460.0	2.03514158528777
130.0	1470.0	2.03514158528777
130.0	1480.0	2.03514158528777
130.0	1490.0	2.03514158528777
130.0	1500.0	2.03514158528777
130.0	1510.0	2.03514158528777
130.0	1520.0	2.03514158528777
130.0	1530.0	2.03514158528777
130.0	1540.0	2.03514158528777
130.0	1550.0	2.03514158528777
130.0	1560.0	2.03514158528777
130.0	1570.0	2.03514158528777
130.0	1580.0	2.03514158528777
130.0	1590.0	2.03514158528777
130.0	1600.0	2.03514158528777
130.0	1610.0	2.03514158528777
130.0	1620.0	2.03514158528777
130.0	1630.0	2.03514158528777
130.0	1640.0	2.03514158528777
130.0	1650.0	2.03514158528777
130.0	1660.0	2.03514158528777
130.0	1670.0	2.03514158528777
130.0	1680.0	2.03514158528777
130.0	1690.0	2.03514158528777
130.0	1700.0	2.03514158528777
130.0	1710.0	2.03514158528777
130.0	1720.0	2.03514158528777
130.0	1730.0	2.03514158528777
130.0	1740.0	2.03514158528777
130.0	1750.0	2.03514158528777
130.0	1760.0	2.03514158528777
130.0	1770.0	2.03514158528777
130.0	1780.0	2.03514158528777
130.0	1790.0	2.03514158528777
130.0	1800.0	2.03514158528777
130.0	1810.0	2.03514158528777
130.0	1820.0	2.03514158528777
130.0	1830.0	2.03514158528777
130.0	1840.0	2.03514158528777
130.0	1850.0	2.03514158528777
130.0	1860.0	2.03514158528777
140.0	50.0	2.03514158528777
140.0	60.0	2.03514158528777
140.0	70.0	2.03514158528777
140.0	80.0	2.03514158528777
140.0	90.0	2.03514158528777
140.0	100.0	2.03514158528777
140.0	110.0	2.03514158528777
140.0	120.0	2.03514158528777
140.0	130.0	2.03514158528777
140.0	140.0	2.03514158528777
140.0	150.0	2.03514158528777
140.0	160.0	2.03514158528777
140.0	170.0	2.03514158528777
140.0	180.0	2.03514158528777
140.0	190.0	2.03514158528777
140.0	200.0	2.03514158528777
140.0	210.0	2.03514158528777
140.0	220.0	2.03514158528777
140.0	230.0	2.03514158528777
140.0	240.0	2.03514158528777
140.0	250.0	2.03514158528777
140.0	260.0	2.03514158528777
140.0	270.0	2.03514158528777
140.0	280.0	2.03514158528777
140.0	290.0	2.03514158528777
140.0	300.0	2.03514158528777
140.0	310.0	2.03514158528777
140.0	320.0	2.03514158528777
140.0	330.0	2.03514158528777
140.0	340.0	2.03514158528777
140.0	350.0	2.03514158528777
140.0	360.0	2.03514158528777
140.0	370.0	2.03514158528777
140.0	380.0	2.03514158528777
140.0	390.0	2.03514158528777
140.0	400.0	2.03514158528777
140.0	410.0	2.03514158528777
140.0	420.0	2.03514158528777
140.0	430.0	2.03514158528777
140.0	440.0	2.03514158528777
140.0	450.0	2.03514158528777
140.0	460.0	2.03514158528777
140.0	470.0	2.03514158528777
140.0	480.0	2.0707760854905177
140.0	490.0	2.0630289970299893
140.0	500.0	2.0700519519447353
140.0	510.0	2.068584113958826
140.0	520.0	2.071683075278082
140.0	530.0	2.0731509132639916
140.0	540.0	2.069184895263557
140.0	550.0	2.0701183620698154
140.0	560.0	2.0657586556799474
140.0	570.0	2.075900649071342
140.0	580.0	2.0387685584742408
140.0	590.0	2.0389168990823237
140.0	600.0	2.0408812619564047
140.0	610.0	2.045496927428451
140.0	620.0	2.0532129990834167
140.0	630.0	2.067168874856409
140.0	640.0	2.046757541054658
140.0	650.0	2.1724149891019997
140.0	660.0	2.233782016088941
140.0	670.0	2.241211836022201
140.0	680.0	2.2668241861729848
140.0	690.0	2.2600609985523015
140.0	700.0	2.2930919531375795
140.0	710.0	2.2975093070542445
140.0	720.0	2.288912856408458
140.0	730.0	2.2934423559413375
140.0	740.0	2.3139877818037657
140.0	750.0	2.2966954036902116
140.0	760.0	2.298963007740536
140.0	770.0	2.3055496867162684
140.0	780.0	2.2926485467487114
140.0	790.0	2.286571627020929
140.0	800.0	2.2654925741931433
140.0	810.0	2.2444509927399543
140.0	820.0	2.2232109597458303
140.0	830.0	2.2028521272068695
140.0	840.0	2.194932576625539
140.0	850.0	2.186370512829628
140.0	860.0	2.209041612073128
140.0	870.0	2.2141502880672217
140.0	880.0	2.2050313392052967
140.0	890.0	2.187243594085861
140.0	900.0	2.1875492960739042
140.0	910.0	2.2243890894641494
140.0	920.0	2.208056562797099
140.0	930.0	2.2265558720585084
140.0	940.0	2.239964621578967
140.0	950.0	2.2359590764482937
140.0	960.0	2.227152087687413
140.0	970.0	2.2293937753981363
140.0	980.0	2.233287586081326
140.0	990.0	2.2572302801836623
140.0	1000.0	2.261886525003565
140.0	1010.0	2.273877861151664
140.0	1020.0	2.2668229194994507
140.0	1030.0	2.2660680195291736
140.0	1040.0	2.2649836637341725
140.0	1050.0	2.2476732273264424
140.0	1060.0	2.247017828934583
140.0	1070.0	2.232691149870117
140.0	1080.0	2.239304367443412
140.0	1090.0	2.240011274505775
140.0	1100.0	2.2446638475767267
140.0	1110.0	2.238183662635685
140.0	1120.0	2.2229483112476496
140.0	1130.0	2.2270543171643173
140.0	1140.0	2.2663698989948506
140.0	1150.0	2.291949230690823
140.0	1160.0	2.316034422272186
140.0	1170.0	2.3218035788588285
140.0	1180.0	2.307145999572883
140.0	1190.0	2.3074047516113323
140.0	1200.0	2.3168527349056864
140.0	1210.0	2.317652193538986
140.0	1220.0	2.322359092460117
140.0	1230.0	2.293631827079887
140.0	1240.0	2.3099540889117667
140.0	1250.0	2.2728191658961756
140.0	1260.0	2.257605697469032
140.0	1270.0	2.244661015786905
140.0	1280.0	2.2162432348044456
140.0	1290.0	2.2357483926722757
140.0	1300.0	2.1943123005302256
140.0	1310.0	2.0821828125877753
140.0	1320.0	2.0393467115350226
140.0	1330.0	2.061889486905618
140.0	1340.0	2.053983825721586
140.0	1350.0	2.078358371454633
140.0	1360.0	2.0778162887218854
140.0	1370.0	2.0705589766930435
140.0	1380.0	2.073558599738263
140.0	1390.0	2.074686307830296
140.0	1400.0	2.074224115769532
140.0	1410.0	2.069023264961577
140.0	1420.0	2.068792902320697
140.0	1430.0	2.068474085656322
140.0	1440.0	2.062973970819519
140.0	1450.0	2.03514158528777
140.0	1460.0	2.03514158528777
140.0	1470.0	2.03514158528777
140.0	1480.0	2.03514158528777
140.0	1490.0	2.03514158528777
140.0	1500.0	2.03514158528777
140.0	1510.0	2.03514158528777
140.0	1520.0	2.03514158528777
140.0	1530.0	2.03514158528777
140.0	1540.0	2.03514158528777
140.0	1550.0	2.03514158528777
140.0	1560.0	2.03514158528777
140.0	1570.0	2.03514158528777
140.0	1580.0	2.03514158528777
140.0	1590.0	2.03514158528777
140.0	1600.0	2.03514158528777
140.0	1610.0	2.03514158528777
140.0	1620.0	2.03514158528777
140.0	1630.0	2.03514158528777
140.0	1640.0	2.03514158528777
140.0	1650.0	2.03514158528777
140.0	1660.0	2.03514158528777
140.0	1670.0	2.03514158528777
140.0	1680.0	2.03514158528777
140.0	1690.0	2.03514158528777
140.0	1700.0	2.03514158528777
140.0	1710.0	2.03514158528777
140.0	1720.0	2.03514158528777
140.0	1730.0	2.03514158528777
140.0	1740.0	2.03514158528777
140.0	1750.0	2.03514158528777
140.0	1760.0	2.03514158528777
140.0	1770.0	2.03514158528777
140.0	1780.0	2.03514158528777
140.0	1790.0	2.03514158528777
140.0	1800.0	2.03514158528777
140.0	1810.0	2.03514158528777
140.0	1820.0	2.03514158528777
140.0	1830.0	2.03514158528777
140.0	1840.0	2.03514158528777
140.0	1850.0	2.03514158528777
140.0	1860.0	2.03514158528777
150.0	50.0	2.03514158528777
150.0	60.0	2.03514158528777
150.0	70.0	2.03514158528777
150.0	80.0	2.03514158528777
150.0	90.0	2.03514158528777
150.0	100.0	2.03514158528777
150.0	110.0	2.03514158528777
150.0	120.0	2.03514158528777
150.0	130.0	2.03514158528777
150.0	140.0	2.03514158528777
150.0	150.0	2.03514158528777
150.0	160.0	2.03514158528777
150.0	170.0	2.03514158528777
150.0	180.0	2.03514158528777
150.0	190.0	2.03514158528777
150.0	200.0	2.03514158528777
150.0	210.0	2.03514158528777
150.0	220.0	2.03514158528777
150.0	230.0	2.03514158528777
150.0	240.0	2.03514158528777
150.0	250.0	2.03514158528777
150.0	260.0	2.03514158528777
150.0	270.0	2.03514158528777
150.0	280.0	2.03514158528777
150.0	290.0	2.03514158528777
150.0	300.0	2.03514158528777
150.0	310.0	2.03514158528777
150.0	320.0	2.03514158528777
150.0	330.0	2.03514158528777
150.0	340.0	2.03514158528777
150.0	350.0	2.03514158528777
150.0	360.0	2.03514158528777
150.0	370.0	2.03514158528777
150.0	380.0	2.03514158528777
150.0	390.0	2.03514158528777
150.0	400.0	2.03514158528777
150.0	410.0	2.03514158528777
150.0	420.0	2.03514158528777
150.0	430.0	2.03514158528777
150.0	440.0	2.03514158528777
150.0	450.0	2.03514158528777
150.0	460.0	2.03514158528777
150.0	470.0	2.03514158528777
150.0	480.0	2.0707760854905177
150.0	490.0	2.0630289970299893
150.0	500.0	2.0700519519447353
150.0	510.0	2.068584113958826
150.0	520.0	2.071683075278082
150.0	530.0	2.0731509132639916
150.0	540.0	2.069502432264545
150.0	550.0	2.0710245904232747
150.0	560.0	2.067003781422027
150.0	570.0	2.077159520445581
150.0	580.0	2.040144801668787
150.0	590.0	2.040191972886822
150.0	600.0	2.0423281279979904
150.0	610.0	2.047906152094333
150.0	620.0	2.056770676341036
150.0	630.0	2.0564794954169754
150.0	640.0	2.105718144856605
150.0	650.0	2.212850026645145
150.0	660.0	2.2317292609800665
150.0	670.0	2.2615079550322066
150.0	680.0	2.2815488571648803
150.0	690.0	2.297768983448445
150.0	700.0	2.2981384032101713
150.0	710.0	2.2940996812588113
150.0	720.0	2.291366635403648
150.0	730.0	2.315433053495286
150.0	740.0	2.30169862110652
150.0	750.0	2.3059376485551373
150.0	760.0	2.296839019012781
150.0	770.0	2.299791456368258
150.0	780.0	2.301329906492108
150.0	790.0	2.262138962563548
150.0	800.0	2.2286702345962435
150.0	810.0	2.2203772770727586
150.0	820.0	2.231276476760514
150.0	830.0	2.235202483145254
150.0	840.0	2.2286132639942067
150.0	850.0	2.207948244628559
150.0	860.0	2.2047229920737816
150.0	870.0	2.2030661366226747
150.0	880.0	2.232020901767869
150.0	890.0	2.2144940505375
150.0	900.0	2.216675964477988
150.0	910.0	2.218493941195819
150.0	920.0	2.1950827572444216
150.0	930.0	2.2172373753355843
150.0	940.0	2.2239580176306863
150.0	950.0	2.2313310060446794
150.0	960.0	2.2274782666753077
150.0	970.0	2.216712427995086
150.0	980.0	2.226698143210474
150.0	990.0	2.2293617840798134
150.0	1000.0	2.2271089542561118
150.0	1010.0	2.2589017936419507
150.0	1020.0	2.232567625541972
150.0	1030.0	2.2591851253057453
150.0	1040.0	2.2593005449870796
150.0	1050.0	2.264692165697079
150.0	1060.0	2.2533182650074965
150.0	1070.0	2.22365518221404
150.0	1080.0	2.254386009605654
150.0	1090.0	2.25544639694134
150.0	1100.0	2.264940245679149
150.0	1110.0	2.2437388049706257
150.0	1120.0	2.2284542628396142
150.0	1130.0	2.2215811191858585
150.0	1140.0	2.240511402168119
150.0	1150.0	2.2682452468013845
150.0	1160.0	2.2929982564710767
150.0	1170.0	2.322716394382184
150.0	1180.0	2.315547209049825
150.0	1190.0	2.3144587834145804
150.0	1200.0	2.3233217070352414
150.0	1210.0	2.3236272137226606
150.0	1220.0	2.3305952848834495
150.0	1230.0	2.3217943653091297
150.0	1240.0	2.297906783614199
150.0	1250.0	2.308637514031505
150.0	1260.0	2.2800651623963386
150.0	1270.0	2.254814806245013
150.0	1280.0	2.2375238007852323
150.0	1290.0	2.2165481997169736
150.0	1300.0	2.2041334853674273
150.0	1310.0	2.1390616883668585
150.0	1320.0	2.049061310562398
150.0	1330.0	2.0667479903936377
150.0	1340.0	2.056287906231447
150.0	1350.0	2.078969947929777
150.0	1360.0	2.07835159110006
150.0	1370.0	2.071112267832002
150.0	1380.0	2.0744082840406306
150.0	1390.0	2.0753308252767573
150.0	1400.0	2.074626929547574
150.0	1410.0	2.06927508262949
150.0	1420.0	2.068924589893044
150.0	1430.0	2.068474085656322
150.0	1440.0	2.062973970819519
150.0	1450.0	2.03514158528777
150.0	1460.0	2.03514158528777
150.0	1470.0	2.03514158528777
150.0	1480.0	2.03514158528777
150.0	1490.0	2.03514158528777
150.0	1500.0	2.03514158528777
150.0	1510.0	2.03514158528777
150.0	1520.0	2.03514158528777
150.0	1530.0	2.03514158528777
150.0	1540.0	2.03514158528777
150.0	1550.0	2.03514158528777
150.0	1560.0	2.03514158528777
150.0	1570.0	2.03514158528777
150.0	1580.0	2.03514158528777
150.0	1590.0	2.03514158528777
150.0	1600.0	2.03514158528777
150.0	1610.0	2.03514158528777
150.0	1620.0	2.03514158528777
150.0	1630.0	2.03514158528777
150.0	1640.0	2.03514158528777
150.0	1650.0	2.03514158528777
150.0	1660.0	2.03514158528777
150.0	1670.0	2.03514158528777
150.0	1680.0	2.03514158528777
150.0	1690.0	2.03514158528777
150.0	1700.0	2.03514158528777
150.0	1710.0	2.03514158528777
150.0	1720.0	2.03514158528777
150.0	1730.0	2.03514158528777
150.0	1740.0	2.03514158528777
150.0	1750.0	2.03514158528777
150.0	1760.0	2.03514158528777
150.0	1770.0	2.03514158528777
150.0	1780.0	2.03514158528777
150.0	1790.0	2.03514158528777
150.0	1800.0	2.03514158528777
150.0	1810.0	2.03514158528777
150.0	1820.0	2.03514158528777
150.0	1830.0	2.03514158528777
150.0	1840.0	2.03514158528777
[truncated: 15,836 more rows]
