# Supplementary material for: Characterizing Visual Neurosurgical Expertise in Brain MRI Visualization Using Eye-Tracking and 3D Fractal Dimension Analysis
Source: J Eye Mov Res. 2026 Jun 2;19(3):62. doi: 10.3390/jemr19030062 (PMC13301434; doi:10.3390/jemr19030062)
Supplement: Supplementary file 1 [file jemr-19-00062-s001.zip › jemr-4253847-supplementary/Supplementary files/4_3DFDmapsCalculation/3DFD_Stimuli_BRN40/3DFDs_BRAIN_29_PATH_Chiari.png_Heatmap_100_10.csv]

50.0	50.0	2.03514158528777
50.0	60.0	2.03514158528777
50.0	70.0	2.03514158528777
50.0	80.0	2.03514158528777
50.0	90.0	2.03514158528777
50.0	100.0	2.03514158528777
50.0	110.0	2.03514158528777
50.0	120.0	2.03514158528777
50.0	130.0	2.03514158528777
50.0	140.0	2.03514158528777
50.0	150.0	2.03514158528777
50.0	160.0	2.03514158528777
50.0	170.0	2.03514158528777
50.0	180.0	2.03514158528777
50.0	190.0	2.03514158528777
50.0	200.0	2.03514158528777
50.0	210.0	2.03514158528777
50.0	220.0	2.03514158528777
50.0	230.0	2.03514158528777
50.0	240.0	2.03514158528777
50.0	250.0	2.03514158528777
50.0	260.0	2.03514158528777
50.0	270.0	2.03514158528777
50.0	280.0	2.03514158528777
50.0	290.0	2.03514158528777
50.0	300.0	2.03514158528777
50.0	310.0	2.03514158528777
50.0	320.0	2.03514158528777
50.0	330.0	2.03514158528777
50.0	340.0	2.03514158528777
50.0	350.0	2.03514158528777
50.0	360.0	2.03514158528777
50.0	370.0	2.03514158528777
50.0	380.0	2.03514158528777
50.0	390.0	2.095773794387234
50.0	400.0	2.1033822476378687
50.0	410.0	2.1000124676521432
50.0	420.0	2.111649716528065
50.0	430.0	2.112862211864156
50.0	440.0	2.125384482988727
50.0	450.0	2.126850125531653
50.0	460.0	2.139226412760136
50.0	470.0	2.1415349163098423
50.0	480.0	2.1541373745321546
50.0	490.0	2.1321733697930427
50.0	500.0	2.1372060165312385
50.0	510.0	2.141730996184105
50.0	520.0	2.1466486896419683
50.0	530.0	2.1494260351494434
50.0	540.0	2.1540672436242176
50.0	550.0	2.157272921137625
50.0	560.0	2.163405477902421
50.0	570.0	2.171198697693006
50.0	580.0	2.177272136061832
50.0	590.0	2.1800402645822783
50.0	600.0	2.1809365973181434
50.0	610.0	2.1890386775588113
50.0	620.0	2.1982190342113417
50.0	630.0	2.2081894768819152
50.0	640.0	2.215758372753205
50.0	650.0	2.2251970918711548
50.0	660.0	2.2289304974332946
50.0	670.0	2.2344143877602503
50.0	680.0	2.231389177988652
50.0	690.0	2.2421985278371395
50.0	700.0	2.2430037381282064
50.0	710.0	2.240061066567531
50.0	720.0	2.246297898926843
50.0	730.0	2.2506949753503283
50.0	740.0	2.191311049570146
50.0	750.0	2.2030103456364425
50.0	760.0	2.2180805748443624
50.0	770.0	2.224887745570378
50.0	780.0	2.2350332680104676
50.0	790.0	2.221392467087851
50.0	800.0	2.236313845349003
50.0	810.0	2.2455296108453195
50.0	820.0	2.2496022821999446
50.0	830.0	2.2629792750062694
50.0	840.0	2.275986572805635
50.0	850.0	2.27455412217291
50.0	860.0	2.273882844747566
50.0	870.0	2.258159969286509
50.0	880.0	2.259766482955407
50.0	890.0	2.252214902243679
50.0	900.0	2.2431927132987264
50.0	910.0	2.244510983232839
50.0	920.0	2.238727961520485
50.0	930.0	2.230917375924428
50.0	940.0	2.2213394865974
50.0	950.0	2.228517980786004
50.0	960.0	2.221066889951921
50.0	970.0	2.2338781543352133
50.0	980.0	2.2441034426610322
50.0	990.0	2.2335609591878156
50.0	1000.0	2.2457886599595325
50.0	1010.0	2.239240009265476
50.0	1020.0	2.2415353097533504
50.0	1030.0	2.2369513825082525
50.0	1040.0	2.2327040548757777
50.0	1050.0	2.232130160711184
50.0	1060.0	2.2261119086104526
50.0	1070.0	2.2292784174493323
50.0	1080.0	2.2348166508707936
50.0	1090.0	2.236569655315878
50.0	1100.0	2.2277647423076457
50.0	1110.0	2.232415646004306
50.0	1120.0	2.2310602374906865
50.0	1130.0	2.2282561533799243
50.0	1140.0	2.2367173749612133
50.0	1150.0	2.2537024832876504
50.0	1160.0	2.2607880679546546
50.0	1170.0	2.2520509349838838
50.0	1180.0	2.249678790529278
50.0	1190.0	2.2437066317179335
50.0	1200.0	2.243970420673723
50.0	1210.0	2.241873221435994
50.0	1220.0	2.2228112595341134
50.0	1230.0	2.2455807864651027
50.0	1240.0	2.247487223482388
50.0	1250.0	2.21982960540562
50.0	1260.0	2.196714079041149
50.0	1270.0	2.188349023436438
50.0	1280.0	2.2119752010023643
50.0	1290.0	2.226918582561764
50.0	1300.0	2.219885219875684
50.0	1310.0	2.227511809443229
50.0	1320.0	2.2370008288606784
50.0	1330.0	2.2104170571458397
50.0	1340.0	2.204997077555538
50.0	1350.0	2.2045579106416895
50.0	1360.0	2.2058433281276986
50.0	1370.0	2.178411579133837
50.0	1380.0	2.1821722992345105
50.0	1390.0	2.17882904825149
50.0	1400.0	2.163012796810926
50.0	1410.0	2.140972781550761
50.0	1420.0	2.1413141982192907
50.0	1430.0	2.16548191558996
50.0	1440.0	2.1444764804402503
50.0	1450.0	2.1326816050069715
50.0	1460.0	2.1190803969456273
50.0	1470.0	2.1134477584154343
50.0	1480.0	2.1020770947036755
50.0	1490.0	2.100335425755056
50.0	1500.0	2.0886693658582685
50.0	1510.0	2.0914179428818938
50.0	1520.0	2.081645180949508
50.0	1530.0	2.03514158528777
50.0	1540.0	2.03514158528777
50.0	1550.0	2.03514158528777
50.0	1560.0	2.03514158528777
50.0	1570.0	2.03514158528777
50.0	1580.0	2.03514158528777
50.0	1590.0	2.03514158528777
50.0	1600.0	2.03514158528777
50.0	1610.0	2.03514158528777
50.0	1620.0	2.03514158528777
50.0	1630.0	2.03514158528777
50.0	1640.0	2.03514158528777
50.0	1650.0	2.03514158528777
50.0	1660.0	2.03514158528777
50.0	1670.0	2.03514158528777
50.0	1680.0	2.03514158528777
50.0	1690.0	2.03514158528777
50.0	1700.0	2.03514158528777
50.0	1710.0	2.03514158528777
50.0	1720.0	2.03514158528777
50.0	1730.0	2.03514158528777
50.0	1740.0	2.03514158528777
50.0	1750.0	2.03514158528777
50.0	1760.0	2.03514158528777
50.0	1770.0	2.03514158528777
50.0	1780.0	2.03514158528777
50.0	1790.0	2.03514158528777
50.0	1800.0	2.03514158528777
50.0	1810.0	2.03514158528777
50.0	1820.0	2.03514158528777
50.0	1830.0	2.03514158528777
50.0	1840.0	2.03514158528777
50.0	1850.0	2.03514158528777
50.0	1860.0	2.03514158528777
60.0	50.0	2.03514158528777
60.0	60.0	2.03514158528777
60.0	70.0	2.03514158528777
60.0	80.0	2.03514158528777
60.0	90.0	2.03514158528777
60.0	100.0	2.03514158528777
60.0	110.0	2.03514158528777
60.0	120.0	2.03514158528777
60.0	130.0	2.03514158528777
60.0	140.0	2.03514158528777
60.0	150.0	2.03514158528777
60.0	160.0	2.03514158528777
60.0	170.0	2.03514158528777
60.0	180.0	2.03514158528777
60.0	190.0	2.03514158528777
60.0	200.0	2.03514158528777
60.0	210.0	2.03514158528777
60.0	220.0	2.03514158528777
60.0	230.0	2.03514158528777
60.0	240.0	2.03514158528777
60.0	250.0	2.03514158528777
60.0	260.0	2.03514158528777
60.0	270.0	2.03514158528777
60.0	280.0	2.03514158528777
60.0	290.0	2.03514158528777
60.0	300.0	2.03514158528777
60.0	310.0	2.03514158528777
60.0	320.0	2.03514158528777
60.0	330.0	2.03514158528777
60.0	340.0	2.03514158528777
60.0	350.0	2.03514158528777
60.0	360.0	2.03514158528777
60.0	370.0	2.03514158528777
60.0	380.0	2.03514158528777
60.0	390.0	2.0974587047353386
60.0	400.0	2.1001845748792034
60.0	410.0	2.0926768535345652
60.0	420.0	2.100660726788108
60.0	430.0	2.097319816862353
60.0	440.0	2.1072204372557732
60.0	450.0	2.105575100090977
60.0	460.0	2.1152870063300613
60.0	470.0	2.1147244607720785
60.0	480.0	2.125558575201694
60.0	490.0	2.0951880326129975
60.0	500.0	2.1022311715800552
60.0	510.0	2.107272227101285
60.0	520.0	2.1129890311504647
60.0	530.0	2.116599693804312
60.0	540.0	2.1212235665046015
60.0	550.0	2.1252504589688583
60.0	560.0	2.1331620205292134
60.0	570.0	2.1420950674190906
60.0	580.0	2.148506957048065
60.0	590.0	2.155131096157246
60.0	600.0	2.153211604195425
60.0	610.0	2.1616910886827965
60.0	620.0	2.171692241648156
60.0	630.0	2.1819605435276164
60.0	640.0	2.1907299754400165
60.0	650.0	2.201519513212869
60.0	660.0	2.207068169106107
60.0	670.0	2.2101665000108213
60.0	680.0	2.2092837869794244
60.0	690.0	2.216733529948936
60.0	700.0	2.226154971779277
60.0	710.0	2.2210454928830208
60.0	720.0	2.1760138454869566
60.0	730.0	2.1826943948331756
60.0	740.0	2.2050176040981815
60.0	750.0	2.228490412101399
60.0	760.0	2.2431506594323447
60.0	770.0	2.2112052936371858
60.0	780.0	2.2240078417276674
60.0	790.0	2.2374836688865054
60.0	800.0	2.256744009204107
60.0	810.0	2.2746272015135713
60.0	820.0	2.271562912202369
60.0	830.0	2.270486377980496
60.0	840.0	2.2708171553961254
60.0	850.0	2.2596928287429154
60.0	860.0	2.2564474497783906
60.0	870.0	2.236729154765429
60.0	880.0	2.2455110523568558
60.0	890.0	2.24040722872183
60.0	900.0	2.2379068342755137
60.0	910.0	2.231664463883499
60.0	920.0	2.220600000090264
60.0	930.0	2.2184551250007436
60.0	940.0	2.2242312071924957
60.0	950.0	2.237544959380682
60.0	960.0	2.231996877021698
60.0	970.0	2.2395697774968983
60.0	980.0	2.2352694457871176
60.0	990.0	2.2350953588273796
60.0	1000.0	2.2429113590038487
60.0	1010.0	2.2387966389194744
60.0	1020.0	2.230129255559743
60.0	1030.0	2.232871924091422
60.0	1040.0	2.237657417820517
60.0	1050.0	2.2409517613069876
60.0	1060.0	2.2354659721735377
60.0	1070.0	2.226154054511861
60.0	1080.0	2.2295509037406327
60.0	1090.0	2.220789213910992
60.0	1100.0	2.2125450430344515
60.0	1110.0	2.215582003700673
60.0	1120.0	2.2063287074702194
60.0	1130.0	2.2091088999468558
60.0	1140.0	2.208734635981286
60.0	1150.0	2.206050568302308
60.0	1160.0	2.2119628686535737
60.0	1170.0	2.213254618146014
60.0	1180.0	2.2391521048981766
60.0	1190.0	2.2269219999098633
60.0	1200.0	2.2303873085622747
60.0	1210.0	2.217891025093738
60.0	1220.0	2.203728451547949
60.0	1230.0	2.236328618422558
60.0	1240.0	2.2326530973994827
60.0	1250.0	2.2376883241490915
60.0	1260.0	2.2229609097525325
60.0	1270.0	2.18978406975518
60.0	1280.0	2.1695065739125337
60.0	1290.0	2.187391394178345
60.0	1300.0	2.192393631708799
60.0	1310.0	2.195707312598883
60.0	1320.0	2.2107516195287173
60.0	1330.0	2.1888692513610484
60.0	1340.0	2.1878657134318527
60.0	1350.0	2.174879210489403
60.0	1360.0	2.1793155979220495
60.0	1370.0	2.1485252232113723
60.0	1380.0	2.153228493075828
60.0	1390.0	2.1454639098064283
60.0	1400.0	2.128843561025689
60.0	1410.0	2.115990008856128
60.0	1420.0	2.105281926253061
60.0	1430.0	2.13583318448542
60.0	1440.0	2.1162395403606364
60.0	1450.0	2.106641077734587
60.0	1460.0	2.096652370137517
60.0	1470.0	2.0931367333317534
60.0	1480.0	2.0841568008261473
60.0	1490.0	2.086132254788747
60.0	1500.0	2.0786244791910304
60.0	1510.0	2.085586737606176
60.0	1520.0	2.0796588437899346
60.0	1530.0	2.03514158528777
60.0	1540.0	2.03514158528777
60.0	1550.0	2.03514158528777
60.0	1560.0	2.03514158528777
60.0	1570.0	2.03514158528777
60.0	1580.0	2.03514158528777
60.0	1590.0	2.03514158528777
60.0	1600.0	2.03514158528777
60.0	1610.0	2.03514158528777
60.0	1620.0	2.03514158528777
60.0	1630.0	2.03514158528777
60.0	1640.0	2.03514158528777
60.0	1650.0	2.03514158528777
60.0	1660.0	2.03514158528777
60.0	1670.0	2.03514158528777
60.0	1680.0	2.03514158528777
60.0	1690.0	2.03514158528777
60.0	1700.0	2.03514158528777
60.0	1710.0	2.03514158528777
60.0	1720.0	2.03514158528777
60.0	1730.0	2.03514158528777
60.0	1740.0	2.03514158528777
60.0	1750.0	2.03514158528777
60.0	1760.0	2.03514158528777
60.0	1770.0	2.03514158528777
60.0	1780.0	2.03514158528777
60.0	1790.0	2.03514158528777
60.0	1800.0	2.03514158528777
60.0	1810.0	2.03514158528777
60.0	1820.0	2.03514158528777
60.0	1830.0	2.03514158528777
60.0	1840.0	2.03514158528777
60.0	1850.0	2.03514158528777
60.0	1860.0	2.03514158528777
70.0	50.0	2.03514158528777
70.0	60.0	2.03514158528777
70.0	70.0	2.03514158528777
70.0	80.0	2.03514158528777
70.0	90.0	2.03514158528777
70.0	100.0	2.03514158528777
70.0	110.0	2.03514158528777
70.0	120.0	2.03514158528777
70.0	130.0	2.03514158528777
70.0	140.0	2.03514158528777
70.0	150.0	2.03514158528777
70.0	160.0	2.03514158528777
70.0	170.0	2.03514158528777
70.0	180.0	2.03514158528777
70.0	190.0	2.03514158528777
70.0	200.0	2.03514158528777
70.0	210.0	2.03514158528777
70.0	220.0	2.03514158528777
70.0	230.0	2.03514158528777
70.0	240.0	2.03514158528777
70.0	250.0	2.03514158528777
70.0	260.0	2.03514158528777
70.0	270.0	2.03514158528777
70.0	280.0	2.03514158528777
70.0	290.0	2.03514158528777
70.0	300.0	2.03514158528777
70.0	310.0	2.03514158528777
70.0	320.0	2.03514158528777
70.0	330.0	2.03514158528777
70.0	340.0	2.03514158528777
70.0	350.0	2.03514158528777
70.0	360.0	2.03514158528777
70.0	370.0	2.03514158528777
70.0	380.0	2.03514158528777
70.0	390.0	2.0980889885044323
70.0	400.0	2.102343142102102
70.0	410.0	2.095526264727962
70.0	420.0	2.1043363851347365
70.0	430.0	2.101073816754308
70.0	440.0	2.1109544082058993
70.0	450.0	2.109589969256634
70.0	460.0	2.1192506899372803
70.0	470.0	2.1193933898549453
70.0	480.0	2.130962345407679
70.0	490.0	2.101052647824302
70.0	500.0	2.106722962965223
70.0	510.0	2.1106782579234027
70.0	520.0	2.1154437578780643
70.0	530.0	2.118470042252499
70.0	540.0	2.1227990657785973
70.0	550.0	2.1266948040585705
70.0	560.0	2.135412717815325
70.0	570.0	2.14389207761259
70.0	580.0	2.1491129958519886
70.0	590.0	2.1539300781029174
70.0	600.0	2.154535821401325
70.0	610.0	2.163604321401973
70.0	620.0	2.174490843118465
70.0	630.0	2.18583429334125
70.0	640.0	2.1957452398165276
70.0	650.0	2.2023458567129146
70.0	660.0	2.207888128834916
70.0	670.0	2.2134034695276377
70.0	680.0	2.2093776283225326
70.0	690.0	2.2179681391183492
70.0	700.0	2.1725610655831677
70.0	710.0	2.1558580999729955
70.0	720.0	2.1860435901081043
70.0	730.0	2.2200671678587565
70.0	740.0	2.2152441167637975
70.0	750.0	2.2059072230358305
70.0	760.0	2.2355692021885694
70.0	770.0	2.225837439856877
70.0	780.0	2.2359284239075556
70.0	790.0	2.253103919053735
70.0	800.0	2.27153608785283
70.0	810.0	2.2888868312561628
70.0	820.0	2.2672441552987737
70.0	830.0	2.261472682790194
70.0	840.0	2.262698660513006
70.0	850.0	2.2470318233285864
70.0	860.0	2.245049139606666
70.0	870.0	2.2421763897896656
70.0	880.0	2.239744617645012
70.0	890.0	2.2369808311432635
70.0	900.0	2.225732179241181
70.0	910.0	2.2348059983816753
70.0	920.0	2.2343795479300588
70.0	930.0	2.235666867918738
70.0	940.0	2.2346038675594695
70.0	950.0	2.223140817537934
70.0	960.0	2.2375201793844326
70.0	970.0	2.237738760409346
70.0	980.0	2.239712190983515
70.0	990.0	2.2400241902526923
70.0	1000.0	2.2414788890179236
70.0	1010.0	2.2376914804791626
70.0	1020.0	2.230683378445784
70.0	1030.0	2.2293049944773253
70.0	1040.0	2.2327307188935532
70.0	1050.0	2.227686632278817
70.0	1060.0	2.2240754974994856
70.0	1070.0	2.2268971112974594
70.0	1080.0	2.2217651495092094
70.0	1090.0	2.2202716405464566
70.0	1100.0	2.2134935989473385
70.0	1110.0	2.200512635901101
70.0	1120.0	2.202801132015024
70.0	1130.0	2.2011267984464453
70.0	1140.0	2.2002784428606064
70.0	1150.0	2.2024361282967804
70.0	1160.0	2.200314871770096
70.0	1170.0	2.200518917302538
70.0	1180.0	2.2181261027691552
70.0	1190.0	2.2270560660754417
70.0	1200.0	2.2175518577808337
70.0	1210.0	2.2094771306133043
70.0	1220.0	2.215836749751775
70.0	1230.0	2.2175859338801955
70.0	1240.0	2.2075795231087043
70.0	1250.0	2.2140883367675435
70.0	1260.0	2.2238389769022247
70.0	1270.0	2.221535988557568
70.0	1280.0	2.1975040200344993
70.0	1290.0	2.1671050212757903
70.0	1300.0	2.1528965852878508
70.0	1310.0	2.174059768091382
70.0	1320.0	2.214447966776487
70.0	1330.0	2.198231039806274
70.0	1340.0	2.1938065345194593
70.0	1350.0	2.1823692482250157
70.0	1360.0	2.184415913110031
70.0	1370.0	2.1641105313933555
70.0	1380.0	2.1601582351191193
70.0	1390.0	2.155125000625641
70.0	1400.0	2.1386613478202117
70.0	1410.0	2.1170716604559585
70.0	1420.0	2.1063112440777276
70.0	1430.0	2.136600001913605
70.0	1440.0	2.1169887673317844
70.0	1450.0	2.107972568841058
70.0	1460.0	2.098601142919502
70.0	1470.0	2.09547141205092
70.0	1480.0	2.0869553219426398
70.0	1490.0	2.088376063032256
70.0	1500.0	2.080122936358164
70.0	1510.0	2.0862304203531226
70.0	1520.0	2.0799687961253697
70.0	1530.0	2.03514158528777
70.0	1540.0	2.03514158528777
70.0	1550.0	2.03514158528777
70.0	1560.0	2.03514158528777
70.0	1570.0	2.03514158528777
70.0	1580.0	2.03514158528777
70.0	1590.0	2.03514158528777
70.0	1600.0	2.03514158528777
70.0	1610.0	2.03514158528777
70.0	1620.0	2.03514158528777
70.0	1630.0	2.03514158528777
70.0	1640.0	2.03514158528777
70.0	1650.0	2.03514158528777
70.0	1660.0	2.03514158528777
70.0	1670.0	2.03514158528777
70.0	1680.0	2.03514158528777
70.0	1690.0	2.03514158528777
70.0	1700.0	2.03514158528777
70.0	1710.0	2.03514158528777
70.0	1720.0	2.03514158528777
70.0	1730.0	2.03514158528777
70.0	1740.0	2.03514158528777
70.0	1750.0	2.03514158528777
70.0	1760.0	2.03514158528777
70.0	1770.0	2.03514158528777
70.0	1780.0	2.03514158528777
70.0	1790.0	2.03514158528777
70.0	1800.0	2.03514158528777
70.0	1810.0	2.03514158528777
70.0	1820.0	2.03514158528777
70.0	1830.0	2.03514158528777
70.0	1840.0	2.03514158528777
70.0	1850.0	2.03514158528777
70.0	1860.0	2.03514158528777
80.0	50.0	2.03514158528777
80.0	60.0	2.03514158528777
80.0	70.0	2.03514158528777
80.0	80.0	2.03514158528777
80.0	90.0	2.03514158528777
80.0	100.0	2.03514158528777
80.0	110.0	2.03514158528777
80.0	120.0	2.03514158528777
80.0	130.0	2.03514158528777
80.0	140.0	2.03514158528777
80.0	150.0	2.03514158528777
80.0	160.0	2.03514158528777
80.0	170.0	2.03514158528777
80.0	180.0	2.03514158528777
80.0	190.0	2.03514158528777
80.0	200.0	2.03514158528777
80.0	210.0	2.03514158528777
80.0	220.0	2.03514158528777
80.0	230.0	2.03514158528777
80.0	240.0	2.03514158528777
80.0	250.0	2.03514158528777
80.0	260.0	2.03514158528777
80.0	270.0	2.03514158528777
80.0	280.0	2.03514158528777
80.0	290.0	2.03514158528777
80.0	300.0	2.03514158528777
80.0	310.0	2.03514158528777
80.0	320.0	2.03514158528777
80.0	330.0	2.03514158528777
80.0	340.0	2.03514158528777
80.0	350.0	2.03514158528777
80.0	360.0	2.03514158528777
80.0	370.0	2.03514158528777
80.0	380.0	2.03514158528777
80.0	390.0	2.0985460511154677
80.0	400.0	2.103030422120835
80.0	410.0	2.0969535415314757
80.0	420.0	2.105908846901121
80.0	430.0	2.1027389587887138
80.0	440.0	2.1122471244265095
80.0	450.0	2.110747290045558
80.0	460.0	2.1207161272158324
80.0	470.0	2.1208705301349347
80.0	480.0	2.1328970962005065
80.0	490.0	2.1034169744769677
80.0	500.0	2.1095928674542477
80.0	510.0	2.1141918073592856
80.0	520.0	2.117958948595155
80.0	530.0	2.121009770241822
80.0	540.0	2.1252070002749375
80.0	550.0	2.1293999350065986
80.0	560.0	2.139128947140274
80.0	570.0	2.1482159554991322
80.0	580.0	2.15289183480314
80.0	590.0	2.1573211621037354
80.0	600.0	2.1589101105191704
80.0	610.0	2.1672941209166945
80.0	620.0	2.176556072986152
80.0	630.0	2.1879299383560107
80.0	640.0	2.195251783049338
80.0	650.0	2.2018815955842532
80.0	660.0	2.209666835773892
80.0	670.0	2.212413709682901
80.0	680.0	2.218853001561171
80.0	690.0	2.1475038888786533
80.0	700.0	2.191100998696037
80.0	710.0	2.2288930144772783
80.0	720.0	2.244066058882237
80.0	730.0	2.2528978258222794
80.0	740.0	2.2365637266604628
80.0	750.0	2.2373488430149906
80.0	760.0	2.2536096613963537
80.0	770.0	2.259124982549725
80.0	780.0	2.2642482550130087
80.0	790.0	2.2541172026823726
80.0	800.0	2.255254152736223
80.0	810.0	2.2725038958652233
80.0	820.0	2.263892058426009
80.0	830.0	2.2556434981164846
80.0	840.0	2.2532318507904483
80.0	850.0	2.2425937231198376
80.0	860.0	2.243614554973884
80.0	870.0	2.2410482123787343
80.0	880.0	2.242021984121549
80.0	890.0	2.234760530801552
80.0	900.0	2.217411751132909
80.0	910.0	2.219985086769822
80.0	920.0	2.2143116184963523
80.0	930.0	2.213336590537096
80.0	940.0	2.2126126727985223
80.0	950.0	2.2180804355537918
80.0	960.0	2.22154244465627
80.0	970.0	2.220969582914003
80.0	980.0	2.217014848812908
80.0	990.0	2.22068201259869
80.0	1000.0	2.2260510712434436
80.0	1010.0	2.227739586429462
80.0	1020.0	2.221303397729815
80.0	1030.0	2.219630799961385
80.0	1040.0	2.220358751651424
80.0	1050.0	2.2151648552980063
80.0	1060.0	2.220212519167047
80.0	1070.0	2.219970540118691
80.0	1080.0	2.223227217183647
80.0	1090.0	2.2141160072401243
80.0	1100.0	2.2149679359996775
80.0	1110.0	2.21247950232878
80.0	1120.0	2.2180124571709925
80.0	1130.0	2.213000258992676
80.0	1140.0	2.2092746642053185
80.0	1150.0	2.2201486609974217
80.0	1160.0	2.2157476608715543
80.0	1170.0	2.2104500871014867
80.0	1180.0	2.2246308128366965
80.0	1190.0	2.2256349961172583
80.0	1200.0	2.22395341660984
80.0	1210.0	2.2223476895048466
80.0	1220.0	2.215367112544579
80.0	1230.0	2.2132140418664608
80.0	1240.0	2.2189555932649885
80.0	1250.0	2.20943484804317
80.0	1260.0	2.201174944127125
80.0	1270.0	2.2218423728193786
80.0	1280.0	2.199601923039009
80.0	1290.0	2.1856989029236877
80.0	1300.0	2.169559467253763
80.0	1310.0	2.1626229251023124
80.0	1320.0	2.1965912102113876
80.0	1330.0	2.1621763778033625
80.0	1340.0	2.1572967446518594
80.0	1350.0	2.1827795040751257
80.0	1360.0	2.1799873133988164
80.0	1370.0	2.154547291193063
80.0	1380.0	2.1531080765014687
80.0	1390.0	2.1454727858592992
80.0	1400.0	2.132423378620419
80.0	1410.0	2.113259539014332
80.0	1420.0	2.105330749019151
80.0	1430.0	2.13785191339935
80.0	1440.0	2.119216440602907
80.0	1450.0	2.1107326288747355
80.0	1460.0	2.1011641796475855
80.0	1470.0	2.0986466058468993
80.0	1480.0	2.089811961237356
80.0	1490.0	2.090438133267723
80.0	1500.0	2.0813553989563705
80.0	1510.0	2.0873500022535376
80.0	1520.0	2.080709165995546
80.0	1530.0	2.03514158528777
80.0	1540.0	2.03514158528777
80.0	1550.0	2.03514158528777
80.0	1560.0	2.03514158528777
80.0	1570.0	2.03514158528777
80.0	1580.0	2.03514158528777
80.0	1590.0	2.03514158528777
80.0	1600.0	2.03514158528777
80.0	1610.0	2.03514158528777
80.0	1620.0	2.03514158528777
80.0	1630.0	2.03514158528777
80.0	1640.0	2.03514158528777
80.0	1650.0	2.03514158528777
80.0	1660.0	2.03514158528777
80.0	1670.0	2.03514158528777
80.0	1680.0	2.03514158528777
80.0	1690.0	2.03514158528777
80.0	1700.0	2.03514158528777
80.0	1710.0	2.03514158528777
80.0	1720.0	2.03514158528777
80.0	1730.0	2.03514158528777
80.0	1740.0	2.03514158528777
80.0	1750.0	2.03514158528777
80.0	1760.0	2.03514158528777
80.0	1770.0	2.03514158528777
80.0	1780.0	2.03514158528777
80.0	1790.0	2.03514158528777
80.0	1800.0	2.03514158528777
80.0	1810.0	2.03514158528777
80.0	1820.0	2.03514158528777
80.0	1830.0	2.03514158528777
80.0	1840.0	2.03514158528777
80.0	1850.0	2.03514158528777
80.0	1860.0	2.03514158528777
90.0	50.0	2.03514158528777
90.0	60.0	2.03514158528777
90.0	70.0	2.03514158528777
90.0	80.0	2.03514158528777
90.0	90.0	2.03514158528777
90.0	100.0	2.03514158528777
90.0	110.0	2.03514158528777
90.0	120.0	2.03514158528777
90.0	130.0	2.03514158528777
90.0	140.0	2.03514158528777
90.0	150.0	2.03514158528777
90.0	160.0	2.03514158528777
90.0	170.0	2.03514158528777
90.0	180.0	2.03514158528777
90.0	190.0	2.03514158528777
90.0	200.0	2.03514158528777
90.0	210.0	2.03514158528777
90.0	220.0	2.03514158528777
90.0	230.0	2.03514158528777
90.0	240.0	2.03514158528777
90.0	250.0	2.03514158528777
90.0	260.0	2.03514158528777
90.0	270.0	2.03514158528777
90.0	280.0	2.03514158528777
90.0	290.0	2.03514158528777
90.0	300.0	2.03514158528777
90.0	310.0	2.03514158528777
90.0	320.0	2.03514158528777
90.0	330.0	2.03514158528777
90.0	340.0	2.03514158528777
90.0	350.0	2.03514158528777
90.0	360.0	2.03514158528777
90.0	370.0	2.03514158528777
90.0	380.0	2.03514158528777
90.0	390.0	2.098620266313271
90.0	400.0	2.103463158160691
90.0	410.0	2.097850725235774
90.0	420.0	2.107154598843897
90.0	430.0	2.1041664510462654
90.0	440.0	2.1143381071825638
90.0	450.0	2.1133946705417115
90.0	460.0	2.1244421210427795
90.0	470.0	2.125177942689395
90.0	480.0	2.137889555389152
90.0	490.0	2.109527999355601
90.0	500.0	2.1164009617408692
90.0	510.0	2.1201054624099305
90.0	520.0	2.1235835453706184
90.0	530.0	2.127191882750508
90.0	540.0	2.1302748771346414
90.0	550.0	2.134338292969507
90.0	560.0	2.14287476141726
90.0	570.0	2.1509780495093045
90.0	580.0	2.1549942187046267
90.0	590.0	2.15956362882219
90.0	600.0	2.1610029178193906
90.0	610.0	2.168815436807917
90.0	620.0	2.179373917119843
90.0	630.0	2.190136424195546
90.0	640.0	2.199905024590291
90.0	650.0	2.206550588815518
90.0	660.0	2.21493309404525
90.0	670.0	2.175281966398796
90.0	680.0	2.159496410244008
90.0	690.0	2.2217794952485526
90.0	700.0	2.260962009567076
90.0	710.0	2.259622693589133
90.0	720.0	2.2514990312106304
90.0	730.0	2.255528942167655
90.0	740.0	2.251035091902724
90.0	750.0	2.2647016269927227
90.0	760.0	2.27604451665783
90.0	770.0	2.264977695984794
90.0	780.0	2.2585993633160397
90.0	790.0	2.2547691393065064
90.0	800.0	2.2535220631695996
90.0	810.0	2.2605156508796225
90.0	820.0	2.246693910324461
90.0	830.0	2.238102039009651
90.0	840.0	2.233059928209785
90.0	850.0	2.228984022549523
90.0	860.0	2.226079496126185
90.0	870.0	2.222263910923604
90.0	880.0	2.2334884572233555
90.0	890.0	2.2263793207318114
90.0	900.0	2.221494639981311
90.0	910.0	2.22229262744694
90.0	920.0	2.215712865017374
90.0	930.0	2.2113608939156615
90.0	940.0	2.2134032505553543
90.0	950.0	2.2224399825362924
90.0	960.0	2.226769811359511
90.0	970.0	2.2211032638471537
90.0	980.0	2.215208696221378
90.0	990.0	2.2118563305952534
90.0	1000.0	2.2219118795842454
90.0	1010.0	2.2180646413126976
90.0	1020.0	2.2123909470540797
90.0	1030.0	2.2120694895990267
90.0	1040.0	2.213249567111295
90.0	1050.0	2.2044718776582806
90.0	1060.0	2.199123219298424
90.0	1070.0	2.203932821056109
90.0	1080.0	2.2162465660358013
90.0	1090.0	2.2134952003310224
90.0	1100.0	2.2057850313078333
90.0	1110.0	2.2081775570967594
90.0	1120.0	2.2119074132697647
90.0	1130.0	2.2212057352794874
90.0	1140.0	2.22018744066222
90.0	1150.0	2.211430939886913
90.0	1160.0	2.211550402575995
90.0	1170.0	2.217505174700027
90.0	1180.0	2.216650544688035
90.0	1190.0	2.213864055880285
90.0	1200.0	2.2127801439568926
90.0	1210.0	2.203674042955557
90.0	1220.0	2.2008168311151173
90.0	1230.0	2.210305096357781
90.0	1240.0	2.194223445542334
90.0	1250.0	2.1927660060164893
90.0	1260.0	2.1932108779166444
90.0	1270.0	2.176816030515435
90.0	1280.0	2.182195553442204
90.0	1290.0	2.1847878292537444
90.0	1300.0	2.1819783884417427
90.0	1310.0	2.1640230280903174
90.0	1320.0	2.1782918086256196
90.0	1330.0	2.1567024294018244
90.0	1340.0	2.1765675624696357
90.0	1350.0	2.181810888000248
90.0	1360.0	2.182097367038909
90.0	1370.0	2.1605046337540355
90.0	1380.0	2.164146048670783
90.0	1390.0	2.1493552998611207
90.0	1400.0	2.1332934522499403
90.0	1410.0	2.1246135301870956
90.0	1420.0	2.106368314077864
90.0	1430.0	2.138914098482405
90.0	1440.0	2.1205841616908288
90.0	1450.0	2.1115425312705365
90.0	1460.0	2.102300071583808
90.0	1470.0	2.1000736190779112
90.0	1480.0	2.091621383071374
90.0	1490.0	2.0915952389759602
90.0	1500.0	2.0825690683128726
90.0	1510.0	2.0878456763423765
90.0	1520.0	2.080719319098102
90.0	1530.0	2.03514158528777
90.0	1540.0	2.03514158528777
90.0	1550.0	2.03514158528777
90.0	1560.0	2.03514158528777
90.0	1570.0	2.03514158528777
90.0	1580.0	2.03514158528777
90.0	1590.0	2.03514158528777
90.0	1600.0	2.03514158528777
90.0	1610.0	2.03514158528777
90.0	1620.0	2.03514158528777
90.0	1630.0	2.03514158528777
90.0	1640.0	2.03514158528777
90.0	1650.0	2.03514158528777
90.0	1660.0	2.03514158528777
90.0	1670.0	2.03514158528777
90.0	1680.0	2.03514158528777
90.0	1690.0	2.03514158528777
90.0	1700.0	2.03514158528777
90.0	1710.0	2.03514158528777
90.0	1720.0	2.03514158528777
90.0	1730.0	2.03514158528777
90.0	1740.0	2.03514158528777
90.0	1750.0	2.03514158528777
90.0	1760.0	2.03514158528777
90.0	1770.0	2.03514158528777
90.0	1780.0	2.03514158528777
90.0	1790.0	2.03514158528777
90.0	1800.0	2.03514158528777
90.0	1810.0	2.03514158528777
90.0	1820.0	2.03514158528777
90.0	1830.0	2.03514158528777
90.0	1840.0	2.03514158528777
90.0	1850.0	2.03514158528777
90.0	1860.0	2.03514158528777
100.0	50.0	2.03514158528777
100.0	60.0	2.03514158528777
100.0	70.0	2.03514158528777
100.0	80.0	2.03514158528777
100.0	90.0	2.03514158528777
100.0	100.0	2.03514158528777
100.0	110.0	2.03514158528777
100.0	120.0	2.03514158528777
100.0	130.0	2.03514158528777
100.0	140.0	2.03514158528777
100.0	150.0	2.03514158528777
100.0	160.0	2.03514158528777
100.0	170.0	2.03514158528777
100.0	180.0	2.03514158528777
100.0	190.0	2.03514158528777
100.0	200.0	2.03514158528777
100.0	210.0	2.03514158528777
100.0	220.0	2.03514158528777
100.0	230.0	2.03514158528777
100.0	240.0	2.03514158528777
100.0	250.0	2.03514158528777
100.0	260.0	2.03514158528777
100.0	270.0	2.03514158528777
100.0	280.0	2.03514158528777
100.0	290.0	2.03514158528777
100.0	300.0	2.03514158528777
100.0	310.0	2.03514158528777
100.0	320.0	2.03514158528777
100.0	330.0	2.03514158528777
100.0	340.0	2.03514158528777
100.0	350.0	2.03514158528777
100.0	360.0	2.03514158528777
100.0	370.0	2.03514158528777
100.0	380.0	2.03514158528777
100.0	390.0	2.0993779628665155
100.0	400.0	2.104474204277838
100.0	410.0	2.099424463735961
100.0	420.0	2.1096232724486463
100.0	430.0	2.1073633813808654
100.0	440.0	2.1173065930716075
100.0	450.0	2.1163628381332793
100.0	460.0	2.1274728378997945
100.0	470.0	2.1283150341645833
100.0	480.0	2.141228761570187
100.0	490.0	2.112883948366425
100.0	500.0	2.119764546084619
100.0	510.0	2.123441197403032
100.0	520.0	2.1260452986198106
100.0	530.0	2.12900140097485
100.0	540.0	2.1331781310253883
100.0	550.0	2.137781857119946
100.0	560.0	2.1454274271709073
100.0	570.0	2.1530490155464848
100.0	580.0	2.155144114002545
100.0	590.0	2.1602128259208397
100.0	600.0	2.1632072948425756
100.0	610.0	2.1702562130716534
100.0	620.0	2.1799801523955953
100.0	630.0	2.189262476669446
100.0	640.0	2.1971158380028264
100.0	650.0	2.205499470222232
100.0	660.0	2.141333994789012
100.0	670.0	2.182869277298664
100.0	680.0	2.240854302300106
100.0	690.0	2.2841757442857635
100.0	700.0	2.286725016203206
100.0	710.0	2.2668292009908066
100.0	720.0	2.2760654981161617
100.0	730.0	2.2775622951456946
100.0	740.0	2.2610234609222815
100.0	750.0	2.2697804914045587
100.0	760.0	2.295964678062448
100.0	770.0	2.2823864722713276
100.0	780.0	2.267291276556226
100.0	790.0	2.2380370617342473
100.0	800.0	2.2442743144036728
100.0	810.0	2.2477856031260037
100.0	820.0	2.2437093093571514
100.0	830.0	2.246025422943815
100.0	840.0	2.2415661605780564
100.0	850.0	2.2323764768427
100.0	860.0	2.2201907481533656
100.0	870.0	2.2245201599708975
100.0	880.0	2.235696298773144
100.0	890.0	2.2325327260576455
100.0	900.0	2.2281933952816577
100.0	910.0	2.2316843918621276
100.0	920.0	2.2254612265771234
100.0	930.0	2.2251579786770854
100.0	940.0	2.2303807504799558
100.0	950.0	2.244533567541907
100.0	960.0	2.2488274669158472
100.0	970.0	2.244019077282198
100.0	980.0	2.2371491576809857
100.0	990.0	2.232338891829062
100.0	1000.0	2.2327930667682536
100.0	1010.0	2.2252766795893373
100.0	1020.0	2.213698708241576
100.0	1030.0	2.2103045192893442
100.0	1040.0	2.20552673652617
100.0	1050.0	2.1860811926137322
100.0	1060.0	2.180312980410971
100.0	1070.0	2.1850553673660538
100.0	1080.0	2.1983052723533207
100.0	1090.0	2.1962328730632894
100.0	1100.0	2.1964561328428136
100.0	1110.0	2.202786786151994
100.0	1120.0	2.215298024023451
100.0	1130.0	2.2223136446824694
100.0	1140.0	2.2200860576703088
100.0	1150.0	2.2215083061044516
100.0	1160.0	2.2198309645849768
100.0	1170.0	2.221152904924039
100.0	1180.0	2.233056011542558
100.0	1190.0	2.2238793482632975
100.0	1200.0	2.208088615887956
100.0	1210.0	2.204480458444609
100.0	1220.0	2.189393784973418
100.0	1230.0	2.201921949047063
100.0	1240.0	2.209019001818217
100.0	1250.0	2.2049731969321256
100.0	1260.0	2.1848318826976802
100.0	1270.0	2.181783795180467
100.0	1280.0	2.1746156079873313
100.0	1290.0	2.198166584632505
100.0	1300.0	2.182298615258142
100.0	1310.0	2.19069902918256
100.0	1320.0	2.1882967254464902
100.0	1330.0	2.167243473500619
100.0	1340.0	2.1773910295903756
100.0	1350.0	2.159513320901206
100.0	1360.0	2.175979582780757
100.0	1370.0	2.1667855432675425
100.0	1380.0	2.1591542633523018
100.0	1390.0	2.1452190884036733
100.0	1400.0	2.1317232487510074
100.0	1410.0	2.123711075557134
100.0	1420.0	2.108750861613756
100.0	1430.0	2.141147367076274
100.0	1440.0	2.1221909004036035
100.0	1450.0	2.1130846932936778
100.0	1460.0	2.1036857522282615
100.0	1470.0	2.1017777063739187
100.0	1480.0	2.092312740698757
100.0	1490.0	2.0926518197442427
100.0	1500.0	2.0831468712899515
100.0	1510.0	2.0879828444896367
100.0	1520.0	2.0808447759695303
100.0	1530.0	2.03514158528777
100.0	1540.0	2.03514158528777
100.0	1550.0	2.03514158528777
100.0	1560.0	2.03514158528777
100.0	1570.0	2.03514158528777
100.0	1580.0	2.03514158528777
100.0	1590.0	2.03514158528777
100.0	1600.0	2.03514158528777
100.0	1610.0	2.03514158528777
100.0	1620.0	2.03514158528777
100.0	1630.0	2.03514158528777
100.0	1640.0	2.03514158528777
100.0	1650.0	2.03514158528777
100.0	1660.0	2.03514158528777
100.0	1670.0	2.03514158528777
100.0	1680.0	2.03514158528777
100.0	1690.0	2.03514158528777
100.0	1700.0	2.03514158528777
100.0	1710.0	2.03514158528777
100.0	1720.0	2.03514158528777
100.0	1730.0	2.03514158528777
100.0	1740.0	2.03514158528777
100.0	1750.0	2.03514158528777
100.0	1760.0	2.03514158528777
100.0	1770.0	2.03514158528777
100.0	1780.0	2.03514158528777
100.0	1790.0	2.03514158528777
100.0	1800.0	2.03514158528777
100.0	1810.0	2.03514158528777
100.0	1820.0	2.03514158528777
100.0	1830.0	2.03514158528777
100.0	1840.0	2.03514158528777
100.0	1850.0	2.03514158528777
100.0	1860.0	2.03514158528777
110.0	50.0	2.03514158528777
110.0	60.0	2.03514158528777
110.0	70.0	2.03514158528777
110.0	80.0	2.03514158528777
110.0	90.0	2.03514158528777
110.0	100.0	2.03514158528777
110.0	110.0	2.03514158528777
110.0	120.0	2.03514158528777
110.0	130.0	2.03514158528777
110.0	140.0	2.03514158528777
110.0	150.0	2.03514158528777
110.0	160.0	2.03514158528777
110.0	170.0	2.03514158528777
110.0	180.0	2.03514158528777
110.0	190.0	2.03514158528777
110.0	200.0	2.03514158528777
110.0	210.0	2.03514158528777
110.0	220.0	2.03514158528777
110.0	230.0	2.03514158528777
110.0	240.0	2.03514158528777
110.0	250.0	2.03514158528777
110.0	260.0	2.03514158528777
110.0	270.0	2.03514158528777
110.0	280.0	2.03514158528777
110.0	290.0	2.03514158528777
110.0	300.0	2.03514158528777
110.0	310.0	2.03514158528777
110.0	320.0	2.03514158528777
110.0	330.0	2.03514158528777
110.0	340.0	2.03514158528777
110.0	350.0	2.03514158528777
110.0	360.0	2.03514158528777
110.0	370.0	2.03514158528777
110.0	380.0	2.03514158528777
110.0	390.0	2.0995586891319413
110.0	400.0	2.1049719647715603
110.0	410.0	2.100883323100131
110.0	420.0	2.111434796543671
110.0	430.0	2.1096813569626205
110.0	440.0	2.1205723035969393
110.0	450.0	2.1195268467868567
110.0	460.0	2.1309632236178833
110.0	470.0	2.1309927596955442
110.0	480.0	2.1442456359721316
110.0	490.0	2.115830009095835
110.0	500.0	2.121619989249827
110.0	510.0	2.124662439044108
110.0	520.0	2.126889980960136
110.0	530.0	2.131143351306305
110.0	540.0	2.133659138547827
110.0	550.0	2.1386642064763204
110.0	560.0	2.146864928910219
110.0	570.0	2.154147940512117
110.0	580.0	2.156667439210782
110.0	590.0	2.1618338967665522
110.0	600.0	2.165143947018689
110.0	610.0	2.172513531639857
110.0	620.0	2.1825086877345425
110.0	630.0	2.1918771481171357
110.0	640.0	2.1779231146535842
110.0	650.0	2.1427054509383927
110.0	660.0	2.203149735990269
110.0	670.0	2.25439479964786
110.0	680.0	2.2770933650430236
110.0	690.0	2.2867970425617483
110.0	700.0	2.272930350211605
110.0	710.0	2.2887046551853105
110.0	720.0	2.267677646125749
110.0	730.0	2.2750411107095947
110.0	740.0	2.2924432910326447
110.0	750.0	2.2928310649688495
110.0	760.0	2.2783229593621375
110.0	770.0	2.2530057443091906
110.0	780.0	2.237076127252259
110.0	790.0	2.2367871507440453
110.0	800.0	2.24343977167489
110.0	810.0	2.2490506238440746
110.0	820.0	2.242143350892024
110.0	830.0	2.2350881819753745
110.0	840.0	2.2362880619832466
110.0	850.0	2.2363726170299385
110.0	860.0	2.2388582447789447
110.0	870.0	2.2429095053865793
110.0	880.0	2.254703432206164
110.0	890.0	2.2573343817480676
110.0	900.0	2.2507748215256784
110.0	910.0	2.2518859892673597
110.0	920.0	2.2397402305932026
110.0	930.0	2.234351692275268
110.0	940.0	2.2324325515853087
110.0	950.0	2.241159866834338
110.0	960.0	2.236030785816808
110.0	970.0	2.21726059878834
110.0	980.0	2.216150782341299
110.0	990.0	2.2153169234940195
110.0	1000.0	2.2080096547132344
110.0	1010.0	2.207211573179193
110.0	1020.0	2.1999501487017854
110.0	1030.0	2.2137989142725063
110.0	1040.0	2.208460010404885
110.0	1050.0	2.191440052829776
110.0	1060.0	2.183705370111544
110.0	1070.0	2.1785709964316027
110.0	1080.0	2.194356964890347
110.0	1090.0	2.2000825717210346
110.0	1100.0	2.1812371626496567
110.0	1110.0	2.192405590300179
110.0	1120.0	2.200498958821377
110.0	1130.0	2.2141928767420875
110.0	1140.0	2.218095354405479
110.0	1150.0	2.2177776382503667
110.0	1160.0	2.22037727379462
110.0	1170.0	2.220311051921741
110.0	1180.0	2.2394267620255928
110.0	1190.0	2.227895461445352
110.0	1200.0	2.2304524783975004
110.0	1210.0	2.22043339363279
110.0	1220.0	2.1916146073391465
110.0	1230.0	2.1984410382143524
110.0	1240.0	2.210315356902716
110.0	1250.0	2.210589953981428
110.0	1260.0	2.2028353230161866
110.0	1270.0	2.1925005301641733
110.0	1280.0	2.1786252319566173
110.0	1290.0	2.1766199428485735
110.0	1300.0	2.175515374333728
110.0	1310.0	2.209537883417334
110.0	1320.0	2.2229171924223423
110.0	1330.0	2.183625467394933
110.0	1340.0	2.1776813936510195
110.0	1350.0	2.148157861030032
110.0	1360.0	2.19283162039688
110.0	1370.0	2.174367059892135
110.0	1380.0	2.1736338235083204
110.0	1390.0	2.158827055875746
110.0	1400.0	2.1441614164269733
110.0	1410.0	2.1266927066952546
110.0	1420.0	2.1105547499356674
110.0	1430.0	2.142182595254986
110.0	1440.0	2.1235517782159676
110.0	1450.0	2.114139223467607
110.0	1460.0	2.1052204830762937
110.0	1470.0	2.1031524889813134
110.0	1480.0	2.0937822987852184
110.0	1490.0	2.0940518947480156
110.0	1500.0	2.084147154646726
110.0	1510.0	2.08843336089304
110.0	1520.0	2.080904013701471
110.0	1530.0	2.03514158528777
110.0	1540.0	2.03514158528777
110.0	1550.0	2.03514158528777
110.0	1560.0	2.03514158528777
110.0	1570.0	2.03514158528777
110.0	1580.0	2.03514158528777
110.0	1590.0	2.03514158528777
110.0	1600.0	2.03514158528777
110.0	1610.0	2.03514158528777
110.0	1620.0	2.03514158528777
110.0	1630.0	2.03514158528777
110.0	1640.0	2.03514158528777
110.0	1650.0	2.03514158528777
110.0	1660.0	2.03514158528777
110.0	1670.0	2.03514158528777
110.0	1680.0	2.03514158528777
110.0	1690.0	2.03514158528777
110.0	1700.0	2.03514158528777
110.0	1710.0	2.03514158528777
110.0	1720.0	2.03514158528777
110.0	1730.0	2.03514158528777
110.0	1740.0	2.03514158528777
110.0	1750.0	2.03514158528777
110.0	1760.0	2.03514158528777
110.0	1770.0	2.03514158528777
110.0	1780.0	2.03514158528777
110.0	1790.0	2.03514158528777
110.0	1800.0	2.03514158528777
110.0	1810.0	2.03514158528777
110.0	1820.0	2.03514158528777
110.0	1830.0	2.03514158528777
110.0	1840.0	2.03514158528777
110.0	1850.0	2.03514158528777
110.0	1860.0	2.03514158528777
120.0	50.0	2.03514158528777
120.0	60.0	2.03514158528777
120.0	70.0	2.03514158528777
120.0	80.0	2.03514158528777
120.0	90.0	2.03514158528777
120.0	100.0	2.03514158528777
120.0	110.0	2.03514158528777
120.0	120.0	2.03514158528777
120.0	130.0	2.03514158528777
120.0	140.0	2.03514158528777
120.0	150.0	2.03514158528777
120.0	160.0	2.03514158528777
120.0	170.0	2.03514158528777
120.0	180.0	2.03514158528777
120.0	190.0	2.03514158528777
120.0	200.0	2.03514158528777
120.0	210.0	2.03514158528777
120.0	220.0	2.03514158528777
120.0	230.0	2.03514158528777
120.0	240.0	2.03514158528777
120.0	250.0	2.03514158528777
120.0	260.0	2.03514158528777
120.0	270.0	2.03514158528777
120.0	280.0	2.03514158528777
120.0	290.0	2.03514158528777
120.0	300.0	2.03514158528777
120.0	310.0	2.03514158528777
120.0	320.0	2.03514158528777
120.0	330.0	2.03514158528777
120.0	340.0	2.03514158528777
120.0	350.0	2.03514158528777
120.0	360.0	2.03514158528777
120.0	370.0	2.03514158528777
120.0	380.0	2.03514158528777
120.0	390.0	2.100046977643056
120.0	400.0	2.1058239106198564
120.0	410.0	2.102510421956583
120.0	420.0	2.113089094877331
120.0	430.0	2.1110992291358297
120.0	440.0	2.1216820363016335
120.0	450.0	2.1212633077001932
120.0	460.0	2.132417588687176
120.0	470.0	2.1333634340647385
120.0	480.0	2.1470554655258884
120.0	490.0	2.1198443431723173
120.0	500.0	2.1252941003561725
120.0	510.0	2.127941267763042
120.0	520.0	2.130026638609799
120.0	530.0	2.134326458137222
120.0	540.0	2.1370992393252344
120.0	550.0	2.1425293568241144
120.0	560.0	2.1507340923199982
120.0	570.0	2.15738838991851
120.0	580.0	2.1598589021373558
120.0	590.0	2.164663045723294
120.0	600.0	2.167854538920179
120.0	610.0	2.175353819915501
120.0	620.0	2.1857041980707304
120.0	630.0	2.14748243235388
120.0	640.0	2.150430538186273
120.0	650.0	2.206673883462975
120.0	660.0	2.2599168447790206
120.0	670.0	2.273618155662778
120.0	680.0	2.2690851932476064
120.0	690.0	2.277752404710724
120.0	700.0	2.262672238339881
120.0	710.0	2.268261346826053
120.0	720.0	2.277508027539226
120.0	730.0	2.286919897397334
120.0	740.0	2.2833918423036894
120.0	750.0	2.251194781565199
120.0	760.0	2.2497162366460284
120.0	770.0	2.2415303980104064
120.0	780.0	2.234633625904288
120.0	790.0	2.2347088411762246
120.0	800.0	2.2306317636666066
120.0	810.0	2.2400721646125175
120.0	820.0	2.2407522489777607
120.0	830.0	2.2418880432822226
120.0	840.0	2.2413469085364044
120.0	850.0	2.2347654438378806
120.0	860.0	2.232228356692616
120.0	870.0	2.2350939073456044
120.0	880.0	2.2504322404371164
120.0	890.0	2.25302090753788
120.0	900.0	2.2376353278015704
120.0	910.0	2.235250659947187
120.0	920.0	2.2212320258248126
120.0	930.0	2.221989337954455
120.0	940.0	2.2267851911742556
120.0	950.0	2.233453908519533
120.0	960.0	2.244521532663713
120.0	970.0	2.2285121797649445
120.0	980.0	2.219594613288292
120.0	990.0	2.2162641607084392
120.0	1000.0	2.2132914948704685
120.0	1010.0	2.2123327464190505
120.0	1020.0	2.205664483385664
120.0	1030.0	2.2131647895093276
120.0	1040.0	2.2025654259971104
120.0	1050.0	2.178037090921196
120.0	1060.0	2.1655017370685385
120.0	1070.0	2.16870325683694
120.0	1080.0	2.1787258173657986
120.0	1090.0	2.1861374550396038
120.0	1100.0	2.1723017628170354
120.0	1110.0	2.1700030473586356
120.0	1120.0	2.17152442309394
120.0	1130.0	2.1894735145441717
120.0	1140.0	2.2035576870166778
120.0	1150.0	2.194158705252195
120.0	1160.0	2.1906028175038665
120.0	1170.0	2.19904763851174
120.0	1180.0	2.2173423960282017
120.0	1190.0	2.220524104716329
120.0	1200.0	2.2152278792121294
120.0	1210.0	2.2149317290282724
120.0	1220.0	2.194890590347548
120.0	1230.0	2.1980008494233383
120.0	1240.0	2.2069881939006075
120.0	1250.0	2.2026939326423576
120.0	1260.0	2.1976235961438535
120.0	1270.0	2.1909654524810436
120.0	1280.0	2.169803614487334
120.0	1290.0	2.158918090562114
120.0	1300.0	2.1625537103674906
120.0	1310.0	2.1687364806670533
120.0	1320.0	2.1928352237260045
120.0	1330.0	2.197973781926249
120.0	1340.0	2.1692832453026503
120.0	1350.0	2.1541705504917004
120.0	1360.0	2.1375251093626417
120.0	1370.0	2.1526544828704544
120.0	1380.0	2.163157946991729
120.0	1390.0	2.1571086920038107
120.0	1400.0	2.1423127051816495
120.0	1410.0	2.1273711171907945
120.0	1420.0	2.1106789694291352
120.0	1430.0	2.142582512840922
120.0	1440.0	2.1245270942186756
120.0	1450.0	2.1151788850503555
120.0	1460.0	2.1062234378232327
120.0	1470.0	2.1040653733521766
120.0	1480.0	2.094110029294728
120.0	1490.0	2.094687390024307
120.0	1500.0	2.0846764618039586
120.0	1510.0	2.089120462834423
120.0	1520.0	2.0810512575861457
120.0	1530.0	2.03514158528777
120.0	1540.0	2.03514158528777
120.0	1550.0	2.03514158528777
120.0	1560.0	2.03514158528777
120.0	1570.0	2.03514158528777
120.0	1580.0	2.03514158528777
120.0	1590.0	2.03514158528777
120.0	1600.0	2.03514158528777
120.0	1610.0	2.03514158528777
120.0	1620.0	2.03514158528777
120.0	1630.0	2.03514158528777
120.0	1640.0	2.03514158528777
120.0	1650.0	2.03514158528777
120.0	1660.0	2.03514158528777
120.0	1670.0	2.03514158528777
120.0	1680.0	2.03514158528777
120.0	1690.0	2.03514158528777
120.0	1700.0	2.03514158528777
120.0	1710.0	2.03514158528777
120.0	1720.0	2.03514158528777
120.0	1730.0	2.03514158528777
120.0	1740.0	2.03514158528777
120.0	1750.0	2.03514158528777
120.0	1760.0	2.03514158528777
120.0	1770.0	2.03514158528777
120.0	1780.0	2.03514158528777
120.0	1790.0	2.03514158528777
120.0	1800.0	2.03514158528777
120.0	1810.0	2.03514158528777
120.0	1820.0	2.03514158528777
120.0	1830.0	2.03514158528777
120.0	1840.0	2.03514158528777
120.0	1850.0	2.03514158528777
120.0	1860.0	2.03514158528777
130.0	50.0	2.03514158528777
130.0	60.0	2.03514158528777
130.0	70.0	2.03514158528777
130.0	80.0	2.03514158528777
130.0	90.0	2.03514158528777
130.0	100.0	2.03514158528777
130.0	110.0	2.03514158528777
130.0	120.0	2.03514158528777
130.0	130.0	2.03514158528777
130.0	140.0	2.03514158528777
130.0	150.0	2.03514158528777
130.0	160.0	2.03514158528777
130.0	170.0	2.03514158528777
130.0	180.0	2.03514158528777
130.0	190.0	2.03514158528777
130.0	200.0	2.03514158528777
130.0	210.0	2.03514158528777
130.0	220.0	2.03514158528777
130.0	230.0	2.03514158528777
130.0	240.0	2.03514158528777
130.0	250.0	2.03514158528777
130.0	260.0	2.03514158528777
130.0	270.0	2.03514158528777
130.0	280.0	2.03514158528777
130.0	290.0	2.03514158528777
130.0	300.0	2.03514158528777
130.0	310.0	2.03514158528777
130.0	320.0	2.03514158528777
130.0	330.0	2.03514158528777
130.0	340.0	2.03514158528777
130.0	350.0	2.03514158528777
130.0	360.0	2.03514158528777
130.0	370.0	2.03514158528777
130.0	380.0	2.03514158528777
130.0	390.0	2.100319817167996
130.0	400.0	2.1070280521690834
130.0	410.0	2.104128703975383
130.0	420.0	2.11528232128334
130.0	430.0	2.1131992229465846
130.0	440.0	2.123864618207513
130.0	450.0	2.123469652671136
130.0	460.0	2.1348795572034245
130.0	470.0	2.135646011468994
130.0	480.0	2.1489244921395336
130.0	490.0	2.1209823560908734
130.0	500.0	2.1247180294351926
130.0	510.0	2.1269110760050114
130.0	520.0	2.128487319275664
130.0	530.0	2.1340935727453525
130.0	540.0	2.1366966594739623
130.0	550.0	2.1420641447616915
130.0	560.0	2.1496053913042954
130.0	570.0	2.1565364587109324
130.0	580.0	2.159293723005973
130.0	590.0	2.165497029475755
130.0	600.0	2.171833515465063
130.0	610.0	2.1773754637102845
130.0	620.0	2.1194398870593623
130.0	630.0	2.160005094415904
130.0	640.0	2.2172725231672534
130.0	650.0	2.261369277749476
130.0	660.0	2.283404944726728
130.0	670.0	2.2556002800069868
130.0	680.0	2.2824121896913043
130.0	690.0	2.2633733835536183
130.0	700.0	2.2682140522847463
130.0	710.0	2.2937679706164453
130.0	720.0	2.295973301460817
130.0	730.0	2.290100001598674
130.0	740.0	2.2612674887176873
130.0	750.0	2.2520388856447635
130.0	760.0	2.257110165493181
130.0	770.0	2.254773177787601
130.0	780.0	2.2414174328772494
130.0	790.0	2.2338913004635432
130.0	800.0	2.235830060453089
130.0	810.0	2.2457507305294993
130.0	820.0	2.240297598760228
130.0	830.0	2.2400775058044253
130.0	840.0	2.232147754951792
130.0	850.0	2.232918701153101
130.0	860.0	2.231940567718299
130.0	870.0	2.2403819419447046
130.0	880.0	2.2566874739136775
130.0	890.0	2.255170555843447
130.0	900.0	2.247121515220901
130.0	910.0	2.2347548504447663
130.0	920.0	2.2234332501161673
130.0	930.0	2.2296446515179422
130.0	940.0	2.236548546940857
130.0	950.0	2.24409734847698
130.0	960.0	2.2466128852007285
130.0	970.0	2.2268456778195755
130.0	980.0	2.2174923945318215
130.0	990.0	2.215785819896508
130.0	1000.0	2.2161797149522107
130.0	1010.0	2.22239372058162
130.0	1020.0	2.21380854393751
130.0	1030.0	2.2217018283811916
130.0	1040.0	2.2100444843285736
130.0	1050.0	2.1821356715860696
130.0	1060.0	2.180763251099152
130.0	1070.0	2.1832228500488915
130.0	1080.0	2.18576118439495
130.0	1090.0	2.1849881727326754
130.0	1100.0	2.1742945687772273
130.0	1110.0	2.178364216363237
130.0	1120.0	2.1832122769750613
130.0	1130.0	2.1883981124993905
130.0	1140.0	2.1905671049926063
130.0	1150.0	2.20467552903043
130.0	1160.0	2.2056324475834086
130.0	1170.0	2.2129009257368937
130.0	1180.0	2.2272136973455265
130.0	1190.0	2.216711482463491
130.0	1200.0	2.2230327319035736
130.0	1210.0	2.2306419444397183
130.0	1220.0	2.2120917656960017
130.0	1230.0	2.2176378034418143
130.0	1240.0	2.221077496707283
130.0	1250.0	2.2189052723354754
130.0	1260.0	2.2085425754660015
130.0	1270.0	2.1952436590992996
130.0	1280.0	2.184140128913573
130.0	1290.0	2.1685490305316755
130.0	1300.0	2.1744144382344577
130.0	1310.0	2.166795941237914
130.0	1320.0	2.190134559815478
130.0	1330.0	2.164694911726158
130.0	1340.0	2.1815346146466017
130.0	1350.0	2.1737288179210754
130.0	1360.0	2.1549758114022044
130.0	1370.0	2.14453931915884
130.0	1380.0	2.1433689073509896
130.0	1390.0	2.147761200756078
130.0	1400.0	2.143840110748975
130.0	1410.0	2.1239246672321994
130.0	1420.0	2.1108654999820593
130.0	1430.0	2.1432671971924564
130.0	1440.0	2.125405013986907
130.0	1450.0	2.115605195880784
130.0	1460.0	2.1059948099704826
130.0	1470.0	2.1040418880182314
130.0	1480.0	2.094710544165105
130.0	1490.0	2.0949715140560836
130.0	1500.0	2.0851158969113888
130.0	1510.0	2.0891007646519846
130.0	1520.0	2.080773293606304
130.0	1530.0	2.03514158528777
130.0	1540.0	2.03514158528777
130.0	1550.0	2.03514158528777
130.0	1560.0	2.03514158528777
130.0	1570.0	2.03514158528777
130.0	1580.0	2.03514158528777
130.0	1590.0	2.03514158528777
130.0	1600.0	2.03514158528777
130.0	1610.0	2.03514158528777
130.0	1620.0	2.03514158528777
130.0	1630.0	2.03514158528777
130.0	1640.0	2.03514158528777
130.0	1650.0	2.03514158528777
130.0	1660.0	2.03514158528777
130.0	1670.0	2.03514158528777
130.0	1680.0	2.03514158528777
130.0	1690.0	2.03514158528777
130.0	1700.0	2.03514158528777
130.0	1710.0	2.03514158528777
130.0	1720.0	2.03514158528777
130.0	1730.0	2.03514158528777
130.0	1740.0	2.03514158528777
130.0	1750.0	2.03514158528777
130.0	1760.0	2.03514158528777
130.0	1770.0	2.03514158528777
130.0	1780.0	2.03514158528777
130.0	1790.0	2.03514158528777
130.0	1800.0	2.03514158528777
130.0	1810.0	2.03514158528777
130.0	1820.0	2.03514158528777
130.0	1830.0	2.03514158528777
130.0	1840.0	2.03514158528777
130.0	1850.0	2.03514158528777
130.0	1860.0	2.03514158528777
140.0	50.0	2.03514158528777
140.0	60.0	2.03514158528777
140.0	70.0	2.03514158528777
140.0	80.0	2.03514158528777
140.0	90.0	2.03514158528777
140.0	100.0	2.03514158528777
140.0	110.0	2.03514158528777
140.0	120.0	2.03514158528777
140.0	130.0	2.03514158528777
140.0	140.0	2.03514158528777
140.0	150.0	2.03514158528777
140.0	160.0	2.03514158528777
140.0	170.0	2.03514158528777
140.0	180.0	2.03514158528777
140.0	190.0	2.03514158528777
140.0	200.0	2.03514158528777
140.0	210.0	2.03514158528777
140.0	220.0	2.03514158528777
140.0	230.0	2.03514158528777
140.0	240.0	2.03514158528777
140.0	250.0	2.03514158528777
140.0	260.0	2.03514158528777
140.0	270.0	2.03514158528777
140.0	280.0	2.03514158528777
140.0	290.0	2.03514158528777
140.0	300.0	2.03514158528777
140.0	310.0	2.03514158528777
140.0	320.0	2.03514158528777
140.0	330.0	2.03514158528777
140.0	340.0	2.03514158528777
140.0	350.0	2.03514158528777
140.0	360.0	2.03514158528777
140.0	370.0	2.03514158528777
140.0	380.0	2.03514158528777
140.0	390.0	2.1007130792355904
140.0	400.0	2.107358639520808
140.0	410.0	2.104742437002116
140.0	420.0	2.115924816882499
140.0	430.0	2.114527951458186
140.0	440.0	2.1251463656288796
140.0	450.0	2.1233231725734183
140.0	460.0	2.134093568624934
140.0	470.0	2.1342369041766083
140.0	480.0	2.146682884242433
140.0	490.0	2.118017290080961
140.0	500.0	2.12142589144449
140.0	510.0	2.124759267710266
140.0	520.0	2.1263826610223933
140.0	530.0	2.1313969205722127
140.0	540.0	2.134508206889346
140.0	550.0	2.141577932101614
140.0	560.0	2.150512047490519
140.0	570.0	2.1573058322933445
140.0	580.0	2.161808024014183
140.0	590.0	2.1674652313704774
140.0	600.0	2.1724331676886077
140.0	610.0	2.1072881685406166
140.0	620.0	2.174486615910215
140.0	630.0	2.225811229418612
140.0	640.0	2.2594623892239842
140.0	650.0	2.276567257423254
140.0	660.0	2.2573717040366157
140.0	670.0	2.2624555033690714
140.0	680.0	2.2641266130610247
140.0	690.0	2.284916067951043
140.0	700.0	2.300523966450786
140.0	710.0	2.3116770592635523
140.0	720.0	2.286898511859503
140.0	730.0	2.2751110394977223
140.0	740.0	2.2722893075088235
140.0	750.0	2.2704518651902994
140.0	760.0	2.2752954074671115
140.0	770.0	2.2621380021783546
140.0	780.0	2.243276994168281
140.0	790.0	2.2343011032514903
140.0	800.0	2.2356165646915858
140.0	810.0	2.2403171416490055
140.0	820.0	2.231209805770484
140.0	830.0	2.2364547810391526
140.0	840.0	2.2220668337226144
140.0	850.0	2.2151033339160766
140.0	860.0	2.210311212793166
140.0	870.0	2.22981535890166
140.0	880.0	2.2480079326915616
140.0	890.0	2.2447453036545615
140.0	900.0	2.2309070179561967
140.0	910.0	2.2277840136445173
140.0	920.0	2.2235943250351236
140.0	930.0	2.2251071153471216
140.0	940.0	2.235291424072595
140.0	950.0	2.248937281169565
140.0	960.0	2.254145375244633
140.0	970.0	2.234347711699496
140.0	980.0	2.2177142013862863
140.0	990.0	2.2190536397692457
140.0	1000.0	2.2192071261456636
140.0	1010.0	2.2153797673643285
140.0	1020.0	2.2053304681992185
140.0	1030.0	2.208096252665393
140.0	1040.0	2.1918421364647895
140.0	1050.0	2.1657911122210227
140.0	1060.0	2.161849981257859
140.0	1070.0	2.1620628230148977
140.0	1080.0	2.169185812365753
140.0	1090.0	2.1753860721416474
140.0	1100.0	2.1774020807015804
140.0	1110.0	2.1811049610451594
140.0	1120.0	2.1910573631799135
140.0	1130.0	2.1970742874145364
140.0	1140.0	2.198971114660777
140.0	1150.0	2.191860164493739
140.0	1160.0	2.200476360756279
140.0	1170.0	2.21696424470924
140.0	1180.0	2.2294530925004477
140.0	1190.0	2.2224719342207706
140.0	1200.0	2.2087017715512056
140.0	1210.0	2.2174597610997484
140.0	1220.0	2.218021850238455
140.0	1230.0	2.2182350108733506
140.0	1240.0	2.224796266878955
140.0	1250.0	2.222697029783956
140.0	1260.0	2.2086575666544777
140.0	1270.0	2.2058725669796484
140.0	1280.0	2.1937895186168057
140.0	1290.0	2.1887813784169428
140.0	1300.0	2.1668680094366772
140.0	1310.0	2.163406952569023
140.0	1320.0	2.1694160791262487
140.0	1330.0	2.1541757890930353
140.0	1340.0	2.172007950534403
140.0	1350.0	2.1791088254554545
140.0	1360.0	2.148999856449078
140.0	1370.0	2.135086911139207
140.0	1380.0	2.117294663579629
140.0	1390.0	2.1280483573208078
140.0	1400.0	2.1450652954389673
140.0	1410.0	2.129641989172414
140.0	1420.0	2.1155507899832595
140.0	1430.0	2.1463549867406573
140.0	1440.0	2.128892139051721
140.0	1450.0	2.1187477509275103
140.0	1460.0	2.1084021271961078
140.0	1470.0	2.105195142305465
140.0	1480.0	2.0951454255937607
140.0	1490.0	2.0950694598812905
140.0	1500.0	2.0851082973058404
140.0	1510.0	2.088748243191985
140.0	1520.0	2.0803661407611798
140.0	1530.0	2.03514158528777
140.0	1540.0	2.03514158528777
140.0	1550.0	2.03514158528777
140.0	1560.0	2.03514158528777
140.0	1570.0	2.03514158528777
140.0	1580.0	2.03514158528777
140.0	1590.0	2.03514158528777
140.0	1600.0	2.03514158528777
140.0	1610.0	2.03514158528777
140.0	1620.0	2.03514158528777
140.0	1630.0	2.03514158528777
140.0	1640.0	2.03514158528777
140.0	1650.0	2.03514158528777
140.0	1660.0	2.03514158528777
140.0	1670.0	2.03514158528777
140.0	1680.0	2.03514158528777
140.0	1690.0	2.03514158528777
140.0	1700.0	2.03514158528777
140.0	1710.0	2.03514158528777
140.0	1720.0	2.03514158528777
140.0	1730.0	2.03514158528777
140.0	1740.0	2.03514158528777
140.0	1750.0	2.03514158528777
140.0	1760.0	2.03514158528777
140.0	1770.0	2.03514158528777
140.0	1780.0	2.03514158528777
140.0	1790.0	2.03514158528777
140.0	1800.0	2.03514158528777
140.0	1810.0	2.03514158528777
140.0	1820.0	2.03514158528777
140.0	1830.0	2.03514158528777
140.0	1840.0	2.03514158528777
140.0	1850.0	2.03514158528777
140.0	1860.0	2.03514158528777
150.0	50.0	2.03514158528777
150.0	60.0	2.03514158528777
150.0	70.0	2.03514158528777
150.0	80.0	2.03514158528777
150.0	90.0	2.03514158528777
150.0	100.0	2.03514158528777
150.0	110.0	2.03514158528777
150.0	120.0	2.03514158528777
150.0	130.0	2.03514158528777
150.0	140.0	2.03514158528777
150.0	150.0	2.03514158528777
150.0	160.0	2.03514158528777
150.0	170.0	2.03514158528777
150.0	180.0	2.03514158528777
150.0	190.0	2.03514158528777
150.0	200.0	2.03514158528777
150.0	210.0	2.03514158528777
150.0	220.0	2.03514158528777
150.0	230.0	2.03514158528777
150.0	240.0	2.03514158528777
150.0	250.0	2.03514158528777
150.0	260.0	2.03514158528777
150.0	270.0	2.03514158528777
150.0	280.0	2.03514158528777
150.0	290.0	2.03514158528777
150.0	300.0	2.03514158528777
150.0	310.0	2.03514158528777
150.0	320.0	2.03514158528777
150.0	330.0	2.03514158528777
150.0	340.0	2.03514158528777
150.0	350.0	2.03514158528777
150.0	360.0	2.03514158528777
150.0	370.0	2.03514158528777
150.0	380.0	2.03514158528777
150.0	390.0	2.1010997143083885
150.0	400.0	2.1073207599460937
150.0	410.0	2.1043476622710466
150.0	420.0	2.115339052307565
150.0	430.0	2.1130632594227454
150.0	440.0	2.123829293325195
150.0	450.0	2.122691650749753
150.0	460.0	2.1334561017754714
150.0	470.0	2.1337962933481114
150.0	480.0	2.1467239997264804
150.0	490.0	2.117738590225292
150.0	500.0	2.120963511027282
150.0	510.0	2.124649442815047
150.0	520.0	2.126424373041533
150.0	530.0	2.1337869390134707
150.0	540.0	2.1368332128437055
150.0	550.0	2.143462272451289
150.0	560.0	2.1520405631218713
150.0	570.0	2.1587401026327258
150.0	580.0	2.1628334041280435
150.0	590.0	2.1699271557399276
150.0	600.0	2.101082338941275
150.0	610.0	2.1720128246673065
150.0	620.0	2.2332302373589417
150.0	630.0	2.2603412834690984
150.0	640.0	2.2810973959725787
150.0	650.0	2.255182222010705
150.0	660.0	2.2636896560802855
150.0	670.0	2.265761652016772
150.0	680.0	2.2900352208558
150.0	690.0	2.301111238379364
150.0	700.0	2.3190413776868604
150.0	710.0	2.3010885196784003
150.0	720.0	2.2853897915767933
150.0	730.0	2.2800986601808324
150.0	740.0	2.282376523253216
150.0	750.0	2.269977133805395
150.0	760.0	2.2667491869917873
150.0	770.0	2.2588564654897425
150.0	780.0	2.2434990043566905
150.0	790.0	2.2273360227078616
150.0	800.0	2.2340776678098675
150.0	810.0	2.235730638165011
150.0	820.0	2.2376885261419126
150.0	830.0	2.2359776906697526
150.0	840.0	2.2194852044373516
150.0	850.0	2.2271158590478093
150.0	860.0	2.2177509858871187
150.0	870.0	2.234874425875944
150.0	880.0	2.2556626433688542
150.0	890.0	2.257542681989757
150.0	900.0	2.2447338369627117
150.0	910.0	2.224147992544255
150.0	920.0	2.2312928082964256
150.0	930.0	2.2272830428550283
150.0	940.0	2.2319393850114033
150.0	950.0	2.2585001966735327
150.0	960.0	2.2513899815105893
150.0	970.0	2.2429470719317344
150.0	980.0	2.2242721532161758
150.0	990.0	2.211466329595977
150.0	1000.0	2.2135862710571703
150.0	1010.0	2.2183802906480983
150.0	1020.0	2.2025307976759305
150.0	1030.0	2.208109410381686
150.0	1040.0	2.1797352411345137
150.0	1050.0	2.1582946313555587
150.0	1060.0	2.1501132261034783
150.0	1070.0	2.1559555820026755
150.0	1080.0	2.1556274116661807
150.0	1090.0	2.1755717448163385
150.0	1100.0	2.181826939560381
150.0	1110.0	2.192905635777874
150.0	1120.0	2.189035537235784
150.0	1130.0	2.2077622590053356
150.0	1140.0	2.201125149510684
150.0	1150.0	2.190170483446452
150.0	1160.0	2.192623864418109
150.0	1170.0	2.2093696349922127
150.0	1180.0	2.2196513391359654
150.0	1190.0	2.2156505070484407
150.0	1200.0	2.204311949492718
150.0	1210.0	2.212072721246565
150.0	1220.0	2.200711500170681
150.0	1230.0	2.2167303848821645
150.0	1240.0	2.225751705509246
150.0	1250.0	2.214022400177898
150.0	1260.0	2.2068309162592064
150.0	1270.0	2.215418554342157
150.0	1280.0	2.1988893780054344
150.0	1290.0	2.198292833568892
150.0	1300.0	2.1741711863385267
150.0	1310.0	2.1638171126534376
150.0	1320.0	2.1589956654492237
150.0	1330.0	2.1672378631473785
150.0	1340.0	2.1738582680114082
150.0	1350.0	2.158584228114181
150.0	1360.0	2.181888807822778
150.0	1370.0	2.1286182358471257
150.0	1380.0	2.122952071383269
150.0	1390.0	2.119846534995642
150.0	1400.0	2.111614189352767
150.0	1410.0	2.1261654840046473
150.0	1420.0	2.1151961717142456
150.0	1430.0	2.145669720994216
150.0	1440.0	2.1289908745352326
150.0	1450.0	2.1185634430434677
150.0	1460.0	2.107834731871903
150.0	1470.0	2.1046034407855863
150.0	1480.0	2.095263267744306
150.0	1490.0	2.0952713179477156
150.0	1500.0	2.085226419213295
150.0	1510.0	2.088880785123623
150.0	1520.0	2.080405161749533
150.0	1530.0	2.03514158528777
150.0	1540.0	2.03514158528777
150.0	1550.0	2.03514158528777
150.0	1560.0	2.03514158528777
150.0	1570.0	2.03514158528777
150.0	1580.0	2.03514158528777
150.0	1590.0	2.03514158528777
150.0	1600.0	2.03514158528777
150.0	1610.0	2.03514158528777
150.0	1620.0	2.03514158528777
150.0	1630.0	2.03514158528777
150.0	1640.0	2.03514158528777
150.0	1650.0	2.03514158528777
150.0	1660.0	2.03514158528777
150.0	1670.0	2.03514158528777
150.0	1680.0	2.03514158528777
150.0	1690.0	2.03514158528777
150.0	1700.0	2.03514158528777
150.0	1710.0	2.03514158528777
150.0	1720.0	2.03514158528777
150.0	1730.0	2.03514158528777
150.0	1740.0	2.03514158528777
150.0	1750.0	2.03514158528777
150.0	1760.0	2.03514158528777
150.0	1770.0	2.03514158528777
150.0	1780.0	2.03514158528777
150.0	1790.0	2.03514158528777
150.0	1800.0	2.03514158528777
150.0	1810.0	2.03514158528777
150.0	1820.0	2.03514158528777
150.0	1830.0	2.03514158528777
150.0	1840.0	2.03514158528777
[truncated: 15,836 more rows]
