# Supplementary material for: Characterizing Visual Neurosurgical Expertise in Brain MRI Visualization Using Eye-Tracking and 3D Fractal Dimension Analysis
Source: J Eye Mov Res. 2026 Jun 2;19(3):62. doi: 10.3390/jemr19030062 (PMC13301434; doi:10.3390/jemr19030062)
Supplement: Supplementary file 1 [file jemr-19-00062-s001.zip › jemr-4253847-supplementary/Supplementary files/4_3DFDmapsCalculation/3DFD_Stimuli_BRN40/3DFDs_BRAIN_2_PATH_Mes tumour.png_Heatmap_100_10.csv]

50.0	50.0	2.03514158528777
50.0	60.0	2.03514158528777
50.0	70.0	2.03514158528777
50.0	80.0	2.03514158528777
50.0	90.0	2.03514158528777
50.0	100.0	2.03514158528777
50.0	110.0	2.03514158528777
50.0	120.0	2.03514158528777
50.0	130.0	2.03514158528777
50.0	140.0	2.03514158528777
50.0	150.0	2.03514158528777
50.0	160.0	2.03514158528777
50.0	170.0	2.03514158528777
50.0	180.0	2.03514158528777
50.0	190.0	2.03514158528777
50.0	200.0	2.03514158528777
50.0	210.0	2.03514158528777
50.0	220.0	2.03514158528777
50.0	230.0	2.03514158528777
50.0	240.0	2.03514158528777
50.0	250.0	2.03514158528777
50.0	260.0	2.03514158528777
50.0	270.0	2.03514158528777
50.0	280.0	2.03514158528777
50.0	290.0	2.03514158528777
50.0	300.0	2.03514158528777
50.0	310.0	2.03514158528777
50.0	320.0	2.03514158528777
50.0	330.0	2.03514158528777
50.0	340.0	2.03514158528777
50.0	350.0	2.03514158528777
50.0	360.0	2.03514158528777
50.0	370.0	2.03514158528777
50.0	380.0	2.03514158528777
50.0	390.0	2.03514158528777
50.0	400.0	2.03514158528777
50.0	410.0	2.03514158528777
50.0	420.0	2.03514158528777
50.0	430.0	2.03514158528777
50.0	440.0	2.03514158528777
50.0	450.0	2.03514158528777
50.0	460.0	2.03514158528777
50.0	470.0	2.03514158528777
50.0	480.0	2.03514158528777
50.0	490.0	2.03514158528777
50.0	500.0	2.0621910255888842
50.0	510.0	2.0702121278861605
50.0	520.0	2.0780446725433306
50.0	530.0	2.0871354863979836
50.0	540.0	2.0968647979504147
50.0	550.0	2.103814893445503
50.0	560.0	2.110385898951366
50.0	570.0	2.1173721633436564
50.0	580.0	2.1227664062819964
50.0	590.0	2.128168473224367
50.0	600.0	2.1106966715525655
50.0	610.0	2.108183065671449
50.0	620.0	2.105116903946504
50.0	630.0	2.101313364856413
50.0	640.0	2.095672952168237
50.0	650.0	2.091254498544446
50.0	660.0	2.0886256702080046
50.0	670.0	2.088107321196042
50.0	680.0	2.0913322251378297
50.0	690.0	2.09217236431382
50.0	700.0	2.094472122480839
50.0	710.0	2.0990486431939384
50.0	720.0	2.1026077087619566
50.0	730.0	2.111525715959407
50.0	740.0	2.1217560189343634
50.0	750.0	2.1367077242575787
50.0	760.0	2.1452007538599562
50.0	770.0	2.157220914318314
50.0	780.0	2.169739652435389
50.0	790.0	2.176244814047787
50.0	800.0	2.191241338185057
50.0	810.0	2.2033776870904602
50.0	820.0	2.205457162584961
50.0	830.0	2.217383289817878
50.0	840.0	2.2223660058682566
50.0	850.0	2.227365048193549
50.0	860.0	2.2078778517914204
50.0	870.0	2.1783182521750506
50.0	880.0	2.2045778912157434
50.0	890.0	2.2169254760543384
50.0	900.0	2.234381094899924
50.0	910.0	2.2541035615273515
50.0	920.0	2.250191855059968
50.0	930.0	2.2434659773713452
50.0	940.0	2.2475680057081466
50.0	950.0	2.252613401630559
50.0	960.0	2.264101229025016
50.0	970.0	2.254384316152012
50.0	980.0	2.2439313510799073
50.0	990.0	2.2186429252725053
50.0	1000.0	2.232413383304181
50.0	1010.0	2.216632722339438
50.0	1020.0	2.2168836933433154
50.0	1030.0	2.2132014087144456
50.0	1040.0	2.1944880567060854
50.0	1050.0	2.1624008255062406
50.0	1060.0	2.134495381838698
50.0	1070.0	2.1821945107639626
50.0	1080.0	2.2024330935691636
50.0	1090.0	2.187018484897906
50.0	1100.0	2.1775865037994535
50.0	1110.0	2.167183857467538
50.0	1120.0	2.1570637410659685
50.0	1130.0	2.144947204569838
50.0	1140.0	2.1315167793560805
50.0	1150.0	2.1238933429812588
50.0	1160.0	2.1170461618659737
50.0	1170.0	2.1093276764709152
50.0	1180.0	2.106617596925266
50.0	1190.0	2.107890479359612
50.0	1200.0	2.1068133980441806
50.0	1210.0	2.1052382600661743
50.0	1220.0	2.103665162280301
50.0	1230.0	2.106285403203738
50.0	1240.0	2.1064725408820535
50.0	1250.0	2.107717733345835
50.0	1260.0	2.1114485706334922
50.0	1270.0	2.112134179361816
50.0	1280.0	2.1136867697799278
50.0	1290.0	2.113200052611558
50.0	1300.0	2.120714316575128
50.0	1310.0	2.129725027632973
50.0	1320.0	2.140571974140889
50.0	1330.0	2.1577123973179924
50.0	1340.0	2.156142922587525
50.0	1350.0	2.1497941895332633
50.0	1360.0	2.1414999806465436
50.0	1370.0	2.1366703428915343
50.0	1380.0	2.127033988605836
50.0	1390.0	2.1179484007537788
50.0	1400.0	2.103166269534593
50.0	1410.0	2.088145461352323
50.0	1420.0	2.069875312609241
50.0	1430.0	2.03514158528777
50.0	1440.0	2.03514158528777
50.0	1450.0	2.03514158528777
50.0	1460.0	2.03514158528777
50.0	1470.0	2.03514158528777
50.0	1480.0	2.03514158528777
50.0	1490.0	2.03514158528777
50.0	1500.0	2.03514158528777
50.0	1510.0	2.03514158528777
50.0	1520.0	2.03514158528777
50.0	1530.0	2.03514158528777
50.0	1540.0	2.03514158528777
50.0	1550.0	2.03514158528777
50.0	1560.0	2.03514158528777
50.0	1570.0	2.03514158528777
50.0	1580.0	2.03514158528777
50.0	1590.0	2.03514158528777
50.0	1600.0	2.03514158528777
50.0	1610.0	2.03514158528777
50.0	1620.0	2.03514158528777
50.0	1630.0	2.03514158528777
50.0	1640.0	2.03514158528777
50.0	1650.0	2.03514158528777
50.0	1660.0	2.03514158528777
50.0	1670.0	2.03514158528777
50.0	1680.0	2.03514158528777
50.0	1690.0	2.03514158528777
50.0	1700.0	2.03514158528777
50.0	1710.0	2.03514158528777
50.0	1720.0	2.03514158528777
50.0	1730.0	2.03514158528777
50.0	1740.0	2.03514158528777
50.0	1750.0	2.03514158528777
50.0	1760.0	2.03514158528777
50.0	1770.0	2.03514158528777
50.0	1780.0	2.03514158528777
50.0	1790.0	2.03514158528777
50.0	1800.0	2.03514158528777
50.0	1810.0	2.03514158528777
50.0	1820.0	2.03514158528777
50.0	1830.0	2.03514158528777
50.0	1840.0	2.03514158528777
50.0	1850.0	2.03514158528777
50.0	1860.0	2.03514158528777
60.0	50.0	2.03514158528777
60.0	60.0	2.03514158528777
60.0	70.0	2.03514158528777
60.0	80.0	2.03514158528777
60.0	90.0	2.03514158528777
60.0	100.0	2.03514158528777
60.0	110.0	2.03514158528777
60.0	120.0	2.03514158528777
60.0	130.0	2.03514158528777
60.0	140.0	2.03514158528777
60.0	150.0	2.03514158528777
60.0	160.0	2.03514158528777
60.0	170.0	2.03514158528777
60.0	180.0	2.03514158528777
60.0	190.0	2.03514158528777
60.0	200.0	2.03514158528777
60.0	210.0	2.03514158528777
60.0	220.0	2.03514158528777
60.0	230.0	2.03514158528777
60.0	240.0	2.03514158528777
60.0	250.0	2.03514158528777
60.0	260.0	2.03514158528777
60.0	270.0	2.03514158528777
60.0	280.0	2.03514158528777
60.0	290.0	2.03514158528777
60.0	300.0	2.03514158528777
60.0	310.0	2.03514158528777
60.0	320.0	2.03514158528777
60.0	330.0	2.03514158528777
60.0	340.0	2.03514158528777
60.0	350.0	2.03514158528777
60.0	360.0	2.03514158528777
60.0	370.0	2.03514158528777
60.0	380.0	2.03514158528777
60.0	390.0	2.03514158528777
60.0	400.0	2.03514158528777
60.0	410.0	2.03514158528777
60.0	420.0	2.03514158528777
60.0	430.0	2.03514158528777
60.0	440.0	2.03514158528777
60.0	450.0	2.03514158528777
60.0	460.0	2.03514158528777
60.0	470.0	2.03514158528777
60.0	480.0	2.03514158528777
60.0	490.0	2.03514158528777
60.0	500.0	2.0627960086520982
60.0	510.0	2.071255922578249
60.0	520.0	2.0798819798666983
60.0	530.0	2.08960440509295
60.0	540.0	2.100312894622696
60.0	550.0	2.1085660904945795
60.0	560.0	2.1161154607623844
60.0	570.0	2.124039325611784
60.0	580.0	2.1299948639221835
60.0	590.0	2.1359900338431492
60.0	600.0	2.1189829802188793
60.0	610.0	2.1167926286338536
60.0	620.0	2.1151929520677877
60.0	630.0	2.1120287378222535
60.0	640.0	2.1065519519529317
60.0	650.0	2.101847867636259
60.0	660.0	2.0994451848579803
60.0	670.0	2.0992503370954383
60.0	680.0	2.1039723028415867
60.0	690.0	2.10550914219665
60.0	700.0	2.1091169857121455
60.0	710.0	2.1146936737454727
60.0	720.0	2.1210824661006655
60.0	730.0	2.1297274812527407
60.0	740.0	2.1408285612408084
60.0	750.0	2.158516003575044
60.0	760.0	2.1694397063155035
60.0	770.0	2.1832007151800434
60.0	780.0	2.1970176112776576
60.0	790.0	2.2061953062266895
60.0	800.0	2.2206247539948256
60.0	810.0	2.2350728378003604
60.0	820.0	2.235216850799326
60.0	830.0	2.2472436472997073
60.0	840.0	2.2519257361054104
60.0	850.0	2.233345737099644
60.0	860.0	2.215194572698264
60.0	870.0	2.2126468460343314
60.0	880.0	2.2399168516787964
60.0	890.0	2.2354730443001682
60.0	900.0	2.2390337737615154
60.0	910.0	2.2547386959025872
60.0	920.0	2.268321798523389
60.0	930.0	2.259596094736245
60.0	940.0	2.263628088685499
60.0	950.0	2.2651529860388506
60.0	960.0	2.273547802789258
60.0	970.0	2.2660686673217016
60.0	980.0	2.255388777872817
60.0	990.0	2.235782407696828
60.0	1000.0	2.2265440117850974
60.0	1010.0	2.223534234198096
60.0	1020.0	2.2272120778368323
60.0	1030.0	2.2159908884133723
60.0	1040.0	2.197903798117459
60.0	1050.0	2.150763297107305
60.0	1060.0	2.1187553833560884
60.0	1070.0	2.193715902856445
60.0	1080.0	2.2204154269282514
60.0	1090.0	2.205556286604639
60.0	1100.0	2.1992319655020616
60.0	1110.0	2.183567205974971
60.0	1120.0	2.171747179499104
60.0	1130.0	2.16048533294411
60.0	1140.0	2.1462166062878496
60.0	1150.0	2.1381391797238334
60.0	1160.0	2.1299628331966556
60.0	1170.0	2.120936991981272
60.0	1180.0	2.1169625219380435
60.0	1190.0	2.1151862687501404
60.0	1200.0	2.114512645243079
60.0	1210.0	2.1143377568406545
60.0	1220.0	2.111793122934183
60.0	1230.0	2.1155613046835993
60.0	1240.0	2.116042240144012
60.0	1250.0	2.1177639274555755
60.0	1260.0	2.122379322470662
60.0	1270.0	2.1251517047053508
60.0	1280.0	2.1273996633850984
60.0	1290.0	2.1270005580442333
60.0	1300.0	2.133795065160134
60.0	1310.0	2.1426567655847
60.0	1320.0	2.1527193443786445
60.0	1330.0	2.170754320987575
60.0	1340.0	2.1664653667048714
60.0	1350.0	2.1586479232622247
60.0	1360.0	2.1501110389537543
60.0	1370.0	2.1442402640890506
60.0	1380.0	2.133514611103197
60.0	1390.0	2.121983112426173
60.0	1400.0	2.108209040400724
60.0	1410.0	2.09100824590039
60.0	1420.0	2.069872054217067
60.0	1430.0	2.03514158528777
60.0	1440.0	2.03514158528777
60.0	1450.0	2.03514158528777
60.0	1460.0	2.03514158528777
60.0	1470.0	2.03514158528777
60.0	1480.0	2.03514158528777
60.0	1490.0	2.03514158528777
60.0	1500.0	2.03514158528777
60.0	1510.0	2.03514158528777
60.0	1520.0	2.03514158528777
60.0	1530.0	2.03514158528777
60.0	1540.0	2.03514158528777
60.0	1550.0	2.03514158528777
60.0	1560.0	2.03514158528777
60.0	1570.0	2.03514158528777
60.0	1580.0	2.03514158528777
60.0	1590.0	2.03514158528777
60.0	1600.0	2.03514158528777
60.0	1610.0	2.03514158528777
60.0	1620.0	2.03514158528777
60.0	1630.0	2.03514158528777
60.0	1640.0	2.03514158528777
60.0	1650.0	2.03514158528777
60.0	1660.0	2.03514158528777
60.0	1670.0	2.03514158528777
60.0	1680.0	2.03514158528777
60.0	1690.0	2.03514158528777
60.0	1700.0	2.03514158528777
60.0	1710.0	2.03514158528777
60.0	1720.0	2.03514158528777
60.0	1730.0	2.03514158528777
60.0	1740.0	2.03514158528777
60.0	1750.0	2.03514158528777
60.0	1760.0	2.03514158528777
60.0	1770.0	2.03514158528777
60.0	1780.0	2.03514158528777
60.0	1790.0	2.03514158528777
60.0	1800.0	2.03514158528777
60.0	1810.0	2.03514158528777
60.0	1820.0	2.03514158528777
60.0	1830.0	2.03514158528777
60.0	1840.0	2.03514158528777
60.0	1850.0	2.03514158528777
60.0	1860.0	2.03514158528777
70.0	50.0	2.03514158528777
70.0	60.0	2.03514158528777
70.0	70.0	2.03514158528777
70.0	80.0	2.03514158528777
70.0	90.0	2.03514158528777
70.0	100.0	2.03514158528777
70.0	110.0	2.03514158528777
70.0	120.0	2.03514158528777
70.0	130.0	2.03514158528777
70.0	140.0	2.03514158528777
70.0	150.0	2.03514158528777
70.0	160.0	2.03514158528777
70.0	170.0	2.03514158528777
70.0	180.0	2.03514158528777
70.0	190.0	2.03514158528777
70.0	200.0	2.03514158528777
70.0	210.0	2.03514158528777
70.0	220.0	2.03514158528777
70.0	230.0	2.03514158528777
70.0	240.0	2.03514158528777
70.0	250.0	2.03514158528777
70.0	260.0	2.03514158528777
70.0	270.0	2.03514158528777
70.0	280.0	2.03514158528777
70.0	290.0	2.03514158528777
70.0	300.0	2.03514158528777
70.0	310.0	2.03514158528777
70.0	320.0	2.03514158528777
70.0	330.0	2.03514158528777
70.0	340.0	2.03514158528777
70.0	350.0	2.03514158528777
70.0	360.0	2.03514158528777
70.0	370.0	2.03514158528777
70.0	380.0	2.03514158528777
70.0	390.0	2.03514158528777
70.0	400.0	2.03514158528777
70.0	410.0	2.03514158528777
70.0	420.0	2.03514158528777
70.0	430.0	2.03514158528777
70.0	440.0	2.03514158528777
70.0	450.0	2.03514158528777
70.0	460.0	2.03514158528777
70.0	470.0	2.03514158528777
70.0	480.0	2.03514158528777
70.0	490.0	2.03514158528777
70.0	500.0	2.0634688817075246
70.0	510.0	2.0732133304719214
70.0	520.0	2.082569993374223
70.0	530.0	2.0934879602368404
70.0	540.0	2.1055710509366983
70.0	550.0	2.114356267949874
70.0	560.0	2.1218644461796847
70.0	570.0	2.1307480247399386
70.0	580.0	2.137409219652017
70.0	590.0	2.144213297285006
70.0	600.0	2.1283454241761355
70.0	610.0	2.126684532760396
70.0	620.0	2.125664681915713
70.0	630.0	2.1226182293914726
70.0	640.0	2.1177775694986263
70.0	650.0	2.114472103895531
70.0	660.0	2.1136297506864143
70.0	670.0	2.1141812513079135
70.0	680.0	2.1180484132635318
70.0	690.0	2.1196918721112246
70.0	700.0	2.1233619052224983
70.0	710.0	2.1291502117106766
70.0	720.0	2.135906430443187
70.0	730.0	2.145797494164185
70.0	740.0	2.156418653044815
70.0	750.0	2.1767878593874386
70.0	760.0	2.1890796194665674
70.0	770.0	2.2051271702613957
70.0	780.0	2.219164517096164
70.0	790.0	2.231118375011607
70.0	800.0	2.2487353723075794
70.0	810.0	2.2630565446228266
70.0	820.0	2.2619172938697805
70.0	830.0	2.276718023800603
70.0	840.0	2.280056715661284
70.0	850.0	2.2559481348891848
70.0	860.0	2.2305987161127305
70.0	870.0	2.224930056557189
70.0	880.0	2.226978023346248
70.0	890.0	2.245376820536973
70.0	900.0	2.261214962926018
70.0	910.0	2.274339098435311
70.0	920.0	2.270529021236736
70.0	930.0	2.259265622172788
70.0	940.0	2.2723688423643145
70.0	950.0	2.279686048446774
70.0	960.0	2.288809205437485
70.0	970.0	2.278532360742364
70.0	980.0	2.2642484543831096
70.0	990.0	2.2461004404711185
70.0	1000.0	2.237797203496913
70.0	1010.0	2.214076275005434
70.0	1020.0	2.236002530078863
70.0	1030.0	2.2295297857174097
70.0	1040.0	2.2040646004671585
70.0	1050.0	2.1550854955951513
70.0	1060.0	2.112803655695742
70.0	1070.0	2.1805642282571314
70.0	1080.0	2.234099906230302
70.0	1090.0	2.2207522228489016
70.0	1100.0	2.211302706970792
70.0	1110.0	2.197755874425327
70.0	1120.0	2.189400082200157
70.0	1130.0	2.1774826769958273
70.0	1140.0	2.1624099127853853
70.0	1150.0	2.153778293362092
70.0	1160.0	2.1446933812781706
70.0	1170.0	2.1333495408117606
70.0	1180.0	2.128329617469874
70.0	1190.0	2.1263363675156928
70.0	1200.0	2.125311543257782
70.0	1210.0	2.1241912626726607
70.0	1220.0	2.12221458056853
70.0	1230.0	2.1241380301810566
70.0	1240.0	2.1235831190896204
70.0	1250.0	2.1241061949220716
70.0	1260.0	2.12960798194411
70.0	1270.0	2.1331776393606123
70.0	1280.0	2.135109901845913
70.0	1290.0	2.1362308937655783
70.0	1300.0	2.144163594338881
70.0	1310.0	2.1521855215168246
70.0	1320.0	2.160411223249723
70.0	1330.0	2.176969677443736
70.0	1340.0	2.17383052681733
70.0	1350.0	2.164924261241164
70.0	1360.0	2.1560056386546997
70.0	1370.0	2.1486505723855167
70.0	1380.0	2.137494642594319
70.0	1390.0	2.1237435071140203
70.0	1400.0	2.108379858031729
70.0	1410.0	2.0915342781180075
70.0	1420.0	2.0704738260227535
70.0	1430.0	2.03514158528777
70.0	1440.0	2.03514158528777
70.0	1450.0	2.03514158528777
70.0	1460.0	2.03514158528777
70.0	1470.0	2.03514158528777
70.0	1480.0	2.03514158528777
70.0	1490.0	2.03514158528777
70.0	1500.0	2.03514158528777
70.0	1510.0	2.03514158528777
70.0	1520.0	2.03514158528777
70.0	1530.0	2.03514158528777
70.0	1540.0	2.03514158528777
70.0	1550.0	2.03514158528777
70.0	1560.0	2.03514158528777
70.0	1570.0	2.03514158528777
70.0	1580.0	2.03514158528777
70.0	1590.0	2.03514158528777
70.0	1600.0	2.03514158528777
70.0	1610.0	2.03514158528777
70.0	1620.0	2.03514158528777
70.0	1630.0	2.03514158528777
70.0	1640.0	2.03514158528777
70.0	1650.0	2.03514158528777
70.0	1660.0	2.03514158528777
70.0	1670.0	2.03514158528777
70.0	1680.0	2.03514158528777
70.0	1690.0	2.03514158528777
70.0	1700.0	2.03514158528777
70.0	1710.0	2.03514158528777
70.0	1720.0	2.03514158528777
70.0	1730.0	2.03514158528777
70.0	1740.0	2.03514158528777
70.0	1750.0	2.03514158528777
70.0	1760.0	2.03514158528777
70.0	1770.0	2.03514158528777
70.0	1780.0	2.03514158528777
70.0	1790.0	2.03514158528777
70.0	1800.0	2.03514158528777
70.0	1810.0	2.03514158528777
70.0	1820.0	2.03514158528777
70.0	1830.0	2.03514158528777
70.0	1840.0	2.03514158528777
70.0	1850.0	2.03514158528777
70.0	1860.0	2.03514158528777
80.0	50.0	2.03514158528777
80.0	60.0	2.03514158528777
80.0	70.0	2.03514158528777
80.0	80.0	2.03514158528777
80.0	90.0	2.03514158528777
80.0	100.0	2.03514158528777
80.0	110.0	2.03514158528777
80.0	120.0	2.03514158528777
80.0	130.0	2.03514158528777
80.0	140.0	2.03514158528777
80.0	150.0	2.03514158528777
80.0	160.0	2.03514158528777
80.0	170.0	2.03514158528777
80.0	180.0	2.03514158528777
80.0	190.0	2.03514158528777
80.0	200.0	2.03514158528777
80.0	210.0	2.03514158528777
80.0	220.0	2.03514158528777
80.0	230.0	2.03514158528777
80.0	240.0	2.03514158528777
80.0	250.0	2.03514158528777
80.0	260.0	2.03514158528777
80.0	270.0	2.03514158528777
80.0	280.0	2.03514158528777
80.0	290.0	2.03514158528777
80.0	300.0	2.03514158528777
80.0	310.0	2.03514158528777
80.0	320.0	2.03514158528777
80.0	330.0	2.03514158528777
80.0	340.0	2.03514158528777
80.0	350.0	2.03514158528777
80.0	360.0	2.03514158528777
80.0	370.0	2.03514158528777
80.0	380.0	2.03514158528777
80.0	390.0	2.03514158528777
80.0	400.0	2.03514158528777
80.0	410.0	2.03514158528777
80.0	420.0	2.03514158528777
80.0	430.0	2.03514158528777
80.0	440.0	2.03514158528777
80.0	450.0	2.03514158528777
80.0	460.0	2.03514158528777
80.0	470.0	2.03514158528777
80.0	480.0	2.03514158528777
80.0	490.0	2.03514158528777
80.0	500.0	2.0644372494679644
80.0	510.0	2.075411516676343
80.0	520.0	2.0856647712781236
80.0	530.0	2.0971258968999567
80.0	540.0	2.109232615245481
80.0	550.0	2.118166934415797
80.0	560.0	2.126595527077614
80.0	570.0	2.135851880142396
80.0	580.0	2.143147607869724
80.0	590.0	2.151453131335076
80.0	600.0	2.1369862646583946
80.0	610.0	2.1348774341543244
80.0	620.0	2.1348945042010734
80.0	630.0	2.133803225214575
80.0	640.0	2.130730963911408
80.0	650.0	2.1289017834756843
80.0	660.0	2.128274066534563
80.0	670.0	2.130958738372205
80.0	680.0	2.135757007002919
80.0	690.0	2.1406716676069695
80.0	700.0	2.1470578048514133
80.0	710.0	2.156792573629918
80.0	720.0	2.167679590392568
80.0	730.0	2.1792093515036055
80.0	740.0	2.192057185440642
80.0	750.0	2.1787813685318334
80.0	760.0	2.1966565794951873
80.0	770.0	2.216559629192195
80.0	780.0	2.22950037595382
80.0	790.0	2.230631896829994
80.0	800.0	2.2179194054432703
80.0	810.0	2.2380010728041255
80.0	820.0	2.253888300377093
80.0	830.0	2.262342344934136
80.0	840.0	2.2375555704419154
80.0	850.0	2.233995274816132
80.0	860.0	2.225119204347917
80.0	870.0	2.2278846853963783
80.0	880.0	2.2449607343495646
80.0	890.0	2.245275213365122
80.0	900.0	2.263928341299443
80.0	910.0	2.279127045008538
80.0	920.0	2.2752783636037677
80.0	930.0	2.276610335682888
80.0	940.0	2.2938921294053802
80.0	950.0	2.301643252617564
80.0	960.0	2.3130065104212436
80.0	970.0	2.307622515256959
80.0	980.0	2.293039086906111
80.0	990.0	2.2697625394098235
80.0	1000.0	2.264308851362661
80.0	1010.0	2.2401733237679853
80.0	1020.0	2.247043178305914
80.0	1030.0	2.2643682493042614
80.0	1040.0	2.2353702908399855
80.0	1050.0	2.182844772472428
80.0	1060.0	2.1203283950494978
80.0	1070.0	2.1817176363486084
80.0	1080.0	2.2488577455297656
80.0	1090.0	2.243219283053417
80.0	1100.0	2.2323005404034086
80.0	1110.0	2.218343311412448
80.0	1120.0	2.204743120836637
80.0	1130.0	2.1925254205325153
80.0	1140.0	2.1784307753338696
80.0	1150.0	2.1676379418476914
80.0	1160.0	2.1583797484018676
80.0	1170.0	2.1454484139064545
80.0	1180.0	2.138345871227335
80.0	1190.0	2.1378097029443346
80.0	1200.0	2.136740599492996
80.0	1210.0	2.136888806056753
80.0	1220.0	2.1352740098431786
80.0	1230.0	2.1370711062033623
80.0	1240.0	2.1366330324099554
80.0	1250.0	2.137964834108384
80.0	1260.0	2.1417500121906814
80.0	1270.0	2.145813190010813
80.0	1280.0	2.148967401158926
80.0	1290.0	2.1499206274570413
80.0	1300.0	2.1531539721404993
80.0	1310.0	2.160160460136859
80.0	1320.0	2.1689770920219877
80.0	1330.0	2.1834383078394084
80.0	1340.0	2.1794642750186792
80.0	1350.0	2.170188641214662
80.0	1360.0	2.16130667789939
80.0	1370.0	2.1523674744877845
80.0	1380.0	2.1405354080546695
80.0	1390.0	2.1267882001644045
80.0	1400.0	2.1109565517355033
80.0	1410.0	2.093616512041419
80.0	1420.0	2.0719225699192596
80.0	1430.0	2.03514158528777
80.0	1440.0	2.03514158528777
80.0	1450.0	2.03514158528777
80.0	1460.0	2.03514158528777
80.0	1470.0	2.03514158528777
80.0	1480.0	2.03514158528777
80.0	1490.0	2.03514158528777
80.0	1500.0	2.03514158528777
80.0	1510.0	2.03514158528777
80.0	1520.0	2.03514158528777
80.0	1530.0	2.03514158528777
80.0	1540.0	2.03514158528777
80.0	1550.0	2.03514158528777
80.0	1560.0	2.03514158528777
80.0	1570.0	2.03514158528777
80.0	1580.0	2.03514158528777
80.0	1590.0	2.03514158528777
80.0	1600.0	2.03514158528777
80.0	1610.0	2.03514158528777
80.0	1620.0	2.03514158528777
80.0	1630.0	2.03514158528777
80.0	1640.0	2.03514158528777
80.0	1650.0	2.03514158528777
80.0	1660.0	2.03514158528777
80.0	1670.0	2.03514158528777
80.0	1680.0	2.03514158528777
80.0	1690.0	2.03514158528777
80.0	1700.0	2.03514158528777
80.0	1710.0	2.03514158528777
80.0	1720.0	2.03514158528777
80.0	1730.0	2.03514158528777
80.0	1740.0	2.03514158528777
80.0	1750.0	2.03514158528777
80.0	1760.0	2.03514158528777
80.0	1770.0	2.03514158528777
80.0	1780.0	2.03514158528777
80.0	1790.0	2.03514158528777
80.0	1800.0	2.03514158528777
80.0	1810.0	2.03514158528777
80.0	1820.0	2.03514158528777
80.0	1830.0	2.03514158528777
80.0	1840.0	2.03514158528777
80.0	1850.0	2.03514158528777
80.0	1860.0	2.03514158528777
90.0	50.0	2.03514158528777
90.0	60.0	2.03514158528777
90.0	70.0	2.03514158528777
90.0	80.0	2.03514158528777
90.0	90.0	2.03514158528777
90.0	100.0	2.03514158528777
90.0	110.0	2.03514158528777
90.0	120.0	2.03514158528777
90.0	130.0	2.03514158528777
90.0	140.0	2.03514158528777
90.0	150.0	2.03514158528777
90.0	160.0	2.03514158528777
90.0	170.0	2.03514158528777
90.0	180.0	2.03514158528777
90.0	190.0	2.03514158528777
90.0	200.0	2.03514158528777
90.0	210.0	2.03514158528777
90.0	220.0	2.03514158528777
90.0	230.0	2.03514158528777
90.0	240.0	2.03514158528777
90.0	250.0	2.03514158528777
90.0	260.0	2.03514158528777
90.0	270.0	2.03514158528777
90.0	280.0	2.03514158528777
90.0	290.0	2.03514158528777
90.0	300.0	2.03514158528777
90.0	310.0	2.03514158528777
90.0	320.0	2.03514158528777
90.0	330.0	2.03514158528777
90.0	340.0	2.03514158528777
90.0	350.0	2.03514158528777
90.0	360.0	2.03514158528777
90.0	370.0	2.03514158528777
90.0	380.0	2.03514158528777
90.0	390.0	2.03514158528777
90.0	400.0	2.03514158528777
90.0	410.0	2.03514158528777
90.0	420.0	2.03514158528777
90.0	430.0	2.03514158528777
90.0	440.0	2.03514158528777
90.0	450.0	2.03514158528777
90.0	460.0	2.03514158528777
90.0	470.0	2.03514158528777
90.0	480.0	2.03514158528777
90.0	490.0	2.03514158528777
90.0	500.0	2.0664484776129415
90.0	510.0	2.079075417134764
90.0	520.0	2.0893319600217573
90.0	530.0	2.1017308120041513
90.0	540.0	2.113170241831438
90.0	550.0	2.1222683612405167
90.0	560.0	2.13178293422523
90.0	570.0	2.141477380326023
90.0	580.0	2.148767363402133
90.0	590.0	2.1571723677854484
90.0	600.0	2.1433645115388695
90.0	610.0	2.142157047867632
90.0	620.0	2.1417345670489607
90.0	630.0	2.142763168125872
90.0	640.0	2.141350814513355
90.0	650.0	2.1398709451512565
90.0	660.0	2.139811875615889
90.0	670.0	2.1465192482838034
90.0	680.0	2.1547044465460563
90.0	690.0	2.152067297986192
90.0	700.0	2.1648027318606533
90.0	710.0	2.1566799100918526
90.0	720.0	2.1715048701447146
90.0	730.0	2.153179841727958
90.0	740.0	2.1735095674466245
90.0	750.0	2.210501597998775
90.0	760.0	2.2077774478794754
90.0	770.0	2.2153075455141953
90.0	780.0	2.224788166838701
90.0	790.0	2.2387271302163865
90.0	800.0	2.2348458120797794
90.0	810.0	2.2428114093873632
90.0	820.0	2.246299398427644
90.0	830.0	2.244280232342601
90.0	840.0	2.2486777691379056
90.0	850.0	2.26041798183058
90.0	860.0	2.240073540551807
90.0	870.0	2.208335062999995
90.0	880.0	2.2238241945139245
90.0	890.0	2.238553332333056
90.0	900.0	2.2582491710223906
90.0	910.0	2.279243580008579
90.0	920.0	2.26015445109699
90.0	930.0	2.2632677089671493
90.0	940.0	2.280507896889743
90.0	950.0	2.3000707136824805
90.0	960.0	2.312905869153965
90.0	970.0	2.3091291747785534
90.0	980.0	2.296296642692956
90.0	990.0	2.2689292195476667
90.0	1000.0	2.2678739046736758
90.0	1010.0	2.2411392715916647
90.0	1020.0	2.255399725258138
90.0	1030.0	2.255840959704654
90.0	1040.0	2.2505571781000997
90.0	1050.0	2.193086062535097
90.0	1060.0	2.125020488181605
90.0	1070.0	2.191581780998044
90.0	1080.0	2.227743095556801
90.0	1090.0	2.255171171192583
90.0	1100.0	2.247748057416988
90.0	1110.0	2.232967190468222
90.0	1120.0	2.225967247741202
90.0	1130.0	2.212706230071979
90.0	1140.0	2.197062716398508
90.0	1150.0	2.1859188955082582
90.0	1160.0	2.1736564546376966
90.0	1170.0	2.162544685570817
90.0	1180.0	2.155219417952454
90.0	1190.0	2.1520782696230376
90.0	1200.0	2.150433742146148
90.0	1210.0	2.1505185003905005
90.0	1220.0	2.1500589855434455
90.0	1230.0	2.150809240382161
90.0	1240.0	2.1512184092133646
90.0	1250.0	2.1528893409966425
90.0	1260.0	2.1577585162056376
90.0	1270.0	2.160608747173056
90.0	1280.0	2.1621616312456577
90.0	1290.0	2.1611759928171774
90.0	1300.0	2.1641311058553865
90.0	1310.0	2.168980335548951
90.0	1320.0	2.1724404005306015
90.0	1330.0	2.1856448040660714
90.0	1340.0	2.1798237868114034
90.0	1350.0	2.1700359986033035
90.0	1360.0	2.1571228593040894
90.0	1370.0	2.148309214297009
90.0	1380.0	2.1344455717194073
90.0	1390.0	2.121082733280781
90.0	1400.0	2.1058845740332974
90.0	1410.0	2.0899716146410783
90.0	1420.0	2.070949227404621
90.0	1430.0	2.03514158528777
90.0	1440.0	2.03514158528777
90.0	1450.0	2.03514158528777
90.0	1460.0	2.03514158528777
90.0	1470.0	2.03514158528777
90.0	1480.0	2.03514158528777
90.0	1490.0	2.03514158528777
90.0	1500.0	2.03514158528777
90.0	1510.0	2.03514158528777
90.0	1520.0	2.03514158528777
90.0	1530.0	2.03514158528777
90.0	1540.0	2.03514158528777
90.0	1550.0	2.03514158528777
90.0	1560.0	2.03514158528777
90.0	1570.0	2.03514158528777
90.0	1580.0	2.03514158528777
90.0	1590.0	2.03514158528777
90.0	1600.0	2.03514158528777
90.0	1610.0	2.03514158528777
90.0	1620.0	2.03514158528777
90.0	1630.0	2.03514158528777
90.0	1640.0	2.03514158528777
90.0	1650.0	2.03514158528777
90.0	1660.0	2.03514158528777
90.0	1670.0	2.03514158528777
90.0	1680.0	2.03514158528777
90.0	1690.0	2.03514158528777
90.0	1700.0	2.03514158528777
90.0	1710.0	2.03514158528777
90.0	1720.0	2.03514158528777
90.0	1730.0	2.03514158528777
90.0	1740.0	2.03514158528777
90.0	1750.0	2.03514158528777
90.0	1760.0	2.03514158528777
90.0	1770.0	2.03514158528777
90.0	1780.0	2.03514158528777
90.0	1790.0	2.03514158528777
90.0	1800.0	2.03514158528777
90.0	1810.0	2.03514158528777
90.0	1820.0	2.03514158528777
90.0	1830.0	2.03514158528777
90.0	1840.0	2.03514158528777
90.0	1850.0	2.03514158528777
90.0	1860.0	2.03514158528777
100.0	50.0	2.03514158528777
100.0	60.0	2.03514158528777
100.0	70.0	2.03514158528777
100.0	80.0	2.03514158528777
100.0	90.0	2.03514158528777
100.0	100.0	2.03514158528777
100.0	110.0	2.03514158528777
100.0	120.0	2.03514158528777
100.0	130.0	2.03514158528777
100.0	140.0	2.03514158528777
100.0	150.0	2.03514158528777
100.0	160.0	2.03514158528777
100.0	170.0	2.03514158528777
100.0	180.0	2.03514158528777
100.0	190.0	2.03514158528777
100.0	200.0	2.03514158528777
100.0	210.0	2.03514158528777
100.0	220.0	2.03514158528777
100.0	230.0	2.03514158528777
100.0	240.0	2.03514158528777
100.0	250.0	2.03514158528777
100.0	260.0	2.03514158528777
100.0	270.0	2.03514158528777
100.0	280.0	2.03514158528777
100.0	290.0	2.03514158528777
100.0	300.0	2.03514158528777
100.0	310.0	2.03514158528777
100.0	320.0	2.03514158528777
100.0	330.0	2.03514158528777
100.0	340.0	2.03514158528777
100.0	350.0	2.03514158528777
100.0	360.0	2.03514158528777
100.0	370.0	2.03514158528777
100.0	380.0	2.03514158528777
100.0	390.0	2.03514158528777
100.0	400.0	2.03514158528777
100.0	410.0	2.03514158528777
100.0	420.0	2.03514158528777
100.0	430.0	2.03514158528777
100.0	440.0	2.03514158528777
100.0	450.0	2.03514158528777
100.0	460.0	2.03514158528777
100.0	470.0	2.03514158528777
100.0	480.0	2.03514158528777
100.0	490.0	2.03514158528777
100.0	500.0	2.06693091528389
100.0	510.0	2.0805248214202927
100.0	520.0	2.0917726920350277
100.0	530.0	2.1039044268167983
100.0	540.0	2.115250164101643
100.0	550.0	2.1254059037841997
100.0	560.0	2.1356433137249553
100.0	570.0	2.144585078111084
100.0	580.0	2.1508836183591233
100.0	590.0	2.1592632999279147
100.0	600.0	2.146072150277861
100.0	610.0	2.1434056120104934
100.0	620.0	2.142921661856922
100.0	630.0	2.145390111783
100.0	640.0	2.1470223395613184
100.0	650.0	2.145590067719072
100.0	660.0	2.1485379121806547
100.0	670.0	2.160522763244018
100.0	680.0	2.174751905322924
100.0	690.0	2.178777028185043
100.0	700.0	2.1959345973792845
100.0	710.0	2.1893993420565083
100.0	720.0	2.2021827732824355
100.0	730.0	2.207205793108829
100.0	740.0	2.2459679588929027
100.0	750.0	2.267353643456785
100.0	760.0	2.2534718687559385
100.0	770.0	2.268959983625583
100.0	780.0	2.2628472695992383
100.0	790.0	2.267283047479371
100.0	800.0	2.2722231644765727
100.0	810.0	2.2787912038312874
100.0	820.0	2.2761318502021535
100.0	830.0	2.260573899522112
100.0	840.0	2.2606329207798406
100.0	850.0	2.268354120523122
100.0	860.0	2.2596634551570127
100.0	870.0	2.2420851878695465
100.0	880.0	2.2498071825623596
100.0	890.0	2.2573274143500157
100.0	900.0	2.273273099470864
100.0	910.0	2.290875352342676
100.0	920.0	2.275896514027345
100.0	930.0	2.2814993965086723
100.0	940.0	2.2930260645313862
100.0	950.0	2.3089629341570594
100.0	960.0	2.319728520040003
100.0	970.0	2.314218916200599
100.0	980.0	2.2991872965764326
100.0	990.0	2.2776219989155253
100.0	1000.0	2.2710248067371173
100.0	1010.0	2.2484018267145345
100.0	1020.0	2.2519409009957627
100.0	1030.0	2.2601559654602625
100.0	1040.0	2.248581537237773
100.0	1050.0	2.205275452955496
100.0	1060.0	2.1351263817975616
100.0	1070.0	2.1829370713347553
100.0	1080.0	2.235668993004121
100.0	1090.0	2.235176431984147
100.0	1100.0	2.2252860697032433
100.0	1110.0	2.2366566036568525
100.0	1120.0	2.2221948923669803
100.0	1130.0	2.209256227151666
100.0	1140.0	2.1990485650470757
100.0	1150.0	2.181308168072734
100.0	1160.0	2.1927330824074525
100.0	1170.0	2.1865809800773888
100.0	1180.0	2.1744818676956488
100.0	1190.0	2.1661926880681732
100.0	1200.0	2.169324332142655
100.0	1210.0	2.1631565907990207
100.0	1220.0	2.159090667955285
100.0	1230.0	2.159081318382437
100.0	1240.0	2.1574100111956898
100.0	1250.0	2.157298982986811
100.0	1260.0	2.16109925970183
100.0	1270.0	2.1617217336917682
100.0	1280.0	2.161870989210049
100.0	1290.0	2.1653693721723557
100.0	1300.0	2.1674525827011384
100.0	1310.0	2.169025843165673
100.0	1320.0	2.171394523759566
100.0	1330.0	2.1844640724576028
100.0	1340.0	2.177490683600405
100.0	1350.0	2.1656973142389226
100.0	1360.0	2.1538156297882916
100.0	1370.0	2.1455299537287176
100.0	1380.0	2.1311742544692667
100.0	1390.0	2.1166934999598888
100.0	1400.0	2.103654513123848
100.0	1410.0	2.0881479893027586
100.0	1420.0	2.0698940959626175
100.0	1430.0	2.03514158528777
100.0	1440.0	2.03514158528777
100.0	1450.0	2.03514158528777
100.0	1460.0	2.03514158528777
100.0	1470.0	2.03514158528777
100.0	1480.0	2.03514158528777
100.0	1490.0	2.03514158528777
100.0	1500.0	2.03514158528777
100.0	1510.0	2.03514158528777
100.0	1520.0	2.03514158528777
100.0	1530.0	2.03514158528777
100.0	1540.0	2.03514158528777
100.0	1550.0	2.03514158528777
100.0	1560.0	2.03514158528777
100.0	1570.0	2.03514158528777
100.0	1580.0	2.03514158528777
100.0	1590.0	2.03514158528777
100.0	1600.0	2.03514158528777
100.0	1610.0	2.03514158528777
100.0	1620.0	2.03514158528777
100.0	1630.0	2.03514158528777
100.0	1640.0	2.03514158528777
100.0	1650.0	2.03514158528777
100.0	1660.0	2.03514158528777
100.0	1670.0	2.03514158528777
100.0	1680.0	2.03514158528777
100.0	1690.0	2.03514158528777
100.0	1700.0	2.03514158528777
100.0	1710.0	2.03514158528777
100.0	1720.0	2.03514158528777
100.0	1730.0	2.03514158528777
100.0	1740.0	2.03514158528777
100.0	1750.0	2.03514158528777
100.0	1760.0	2.03514158528777
100.0	1770.0	2.03514158528777
100.0	1780.0	2.03514158528777
100.0	1790.0	2.03514158528777
100.0	1800.0	2.03514158528777
100.0	1810.0	2.03514158528777
100.0	1820.0	2.03514158528777
100.0	1830.0	2.03514158528777
100.0	1840.0	2.03514158528777
100.0	1850.0	2.03514158528777
100.0	1860.0	2.03514158528777
110.0	50.0	2.03514158528777
110.0	60.0	2.03514158528777
110.0	70.0	2.03514158528777
110.0	80.0	2.03514158528777
110.0	90.0	2.03514158528777
110.0	100.0	2.03514158528777
110.0	110.0	2.03514158528777
110.0	120.0	2.03514158528777
110.0	130.0	2.03514158528777
110.0	140.0	2.03514158528777
110.0	150.0	2.03514158528777
110.0	160.0	2.03514158528777
110.0	170.0	2.03514158528777
110.0	180.0	2.03514158528777
110.0	190.0	2.03514158528777
110.0	200.0	2.03514158528777
110.0	210.0	2.03514158528777
110.0	220.0	2.03514158528777
110.0	230.0	2.03514158528777
110.0	240.0	2.03514158528777
110.0	250.0	2.03514158528777
110.0	260.0	2.03514158528777
110.0	270.0	2.03514158528777
110.0	280.0	2.03514158528777
110.0	290.0	2.03514158528777
110.0	300.0	2.03514158528777
110.0	310.0	2.03514158528777
110.0	320.0	2.03514158528777
110.0	330.0	2.03514158528777
110.0	340.0	2.03514158528777
110.0	350.0	2.03514158528777
110.0	360.0	2.03514158528777
110.0	370.0	2.03514158528777
110.0	380.0	2.03514158528777
110.0	390.0	2.03514158528777
110.0	400.0	2.03514158528777
110.0	410.0	2.03514158528777
110.0	420.0	2.03514158528777
110.0	430.0	2.03514158528777
110.0	440.0	2.03514158528777
110.0	450.0	2.03514158528777
110.0	460.0	2.03514158528777
110.0	470.0	2.03514158528777
110.0	480.0	2.03514158528777
110.0	490.0	2.03514158528777
110.0	500.0	2.068512976868714
110.0	510.0	2.082164431520783
110.0	520.0	2.0926835967112103
110.0	530.0	2.104683591650927
110.0	540.0	2.114798829564756
110.0	550.0	2.1237859299795425
110.0	560.0	2.1333989980149726
110.0	570.0	2.1418081295605593
110.0	580.0	2.1475095831826243
110.0	590.0	2.1568878552824073
110.0	600.0	2.1441166027141043
110.0	610.0	2.1433674518313217
110.0	620.0	2.143829471487445
110.0	630.0	2.1497362601324173
110.0	640.0	2.1543860749645383
110.0	650.0	2.1572322460824878
110.0	660.0	2.163819034633349
110.0	670.0	2.1801871166723914
110.0	680.0	2.1917693811994607
110.0	690.0	2.201256097384539
110.0	700.0	2.226706896990158
110.0	710.0	2.2182782577196507
110.0	720.0	2.2438095529304065
110.0	730.0	2.2567074819428146
110.0	740.0	2.2749579799482817
110.0	750.0	2.290379536861617
110.0	760.0	2.293083327383333
110.0	770.0	2.298286522233444
110.0	780.0	2.288257369499566
110.0	790.0	2.2902040987545025
110.0	800.0	2.2996918107015576
110.0	810.0	2.2915360239743507
110.0	820.0	2.2918442777802563
110.0	830.0	2.2726815660717743
110.0	840.0	2.265819256310589
110.0	850.0	2.254461675472193
110.0	860.0	2.2493676942182295
110.0	870.0	2.2544849032439123
110.0	880.0	2.2602317917841352
110.0	890.0	2.2661449857197016
110.0	900.0	2.2748029117435307
110.0	910.0	2.2929312424872257
110.0	920.0	2.292957352584203
110.0	930.0	2.3024471670770805
110.0	940.0	2.309300075968922
110.0	950.0	2.323830469968073
110.0	960.0	2.326120287369186
110.0	970.0	2.322263204690485
110.0	980.0	2.309792508876571
110.0	990.0	2.2800069280856152
110.0	1000.0	2.2759269592332703
110.0	1010.0	2.252327239003589
110.0	1020.0	2.2556716176179967
110.0	1030.0	2.2530082090980317
110.0	1040.0	2.2354090674232054
110.0	1050.0	2.1937903276709703
110.0	1060.0	2.1468329570951084
110.0	1070.0	2.1821569634422517
110.0	1080.0	2.2285323672832758
110.0	1090.0	2.231039108573735
110.0	1100.0	2.228992745606513
110.0	1110.0	2.21120013683482
110.0	1120.0	2.200673403945983
110.0	1130.0	2.20959832828965
110.0	1140.0	2.2109303680965384
110.0	1150.0	2.205549918759828
110.0	1160.0	2.1908381137218442
110.0	1170.0	2.1789085059942024
110.0	1180.0	2.1621115456662814
110.0	1190.0	2.1884612581520253
110.0	1200.0	2.1738577338604466
110.0	1210.0	2.1685909072512173
110.0	1220.0	2.1749737798944797
110.0	1230.0	2.1764707056249746
110.0	1240.0	2.1740986175557646
110.0	1250.0	2.1725334826969136
110.0	1260.0	2.174968958503902
110.0	1270.0	2.173443616796909
110.0	1280.0	2.172348271965352
110.0	1290.0	2.173361762200829
110.0	1300.0	2.1736077380067864
110.0	1310.0	2.173814059567917
110.0	1320.0	2.17353463461446
110.0	1330.0	2.1838150255185744
110.0	1340.0	2.1767026364636965
110.0	1350.0	2.1645010215307727
110.0	1360.0	2.15195449904421
110.0	1370.0	2.1417798572124864
110.0	1380.0	2.129531374606329
110.0	1390.0	2.1154618529651326
110.0	1400.0	2.102191577691169
110.0	1410.0	2.086457306877941
110.0	1420.0	2.0705432400185835
110.0	1430.0	2.03514158528777
110.0	1440.0	2.03514158528777
110.0	1450.0	2.03514158528777
110.0	1460.0	2.03514158528777
110.0	1470.0	2.03514158528777
110.0	1480.0	2.03514158528777
110.0	1490.0	2.03514158528777
110.0	1500.0	2.03514158528777
110.0	1510.0	2.03514158528777
110.0	1520.0	2.03514158528777
110.0	1530.0	2.03514158528777
110.0	1540.0	2.03514158528777
110.0	1550.0	2.03514158528777
110.0	1560.0	2.03514158528777
110.0	1570.0	2.03514158528777
110.0	1580.0	2.03514158528777
110.0	1590.0	2.03514158528777
110.0	1600.0	2.03514158528777
110.0	1610.0	2.03514158528777
110.0	1620.0	2.03514158528777
110.0	1630.0	2.03514158528777
110.0	1640.0	2.03514158528777
110.0	1650.0	2.03514158528777
110.0	1660.0	2.03514158528777
110.0	1670.0	2.03514158528777
110.0	1680.0	2.03514158528777
110.0	1690.0	2.03514158528777
110.0	1700.0	2.03514158528777
110.0	1710.0	2.03514158528777
110.0	1720.0	2.03514158528777
110.0	1730.0	2.03514158528777
110.0	1740.0	2.03514158528777
110.0	1750.0	2.03514158528777
110.0	1760.0	2.03514158528777
110.0	1770.0	2.03514158528777
110.0	1780.0	2.03514158528777
110.0	1790.0	2.03514158528777
110.0	1800.0	2.03514158528777
110.0	1810.0	2.03514158528777
110.0	1820.0	2.03514158528777
110.0	1830.0	2.03514158528777
110.0	1840.0	2.03514158528777
110.0	1850.0	2.03514158528777
110.0	1860.0	2.03514158528777
120.0	50.0	2.03514158528777
120.0	60.0	2.03514158528777
120.0	70.0	2.03514158528777
120.0	80.0	2.03514158528777
120.0	90.0	2.03514158528777
120.0	100.0	2.03514158528777
120.0	110.0	2.03514158528777
120.0	120.0	2.03514158528777
120.0	130.0	2.03514158528777
120.0	140.0	2.03514158528777
120.0	150.0	2.03514158528777
120.0	160.0	2.03514158528777
120.0	170.0	2.03514158528777
120.0	180.0	2.03514158528777
120.0	190.0	2.03514158528777
120.0	200.0	2.03514158528777
120.0	210.0	2.03514158528777
120.0	220.0	2.03514158528777
120.0	230.0	2.03514158528777
120.0	240.0	2.03514158528777
120.0	250.0	2.03514158528777
120.0	260.0	2.03514158528777
120.0	270.0	2.03514158528777
120.0	280.0	2.03514158528777
120.0	290.0	2.03514158528777
120.0	300.0	2.03514158528777
120.0	310.0	2.03514158528777
120.0	320.0	2.03514158528777
120.0	330.0	2.03514158528777
120.0	340.0	2.03514158528777
120.0	350.0	2.03514158528777
120.0	360.0	2.03514158528777
120.0	370.0	2.03514158528777
120.0	380.0	2.03514158528777
120.0	390.0	2.03514158528777
120.0	400.0	2.03514158528777
120.0	410.0	2.03514158528777
120.0	420.0	2.03514158528777
120.0	430.0	2.03514158528777
120.0	440.0	2.03514158528777
120.0	450.0	2.03514158528777
120.0	460.0	2.03514158528777
120.0	470.0	2.03514158528777
120.0	480.0	2.03514158528777
120.0	490.0	2.03514158528777
120.0	500.0	2.0693707352850694
120.0	510.0	2.082467979068065
120.0	520.0	2.0923711069273407
120.0	530.0	2.1037916606209386
120.0	540.0	2.1135479835052586
120.0	550.0	2.1224705151868735
120.0	560.0	2.1325036002928197
120.0	570.0	2.1411864313470974
120.0	580.0	2.148477975854625
120.0	590.0	2.1583975276085923
120.0	600.0	2.1454967857683998
120.0	610.0	2.14646451432606
120.0	620.0	2.1480244017137404
120.0	630.0	2.1555201784494797
120.0	640.0	2.1601522312529773
120.0	650.0	2.1659465855177564
120.0	660.0	2.175257253035938
120.0	670.0	2.1938452947214397
120.0	680.0	2.2091220985650266
120.0	690.0	2.1935016031828796
120.0	700.0	2.213769118920116
120.0	710.0	2.2195075651086134
120.0	720.0	2.2492757085058983
120.0	730.0	2.260218292182735
120.0	740.0	2.2647577719383296
120.0	750.0	2.2708009841030936
120.0	760.0	2.2747040711294084
120.0	770.0	2.2733270338905815
120.0	780.0	2.285457943109192
120.0	790.0	2.2913055813022054
120.0	800.0	2.2784962115201846
120.0	810.0	2.2696936267758683
120.0	820.0	2.2723176638855955
120.0	830.0	2.268521889669083
120.0	840.0	2.263040336208591
120.0	850.0	2.244857141421279
120.0	860.0	2.2415095896573187
120.0	870.0	2.2401229395266324
120.0	880.0	2.254397453125003
120.0	890.0	2.260319666989736
120.0	900.0	2.267776218515371
120.0	910.0	2.2879733641597086
120.0	920.0	2.289009814163033
120.0	930.0	2.290698651930566
120.0	940.0	2.3105563145072128
120.0	950.0	2.3226479731534995
120.0	960.0	2.3217486249883708
120.0	970.0	2.317632645413495
120.0	980.0	2.3004108588259458
120.0	990.0	2.278940637903345
120.0	1000.0	2.269416944841608
120.0	1010.0	2.248570709815583
120.0	1020.0	2.248785400230725
120.0	1030.0	2.249944709941121
120.0	1040.0	2.2308155070130242
120.0	1050.0	2.198126236047379
120.0	1060.0	2.156997314975729
120.0	1070.0	2.1921772462409725
120.0	1080.0	2.2226348741130346
120.0	1090.0	2.2501717986865355
120.0	1100.0	2.2447812186579066
120.0	1110.0	2.2325522744232993
120.0	1120.0	2.2174041392556347
120.0	1130.0	2.2027997029700668
120.0	1140.0	2.2170780333200173
120.0	1150.0	2.225534655018855
120.0	1160.0	2.2258722493618355
120.0	1170.0	2.2053205059847913
120.0	1180.0	2.1888569728939795
120.0	1190.0	2.18353332419861
120.0	1200.0	2.199267876577449
120.0	1210.0	2.1891940052177694
120.0	1220.0	2.1785275344140667
120.0	1230.0	2.187281244734111
120.0	1240.0	2.18100924732024
120.0	1250.0	2.1804395953326647
120.0	1260.0	2.1810424608694006
120.0	1270.0	2.179150558139679
120.0	1280.0	2.17709269291297
120.0	1290.0	2.1775794683572562
120.0	1300.0	2.174727060005457
120.0	1310.0	2.173531457430422
120.0	1320.0	2.1739704657117103
120.0	1330.0	2.1830259634168176
120.0	1340.0	2.174429399896423
120.0	1350.0	2.162277493529794
120.0	1360.0	2.1486843925599786
120.0	1370.0	2.139032885251714
120.0	1380.0	2.127357385362327
120.0	1390.0	2.1147938555115755
120.0	1400.0	2.1006544079347744
120.0	1410.0	2.0860182724066054
120.0	1420.0	2.0700969442950115
120.0	1430.0	2.03514158528777
120.0	1440.0	2.03514158528777
120.0	1450.0	2.03514158528777
120.0	1460.0	2.03514158528777
120.0	1470.0	2.03514158528777
120.0	1480.0	2.03514158528777
120.0	1490.0	2.03514158528777
120.0	1500.0	2.03514158528777
120.0	1510.0	2.03514158528777
120.0	1520.0	2.03514158528777
120.0	1530.0	2.03514158528777
120.0	1540.0	2.03514158528777
120.0	1550.0	2.03514158528777
120.0	1560.0	2.03514158528777
120.0	1570.0	2.03514158528777
120.0	1580.0	2.03514158528777
120.0	1590.0	2.03514158528777
120.0	1600.0	2.03514158528777
120.0	1610.0	2.03514158528777
120.0	1620.0	2.03514158528777
120.0	1630.0	2.03514158528777
120.0	1640.0	2.03514158528777
120.0	1650.0	2.03514158528777
120.0	1660.0	2.03514158528777
120.0	1670.0	2.03514158528777
120.0	1680.0	2.03514158528777
120.0	1690.0	2.03514158528777
120.0	1700.0	2.03514158528777
120.0	1710.0	2.03514158528777
120.0	1720.0	2.03514158528777
120.0	1730.0	2.03514158528777
120.0	1740.0	2.03514158528777
120.0	1750.0	2.03514158528777
120.0	1760.0	2.03514158528777
120.0	1770.0	2.03514158528777
120.0	1780.0	2.03514158528777
120.0	1790.0	2.03514158528777
120.0	1800.0	2.03514158528777
120.0	1810.0	2.03514158528777
120.0	1820.0	2.03514158528777
120.0	1830.0	2.03514158528777
120.0	1840.0	2.03514158528777
120.0	1850.0	2.03514158528777
120.0	1860.0	2.03514158528777
130.0	50.0	2.03514158528777
130.0	60.0	2.03514158528777
130.0	70.0	2.03514158528777
130.0	80.0	2.03514158528777
130.0	90.0	2.03514158528777
130.0	100.0	2.03514158528777
130.0	110.0	2.03514158528777
130.0	120.0	2.03514158528777
130.0	130.0	2.03514158528777
130.0	140.0	2.03514158528777
130.0	150.0	2.03514158528777
130.0	160.0	2.03514158528777
130.0	170.0	2.03514158528777
130.0	180.0	2.03514158528777
130.0	190.0	2.03514158528777
130.0	200.0	2.03514158528777
130.0	210.0	2.03514158528777
130.0	220.0	2.03514158528777
130.0	230.0	2.03514158528777
130.0	240.0	2.03514158528777
130.0	250.0	2.03514158528777
130.0	260.0	2.03514158528777
130.0	270.0	2.03514158528777
130.0	280.0	2.03514158528777
130.0	290.0	2.03514158528777
130.0	300.0	2.03514158528777
130.0	310.0	2.03514158528777
130.0	320.0	2.03514158528777
130.0	330.0	2.03514158528777
130.0	340.0	2.03514158528777
130.0	350.0	2.03514158528777
130.0	360.0	2.03514158528777
130.0	370.0	2.03514158528777
130.0	380.0	2.03514158528777
130.0	390.0	2.03514158528777
130.0	400.0	2.03514158528777
130.0	410.0	2.03514158528777
130.0	420.0	2.03514158528777
130.0	430.0	2.03514158528777
130.0	440.0	2.03514158528777
130.0	450.0	2.03514158528777
130.0	460.0	2.03514158528777
130.0	470.0	2.03514158528777
130.0	480.0	2.03514158528777
130.0	490.0	2.03514158528777
130.0	500.0	2.0699426594960637
130.0	510.0	2.082901171087925
130.0	520.0	2.092603333962321
130.0	530.0	2.105384843720851
130.0	540.0	2.114973437813058
130.0	550.0	2.1240538371755844
130.0	560.0	2.135470406368743
130.0	570.0	2.1459405523250727
130.0	580.0	2.153324666654062
130.0	590.0	2.1644201327909545
130.0	600.0	2.1532345020728436
130.0	610.0	2.1550836238871685
130.0	620.0	2.156706563656742
130.0	630.0	2.163464079591627
130.0	640.0	2.170930643018463
130.0	650.0	2.177026596504286
130.0	660.0	2.1864606600769037
130.0	670.0	2.200656896616857
130.0	680.0	2.2190378716747055
130.0	690.0	2.1966239641189387
130.0	700.0	2.2371907021945714
130.0	710.0	2.24607673063712
130.0	720.0	2.2558936877211138
130.0	730.0	2.2771332568547926
130.0	740.0	2.2749243455266743
130.0	750.0	2.2675420087520095
130.0	760.0	2.2578205036743175
130.0	770.0	2.269323995524296
130.0	780.0	2.2730038553946232
130.0	790.0	2.269669968607519
130.0	800.0	2.2491810018172855
130.0	810.0	2.238407127514943
130.0	820.0	2.2556866172738625
130.0	830.0	2.257034882975182
130.0	840.0	2.240388830101058
130.0	850.0	2.2235308899955655
130.0	860.0	2.227304912943092
130.0	870.0	2.2527556277727387
130.0	880.0	2.2600646157247377
130.0	890.0	2.2578077278608584
130.0	900.0	2.262888615143679
130.0	910.0	2.281149838518577
130.0	920.0	2.29015674761146
130.0	930.0	2.2933978687100036
130.0	940.0	2.3105246638063837
130.0	950.0	2.3206519782975676
130.0	960.0	2.3273790790808424
130.0	970.0	2.3169674653133523
130.0	980.0	2.302717441889832
130.0	990.0	2.288588225211043
130.0	1000.0	2.2792133141721322
130.0	1010.0	2.2565794900237863
130.0	1020.0	2.2501436187277783
130.0	1030.0	2.251657816374109
130.0	1040.0	2.2415209996275194
130.0	1050.0	2.208406286988252
130.0	1060.0	2.1673887254838764
130.0	1070.0	2.1776483353370177
130.0	1080.0	2.203554305101897
130.0	1090.0	2.2494640431153634
130.0	1100.0	2.2211240245605524
130.0	1110.0	2.208850483558942
130.0	1120.0	2.204704223118264
130.0	1130.0	2.1803794284530533
130.0	1140.0	2.200744865754453
130.0	1150.0	2.1760775043032665
130.0	1160.0	2.1849435854325088
130.0	1170.0	2.1955055588020587
130.0	1180.0	2.1788566823341804
130.0	1190.0	2.1802027904347074
130.0	1200.0	2.1672539625271274
130.0	1210.0	2.1760989952663716
130.0	1220.0	2.1924355215644873
130.0	1230.0	2.1995672097114634
130.0	1240.0	2.19061842961767
130.0	1250.0	2.187508648846785
130.0	1260.0	2.187024362488015
130.0	1270.0	2.1832571762951436
130.0	1280.0	2.180634048317371
130.0	1290.0	2.18046712585822
130.0	1300.0	2.177758148949707
130.0	1310.0	2.176394865605242
130.0	1320.0	2.1744492192599223
130.0	1330.0	2.1848535962366027
130.0	1340.0	2.175115975838847
130.0	1350.0	2.1626661869419004
130.0	1360.0	2.150104491933652
130.0	1370.0	2.138750078165872
130.0	1380.0	2.1263317428944033
130.0	1390.0	2.113218558110423
130.0	1400.0	2.101225530235219
130.0	1410.0	2.0853965539135
130.0	1420.0	2.06950489425607
130.0	1430.0	2.03514158528777
130.0	1440.0	2.03514158528777
130.0	1450.0	2.03514158528777
130.0	1460.0	2.03514158528777
130.0	1470.0	2.03514158528777
130.0	1480.0	2.03514158528777
130.0	1490.0	2.03514158528777
130.0	1500.0	2.03514158528777
130.0	1510.0	2.03514158528777
130.0	1520.0	2.03514158528777
130.0	1530.0	2.03514158528777
130.0	1540.0	2.03514158528777
130.0	1550.0	2.03514158528777
130.0	1560.0	2.03514158528777
130.0	1570.0	2.03514158528777
130.0	1580.0	2.03514158528777
130.0	1590.0	2.03514158528777
130.0	1600.0	2.03514158528777
130.0	1610.0	2.03514158528777
130.0	1620.0	2.03514158528777
130.0	1630.0	2.03514158528777
130.0	1640.0	2.03514158528777
130.0	1650.0	2.03514158528777
130.0	1660.0	2.03514158528777
130.0	1670.0	2.03514158528777
130.0	1680.0	2.03514158528777
130.0	1690.0	2.03514158528777
130.0	1700.0	2.03514158528777
130.0	1710.0	2.03514158528777
130.0	1720.0	2.03514158528777
130.0	1730.0	2.03514158528777
130.0	1740.0	2.03514158528777
130.0	1750.0	2.03514158528777
130.0	1760.0	2.03514158528777
130.0	1770.0	2.03514158528777
130.0	1780.0	2.03514158528777
130.0	1790.0	2.03514158528777
130.0	1800.0	2.03514158528777
130.0	1810.0	2.03514158528777
130.0	1820.0	2.03514158528777
130.0	1830.0	2.03514158528777
130.0	1840.0	2.03514158528777
130.0	1850.0	2.03514158528777
130.0	1860.0	2.03514158528777
140.0	50.0	2.03514158528777
140.0	60.0	2.03514158528777
140.0	70.0	2.03514158528777
140.0	80.0	2.03514158528777
140.0	90.0	2.03514158528777
140.0	100.0	2.03514158528777
140.0	110.0	2.03514158528777
140.0	120.0	2.03514158528777
140.0	130.0	2.03514158528777
140.0	140.0	2.03514158528777
140.0	150.0	2.03514158528777
140.0	160.0	2.03514158528777
140.0	170.0	2.03514158528777
140.0	180.0	2.03514158528777
140.0	190.0	2.03514158528777
140.0	200.0	2.03514158528777
140.0	210.0	2.03514158528777
140.0	220.0	2.03514158528777
140.0	230.0	2.03514158528777
140.0	240.0	2.03514158528777
140.0	250.0	2.03514158528777
140.0	260.0	2.03514158528777
140.0	270.0	2.03514158528777
140.0	280.0	2.03514158528777
140.0	290.0	2.03514158528777
140.0	300.0	2.03514158528777
140.0	310.0	2.03514158528777
140.0	320.0	2.03514158528777
140.0	330.0	2.03514158528777
140.0	340.0	2.03514158528777
140.0	350.0	2.03514158528777
140.0	360.0	2.03514158528777
140.0	370.0	2.03514158528777
140.0	380.0	2.03514158528777
140.0	390.0	2.03514158528777
140.0	400.0	2.03514158528777
140.0	410.0	2.03514158528777
140.0	420.0	2.03514158528777
140.0	430.0	2.03514158528777
140.0	440.0	2.03514158528777
140.0	450.0	2.03514158528777
140.0	460.0	2.03514158528777
140.0	470.0	2.03514158528777
140.0	480.0	2.03514158528777
140.0	490.0	2.03514158528777
140.0	500.0	2.0709832604004323
140.0	510.0	2.0846161416581337
140.0	520.0	2.0942307928038426
140.0	530.0	2.108320009589722
140.0	540.0	2.11791588131607
140.0	550.0	2.1254009511514496
140.0	560.0	2.136142909406053
140.0	570.0	2.147622793149021
140.0	580.0	2.155576780873497
140.0	590.0	2.165950305095584
140.0	600.0	2.1561082465965518
140.0	610.0	2.1574184434708776
140.0	620.0	2.158690489042608
140.0	630.0	2.165456935727786
140.0	640.0	2.1760600661409315
140.0	650.0	2.1853201518056107
140.0	660.0	2.1979758550993305
140.0	670.0	2.215531633216191
140.0	680.0	2.1821195225768726
140.0	690.0	2.1998578670118034
140.0	700.0	2.2317690546531557
140.0	710.0	2.2396250399842472
140.0	720.0	2.2534922090501834
140.0	730.0	2.224297331002104
140.0	740.0	2.243318138044133
140.0	750.0	2.2503264275894117
140.0	760.0	2.250321137616249
140.0	770.0	2.258300262770038
140.0	780.0	2.2494599864813054
140.0	790.0	2.252829024908995
140.0	800.0	2.236880614401746
140.0	810.0	2.2297308085049488
140.0	820.0	2.2286668841942503
140.0	830.0	2.2273392710572786
140.0	840.0	2.226185671302878
140.0	850.0	2.2201105480794037
140.0	860.0	2.222022565033591
140.0	870.0	2.2378369848194435
140.0	880.0	2.2416751595890765
140.0	890.0	2.2504721124267206
140.0	900.0	2.2616490722729226
140.0	910.0	2.277657621209211
140.0	920.0	2.287037357980057
140.0	930.0	2.294012808433546
140.0	940.0	2.3083775305998637
140.0	950.0	2.3172778495476583
140.0	960.0	2.321975797328524
140.0	970.0	2.3113381535503494
140.0	980.0	2.299003228637028
140.0	990.0	2.2842279168599635
140.0	1000.0	2.273356265763594
140.0	1010.0	2.255775315306028
140.0	1020.0	2.2525294819512918
140.0	1030.0	2.2428992587664163
140.0	1040.0	2.229664531955957
140.0	1050.0	2.202784059523771
140.0	1060.0	2.1705849255541922
140.0	1070.0	2.181538217770053
140.0	1080.0	2.1894775369010997
140.0	1090.0	2.2279823977128577
140.0	1100.0	2.214058582888598
140.0	1110.0	2.210447966208119
140.0	1120.0	2.21263550951049
140.0	1130.0	2.1972542264968338
140.0	1140.0	2.2100879008216037
140.0	1150.0	2.185764600700275
140.0	1160.0	2.190193102835107
140.0	1170.0	2.194073489572074
140.0	1180.0	2.1883045864374515
140.0	1190.0	2.1914790487290428
140.0	1200.0	2.1784276575943604
140.0	1210.0	2.164208169784804
140.0	1220.0	2.1754816639965413
140.0	1230.0	2.1690997377407424
140.0	1240.0	2.194698203489781
140.0	1250.0	2.1939145590347486
140.0	1260.0	2.189799007724656
140.0	1270.0	2.1884444192341244
140.0	1280.0	2.1841424955443065
140.0	1290.0	2.1840090753556374
140.0	1300.0	2.181717962954339
140.0	1310.0	2.179202445569481
140.0	1320.0	2.1760853199818393
140.0	1330.0	2.1829664514235243
140.0	1340.0	2.1736225379507754
140.0	1350.0	2.161675112868189
140.0	1360.0	2.1484681981360447
140.0	1370.0	2.135700971021277
140.0	1380.0	2.12572665093179
140.0	1390.0	2.112250538076401
140.0	1400.0	2.0991385946930885
140.0	1410.0	2.0839814607893
140.0	1420.0	2.068584558418818
140.0	1430.0	2.03514158528777
140.0	1440.0	2.03514158528777
140.0	1450.0	2.03514158528777
140.0	1460.0	2.03514158528777
140.0	1470.0	2.03514158528777
140.0	1480.0	2.03514158528777
140.0	1490.0	2.03514158528777
140.0	1500.0	2.03514158528777
140.0	1510.0	2.03514158528777
140.0	1520.0	2.03514158528777
140.0	1530.0	2.03514158528777
140.0	1540.0	2.03514158528777
140.0	1550.0	2.03514158528777
140.0	1560.0	2.03514158528777
140.0	1570.0	2.03514158528777
140.0	1580.0	2.03514158528777
140.0	1590.0	2.03514158528777
140.0	1600.0	2.03514158528777
140.0	1610.0	2.03514158528777
140.0	1620.0	2.03514158528777
140.0	1630.0	2.03514158528777
140.0	1640.0	2.03514158528777
140.0	1650.0	2.03514158528777
140.0	1660.0	2.03514158528777
140.0	1670.0	2.03514158528777
140.0	1680.0	2.03514158528777
140.0	1690.0	2.03514158528777
140.0	1700.0	2.03514158528777
140.0	1710.0	2.03514158528777
140.0	1720.0	2.03514158528777
140.0	1730.0	2.03514158528777
140.0	1740.0	2.03514158528777
140.0	1750.0	2.03514158528777
140.0	1760.0	2.03514158528777
140.0	1770.0	2.03514158528777
140.0	1780.0	2.03514158528777
140.0	1790.0	2.03514158528777
140.0	1800.0	2.03514158528777
140.0	1810.0	2.03514158528777
140.0	1820.0	2.03514158528777
140.0	1830.0	2.03514158528777
140.0	1840.0	2.03514158528777
140.0	1850.0	2.03514158528777
140.0	1860.0	2.03514158528777
150.0	50.0	2.03514158528777
150.0	60.0	2.03514158528777
150.0	70.0	2.03514158528777
150.0	80.0	2.03514158528777
150.0	90.0	2.03514158528777
150.0	100.0	2.03514158528777
150.0	110.0	2.03514158528777
150.0	120.0	2.03514158528777
150.0	130.0	2.03514158528777
150.0	140.0	2.03514158528777
150.0	150.0	2.03514158528777
150.0	160.0	2.03514158528777
150.0	170.0	2.03514158528777
150.0	180.0	2.03514158528777
150.0	190.0	2.03514158528777
150.0	200.0	2.03514158528777
150.0	210.0	2.03514158528777
150.0	220.0	2.03514158528777
150.0	230.0	2.03514158528777
150.0	240.0	2.03514158528777
150.0	250.0	2.03514158528777
150.0	260.0	2.03514158528777
150.0	270.0	2.03514158528777
150.0	280.0	2.03514158528777
150.0	290.0	2.03514158528777
150.0	300.0	2.03514158528777
150.0	310.0	2.03514158528777
150.0	320.0	2.03514158528777
150.0	330.0	2.03514158528777
150.0	340.0	2.03514158528777
150.0	350.0	2.03514158528777
150.0	360.0	2.03514158528777
150.0	370.0	2.03514158528777
150.0	380.0	2.03514158528777
150.0	390.0	2.03514158528777
150.0	400.0	2.03514158528777
150.0	410.0	2.03514158528777
150.0	420.0	2.03514158528777
150.0	430.0	2.03514158528777
150.0	440.0	2.03514158528777
150.0	450.0	2.03514158528777
150.0	460.0	2.03514158528777
150.0	470.0	2.03514158528777
150.0	480.0	2.03514158528777
150.0	490.0	2.03514158528777
150.0	500.0	2.0707653820050704
150.0	510.0	2.086058297169957
150.0	520.0	2.0974844252261975
150.0	530.0	2.1104291539636573
150.0	540.0	2.1197903644776597
150.0	550.0	2.126879614776879
150.0	560.0	2.138898948155002
150.0	570.0	2.1494203029601326
150.0	580.0	2.1570183062118993
150.0	590.0	2.166721105503674
150.0	600.0	2.157662788342551
150.0	610.0	2.1599311624048156
150.0	620.0	2.1615642441990897
150.0	630.0	2.169745154681731
150.0	640.0	2.1837323334495538
150.0	650.0	2.198118673136913
150.0	660.0	2.2078786906631818
150.0	670.0	2.2215592651405287
150.0	680.0	2.194317443738419
150.0	690.0	2.223982127825578
150.0	700.0	2.2369557667399294
150.0	710.0	2.249507480506497
150.0	720.0	2.2522459115296996
150.0	730.0	2.2298678984170355
150.0	740.0	2.2327773744001824
150.0	750.0	2.2446154798981888
150.0	760.0	2.2549451480686877
150.0	770.0	2.248961889923295
150.0	780.0	2.2405937234556044
150.0	790.0	2.2355389034183144
150.0	800.0	2.234912769941353
150.0	810.0	2.227954645994866
150.0	820.0	2.2197117112035225
150.0	830.0	2.2088878868303645
150.0	840.0	2.211573418859301
150.0	850.0	2.212611789927492
150.0	860.0	2.2250796875461867
150.0	870.0	2.2386475416316434
150.0	880.0	2.2301436441772107
150.0	890.0	2.2348133474079135
150.0	900.0	2.2435853548762146
150.0	910.0	2.271062957665535
150.0	920.0	2.2771837927309964
150.0	930.0	2.2944964655679527
150.0	940.0	2.304861707521446
150.0	950.0	2.307350649912088
150.0	960.0	2.3117362160844337
150.0	970.0	2.301441979278662
150.0	980.0	2.2990172348249445
150.0	990.0	2.296798503202364
150.0	1000.0	2.284641927424864
150.0	1010.0	2.2645866000636006
150.0	1020.0	2.2573981283721607
150.0	1030.0	2.2450132306430555
150.0	1040.0	2.2362891849987427
150.0	1050.0	2.201093862489393
150.0	1060.0	2.1752119202129028
150.0	1070.0	2.1782037229781563
150.0	1080.0	2.17106482941237
150.0	1090.0	2.1921349503322136
150.0	1100.0	2.1848031370967984
150.0	1110.0	2.1963913271642777
150.0	1120.0	2.1961385948412793
150.0	1130.0	2.1834318033812794
150.0	1140.0	2.2053244300052004
150.0	1150.0	2.1878504796716927
150.0	1160.0	2.1963694186969245
150.0	1170.0	2.183480516860275
150.0	1180.0	2.192337567564815
150.0	1190.0	2.2112671902772845
150.0	1200.0	2.1895071598551072
150.0	1210.0	2.1797183705731666
150.0	1220.0	2.167285605544008
150.0	1230.0	2.1874388741969537
150.0	1240.0	2.2062298773696525
150.0	1250.0	2.2048321678062144
150.0	1260.0	2.1963355810827263
150.0	1270.0	2.1927796159194513
150.0	1280.0	2.188175716549776
150.0	1290.0	2.1873257411879723
150.0	1300.0	2.1813248963200476
150.0	1310.0	2.177358719568681
150.0	1320.0	2.1732208123729833
150.0	1330.0	2.1811171713038138
150.0	1340.0	2.1697509703078732
150.0	1350.0	2.1579942683805133
150.0	1360.0	2.145689162477476
150.0	1370.0	2.133725725695472
150.0	1380.0	2.122794764497532
150.0	1390.0	2.1092530275656984
150.0	1400.0	2.096852395346184
150.0	1410.0	2.082864057849304
150.0	1420.0	2.067616651339741
150.0	1430.0	2.03514158528777
150.0	1440.0	2.03514158528777
150.0	1450.0	2.03514158528777
150.0	1460.0	2.03514158528777
150.0	1470.0	2.03514158528777
150.0	1480.0	2.03514158528777
150.0	1490.0	2.03514158528777
150.0	1500.0	2.03514158528777
150.0	1510.0	2.03514158528777
150.0	1520.0	2.03514158528777
150.0	1530.0	2.03514158528777
150.0	1540.0	2.03514158528777
150.0	1550.0	2.03514158528777
150.0	1560.0	2.03514158528777
150.0	1570.0	2.03514158528777
150.0	1580.0	2.03514158528777
150.0	1590.0	2.03514158528777
150.0	1600.0	2.03514158528777
150.0	1610.0	2.03514158528777
150.0	1620.0	2.03514158528777
150.0	1630.0	2.03514158528777
150.0	1640.0	2.03514158528777
150.0	1650.0	2.03514158528777
150.0	1660.0	2.03514158528777
150.0	1670.0	2.03514158528777
150.0	1680.0	2.03514158528777
150.0	1690.0	2.03514158528777
150.0	1700.0	2.03514158528777
150.0	1710.0	2.03514158528777
150.0	1720.0	2.03514158528777
150.0	1730.0	2.03514158528777
150.0	1740.0	2.03514158528777
150.0	1750.0	2.03514158528777
150.0	1760.0	2.03514158528777
150.0	1770.0	2.03514158528777
150.0	1780.0	2.03514158528777
150.0	1790.0	2.03514158528777
150.0	1800.0	2.03514158528777
150.0	1810.0	2.03514158528777
150.0	1820.0	2.03514158528777
150.0	1830.0	2.03514158528777
150.0	1840.0	2.03514158528777
[truncated: 15,836 more rows]
