# Supplementary material for: Characterizing Visual Neurosurgical Expertise in Brain MRI Visualization Using Eye-Tracking and 3D Fractal Dimension Analysis
Source: J Eye Mov Res. 2026 Jun 2;19(3):62. doi: 10.3390/jemr19030062 (PMC13301434; doi:10.3390/jemr19030062)
Supplement: Supplementary file 1 [file jemr-19-00062-s001.zip › jemr-4253847-supplementary/Supplementary files/4_3DFDmapsCalculation/3DFD_Stimuli_BRN40/3DFDs_BRAIN_30_NORMAL_Normal IAM.png_Heatmap_100_10.csv]

50.0	50.0	2.03514158528777
50.0	60.0	2.03514158528777
50.0	70.0	2.03514158528777
50.0	80.0	2.03514158528777
50.0	90.0	2.03514158528777
50.0	100.0	2.03514158528777
50.0	110.0	2.03514158528777
50.0	120.0	2.03514158528777
50.0	130.0	2.03514158528777
50.0	140.0	2.03514158528777
50.0	150.0	2.03514158528777
50.0	160.0	2.03514158528777
50.0	170.0	2.03514158528777
50.0	180.0	2.03514158528777
50.0	190.0	2.03514158528777
50.0	200.0	2.03514158528777
50.0	210.0	2.03514158528777
50.0	220.0	2.03514158528777
50.0	230.0	2.03514158528777
50.0	240.0	2.03514158528777
50.0	250.0	2.03514158528777
50.0	260.0	2.03514158528777
50.0	270.0	2.03514158528777
50.0	280.0	2.03514158528777
50.0	290.0	2.03514158528777
50.0	300.0	2.03514158528777
50.0	310.0	2.03514158528777
50.0	320.0	2.03514158528777
50.0	330.0	2.03514158528777
50.0	340.0	2.03514158528777
50.0	350.0	2.03514158528777
50.0	360.0	2.096555960153635
50.0	370.0	2.166584052134722
50.0	380.0	2.1592625742514278
50.0	390.0	2.20170588423848
50.0	400.0	2.1971796519217186
50.0	410.0	2.1606652007913776
50.0	420.0	2.160344055778863
50.0	430.0	2.1611435461337494
50.0	440.0	2.185312547751663
50.0	450.0	2.2151819031685296
50.0	460.0	2.205585924743397
50.0	470.0	2.2026615592696097
50.0	480.0	2.198598236226771
50.0	490.0	2.1928315747306675
50.0	500.0	2.187279732926876
50.0	510.0	2.1901459185959875
50.0	520.0	2.186202332580838
50.0	530.0	2.166979691051869
50.0	540.0	2.1508685256255617
50.0	550.0	2.1534481189093397
50.0	560.0	2.1494302892211006
50.0	570.0	2.1302004371632335
50.0	580.0	2.0973326424202923
50.0	590.0	2.0999522114842457
50.0	600.0	2.099494888859755
50.0	610.0	2.109718987394081
50.0	620.0	2.1328110157328592
50.0	630.0	2.12721282638058
50.0	640.0	2.0982517905224296
50.0	650.0	2.0882470790044176
50.0	660.0	2.105941399414113
50.0	670.0	2.1339493003777643
50.0	680.0	2.1467494868343806
50.0	690.0	2.1409489733087708
50.0	700.0	2.1318902279885044
50.0	710.0	2.133759770245599
50.0	720.0	2.1305799228721964
50.0	730.0	2.1583041678743293
50.0	740.0	2.163087570742998
50.0	750.0	2.145381627447074
50.0	760.0	2.152248051370716
50.0	770.0	2.156147712776539
50.0	780.0	2.1642121228640447
50.0	790.0	2.1464709411529435
50.0	800.0	2.1513176144572377
50.0	810.0	2.1714305233207525
50.0	820.0	2.170646134885938
50.0	830.0	2.178032062283356
50.0	840.0	2.164129481513256
50.0	850.0	2.1739325906194216
50.0	860.0	2.1880287845898314
50.0	870.0	2.1977837597403993
50.0	880.0	2.2048694718247335
50.0	890.0	2.2028189546034302
50.0	900.0	2.214231502266786
50.0	910.0	2.185674888145985
50.0	920.0	2.2032661806959464
50.0	930.0	2.201804917280253
50.0	940.0	2.20410560741318
50.0	950.0	2.191695011572596
50.0	960.0	2.185577230704842
50.0	970.0	2.1738865854299068
50.0	980.0	2.183012904566131
50.0	990.0	2.1731197024611
50.0	1000.0	2.1548546149147207
50.0	1010.0	2.157351651130217
50.0	1020.0	2.153743160476197
50.0	1030.0	2.154063992866731
50.0	1040.0	2.1565041052231155
50.0	1050.0	2.1508252530387026
50.0	1060.0	2.1467901949806363
50.0	1070.0	2.136599631335947
50.0	1080.0	2.166924585227092
50.0	1090.0	2.1731265177328996
50.0	1100.0	2.1664809430603533
50.0	1110.0	2.153919628059682
50.0	1120.0	2.1472370396183864
50.0	1130.0	2.16850477664576
50.0	1140.0	2.1632322249319222
50.0	1150.0	2.1529358005143013
50.0	1160.0	2.1519476662373025
50.0	1170.0	2.1466949404418285
50.0	1180.0	2.1012318367468947
50.0	1190.0	2.112664446863297
50.0	1200.0	2.138655262997682
50.0	1210.0	2.143618455649057
50.0	1220.0	2.1594106478218356
50.0	1230.0	2.112969406977855
50.0	1240.0	2.123568488221263
50.0	1250.0	2.1329117450994195
50.0	1260.0	2.131056522811155
50.0	1270.0	2.1352919560707435
50.0	1280.0	2.121376410519946
50.0	1290.0	2.1109924792156893
50.0	1300.0	2.1124886866686037
50.0	1310.0	2.1327417971567058
50.0	1320.0	2.116419912729912
50.0	1330.0	2.1195315002766173
50.0	1340.0	2.132657555368267
50.0	1350.0	2.1363739581549708
50.0	1360.0	2.1544038110283954
50.0	1370.0	2.151350702188984
50.0	1380.0	2.151109078628885
50.0	1390.0	2.1553656879031706
50.0	1400.0	2.1500062103348405
50.0	1410.0	2.1638426497348267
50.0	1420.0	2.176856930131041
50.0	1430.0	2.213193172723832
50.0	1440.0	2.1792225666996075
50.0	1450.0	2.141839206344891
50.0	1460.0	2.1253192672475465
50.0	1470.0	2.1355353803808987
50.0	1480.0	2.157555198466427
50.0	1490.0	2.1511443831882104
50.0	1500.0	2.1524219111612286
50.0	1510.0	2.1155739004849785
50.0	1520.0	2.0360788669912635
50.0	1530.0	2.03514158528777
50.0	1540.0	2.03514158528777
50.0	1550.0	2.03514158528777
50.0	1560.0	2.03514158528777
50.0	1570.0	2.03514158528777
50.0	1580.0	2.03514158528777
50.0	1590.0	2.03514158528777
50.0	1600.0	2.03514158528777
50.0	1610.0	2.03514158528777
50.0	1620.0	2.03514158528777
50.0	1630.0	2.03514158528777
50.0	1640.0	2.03514158528777
50.0	1650.0	2.03514158528777
50.0	1660.0	2.03514158528777
50.0	1670.0	2.03514158528777
50.0	1680.0	2.03514158528777
50.0	1690.0	2.03514158528777
50.0	1700.0	2.03514158528777
50.0	1710.0	2.03514158528777
50.0	1720.0	2.03514158528777
50.0	1730.0	2.03514158528777
50.0	1740.0	2.03514158528777
50.0	1750.0	2.03514158528777
50.0	1760.0	2.03514158528777
50.0	1770.0	2.03514158528777
50.0	1780.0	2.03514158528777
50.0	1790.0	2.03514158528777
50.0	1800.0	2.03514158528777
50.0	1810.0	2.03514158528777
50.0	1820.0	2.03514158528777
50.0	1830.0	2.03514158528777
50.0	1840.0	2.03514158528777
50.0	1850.0	2.03514158528777
50.0	1860.0	2.03514158528777
60.0	50.0	2.03514158528777
60.0	60.0	2.03514158528777
60.0	70.0	2.03514158528777
60.0	80.0	2.03514158528777
60.0	90.0	2.03514158528777
60.0	100.0	2.03514158528777
60.0	110.0	2.03514158528777
60.0	120.0	2.03514158528777
60.0	130.0	2.03514158528777
60.0	140.0	2.03514158528777
60.0	150.0	2.03514158528777
60.0	160.0	2.03514158528777
60.0	170.0	2.03514158528777
60.0	180.0	2.03514158528777
60.0	190.0	2.03514158528777
60.0	200.0	2.03514158528777
60.0	210.0	2.03514158528777
60.0	220.0	2.03514158528777
60.0	230.0	2.03514158528777
60.0	240.0	2.03514158528777
60.0	250.0	2.03514158528777
60.0	260.0	2.03514158528777
60.0	270.0	2.03514158528777
60.0	280.0	2.03514158528777
60.0	290.0	2.03514158528777
60.0	300.0	2.03514158528777
60.0	310.0	2.03514158528777
60.0	320.0	2.03514158528777
60.0	330.0	2.03514158528777
60.0	340.0	2.03514158528777
60.0	350.0	2.03514158528777
60.0	360.0	2.117194505207575
60.0	370.0	2.1850900779895275
60.0	380.0	2.185547080816331
60.0	390.0	2.2245571020753565
60.0	400.0	2.2148829825721896
60.0	410.0	2.185478414419765
60.0	420.0	2.186676401003923
60.0	430.0	2.194938920794332
60.0	440.0	2.2070961759467154
60.0	450.0	2.236512708144583
60.0	460.0	2.220074070767602
60.0	470.0	2.221462099963159
60.0	480.0	2.207021369672463
60.0	490.0	2.205351542857202
60.0	500.0	2.203935641541792
60.0	510.0	2.204283756164982
60.0	520.0	2.1951772513651795
60.0	530.0	2.1723371024287923
60.0	540.0	2.1703641504810753
60.0	550.0	2.165366732587328
60.0	560.0	2.161865893441747
60.0	570.0	2.1531656543078443
60.0	580.0	2.116100488474415
60.0	590.0	2.1093552809788707
60.0	600.0	2.1190625855777876
60.0	610.0	2.1321648738857193
60.0	620.0	2.136382219822231
60.0	630.0	2.145293465124519
60.0	640.0	2.1078271685418044
60.0	650.0	2.1040208049196396
60.0	660.0	2.120137122444681
60.0	670.0	2.1289094817055902
60.0	680.0	2.1635056131968695
60.0	690.0	2.1534890416576276
60.0	700.0	2.1466174760068615
60.0	710.0	2.1424555528113376
60.0	720.0	2.1423208540779015
60.0	730.0	2.168321786679597
60.0	740.0	2.1725218725695354
60.0	750.0	2.1564273561682246
60.0	760.0	2.1679367076943716
60.0	770.0	2.1715089880120426
60.0	780.0	2.184780103530745
60.0	790.0	2.1628237615251016
60.0	800.0	2.176719618489093
60.0	810.0	2.1927480672580946
60.0	820.0	2.1932349466735546
60.0	830.0	2.199984162078879
60.0	840.0	2.1890165531836643
60.0	850.0	2.19672851122871
60.0	860.0	2.2100953542869517
60.0	870.0	2.221276745727467
60.0	880.0	2.223899050840265
60.0	890.0	2.219528174691024
60.0	900.0	2.234330733145139
60.0	910.0	2.2049983982479704
60.0	920.0	2.222801513481646
60.0	930.0	2.217070677319763
60.0	940.0	2.2236149113610675
60.0	950.0	2.217087356331167
60.0	960.0	2.2075711515211895
60.0	970.0	2.2017092932616285
60.0	980.0	2.2057765161902756
60.0	990.0	2.1967646171250768
60.0	1000.0	2.182469452761551
60.0	1010.0	2.180478831459299
60.0	1020.0	2.1779067198043798
60.0	1030.0	2.184863176474512
60.0	1040.0	2.1818391211600816
60.0	1050.0	2.1757468971524707
60.0	1060.0	2.169485666688732
60.0	1070.0	2.1607331845709727
60.0	1080.0	2.180983519793537
60.0	1090.0	2.1886765396262744
60.0	1100.0	2.1733076886605764
60.0	1110.0	2.1674282661003974
60.0	1120.0	2.155517667671676
60.0	1130.0	2.173590714652134
60.0	1140.0	2.163647827696619
60.0	1150.0	2.163780741258985
60.0	1160.0	2.1554057783842966
60.0	1170.0	2.1536258636534393
60.0	1180.0	2.1049418688586274
60.0	1190.0	2.1213969555021164
60.0	1200.0	2.1440865654464543
60.0	1210.0	2.161416180487829
60.0	1220.0	2.166727848460683
60.0	1230.0	2.1248984164798594
60.0	1240.0	2.13553181935066
60.0	1250.0	2.131278091709184
60.0	1260.0	2.1403516892336873
60.0	1270.0	2.140506664774978
60.0	1280.0	2.139644020950649
60.0	1290.0	2.1274914744250752
60.0	1300.0	2.1184276586429003
60.0	1310.0	2.138593653009255
60.0	1320.0	2.1192386804908385
60.0	1330.0	2.1405274927586153
60.0	1340.0	2.1532179474419664
60.0	1350.0	2.1625128429097953
60.0	1360.0	2.175952757565146
60.0	1370.0	2.1663896860690266
60.0	1380.0	2.1731729449870993
60.0	1390.0	2.1757975104260816
60.0	1400.0	2.167289764796516
60.0	1410.0	2.1793316303345085
60.0	1420.0	2.199513567853095
60.0	1430.0	2.2451067409833283
60.0	1440.0	2.207976573913176
60.0	1450.0	2.1739966591450695
60.0	1460.0	2.148463832212419
60.0	1470.0	2.167129862110332
60.0	1480.0	2.196918528940494
60.0	1490.0	2.186800010789942
60.0	1500.0	2.1857980389314844
60.0	1510.0	2.150341025696054
60.0	1520.0	2.0733629318799167
60.0	1530.0	2.03514158528777
60.0	1540.0	2.03514158528777
60.0	1550.0	2.03514158528777
60.0	1560.0	2.03514158528777
60.0	1570.0	2.03514158528777
60.0	1580.0	2.03514158528777
60.0	1590.0	2.03514158528777
60.0	1600.0	2.03514158528777
60.0	1610.0	2.03514158528777
60.0	1620.0	2.03514158528777
60.0	1630.0	2.03514158528777
60.0	1640.0	2.03514158528777
60.0	1650.0	2.03514158528777
60.0	1660.0	2.03514158528777
60.0	1670.0	2.03514158528777
60.0	1680.0	2.03514158528777
60.0	1690.0	2.03514158528777
60.0	1700.0	2.03514158528777
60.0	1710.0	2.03514158528777
60.0	1720.0	2.03514158528777
60.0	1730.0	2.03514158528777
60.0	1740.0	2.03514158528777
60.0	1750.0	2.03514158528777
60.0	1760.0	2.03514158528777
60.0	1770.0	2.03514158528777
60.0	1780.0	2.03514158528777
60.0	1790.0	2.03514158528777
60.0	1800.0	2.03514158528777
60.0	1810.0	2.03514158528777
60.0	1820.0	2.03514158528777
60.0	1830.0	2.03514158528777
60.0	1840.0	2.03514158528777
60.0	1850.0	2.03514158528777
60.0	1860.0	2.03514158528777
70.0	50.0	2.03514158528777
70.0	60.0	2.03514158528777
70.0	70.0	2.03514158528777
70.0	80.0	2.03514158528777
70.0	90.0	2.03514158528777
70.0	100.0	2.03514158528777
70.0	110.0	2.03514158528777
70.0	120.0	2.03514158528777
70.0	130.0	2.03514158528777
70.0	140.0	2.03514158528777
70.0	150.0	2.03514158528777
70.0	160.0	2.03514158528777
70.0	170.0	2.03514158528777
70.0	180.0	2.03514158528777
70.0	190.0	2.03514158528777
70.0	200.0	2.03514158528777
70.0	210.0	2.03514158528777
70.0	220.0	2.03514158528777
70.0	230.0	2.03514158528777
70.0	240.0	2.03514158528777
70.0	250.0	2.03514158528777
70.0	260.0	2.03514158528777
70.0	270.0	2.03514158528777
70.0	280.0	2.03514158528777
70.0	290.0	2.03514158528777
70.0	300.0	2.03514158528777
70.0	310.0	2.03514158528777
70.0	320.0	2.03514158528777
70.0	330.0	2.03514158528777
70.0	340.0	2.03514158528777
70.0	350.0	2.03514158528777
70.0	360.0	2.125148487853832
70.0	370.0	2.1820588227025115
70.0	380.0	2.184614053894117
70.0	390.0	2.2046239762739965
70.0	400.0	2.1888490346572596
70.0	410.0	2.1675114311942045
70.0	420.0	2.180299702372434
70.0	430.0	2.1764904471216457
70.0	440.0	2.185946348799176
70.0	450.0	2.2145029854507317
70.0	460.0	2.185724555888228
70.0	470.0	2.177978058029472
70.0	480.0	2.1685717235139133
70.0	490.0	2.168246605175334
70.0	500.0	2.174093727992888
70.0	510.0	2.1703105347051697
70.0	520.0	2.1497680991469337
70.0	530.0	2.140110119274892
70.0	540.0	2.1324720923069433
70.0	550.0	2.141323756655649
70.0	560.0	2.1404346390591424
70.0	570.0	2.12045884311484
70.0	580.0	2.1004696155100695
70.0	590.0	2.08756450400395
70.0	600.0	2.0833081805801346
70.0	610.0	2.1070946448219243
70.0	620.0	2.11004722381645
70.0	630.0	2.11294432871817
70.0	640.0	2.072354465362247
70.0	650.0	2.0690572668790184
70.0	660.0	2.076351630244036
70.0	670.0	2.1077946955421925
70.0	680.0	2.126282254160758
70.0	690.0	2.1156885092014335
70.0	700.0	2.1072525905275317
70.0	710.0	2.1154618627954678
70.0	720.0	2.139555222533798
70.0	730.0	2.139338139629393
70.0	740.0	2.142414989534276
70.0	750.0	2.1348386437776496
70.0	760.0	2.1379863231602876
70.0	770.0	2.1467495442965405
70.0	780.0	2.1493210464693524
70.0	790.0	2.1458075632362914
70.0	800.0	2.1526284209198963
70.0	810.0	2.171942656885857
70.0	820.0	2.1716613475323663
70.0	830.0	2.1690036141718636
70.0	840.0	2.1733564344372054
70.0	850.0	2.1753047332701336
70.0	860.0	2.1919660001072256
70.0	870.0	2.204119341105601
70.0	880.0	2.203228932138881
70.0	890.0	2.199839578001174
70.0	900.0	2.2129479921298647
70.0	910.0	2.179475574134012
70.0	920.0	2.194010867711958
70.0	930.0	2.1918008854264643
70.0	940.0	2.204037609052231
70.0	950.0	2.201718176390251
70.0	960.0	2.1904830910620734
70.0	970.0	2.1818530525251827
70.0	980.0	2.184304371864697
70.0	990.0	2.180524275312924
70.0	1000.0	2.184864216618727
70.0	1010.0	2.169650901421245
70.0	1020.0	2.168926460622013
70.0	1030.0	2.1684849491974814
70.0	1040.0	2.1702394387563015
70.0	1050.0	2.1736604195006417
70.0	1060.0	2.1497766857899707
70.0	1070.0	2.136314165432135
70.0	1080.0	2.161584525589741
70.0	1090.0	2.1568315298123637
70.0	1100.0	2.1529536699117298
70.0	1110.0	2.139586218054491
70.0	1120.0	2.1370030598191883
70.0	1130.0	2.1483552903697025
70.0	1140.0	2.1322818559254517
70.0	1150.0	2.119821984757366
70.0	1160.0	2.0952001298517
70.0	1170.0	2.0892577510437516
70.0	1180.0	2.08205360827055
70.0	1190.0	2.0963172147763705
70.0	1200.0	2.1140989141768283
70.0	1210.0	2.1121741399291762
70.0	1220.0	2.128381915489075
70.0	1230.0	2.1065113317573236
70.0	1240.0	2.1244014476359103
70.0	1250.0	2.1288277963319904
70.0	1260.0	2.1340847265014915
70.0	1270.0	2.134177743266503
70.0	1280.0	2.114777984922403
70.0	1290.0	2.1243900198421324
70.0	1300.0	2.118957669615523
70.0	1310.0	2.129981256239539
70.0	1320.0	2.1222147203909048
70.0	1330.0	2.1194474557065592
70.0	1340.0	2.129286076253217
70.0	1350.0	2.145276834586083
70.0	1360.0	2.156191383850482
70.0	1370.0	2.140762004247989
70.0	1380.0	2.1358598826993402
70.0	1390.0	2.141103565805457
70.0	1400.0	2.1497480967960714
70.0	1410.0	2.163562818180757
70.0	1420.0	2.1763070504969244
70.0	1430.0	2.218911341948955
70.0	1440.0	2.182437363623357
70.0	1450.0	2.152384858418662
70.0	1460.0	2.130594624230838
70.0	1470.0	2.157315665408473
70.0	1480.0	2.1714353754624267
70.0	1490.0	2.1629064805245624
70.0	1500.0	2.1658398782338244
70.0	1510.0	2.134201684134797
70.0	1520.0	2.0680506153657086
70.0	1530.0	2.03514158528777
70.0	1540.0	2.03514158528777
70.0	1550.0	2.03514158528777
70.0	1560.0	2.03514158528777
70.0	1570.0	2.03514158528777
70.0	1580.0	2.03514158528777
70.0	1590.0	2.03514158528777
70.0	1600.0	2.03514158528777
70.0	1610.0	2.03514158528777
70.0	1620.0	2.03514158528777
70.0	1630.0	2.03514158528777
70.0	1640.0	2.03514158528777
70.0	1650.0	2.03514158528777
70.0	1660.0	2.03514158528777
70.0	1670.0	2.03514158528777
70.0	1680.0	2.03514158528777
70.0	1690.0	2.03514158528777
70.0	1700.0	2.03514158528777
70.0	1710.0	2.03514158528777
70.0	1720.0	2.03514158528777
70.0	1730.0	2.03514158528777
70.0	1740.0	2.03514158528777
70.0	1750.0	2.03514158528777
70.0	1760.0	2.03514158528777
70.0	1770.0	2.03514158528777
70.0	1780.0	2.03514158528777
70.0	1790.0	2.03514158528777
70.0	1800.0	2.03514158528777
70.0	1810.0	2.03514158528777
70.0	1820.0	2.03514158528777
70.0	1830.0	2.03514158528777
70.0	1840.0	2.03514158528777
70.0	1850.0	2.03514158528777
70.0	1860.0	2.03514158528777
80.0	50.0	2.03514158528777
80.0	60.0	2.03514158528777
80.0	70.0	2.03514158528777
80.0	80.0	2.03514158528777
80.0	90.0	2.03514158528777
80.0	100.0	2.03514158528777
80.0	110.0	2.03514158528777
80.0	120.0	2.03514158528777
80.0	130.0	2.03514158528777
80.0	140.0	2.03514158528777
80.0	150.0	2.03514158528777
80.0	160.0	2.03514158528777
80.0	170.0	2.03514158528777
80.0	180.0	2.03514158528777
80.0	190.0	2.03514158528777
80.0	200.0	2.03514158528777
80.0	210.0	2.03514158528777
80.0	220.0	2.03514158528777
80.0	230.0	2.03514158528777
80.0	240.0	2.03514158528777
80.0	250.0	2.03514158528777
80.0	260.0	2.03514158528777
80.0	270.0	2.03514158528777
80.0	280.0	2.03514158528777
80.0	290.0	2.03514158528777
80.0	300.0	2.03514158528777
80.0	310.0	2.03514158528777
80.0	320.0	2.03514158528777
80.0	330.0	2.03514158528777
80.0	340.0	2.03514158528777
80.0	350.0	2.03514158528777
80.0	360.0	2.1289963975809076
80.0	370.0	2.183940535790549
80.0	380.0	2.1810309105511063
80.0	390.0	2.2052238240239084
80.0	400.0	2.191469582095063
80.0	410.0	2.1730374262460463
80.0	420.0	2.182050584496008
80.0	430.0	2.1890980529777915
80.0	440.0	2.200946611091967
80.0	450.0	2.2183085644379568
80.0	460.0	2.188511503549597
80.0	470.0	2.188968765693474
80.0	480.0	2.179420220604965
80.0	490.0	2.1912332489763187
80.0	500.0	2.189148850259543
80.0	510.0	2.1849643198504825
80.0	520.0	2.1653025280418934
80.0	530.0	2.1582612952660467
80.0	540.0	2.159775164698022
80.0	550.0	2.1696859584348096
80.0	560.0	2.1759359444701336
80.0	570.0	2.1464819592613
80.0	580.0	2.119783704016406
80.0	590.0	2.121437884542823
80.0	600.0	2.1105476081649157
80.0	610.0	2.133493706215091
80.0	620.0	2.136517445378837
80.0	630.0	2.1254373577368293
80.0	640.0	2.096043788990094
80.0	650.0	2.07876658607441
80.0	660.0	2.118004760543379
80.0	670.0	2.119894556990035
80.0	680.0	2.107216407070824
80.0	690.0	2.1195849667076376
80.0	700.0	2.1162894149816607
80.0	710.0	2.1406446510478294
80.0	720.0	2.1365636455282715
80.0	730.0	2.1465756760813206
80.0	740.0	2.1444876478643256
80.0	750.0	2.1305718214380938
80.0	760.0	2.1458794438911055
80.0	770.0	2.141976933599827
80.0	780.0	2.1475064372271295
80.0	790.0	2.1415689656129766
80.0	800.0	2.1503728926385626
80.0	810.0	2.166217329862055
80.0	820.0	2.17507505517345
80.0	830.0	2.16548266945167
80.0	840.0	2.170356033230204
80.0	850.0	2.1779742988293616
80.0	860.0	2.1912731499945326
80.0	870.0	2.192679885729975
80.0	880.0	2.1946083740932116
80.0	890.0	2.1943510755305136
80.0	900.0	2.2225479791993825
80.0	910.0	2.193864329904532
80.0	920.0	2.1921960178162463
80.0	930.0	2.1867669551657425
80.0	940.0	2.193611428687959
80.0	950.0	2.209743736220716
80.0	960.0	2.2005220404272126
80.0	970.0	2.1863689320036133
80.0	980.0	2.1943071158514975
80.0	990.0	2.1842344835690612
80.0	1000.0	2.175754466387241
80.0	1010.0	2.168139794067479
80.0	1020.0	2.172583321520996
80.0	1030.0	2.1788668099835227
80.0	1040.0	2.176615505586138
80.0	1050.0	2.167157340830005
80.0	1060.0	2.1337571892084597
80.0	1070.0	2.1405689705651767
80.0	1080.0	2.156515572560505
80.0	1090.0	2.1592885399789354
80.0	1100.0	2.1403516289863087
80.0	1110.0	2.136686345948769
80.0	1120.0	2.121740864043064
80.0	1130.0	2.1414346591034055
80.0	1140.0	2.127165338008987
80.0	1150.0	2.1194570794556244
80.0	1160.0	2.0978001574639844
80.0	1170.0	2.0977123977631984
80.0	1180.0	2.0806668082223094
80.0	1190.0	2.101404519265459
80.0	1200.0	2.1165360659501937
80.0	1210.0	2.1210916743725097
80.0	1220.0	2.1343302266737334
80.0	1230.0	2.108963818793049
80.0	1240.0	2.1239059605214887
80.0	1250.0	2.1333062278318473
80.0	1260.0	2.1275612622793343
80.0	1270.0	2.1258684222894186
80.0	1280.0	2.1129769165590866
80.0	1290.0	2.118428136164587
80.0	1300.0	2.1078961760807737
80.0	1310.0	2.1270301658258925
80.0	1320.0	2.106981475665204
80.0	1330.0	2.1180331523831164
80.0	1340.0	2.126033408669582
80.0	1350.0	2.140082661103716
80.0	1360.0	2.1549191748102206
80.0	1370.0	2.1380020444285304
80.0	1380.0	2.136433980642483
80.0	1390.0	2.1346329524071384
80.0	1400.0	2.1440930327836196
80.0	1410.0	2.1586237302860596
80.0	1420.0	2.168121437526231
80.0	1430.0	2.207412682472419
80.0	1440.0	2.177196212220993
80.0	1450.0	2.1447637997904563
80.0	1460.0	2.1261728589043454
80.0	1470.0	2.147853321890402
80.0	1480.0	2.1639079845423796
80.0	1490.0	2.161824583393127
80.0	1500.0	2.1642604019193965
80.0	1510.0	2.1296828437876436
80.0	1520.0	2.066593452100561
80.0	1530.0	2.03514158528777
80.0	1540.0	2.03514158528777
80.0	1550.0	2.03514158528777
80.0	1560.0	2.03514158528777
80.0	1570.0	2.03514158528777
80.0	1580.0	2.03514158528777
80.0	1590.0	2.03514158528777
80.0	1600.0	2.03514158528777
80.0	1610.0	2.03514158528777
80.0	1620.0	2.03514158528777
80.0	1630.0	2.03514158528777
80.0	1640.0	2.03514158528777
80.0	1650.0	2.03514158528777
80.0	1660.0	2.03514158528777
80.0	1670.0	2.03514158528777
80.0	1680.0	2.03514158528777
80.0	1690.0	2.03514158528777
80.0	1700.0	2.03514158528777
80.0	1710.0	2.03514158528777
80.0	1720.0	2.03514158528777
80.0	1730.0	2.03514158528777
80.0	1740.0	2.03514158528777
80.0	1750.0	2.03514158528777
80.0	1760.0	2.03514158528777
80.0	1770.0	2.03514158528777
80.0	1780.0	2.03514158528777
80.0	1790.0	2.03514158528777
80.0	1800.0	2.03514158528777
80.0	1810.0	2.03514158528777
80.0	1820.0	2.03514158528777
80.0	1830.0	2.03514158528777
80.0	1840.0	2.03514158528777
80.0	1850.0	2.03514158528777
80.0	1860.0	2.03514158528777
90.0	50.0	2.03514158528777
90.0	60.0	2.03514158528777
90.0	70.0	2.03514158528777
90.0	80.0	2.03514158528777
90.0	90.0	2.03514158528777
90.0	100.0	2.03514158528777
90.0	110.0	2.03514158528777
90.0	120.0	2.03514158528777
90.0	130.0	2.03514158528777
90.0	140.0	2.03514158528777
90.0	150.0	2.03514158528777
90.0	160.0	2.03514158528777
90.0	170.0	2.03514158528777
90.0	180.0	2.03514158528777
90.0	190.0	2.03514158528777
90.0	200.0	2.03514158528777
90.0	210.0	2.03514158528777
90.0	220.0	2.03514158528777
90.0	230.0	2.03514158528777
90.0	240.0	2.03514158528777
90.0	250.0	2.03514158528777
90.0	260.0	2.03514158528777
90.0	270.0	2.03514158528777
90.0	280.0	2.03514158528777
90.0	290.0	2.03514158528777
90.0	300.0	2.03514158528777
90.0	310.0	2.03514158528777
90.0	320.0	2.03514158528777
90.0	330.0	2.03514158528777
90.0	340.0	2.03514158528777
90.0	350.0	2.03514158528777
90.0	360.0	2.1289090268445032
90.0	370.0	2.1839323973903246
90.0	380.0	2.1739165127051097
90.0	390.0	2.1955372477976
90.0	400.0	2.185549712888633
90.0	410.0	2.1637280471279476
90.0	420.0	2.1740519471432758
90.0	430.0	2.1857080229694135
90.0	440.0	2.1956732515646826
90.0	450.0	2.208666698918821
90.0	460.0	2.1794130545523673
90.0	470.0	2.1748296086455277
90.0	480.0	2.171309699561743
90.0	490.0	2.18176412979874
90.0	500.0	2.1799462251641146
90.0	510.0	2.1708631247994967
90.0	520.0	2.143371138091731
90.0	530.0	2.1532215828120873
90.0	540.0	2.1505602639200863
90.0	550.0	2.173006938044744
90.0	560.0	2.182490141530162
90.0	570.0	2.160733105917324
90.0	580.0	2.127012775801167
90.0	590.0	2.1279816384727313
90.0	600.0	2.1417521061905425
90.0	610.0	2.1497768143156373
90.0	620.0	2.1615725445782834
90.0	630.0	2.1509528271618223
90.0	640.0	2.1208170453425725
90.0	650.0	2.100221434215628
90.0	660.0	2.1099399059005535
90.0	670.0	2.132323569862292
90.0	680.0	2.1201213615525356
90.0	690.0	2.141567015840483
90.0	700.0	2.1323863318245513
90.0	710.0	2.132619423888845
90.0	720.0	2.1386756495405055
90.0	730.0	2.1447191994785357
90.0	740.0	2.145691827156894
90.0	750.0	2.103566934964138
90.0	760.0	2.1252445904897757
90.0	770.0	2.150049772035715
90.0	780.0	2.14726767873651
90.0	790.0	2.149242750058276
90.0	800.0	2.1358593568265962
90.0	810.0	2.1470021162061843
90.0	820.0	2.1656250098023038
90.0	830.0	2.1645227742357354
90.0	840.0	2.16338771065094
90.0	850.0	2.1690331483709624
90.0	860.0	2.166711116174546
90.0	870.0	2.1827707452913105
90.0	880.0	2.1806051954970105
90.0	890.0	2.183676256533272
90.0	900.0	2.2170222837102886
90.0	910.0	2.1843527806470577
90.0	920.0	2.1960643378982567
90.0	930.0	2.1898134766471684
90.0	940.0	2.200082854491185
90.0	950.0	2.2233294946919613
90.0	960.0	2.211018826630498
90.0	970.0	2.1998219768794613
90.0	980.0	2.2048561916966753
90.0	990.0	2.1902439780836866
90.0	1000.0	2.1824591170094716
90.0	1010.0	2.163038092775844
90.0	1020.0	2.1745861709688445
90.0	1030.0	2.179050582473458
90.0	1040.0	2.1690432796207877
90.0	1050.0	2.1558209659450083
90.0	1060.0	2.1272700881177675
90.0	1070.0	2.132890458441502
90.0	1080.0	2.155285832668572
90.0	1090.0	2.158019993869262
90.0	1100.0	2.1523201881301524
90.0	1110.0	2.138767981236776
90.0	1120.0	2.131462501274104
90.0	1130.0	2.1451121666964945
90.0	1140.0	2.137802704350683
90.0	1150.0	2.1023630507186413
90.0	1160.0	2.0985031447975753
90.0	1170.0	2.099056122479399
90.0	1180.0	2.094877088255109
90.0	1190.0	2.097499049812077
90.0	1200.0	2.105121660622253
90.0	1210.0	2.127075856353323
90.0	1220.0	2.1378044783584866
90.0	1230.0	2.118398986500767
90.0	1240.0	2.123873392024542
90.0	1250.0	2.1243853868793483
90.0	1260.0	2.1195010384491377
90.0	1270.0	2.125337629656946
90.0	1280.0	2.1087847276874494
90.0	1290.0	2.1096109108151992
90.0	1300.0	2.0971895440411163
90.0	1310.0	2.1069090837476354
90.0	1320.0	2.102370318191003
90.0	1330.0	2.09887104305124
90.0	1340.0	2.1217983960128914
90.0	1350.0	2.125771839686632
90.0	1360.0	2.141830769282567
90.0	1370.0	2.1257078135174767
90.0	1380.0	2.123769932684069
90.0	1390.0	2.12550138722915
90.0	1400.0	2.134860264854561
90.0	1410.0	2.150107384579124
90.0	1420.0	2.1635006644324832
90.0	1430.0	2.200013633183393
90.0	1440.0	2.1652752365795678
90.0	1450.0	2.1375211921729314
90.0	1460.0	2.116257342342439
90.0	1470.0	2.1325615228387864
90.0	1480.0	2.1568068436980323
90.0	1490.0	2.1488887861735457
90.0	1500.0	2.157884550681428
90.0	1510.0	2.1227139836154194
90.0	1520.0	2.0626605920099843
90.0	1530.0	2.03514158528777
90.0	1540.0	2.03514158528777
90.0	1550.0	2.03514158528777
90.0	1560.0	2.03514158528777
90.0	1570.0	2.03514158528777
90.0	1580.0	2.03514158528777
90.0	1590.0	2.03514158528777
90.0	1600.0	2.03514158528777
90.0	1610.0	2.03514158528777
90.0	1620.0	2.03514158528777
90.0	1630.0	2.03514158528777
90.0	1640.0	2.03514158528777
90.0	1650.0	2.03514158528777
90.0	1660.0	2.03514158528777
90.0	1670.0	2.03514158528777
90.0	1680.0	2.03514158528777
90.0	1690.0	2.03514158528777
90.0	1700.0	2.03514158528777
90.0	1710.0	2.03514158528777
90.0	1720.0	2.03514158528777
90.0	1730.0	2.03514158528777
90.0	1740.0	2.03514158528777
90.0	1750.0	2.03514158528777
90.0	1760.0	2.03514158528777
90.0	1770.0	2.03514158528777
90.0	1780.0	2.03514158528777
90.0	1790.0	2.03514158528777
90.0	1800.0	2.03514158528777
90.0	1810.0	2.03514158528777
90.0	1820.0	2.03514158528777
90.0	1830.0	2.03514158528777
90.0	1840.0	2.03514158528777
90.0	1850.0	2.03514158528777
90.0	1860.0	2.03514158528777
100.0	50.0	2.03514158528777
100.0	60.0	2.03514158528777
100.0	70.0	2.03514158528777
100.0	80.0	2.03514158528777
100.0	90.0	2.03514158528777
100.0	100.0	2.03514158528777
100.0	110.0	2.03514158528777
100.0	120.0	2.03514158528777
100.0	130.0	2.03514158528777
100.0	140.0	2.03514158528777
100.0	150.0	2.03514158528777
100.0	160.0	2.03514158528777
100.0	170.0	2.03514158528777
100.0	180.0	2.03514158528777
100.0	190.0	2.03514158528777
100.0	200.0	2.03514158528777
100.0	210.0	2.03514158528777
100.0	220.0	2.03514158528777
100.0	230.0	2.03514158528777
100.0	240.0	2.03514158528777
100.0	250.0	2.03514158528777
100.0	260.0	2.03514158528777
100.0	270.0	2.03514158528777
100.0	280.0	2.03514158528777
100.0	290.0	2.03514158528777
100.0	300.0	2.03514158528777
100.0	310.0	2.03514158528777
100.0	320.0	2.03514158528777
100.0	330.0	2.03514158528777
100.0	340.0	2.03514158528777
100.0	350.0	2.03514158528777
100.0	360.0	2.136926981821497
100.0	370.0	2.1875556584320837
100.0	380.0	2.1691069218130887
100.0	390.0	2.190500664722155
100.0	400.0	2.1798203746271643
100.0	410.0	2.1656292645979933
100.0	420.0	2.176675406282635
100.0	430.0	2.1823303470357045
100.0	440.0	2.185274219666056
100.0	450.0	2.2117753478108924
100.0	460.0	2.174149756873609
100.0	470.0	2.1678128681701816
100.0	480.0	2.1850585283749644
100.0	490.0	2.1952765406222614
100.0	500.0	2.182365221047156
100.0	510.0	2.176005799826909
100.0	520.0	2.1659151499392815
100.0	530.0	2.1579674281219394
100.0	540.0	2.16632028053554
100.0	550.0	2.1745218396167085
100.0	560.0	2.184181346179797
100.0	570.0	2.1741507123384425
100.0	580.0	2.1325063529286603
100.0	590.0	2.126902895502016
100.0	600.0	2.1354469255769217
100.0	610.0	2.15450130466181
100.0	620.0	2.158157089774945
100.0	630.0	2.156689537308849
100.0	640.0	2.1297189634372917
100.0	650.0	2.113564915997445
100.0	660.0	2.1211728707045685
100.0	670.0	2.1400065308360143
100.0	680.0	2.127627731230186
100.0	690.0	2.1430455745021884
100.0	700.0	2.13823693538326
100.0	710.0	2.135936151229932
100.0	720.0	2.136355058101297
100.0	730.0	2.141642094389215
100.0	740.0	2.142408026711506
100.0	750.0	2.1074909492223117
100.0	760.0	2.132086007340544
100.0	770.0	2.151837479128428
100.0	780.0	2.1568542708221803
100.0	790.0	2.121696949607914
100.0	800.0	2.124915043313514
100.0	810.0	2.15438972007284
100.0	820.0	2.168050385252603
100.0	830.0	2.162450920513089
100.0	840.0	2.1500252306317655
100.0	850.0	2.1631595457068804
100.0	860.0	2.176057991428816
100.0	870.0	2.1797260640096088
100.0	880.0	2.1886275681961247
100.0	890.0	2.192654546951831
100.0	900.0	2.2163760470127554
100.0	910.0	2.1997605013339334
100.0	920.0	2.2132560043663174
100.0	930.0	2.2003639947290483
100.0	940.0	2.2165932856963475
100.0	950.0	2.222407699897797
100.0	960.0	2.218669825509715
100.0	970.0	2.207522187618688
100.0	980.0	2.204815744471205
100.0	990.0	2.194752900750871
100.0	1000.0	2.190172680188796
100.0	1010.0	2.1859394374546195
100.0	1020.0	2.1881542619536654
100.0	1030.0	2.1851837053418754
100.0	1040.0	2.1555386359214253
100.0	1050.0	2.1571524440932115
100.0	1060.0	2.1418619383049182
100.0	1070.0	2.1523322195534345
100.0	1080.0	2.1603338773360012
100.0	1090.0	2.1373037135599837
100.0	1100.0	2.143948381455048
100.0	1110.0	2.1370138824817806
100.0	1120.0	2.1284878219099435
100.0	1130.0	2.1465397023379253
100.0	1140.0	2.113929268837892
100.0	1150.0	2.1129066049267347
100.0	1160.0	2.108010090043871
100.0	1170.0	2.1152761624426066
100.0	1180.0	2.094077232527841
100.0	1190.0	2.0949452658076226
100.0	1200.0	2.10163117791998
100.0	1210.0	2.1288899914928727
100.0	1220.0	2.135893979619575
100.0	1230.0	2.109356267002097
100.0	1240.0	2.1064920947460046
100.0	1250.0	2.105234503687854
100.0	1260.0	2.1053614154744085
100.0	1270.0	2.114127336752482
100.0	1280.0	2.0838824469858843
100.0	1290.0	2.095862051407026
100.0	1300.0	2.0898567235613412
100.0	1310.0	2.0891008348710467
100.0	1320.0	2.0930272120734803
100.0	1330.0	2.0944261234095247
100.0	1340.0	2.1030263538553218
100.0	1350.0	2.1396718979641958
100.0	1360.0	2.1412049251908085
100.0	1370.0	2.125229646711841
100.0	1380.0	2.125342894772501
100.0	1390.0	2.122690677116933
100.0	1400.0	2.126112150749498
100.0	1410.0	2.1405734072647515
100.0	1420.0	2.1528110625534786
100.0	1430.0	2.1895702273465854
100.0	1440.0	2.1593224838630345
100.0	1450.0	2.1358744238182874
100.0	1460.0	2.109916335740818
100.0	1470.0	2.1261382665594337
100.0	1480.0	2.149555358948499
100.0	1490.0	2.146044415741913
100.0	1500.0	2.1568483266786296
100.0	1510.0	2.129534053218839
100.0	1520.0	2.0678792610565706
100.0	1530.0	2.03514158528777
100.0	1540.0	2.03514158528777
100.0	1550.0	2.03514158528777
100.0	1560.0	2.03514158528777
100.0	1570.0	2.03514158528777
100.0	1580.0	2.03514158528777
100.0	1590.0	2.03514158528777
100.0	1600.0	2.03514158528777
100.0	1610.0	2.03514158528777
100.0	1620.0	2.03514158528777
100.0	1630.0	2.03514158528777
100.0	1640.0	2.03514158528777
100.0	1650.0	2.03514158528777
100.0	1660.0	2.03514158528777
100.0	1670.0	2.03514158528777
100.0	1680.0	2.03514158528777
100.0	1690.0	2.03514158528777
100.0	1700.0	2.03514158528777
100.0	1710.0	2.03514158528777
100.0	1720.0	2.03514158528777
100.0	1730.0	2.03514158528777
100.0	1740.0	2.03514158528777
100.0	1750.0	2.03514158528777
100.0	1760.0	2.03514158528777
100.0	1770.0	2.03514158528777
100.0	1780.0	2.03514158528777
100.0	1790.0	2.03514158528777
100.0	1800.0	2.03514158528777
100.0	1810.0	2.03514158528777
100.0	1820.0	2.03514158528777
100.0	1830.0	2.03514158528777
100.0	1840.0	2.03514158528777
100.0	1850.0	2.03514158528777
100.0	1860.0	2.03514158528777
110.0	50.0	2.03514158528777
110.0	60.0	2.03514158528777
110.0	70.0	2.03514158528777
110.0	80.0	2.03514158528777
110.0	90.0	2.03514158528777
110.0	100.0	2.03514158528777
110.0	110.0	2.03514158528777
110.0	120.0	2.03514158528777
110.0	130.0	2.03514158528777
110.0	140.0	2.03514158528777
110.0	150.0	2.03514158528777
110.0	160.0	2.03514158528777
110.0	170.0	2.03514158528777
110.0	180.0	2.03514158528777
110.0	190.0	2.03514158528777
110.0	200.0	2.03514158528777
110.0	210.0	2.03514158528777
110.0	220.0	2.03514158528777
110.0	230.0	2.03514158528777
110.0	240.0	2.03514158528777
110.0	250.0	2.03514158528777
110.0	260.0	2.03514158528777
110.0	270.0	2.03514158528777
110.0	280.0	2.03514158528777
110.0	290.0	2.03514158528777
110.0	300.0	2.03514158528777
110.0	310.0	2.03514158528777
110.0	320.0	2.03514158528777
110.0	330.0	2.03514158528777
110.0	340.0	2.03514158528777
110.0	350.0	2.03514158528777
110.0	360.0	2.1404786112732026
110.0	370.0	2.187586796628575
110.0	380.0	2.1657987534869942
110.0	390.0	2.1862898330267004
110.0	400.0	2.1795927752732296
110.0	410.0	2.1691731846305844
110.0	420.0	2.184215165155509
110.0	430.0	2.1866073670661303
110.0	440.0	2.192171782555243
110.0	450.0	2.217894738978799
110.0	460.0	2.1803101194311547
110.0	470.0	2.1936572632078977
110.0	480.0	2.201111704787183
110.0	490.0	2.2087458933285187
110.0	500.0	2.201261935109886
110.0	510.0	2.187873896734076
110.0	520.0	2.1753869899683735
110.0	530.0	2.1737817828076893
110.0	540.0	2.162539579343758
110.0	550.0	2.1739487749261723
110.0	560.0	2.176762624034391
110.0	570.0	2.1710849631325853
110.0	580.0	2.1389530086015345
110.0	590.0	2.1269332442917266
110.0	600.0	2.12624885937984
110.0	610.0	2.1441336688103463
110.0	620.0	2.1515936565119937
110.0	630.0	2.1514476307006287
110.0	640.0	2.1212808846337246
110.0	650.0	2.1255301766350803
110.0	660.0	2.1342503682849703
110.0	670.0	2.1284469345432777
110.0	680.0	2.1384921650304434
110.0	690.0	2.137080239683852
110.0	700.0	2.152663972705195
110.0	710.0	2.150041719127213
110.0	720.0	2.154933118905306
110.0	730.0	2.1528260676932383
110.0	740.0	2.153007498297744
110.0	750.0	2.12263229338332
110.0	760.0	2.150815101857904
110.0	770.0	2.163074692308612
110.0	780.0	2.1609398513035423
110.0	790.0	2.144364585870474
110.0	800.0	2.1417373329788436
110.0	810.0	2.168964205617315
110.0	820.0	2.185872426138604
110.0	830.0	2.1788669515456474
110.0	840.0	2.167569209022709
110.0	850.0	2.1732674351680044
110.0	860.0	2.180822996745484
110.0	870.0	2.1913388284036612
110.0	880.0	2.195913685275698
110.0	890.0	2.202988570707814
110.0	900.0	2.2131036224058094
110.0	910.0	2.195634320954605
110.0	920.0	2.213912621444027
110.0	930.0	2.208112454413971
110.0	940.0	2.2190734455846526
110.0	950.0	2.225238741486313
110.0	960.0	2.2265954316110017
110.0	970.0	2.217801961998938
110.0	980.0	2.2137968875147727
110.0	990.0	2.204979150605137
110.0	1000.0	2.199484289004649
110.0	1010.0	2.1961383621680794
110.0	1020.0	2.195036175998451
110.0	1030.0	2.191886101074629
110.0	1040.0	2.168324712713209
110.0	1050.0	2.1531661122096066
110.0	1060.0	2.148785132177205
110.0	1070.0	2.163151311932193
110.0	1080.0	2.1678410466887548
110.0	1090.0	2.14397069607307
110.0	1100.0	2.131877943905377
110.0	1110.0	2.1413795634688113
110.0	1120.0	2.1120375883424787
110.0	1130.0	2.123502336892299
110.0	1140.0	2.1232940372431583
110.0	1150.0	2.116079648988453
110.0	1160.0	2.1144144237692544
110.0	1170.0	2.0884557708149187
110.0	1180.0	2.0849458290622955
110.0	1190.0	2.09684676421814
110.0	1200.0	2.105079975106531
110.0	1210.0	2.1201763139895133
110.0	1220.0	2.1371344053726697
110.0	1230.0	2.1023235750929277
110.0	1240.0	2.093262012985394
110.0	1250.0	2.095778709469361
110.0	1260.0	2.0878118076888885
110.0	1270.0	2.1057969273567725
110.0	1280.0	2.087745826125502
110.0	1290.0	2.0908064511399482
110.0	1300.0	2.077904625676129
110.0	1310.0	2.0763248867327815
110.0	1320.0	2.0780253017114867
110.0	1330.0	2.0964564965123733
110.0	1340.0	2.126553594363861
110.0	1350.0	2.138812725530655
110.0	1360.0	2.1405096458403094
110.0	1370.0	2.121010159638401
110.0	1380.0	2.1196032202159807
110.0	1390.0	2.1188026189396965
110.0	1400.0	2.1197591539910006
110.0	1410.0	2.131929721645919
110.0	1420.0	2.1483020596362694
110.0	1430.0	2.1958207836476427
110.0	1440.0	2.160465246254546
110.0	1450.0	2.130702499333128
110.0	1460.0	2.1085300338650113
110.0	1470.0	2.122802594279584
110.0	1480.0	2.1490606975631668
110.0	1490.0	2.1425912640016773
110.0	1500.0	2.158232114976499
110.0	1510.0	2.132406685206376
110.0	1520.0	2.07455363222314
110.0	1530.0	2.03514158528777
110.0	1540.0	2.03514158528777
110.0	1550.0	2.03514158528777
110.0	1560.0	2.03514158528777
110.0	1570.0	2.03514158528777
110.0	1580.0	2.03514158528777
110.0	1590.0	2.03514158528777
110.0	1600.0	2.03514158528777
110.0	1610.0	2.03514158528777
110.0	1620.0	2.03514158528777
110.0	1630.0	2.03514158528777
110.0	1640.0	2.03514158528777
110.0	1650.0	2.03514158528777
110.0	1660.0	2.03514158528777
110.0	1670.0	2.03514158528777
110.0	1680.0	2.03514158528777
110.0	1690.0	2.03514158528777
110.0	1700.0	2.03514158528777
110.0	1710.0	2.03514158528777
110.0	1720.0	2.03514158528777
110.0	1730.0	2.03514158528777
110.0	1740.0	2.03514158528777
110.0	1750.0	2.03514158528777
110.0	1760.0	2.03514158528777
110.0	1770.0	2.03514158528777
110.0	1780.0	2.03514158528777
110.0	1790.0	2.03514158528777
110.0	1800.0	2.03514158528777
110.0	1810.0	2.03514158528777
110.0	1820.0	2.03514158528777
110.0	1830.0	2.03514158528777
110.0	1840.0	2.03514158528777
110.0	1850.0	2.03514158528777
110.0	1860.0	2.03514158528777
120.0	50.0	2.03514158528777
120.0	60.0	2.03514158528777
120.0	70.0	2.03514158528777
120.0	80.0	2.03514158528777
120.0	90.0	2.03514158528777
120.0	100.0	2.03514158528777
120.0	110.0	2.03514158528777
120.0	120.0	2.03514158528777
120.0	130.0	2.03514158528777
120.0	140.0	2.03514158528777
120.0	150.0	2.03514158528777
120.0	160.0	2.03514158528777
120.0	170.0	2.03514158528777
120.0	180.0	2.03514158528777
120.0	190.0	2.03514158528777
120.0	200.0	2.03514158528777
120.0	210.0	2.03514158528777
120.0	220.0	2.03514158528777
120.0	230.0	2.03514158528777
120.0	240.0	2.03514158528777
120.0	250.0	2.03514158528777
120.0	260.0	2.03514158528777
120.0	270.0	2.03514158528777
120.0	280.0	2.03514158528777
120.0	290.0	2.03514158528777
120.0	300.0	2.03514158528777
120.0	310.0	2.03514158528777
120.0	320.0	2.03514158528777
120.0	330.0	2.03514158528777
120.0	340.0	2.03514158528777
120.0	350.0	2.03514158528777
120.0	360.0	2.1307255138822394
120.0	370.0	2.1789724728940043
120.0	380.0	2.1580092384798117
120.0	390.0	2.176832344384696
120.0	400.0	2.1709382124521714
120.0	410.0	2.1624318425269284
120.0	420.0	2.176070443129196
120.0	430.0	2.1815022252760703
120.0	440.0	2.182997445708576
120.0	450.0	2.207104869176397
120.0	460.0	2.174477188982846
120.0	470.0	2.174401341439224
120.0	480.0	2.1869368849708173
120.0	490.0	2.204493931801997
120.0	500.0	2.198383157231795
120.0	510.0	2.1859499750644025
120.0	520.0	2.16684496261221
120.0	530.0	2.1753358114698997
120.0	540.0	2.1690839616664754
120.0	550.0	2.160802500264905
120.0	560.0	2.1758084497518313
120.0	570.0	2.166595341074036
120.0	580.0	2.1420930437022325
120.0	590.0	2.1292208141409787
120.0	600.0	2.123292590556605
120.0	610.0	2.1360279651459173
120.0	620.0	2.1422060662389213
120.0	630.0	2.14802346150391
120.0	640.0	2.119252857101215
120.0	650.0	2.116108370119761
120.0	660.0	2.128377469079941
120.0	670.0	2.136279325423761
120.0	680.0	2.1460429477815604
120.0	690.0	2.1451725278644536
120.0	700.0	2.1196022432219266
120.0	710.0	2.1134341940065378
120.0	720.0	2.149568235575926
120.0	730.0	2.1471171284523396
120.0	740.0	2.1268148251254533
120.0	750.0	2.1297204400250673
120.0	760.0	2.165091795896737
120.0	770.0	2.1748460536033503
120.0	780.0	2.1686541593433932
120.0	790.0	2.1356974715638306
120.0	800.0	2.152789452086577
120.0	810.0	2.1666033271047374
120.0	820.0	2.1892885278850844
120.0	830.0	2.1834263320108502
120.0	840.0	2.17272797452609
120.0	850.0	2.1752497426000983
120.0	860.0	2.177850706101368
120.0	870.0	2.1879424423769134
120.0	880.0	2.1950571840884963
120.0	890.0	2.1996633545818542
120.0	900.0	2.2237737398930353
120.0	910.0	2.208378835408369
120.0	920.0	2.2251019838491612
120.0	930.0	2.223140175106479
120.0	940.0	2.2278093708921864
120.0	950.0	2.2334913101417664
120.0	960.0	2.2437482978021457
120.0	970.0	2.2372631324808347
120.0	980.0	2.2250189333557002
120.0	990.0	2.2149066230269012
120.0	1000.0	2.2256679789618885
120.0	1010.0	2.2058144432774403
120.0	1020.0	2.206235563129572
120.0	1030.0	2.2011938857728253
120.0	1040.0	2.191297394087006
120.0	1050.0	2.192380070468636
120.0	1060.0	2.174090241810361
120.0	1070.0	2.1879534303920467
120.0	1080.0	2.1769446230753013
120.0	1090.0	2.1760984018502136
120.0	1100.0	2.1565937805194286
120.0	1110.0	2.144832740146219
120.0	1120.0	2.139145827519083
120.0	1130.0	2.1256794781978474
120.0	1140.0	2.131089886712407
120.0	1150.0	2.129742483579084
120.0	1160.0	2.07689424771685
120.0	1170.0	2.082846633923857
120.0	1180.0	2.0883392246012757
120.0	1190.0	2.0973689130038182
120.0	1200.0	2.1054867700302973
120.0	1210.0	2.099911884746665
120.0	1220.0	2.1089639176670736
120.0	1230.0	2.109866419094115
120.0	1240.0	2.089059978984183
120.0	1250.0	2.0933212112109545
120.0	1260.0	2.0845953991673083
120.0	1270.0	2.1081169539563973
120.0	1280.0	2.0950763602976634
120.0	1290.0	2.0946101426179937
120.0	1300.0	2.0901373143592634
120.0	1310.0	2.078084533550038
120.0	1320.0	2.100580328942279
120.0	1330.0	2.0730107156623445
120.0	1340.0	2.1107999815015495
120.0	1350.0	2.1337596836233828
120.0	1360.0	2.1372176683168944
120.0	1370.0	2.1248020031402155
120.0	1380.0	2.1175140636239083
120.0	1390.0	2.120329868202999
120.0	1400.0	2.121473888069841
120.0	1410.0	2.1241384195261728
120.0	1420.0	2.1479405201737936
120.0	1430.0	2.190435833059428
120.0	1440.0	2.156249460623318
120.0	1450.0	2.125612048638436
120.0	1460.0	2.1024590063149255
120.0	1470.0	2.119640916573627
120.0	1480.0	2.142917039209324
120.0	1490.0	2.134093664175056
120.0	1500.0	2.1504620962974212
120.0	1510.0	2.1291704900497
120.0	1520.0	2.073237559148337
120.0	1530.0	2.03514158528777
120.0	1540.0	2.03514158528777
120.0	1550.0	2.03514158528777
120.0	1560.0	2.03514158528777
120.0	1570.0	2.03514158528777
120.0	1580.0	2.03514158528777
120.0	1590.0	2.03514158528777
120.0	1600.0	2.03514158528777
120.0	1610.0	2.03514158528777
120.0	1620.0	2.03514158528777
120.0	1630.0	2.03514158528777
120.0	1640.0	2.03514158528777
120.0	1650.0	2.03514158528777
120.0	1660.0	2.03514158528777
120.0	1670.0	2.03514158528777
120.0	1680.0	2.03514158528777
120.0	1690.0	2.03514158528777
120.0	1700.0	2.03514158528777
120.0	1710.0	2.03514158528777
120.0	1720.0	2.03514158528777
120.0	1730.0	2.03514158528777
120.0	1740.0	2.03514158528777
120.0	1750.0	2.03514158528777
120.0	1760.0	2.03514158528777
120.0	1770.0	2.03514158528777
120.0	1780.0	2.03514158528777
120.0	1790.0	2.03514158528777
120.0	1800.0	2.03514158528777
120.0	1810.0	2.03514158528777
120.0	1820.0	2.03514158528777
120.0	1830.0	2.03514158528777
120.0	1840.0	2.03514158528777
120.0	1850.0	2.03514158528777
120.0	1860.0	2.03514158528777
130.0	50.0	2.03514158528777
130.0	60.0	2.03514158528777
130.0	70.0	2.03514158528777
130.0	80.0	2.03514158528777
130.0	90.0	2.03514158528777
130.0	100.0	2.03514158528777
130.0	110.0	2.03514158528777
130.0	120.0	2.03514158528777
130.0	130.0	2.03514158528777
130.0	140.0	2.03514158528777
130.0	150.0	2.03514158528777
130.0	160.0	2.03514158528777
130.0	170.0	2.03514158528777
130.0	180.0	2.03514158528777
130.0	190.0	2.03514158528777
130.0	200.0	2.03514158528777
130.0	210.0	2.03514158528777
130.0	220.0	2.03514158528777
130.0	230.0	2.03514158528777
130.0	240.0	2.03514158528777
130.0	250.0	2.03514158528777
130.0	260.0	2.03514158528777
130.0	270.0	2.03514158528777
130.0	280.0	2.03514158528777
130.0	290.0	2.03514158528777
130.0	300.0	2.03514158528777
130.0	310.0	2.03514158528777
130.0	320.0	2.03514158528777
130.0	330.0	2.03514158528777
130.0	340.0	2.03514158528777
130.0	350.0	2.03514158528777
130.0	360.0	2.122079142876796
130.0	370.0	2.170497876356165
130.0	380.0	2.1533039271039045
130.0	390.0	2.171666646417104
130.0	400.0	2.1675114130906445
130.0	410.0	2.1577467817954195
130.0	420.0	2.1714034478476725
130.0	430.0	2.1765930643702345
130.0	440.0	2.172049700115671
130.0	450.0	2.2034725914099944
130.0	460.0	2.168526099780096
130.0	470.0	2.1685846956786787
130.0	480.0	2.1829830544360127
130.0	490.0	2.1921920418494025
130.0	500.0	2.1861491463520135
130.0	510.0	2.178403593952934
130.0	520.0	2.160323894082591
130.0	530.0	2.1673035562009764
130.0	540.0	2.173781857552789
130.0	550.0	2.1824086437542127
130.0	560.0	2.191194992918729
130.0	570.0	2.1947516239726306
130.0	580.0	2.1755823662021454
130.0	590.0	2.1686753996365113
130.0	600.0	2.175557832108292
130.0	610.0	2.1842395768702056
130.0	620.0	2.181263142815594
130.0	630.0	2.178232891121376
130.0	640.0	2.170768857994301
130.0	650.0	2.1464817289484253
130.0	660.0	2.134162764770755
130.0	670.0	2.1463285607972176
130.0	680.0	2.1357003373789265
130.0	690.0	2.147311731044404
130.0	700.0	2.1291943634828736
130.0	710.0	2.1240636936180617
130.0	720.0	2.146234175974058
130.0	730.0	2.1464586650162842
130.0	740.0	2.132583559908581
130.0	750.0	2.1439979937761766
130.0	760.0	2.1590320098143168
130.0	770.0	2.182593938993935
130.0	780.0	2.180825922081322
130.0	790.0	2.167332983223158
130.0	800.0	2.1850601614349743
130.0	810.0	2.186525483790715
130.0	820.0	2.1956732325226835
130.0	830.0	2.194131318155264
130.0	840.0	2.1912662372239207
130.0	850.0	2.1924791229549374
130.0	860.0	2.193208631277256
130.0	870.0	2.1922923379417836
130.0	880.0	2.1965216905888854
130.0	890.0	2.20258345076721
130.0	900.0	2.227074293233044
130.0	910.0	2.2152004238323975
130.0	920.0	2.224207365715788
130.0	930.0	2.2197371741834657
130.0	940.0	2.2294890934524036
130.0	950.0	2.2507255022288297
130.0	960.0	2.244202748120393
130.0	970.0	2.240113726553012
130.0	980.0	2.2341057065436964
130.0	990.0	2.2339261421830017
130.0	1000.0	2.226490641333641
130.0	1010.0	2.2184016044922568
130.0	1020.0	2.2164283734863917
130.0	1030.0	2.206861299694763
130.0	1040.0	2.191862175377051
130.0	1050.0	2.1928475364854427
130.0	1060.0	2.15994865754919
130.0	1070.0	2.1809831113476648
130.0	1080.0	2.1855755299620556
130.0	1090.0	2.187669916588479
130.0	1100.0	2.139473958253485
130.0	1110.0	2.1256454062108943
130.0	1120.0	2.1334154127697476
130.0	1130.0	2.1407061051893916
130.0	1140.0	2.1429977407191108
130.0	1150.0	2.1107213486459684
130.0	1160.0	2.0861785733557867
130.0	1170.0	2.085905175165453
130.0	1180.0	2.0909693168788706
130.0	1190.0	2.101054642698011
130.0	1200.0	2.104488240847292
130.0	1210.0	2.1001039509753943
130.0	1220.0	2.103438232305164
130.0	1230.0	2.101740780603344
130.0	1240.0	2.0848243994715094
130.0	1250.0	2.095164704862917
130.0	1260.0	2.0992485587481755
130.0	1270.0	2.10098513091708
130.0	1280.0	2.0778418964321617
130.0	1290.0	2.0908199776443794
130.0	1300.0	2.0888511471686826
130.0	1310.0	2.084240567085557
130.0	1320.0	2.087866924664108
130.0	1330.0	2.0786124110146322
130.0	1340.0	2.101367297039248
130.0	1350.0	2.1252779431545243
130.0	1360.0	2.1338202331964387
130.0	1370.0	2.1165834350233728
130.0	1380.0	2.1044740225327803
130.0	1390.0	2.1079188536283398
130.0	1400.0	2.1099215723089793
130.0	1410.0	2.1169770287844063
130.0	1420.0	2.131362141416313
130.0	1430.0	2.1769198214870333
130.0	1440.0	2.142586592135708
130.0	1450.0	2.1115609800946205
130.0	1460.0	2.0866681886837735
130.0	1470.0	2.1031136568130853
130.0	1480.0	2.132838403926064
130.0	1490.0	2.122802424181009
130.0	1500.0	2.1298595192784813
130.0	1510.0	2.108080674160066
130.0	1520.0	2.0581602666424206
130.0	1530.0	2.03514158528777
130.0	1540.0	2.03514158528777
130.0	1550.0	2.03514158528777
130.0	1560.0	2.03514158528777
130.0	1570.0	2.03514158528777
130.0	1580.0	2.03514158528777
130.0	1590.0	2.03514158528777
130.0	1600.0	2.03514158528777
130.0	1610.0	2.03514158528777
130.0	1620.0	2.03514158528777
130.0	1630.0	2.03514158528777
130.0	1640.0	2.03514158528777
130.0	1650.0	2.03514158528777
130.0	1660.0	2.03514158528777
130.0	1670.0	2.03514158528777
130.0	1680.0	2.03514158528777
130.0	1690.0	2.03514158528777
130.0	1700.0	2.03514158528777
130.0	1710.0	2.03514158528777
130.0	1720.0	2.03514158528777
130.0	1730.0	2.03514158528777
130.0	1740.0	2.03514158528777
130.0	1750.0	2.03514158528777
130.0	1760.0	2.03514158528777
130.0	1770.0	2.03514158528777
130.0	1780.0	2.03514158528777
130.0	1790.0	2.03514158528777
130.0	1800.0	2.03514158528777
130.0	1810.0	2.03514158528777
130.0	1820.0	2.03514158528777
130.0	1830.0	2.03514158528777
130.0	1840.0	2.03514158528777
130.0	1850.0	2.03514158528777
130.0	1860.0	2.03514158528777
140.0	50.0	2.03514158528777
140.0	60.0	2.03514158528777
140.0	70.0	2.03514158528777
140.0	80.0	2.03514158528777
140.0	90.0	2.03514158528777
140.0	100.0	2.03514158528777
140.0	110.0	2.03514158528777
140.0	120.0	2.03514158528777
140.0	130.0	2.03514158528777
140.0	140.0	2.03514158528777
140.0	150.0	2.03514158528777
140.0	160.0	2.03514158528777
140.0	170.0	2.03514158528777
140.0	180.0	2.03514158528777
140.0	190.0	2.03514158528777
140.0	200.0	2.03514158528777
140.0	210.0	2.03514158528777
140.0	220.0	2.03514158528777
140.0	230.0	2.03514158528777
140.0	240.0	2.03514158528777
140.0	250.0	2.03514158528777
140.0	260.0	2.03514158528777
140.0	270.0	2.03514158528777
140.0	280.0	2.03514158528777
140.0	290.0	2.03514158528777
140.0	300.0	2.03514158528777
140.0	310.0	2.03514158528777
140.0	320.0	2.03514158528777
140.0	330.0	2.03514158528777
140.0	340.0	2.03514158528777
140.0	350.0	2.03514158528777
140.0	360.0	2.1131078052190766
140.0	370.0	2.165436822200067
140.0	380.0	2.1527724317084345
140.0	390.0	2.1734753069974015
140.0	400.0	2.1708212242322604
140.0	410.0	2.160485523834215
140.0	420.0	2.174413751359935
140.0	430.0	2.1687499347220163
140.0	440.0	2.1669756945399454
140.0	450.0	2.197398364270478
140.0	460.0	2.156749579182674
140.0	470.0	2.1585594559506096
140.0	480.0	2.160935618980732
140.0	490.0	2.1745787661184544
140.0	500.0	2.1675890577281978
140.0	510.0	2.1583067558920184
140.0	520.0	2.141410604437208
140.0	530.0	2.132339139358968
140.0	540.0	2.1622924252404943
140.0	550.0	2.1844620672277313
140.0	560.0	2.195005538675261
140.0	570.0	2.1964598454283366
140.0	580.0	2.18541761779444
140.0	590.0	2.1782262888007935
140.0	600.0	2.2022805518636623
140.0	610.0	2.194958154930464
140.0	620.0	2.1945864162630304
140.0	630.0	2.187020524693594
140.0	640.0	2.193034595004058
140.0	650.0	2.1770720474798284
140.0	660.0	2.1486262846114377
140.0	670.0	2.146729366358061
140.0	680.0	2.1300122699084825
140.0	690.0	2.166143802001007
140.0	700.0	2.1468002076476393
140.0	710.0	2.134029269169049
140.0	720.0	2.130633769813429
140.0	730.0	2.1286856877808202
140.0	740.0	2.139203122708126
140.0	750.0	2.1385264582988786
140.0	760.0	2.1589809716102475
140.0	770.0	2.1860286062962784
140.0	780.0	2.184625361654253
140.0	790.0	2.176799859779665
140.0	800.0	2.184507205882204
140.0	810.0	2.1880569504135723
140.0	820.0	2.1989471035779715
140.0	830.0	2.2006305768951413
140.0	840.0	2.2010061982555054
140.0	850.0	2.200341280400557
140.0	860.0	2.2055767429760733
140.0	870.0	2.198595985288783
140.0	880.0	2.2066035288296346
140.0	890.0	2.202150519781454
140.0	900.0	2.227698802072083
140.0	910.0	2.221175481303564
140.0	920.0	2.2331233255279215
140.0	930.0	2.2292029982069343
140.0	940.0	2.237805256006255
140.0	950.0	2.2575935096563255
140.0	960.0	2.254829026049118
140.0	970.0	2.249199420910048
140.0	980.0	2.241379422598212
140.0	990.0	2.243269716395298
140.0	1000.0	2.238952642337467
140.0	1010.0	2.2341559883678492
140.0	1020.0	2.2287340078495053
140.0	1030.0	2.2195724075955354
140.0	1040.0	2.2064849456015954
140.0	1050.0	2.196614983002543
140.0	1060.0	2.173236767785888
140.0	1070.0	2.2015278964866196
140.0	1080.0	2.1820398611274943
140.0	1090.0	2.1917439127990734
140.0	1100.0	2.171202659775386
140.0	1110.0	2.1500527024452443
140.0	1120.0	2.151556805536926
140.0	1130.0	2.131338369380177
140.0	1140.0	2.122737765379459
140.0	1150.0	2.1053183285587687
140.0	1160.0	2.0940315115339105
140.0	1170.0	2.0943750337093823
140.0	1180.0	2.0955709984733697
140.0	1190.0	2.102873988478934
140.0	1200.0	2.0855170239243477
140.0	1210.0	2.09600177023249
140.0	1220.0	2.1017835716115156
140.0	1230.0	2.1130809919008637
140.0	1240.0	2.08974951342228
140.0	1250.0	2.0954441263875676
140.0	1260.0	2.0953884926307076
140.0	1270.0	2.0946118690399476
140.0	1280.0	2.109058768571941
140.0	1290.0	2.1132089936045713
140.0	1300.0	2.1037452847846616
140.0	1310.0	2.098318324691748
140.0	1320.0	2.096457031738629
140.0	1330.0	2.0896345105068237
140.0	1340.0	2.1053992576343656
140.0	1350.0	2.127964579604845
140.0	1360.0	2.1469962153145317
140.0	1370.0	2.116893567671796
140.0	1380.0	2.10256955077017
140.0	1390.0	2.1081990002321542
140.0	1400.0	2.109948345713254
140.0	1410.0	2.1267336368885346
140.0	1420.0	2.1262088047604184
140.0	1430.0	2.1773559340629243
140.0	1440.0	2.140653741373151
140.0	1450.0	2.107755525664493
140.0	1460.0	2.0968625972059476
140.0	1470.0	2.0967887280452158
140.0	1480.0	2.129571024170368
140.0	1490.0	2.1183631482953666
140.0	1500.0	2.1229838647684924
140.0	1510.0	2.100432708215346
140.0	1520.0	2.056659632482125
140.0	1530.0	2.03514158528777
140.0	1540.0	2.03514158528777
140.0	1550.0	2.03514158528777
140.0	1560.0	2.03514158528777
140.0	1570.0	2.03514158528777
140.0	1580.0	2.03514158528777
140.0	1590.0	2.03514158528777
140.0	1600.0	2.03514158528777
140.0	1610.0	2.03514158528777
140.0	1620.0	2.03514158528777
140.0	1630.0	2.03514158528777
140.0	1640.0	2.03514158528777
140.0	1650.0	2.03514158528777
140.0	1660.0	2.03514158528777
140.0	1670.0	2.03514158528777
140.0	1680.0	2.03514158528777
140.0	1690.0	2.03514158528777
140.0	1700.0	2.03514158528777
140.0	1710.0	2.03514158528777
140.0	1720.0	2.03514158528777
140.0	1730.0	2.03514158528777
140.0	1740.0	2.03514158528777
140.0	1750.0	2.03514158528777
140.0	1760.0	2.03514158528777
140.0	1770.0	2.03514158528777
140.0	1780.0	2.03514158528777
140.0	1790.0	2.03514158528777
140.0	1800.0	2.03514158528777
140.0	1810.0	2.03514158528777
140.0	1820.0	2.03514158528777
140.0	1830.0	2.03514158528777
140.0	1840.0	2.03514158528777
140.0	1850.0	2.03514158528777
140.0	1860.0	2.03514158528777
150.0	50.0	2.03514158528777
150.0	60.0	2.03514158528777
150.0	70.0	2.03514158528777
150.0	80.0	2.03514158528777
150.0	90.0	2.03514158528777
150.0	100.0	2.03514158528777
150.0	110.0	2.03514158528777
150.0	120.0	2.03514158528777
150.0	130.0	2.03514158528777
150.0	140.0	2.03514158528777
150.0	150.0	2.03514158528777
150.0	160.0	2.03514158528777
150.0	170.0	2.03514158528777
150.0	180.0	2.03514158528777
150.0	190.0	2.03514158528777
150.0	200.0	2.03514158528777
150.0	210.0	2.03514158528777
150.0	220.0	2.03514158528777
150.0	230.0	2.03514158528777
150.0	240.0	2.03514158528777
150.0	250.0	2.03514158528777
150.0	260.0	2.03514158528777
150.0	270.0	2.03514158528777
150.0	280.0	2.03514158528777
150.0	290.0	2.03514158528777
150.0	300.0	2.03514158528777
150.0	310.0	2.03514158528777
150.0	320.0	2.03514158528777
150.0	330.0	2.03514158528777
150.0	340.0	2.03514158528777
150.0	350.0	2.03514158528777
150.0	360.0	2.1194324787176946
150.0	370.0	2.178483439571009
150.0	380.0	2.166535024460241
150.0	390.0	2.1908124227577908
150.0	400.0	2.180887551001587
150.0	410.0	2.1767136393280513
150.0	420.0	2.17986250182552
150.0	430.0	2.183622467148857
150.0	440.0	2.1750398180935493
150.0	450.0	2.188926474912441
150.0	460.0	2.155109533139533
150.0	470.0	2.1615167165433014
150.0	480.0	2.1640144458800203
150.0	490.0	2.178488768715003
150.0	500.0	2.1667558732304566
150.0	510.0	2.1503061455752155
150.0	520.0	2.1401100495019216
150.0	530.0	2.1701038919001934
150.0	540.0	2.1876516007639117
150.0	550.0	2.187381971709098
150.0	560.0	2.1975804208254757
150.0	570.0	2.195007293687811
150.0	580.0	2.203743692407696
150.0	590.0	2.1898416432607957
150.0	600.0	2.1888171816973907
150.0	610.0	2.188538372256614
150.0	620.0	2.1785113367899998
150.0	630.0	2.1731194126814892
150.0	640.0	2.1862981865274893
150.0	650.0	2.168498995088097
150.0	660.0	2.1427517972180383
150.0	670.0	2.146384221228163
150.0	680.0	2.1282850991046223
150.0	690.0	2.146415510630945
150.0	700.0	2.12227703060619
150.0	710.0	2.139591728392236
150.0	720.0	2.1459654346939487
150.0	730.0	2.112514026632772
150.0	740.0	2.124724554772422
150.0	750.0	2.126137431282568
150.0	760.0	2.1643997718621164
150.0	770.0	2.1903361967418826
150.0	780.0	2.1677279391912183
150.0	790.0	2.177903747705467
150.0	800.0	2.176428119497254
150.0	810.0	2.1810181888000093
150.0	820.0	2.1944981424622707
150.0	830.0	2.1964856115399396
150.0	840.0	2.1923890986586025
150.0	850.0	2.1980581472194674
150.0	860.0	2.196600006160674
150.0	870.0	2.1986795269924224
150.0	880.0	2.1950050708969724
150.0	890.0	2.199184107658884
150.0	900.0	2.2156356399285806
150.0	910.0	2.2278201498467096
150.0	920.0	2.227360281784517
150.0	930.0	2.2350224573689483
150.0	940.0	2.2302282398256463
150.0	950.0	2.2449491807905657
150.0	960.0	2.255200571433675
150.0	970.0	2.2530774797861643
150.0	980.0	2.2436817978375023
150.0	990.0	2.2452599475181985
150.0	1000.0	2.24212450485337
150.0	1010.0	2.2406019457058552
150.0	1020.0	2.2333000264579463
150.0	1030.0	2.2284972234365075
150.0	1040.0	2.21604772136816
150.0	1050.0	2.220877297804345
150.0	1060.0	2.1977308863169283
150.0	1070.0	2.207306105015289
150.0	1080.0	2.197025195718941
150.0	1090.0	2.189521138934042
150.0	1100.0	2.192809343114466
150.0	1110.0	2.169436403138034
150.0	1120.0	2.157920287711959
150.0	1130.0	2.134618604430981
150.0	1140.0	2.123652676213788
150.0	1150.0	2.1070227423506322
150.0	1160.0	2.100869841930524
150.0	1170.0	2.088795967951371
150.0	1180.0	2.088237039894581
150.0	1190.0	2.0882839312550234
150.0	1200.0	2.0881469444676606
150.0	1210.0	2.0881815138256843
150.0	1220.0	2.096975244075594
150.0	1230.0	2.0852432926695617
150.0	1240.0	2.070812779611151
150.0	1250.0	2.072780459573403
150.0	1260.0	2.0802176603042906
150.0	1270.0	2.0989748966519413
150.0	1280.0	2.0731879697794016
150.0	1290.0	2.085449149226108
150.0	1300.0	2.074394591263884
150.0	1310.0	2.0901689434347555
150.0	1320.0	2.1134217653327605
150.0	1330.0	2.091699217652535
150.0	1340.0	2.1037358619055455
150.0	1350.0	2.1214281383772677
150.0	1360.0	2.138585331585337
150.0	1370.0	2.1171718123191474
150.0	1380.0	2.0908631860213163
150.0	1390.0	2.1055706215328427
150.0	1400.0	2.1125405470682854
150.0	1410.0	2.126324847329005
150.0	1420.0	2.1218378818108365
150.0	1430.0	2.1731579565167976
150.0	1440.0	2.137617207147288
150.0	1450.0	2.1099672392814304
150.0	1460.0	2.0919170219997634
150.0	1470.0	2.1001207857268063
150.0	1480.0	2.1279387334852795
150.0	1490.0	2.1141730621986308
150.0	1500.0	2.1167962108758385
150.0	1510.0	2.0924290747650294
150.0	1520.0	2.049945352884983
150.0	1530.0	2.03514158528777
150.0	1540.0	2.03514158528777
150.0	1550.0	2.03514158528777
150.0	1560.0	2.03514158528777
150.0	1570.0	2.03514158528777
150.0	1580.0	2.03514158528777
150.0	1590.0	2.03514158528777
150.0	1600.0	2.03514158528777
150.0	1610.0	2.03514158528777
150.0	1620.0	2.03514158528777
150.0	1630.0	2.03514158528777
150.0	1640.0	2.03514158528777
150.0	1650.0	2.03514158528777
150.0	1660.0	2.03514158528777
150.0	1670.0	2.03514158528777
150.0	1680.0	2.03514158528777
150.0	1690.0	2.03514158528777
150.0	1700.0	2.03514158528777
150.0	1710.0	2.03514158528777
150.0	1720.0	2.03514158528777
150.0	1730.0	2.03514158528777
150.0	1740.0	2.03514158528777
150.0	1750.0	2.03514158528777
150.0	1760.0	2.03514158528777
150.0	1770.0	2.03514158528777
150.0	1780.0	2.03514158528777
150.0	1790.0	2.03514158528777
150.0	1800.0	2.03514158528777
150.0	1810.0	2.03514158528777
150.0	1820.0	2.03514158528777
150.0	1830.0	2.03514158528777
150.0	1840.0	2.03514158528777
[truncated: 15,836 more rows]
