# Supplementary material for: Characterizing Visual Neurosurgical Expertise in Brain MRI Visualization Using Eye-Tracking and 3D Fractal Dimension Analysis
Source: J Eye Mov Res. 2026 Jun 2;19(3):62. doi: 10.3390/jemr19030062 (PMC13301434; doi:10.3390/jemr19030062)
Supplement: Supplementary file 1 [file jemr-19-00062-s001.zip › jemr-4253847-supplementary/Supplementary files/4_3DFDmapsCalculation/3DFD_Stimuli_BRN40/3DFDs_BRAIN_31_NORMAL_Sulci.png_Heatmap_100_10.csv]

50.0	50.0	2.03514158528777
50.0	60.0	2.03514158528777
50.0	70.0	2.03514158528777
50.0	80.0	2.03514158528777
50.0	90.0	2.03514158528777
50.0	100.0	2.03514158528777
50.0	110.0	2.03514158528777
50.0	120.0	2.03514158528777
50.0	130.0	2.03514158528777
50.0	140.0	2.03514158528777
50.0	150.0	2.03514158528777
50.0	160.0	2.03514158528777
50.0	170.0	2.03514158528777
50.0	180.0	2.03514158528777
50.0	190.0	2.03514158528777
50.0	200.0	2.03514158528777
50.0	210.0	2.03514158528777
50.0	220.0	2.03514158528777
50.0	230.0	2.03514158528777
50.0	240.0	2.03514158528777
50.0	250.0	2.03514158528777
50.0	260.0	2.03514158528777
50.0	270.0	2.03514158528777
50.0	280.0	2.03514158528777
50.0	290.0	2.03514158528777
50.0	300.0	2.03514158528777
50.0	310.0	2.03514158528777
50.0	320.0	2.03514158528777
50.0	330.0	2.03514158528777
50.0	340.0	2.03514158528777
50.0	350.0	2.03514158528777
50.0	360.0	2.03514158528777
50.0	370.0	2.03514158528777
50.0	380.0	2.03514158528777
50.0	390.0	2.03514158528777
50.0	400.0	2.03514158528777
50.0	410.0	2.03514158528777
50.0	420.0	2.03514158528777
50.0	430.0	2.03514158528777
50.0	440.0	2.03514158528777
50.0	450.0	2.03514158528777
50.0	460.0	2.03514158528777
50.0	470.0	2.03514158528777
50.0	480.0	2.03514158528777
50.0	490.0	2.0352920797343095
50.0	500.0	2.0352920797343095
50.0	510.0	2.0352920797343095
50.0	520.0	2.0352920797343095
50.0	530.0	2.0352920797343095
50.0	540.0	2.0352920797343095
50.0	550.0	2.0352920797343095
50.0	560.0	2.0352920797343095
50.0	570.0	2.0355675183324995
50.0	580.0	2.0355675183324995
50.0	590.0	2.035529994104669
50.0	600.0	2.0355675183324995
50.0	610.0	2.0360806517003667
50.0	620.0	2.0372551388694595
50.0	630.0	2.0373681788211715
50.0	640.0	2.0375164359272806
50.0	650.0	2.037724527771579
50.0	660.0	2.037812425696275
50.0	670.0	2.037675201013489
50.0	680.0	2.0390207749745106
50.0	690.0	2.0414915609110214
50.0	700.0	2.045811753611494
50.0	710.0	2.050845363394639
50.0	720.0	2.0587525843051635
50.0	730.0	2.071740719305361
50.0	740.0	2.076524085950731
50.0	750.0	2.065876084012546
50.0	760.0	2.088747064955448
50.0	770.0	2.087177509489224
50.0	780.0	2.1101995588608053
50.0	790.0	2.125777637365193
50.0	800.0	2.1050378037991577
50.0	810.0	2.1148295813470424
50.0	820.0	2.1220319645473933
50.0	830.0	2.095596454423485
50.0	840.0	2.1031160459810914
50.0	850.0	2.1073444111506814
50.0	860.0	2.0990240327992167
50.0	870.0	2.1070170339293495
50.0	880.0	2.088848654510513
50.0	890.0	2.089392383942909
50.0	900.0	2.080157717733777
50.0	910.0	2.088598966563961
50.0	920.0	2.0981239408600487
50.0	930.0	2.097212883459058
50.0	940.0	2.104662009891876
50.0	950.0	2.1077200029276395
50.0	960.0	2.1093899702101355
50.0	970.0	2.1060348265762734
50.0	980.0	2.1106631047446798
50.0	990.0	2.107484748572779
50.0	1000.0	2.0974136167129656
50.0	1010.0	2.0944494886978893
50.0	1020.0	2.0893863719698094
50.0	1030.0	2.091239565927182
50.0	1040.0	2.0851348273827877
50.0	1050.0	2.094998263975276
50.0	1060.0	2.0971970348359688
50.0	1070.0	2.093903843221481
50.0	1080.0	2.0861826482562593
50.0	1090.0	2.0804545494423228
50.0	1100.0	2.102881124464922
50.0	1110.0	2.0948883809435914
50.0	1120.0	2.105396257670509
50.0	1130.0	2.090953267761865
50.0	1140.0	2.0796774517788768
50.0	1150.0	2.068369613458176
50.0	1160.0	2.0467895024441454
50.0	1170.0	2.067564965668674
50.0	1180.0	2.054976580199065
50.0	1190.0	2.0478279609769925
50.0	1200.0	2.043591459455457
50.0	1210.0	2.041578901912026
50.0	1220.0	2.041208719471899
50.0	1230.0	2.040660831915026
50.0	1240.0	2.040158374328563
50.0	1250.0	2.039598471480275
50.0	1260.0	2.0395239663825904
50.0	1270.0	2.039374890349545
50.0	1280.0	2.0389797428823515
50.0	1290.0	2.0390893121775693
50.0	1300.0	2.0391744666471037
50.0	1310.0	2.0390649717117832
50.0	1320.0	2.038594729709286
50.0	1330.0	2.038826469887734
50.0	1340.0	2.0383136283273395
50.0	1350.0	2.0378600963048954
50.0	1360.0	2.0369728213219678
50.0	1370.0	2.036365373726581
50.0	1380.0	2.0360667721080747
50.0	1390.0	2.035954613062056
50.0	1400.0	2.035867308889497
50.0	1410.0	2.035867308889497
50.0	1420.0	2.0357175031363703
50.0	1430.0	2.0352920797343095
50.0	1440.0	2.0352920797343095
50.0	1450.0	2.0351792258232626
50.0	1460.0	2.03514158528777
50.0	1470.0	2.03514158528777
50.0	1480.0	2.03514158528777
50.0	1490.0	2.03514158528777
50.0	1500.0	2.03514158528777
50.0	1510.0	2.03514158528777
50.0	1520.0	2.03514158528777
50.0	1530.0	2.03514158528777
50.0	1540.0	2.03514158528777
50.0	1550.0	2.03514158528777
50.0	1560.0	2.03514158528777
50.0	1570.0	2.03514158528777
50.0	1580.0	2.03514158528777
50.0	1590.0	2.03514158528777
50.0	1600.0	2.03514158528777
50.0	1610.0	2.03514158528777
50.0	1620.0	2.03514158528777
50.0	1630.0	2.03514158528777
50.0	1640.0	2.03514158528777
50.0	1650.0	2.03514158528777
50.0	1660.0	2.03514158528777
50.0	1670.0	2.03514158528777
50.0	1680.0	2.03514158528777
50.0	1690.0	2.03514158528777
50.0	1700.0	2.03514158528777
50.0	1710.0	2.03514158528777
50.0	1720.0	2.03514158528777
50.0	1730.0	2.03514158528777
50.0	1740.0	2.03514158528777
50.0	1750.0	2.03514158528777
50.0	1760.0	2.03514158528777
50.0	1770.0	2.03514158528777
50.0	1780.0	2.03514158528777
50.0	1790.0	2.03514158528777
50.0	1800.0	2.03514158528777
50.0	1810.0	2.03514158528777
50.0	1820.0	2.03514158528777
50.0	1830.0	2.03514158528777
50.0	1840.0	2.03514158528777
50.0	1850.0	2.03514158528777
50.0	1860.0	2.03514158528777
60.0	50.0	2.03514158528777
60.0	60.0	2.03514158528777
60.0	70.0	2.03514158528777
60.0	80.0	2.03514158528777
60.0	90.0	2.03514158528777
60.0	100.0	2.03514158528777
60.0	110.0	2.03514158528777
60.0	120.0	2.03514158528777
60.0	130.0	2.03514158528777
60.0	140.0	2.03514158528777
60.0	150.0	2.03514158528777
60.0	160.0	2.03514158528777
60.0	170.0	2.03514158528777
60.0	180.0	2.03514158528777
60.0	190.0	2.03514158528777
60.0	200.0	2.03514158528777
60.0	210.0	2.03514158528777
60.0	220.0	2.03514158528777
60.0	230.0	2.03514158528777
60.0	240.0	2.03514158528777
60.0	250.0	2.03514158528777
60.0	260.0	2.03514158528777
60.0	270.0	2.03514158528777
60.0	280.0	2.03514158528777
60.0	290.0	2.03514158528777
60.0	300.0	2.03514158528777
60.0	310.0	2.03514158528777
60.0	320.0	2.03514158528777
60.0	330.0	2.03514158528777
60.0	340.0	2.03514158528777
60.0	350.0	2.03514158528777
60.0	360.0	2.03514158528777
60.0	370.0	2.03514158528777
60.0	380.0	2.03514158528777
60.0	390.0	2.03514158528777
60.0	400.0	2.03514158528777
60.0	410.0	2.03514158528777
60.0	420.0	2.03514158528777
60.0	430.0	2.03514158528777
60.0	440.0	2.03514158528777
60.0	450.0	2.03514158528777
60.0	460.0	2.03514158528777
60.0	470.0	2.03514158528777
60.0	480.0	2.035342204468737
60.0	490.0	2.0354924586526826
60.0	500.0	2.0354924586526826
60.0	510.0	2.0354924586526826
60.0	520.0	2.0354924586526826
60.0	530.0	2.0354924586526826
60.0	540.0	2.0354924586526826
60.0	550.0	2.0354924586526826
60.0	560.0	2.0354924586526826
60.0	570.0	2.0357674582608225
60.0	580.0	2.0355675183324995
60.0	590.0	2.035529994104669
60.0	600.0	2.0355675183324995
60.0	610.0	2.0362389472227376
60.0	620.0	2.038058517963945
60.0	630.0	2.03842450395821
60.0	640.0	2.038849358419273
60.0	650.0	2.0394959909032675
60.0	660.0	2.039756853654212
60.0	670.0	2.0411652507700384
60.0	680.0	2.0455258444838025
60.0	690.0	2.0515360012099904
60.0	700.0	2.0612560391915697
60.0	710.0	2.0738555516200354
60.0	720.0	2.0796616792257603
60.0	730.0	2.0700833661434768
60.0	740.0	2.0896013354542657
60.0	750.0	2.086206853630939
60.0	760.0	2.1088748085172395
60.0	770.0	2.124020318912677
60.0	780.0	2.108497205399299
60.0	790.0	2.111599700561427
60.0	800.0	2.128677581625737
60.0	810.0	2.1287561601304312
60.0	820.0	2.1319537655569136
60.0	830.0	2.1089326665060883
60.0	840.0	2.1086927974122824
60.0	850.0	2.1006979246899355
60.0	860.0	2.1019363753729365
60.0	870.0	2.1063572784747184
60.0	880.0	2.0919881518211394
60.0	890.0	2.0910241327131067
60.0	900.0	2.0923747256927037
60.0	910.0	2.1035934649473575
60.0	920.0	2.088148011453459
60.0	930.0	2.0951573462905073
60.0	940.0	2.100712621813999
60.0	950.0	2.1120895140849463
60.0	960.0	2.1084281636143336
60.0	970.0	2.0983215256663463
60.0	980.0	2.0985761802365106
60.0	990.0	2.0997285405197084
60.0	1000.0	2.0937107325079687
60.0	1010.0	2.098173365849192
60.0	1020.0	2.097131969165508
60.0	1030.0	2.09049941477853
60.0	1040.0	2.086664068241262
60.0	1050.0	2.081593361989065
60.0	1060.0	2.0953894481515185
60.0	1070.0	2.105392326973197
60.0	1080.0	2.098759616705617
60.0	1090.0	2.099844176650951
60.0	1100.0	2.090474584154741
60.0	1110.0	2.087633463927763
60.0	1120.0	2.1021531368741355
60.0	1130.0	2.0948685606058857
60.0	1140.0	2.1046401403260737
60.0	1150.0	2.0869304964072546
60.0	1160.0	2.07671705807116
60.0	1170.0	2.0663779222940653
60.0	1180.0	2.0457252985074534
60.0	1190.0	2.066219442999883
60.0	1200.0	2.0532811056136495
60.0	1210.0	2.046481006121851
60.0	1220.0	2.0426674572671657
60.0	1230.0	2.041408752366138
60.0	1240.0	2.040925654530874
60.0	1250.0	2.040358816859758
60.0	1260.0	2.0404638680926177
60.0	1270.0	2.0404113909481745
60.0	1280.0	2.0399723272288117
60.0	1290.0	2.0399602384786495
60.0	1300.0	2.039948148563811
60.0	1310.0	2.0398392868828124
60.0	1320.0	2.0392522426275277
60.0	1330.0	2.0394221480493746
60.0	1340.0	2.038704554721275
60.0	1350.0	2.0381177074897803
60.0	1360.0	2.037071717807013
60.0	1370.0	2.036365373726581
60.0	1380.0	2.0360667721080747
60.0	1390.0	2.035954613062056
60.0	1400.0	2.035867308889497
60.0	1410.0	2.035867308889497
60.0	1420.0	2.0357175031363703
60.0	1430.0	2.0352920797343095
60.0	1440.0	2.0352920797343095
60.0	1450.0	2.0351792258232626
60.0	1460.0	2.03514158528777
60.0	1470.0	2.03514158528777
60.0	1480.0	2.03514158528777
60.0	1490.0	2.03514158528777
60.0	1500.0	2.03514158528777
60.0	1510.0	2.03514158528777
60.0	1520.0	2.03514158528777
60.0	1530.0	2.03514158528777
60.0	1540.0	2.03514158528777
60.0	1550.0	2.03514158528777
60.0	1560.0	2.03514158528777
60.0	1570.0	2.03514158528777
60.0	1580.0	2.03514158528777
60.0	1590.0	2.03514158528777
60.0	1600.0	2.03514158528777
60.0	1610.0	2.03514158528777
60.0	1620.0	2.03514158528777
60.0	1630.0	2.03514158528777
60.0	1640.0	2.03514158528777
60.0	1650.0	2.03514158528777
60.0	1660.0	2.03514158528777
60.0	1670.0	2.03514158528777
60.0	1680.0	2.03514158528777
60.0	1690.0	2.03514158528777
60.0	1700.0	2.03514158528777
60.0	1710.0	2.03514158528777
60.0	1720.0	2.03514158528777
60.0	1730.0	2.03514158528777
60.0	1740.0	2.03514158528777
60.0	1750.0	2.03514158528777
60.0	1760.0	2.03514158528777
60.0	1770.0	2.03514158528777
60.0	1780.0	2.03514158528777
60.0	1790.0	2.03514158528777
60.0	1800.0	2.03514158528777
60.0	1810.0	2.03514158528777
60.0	1820.0	2.03514158528777
60.0	1830.0	2.03514158528777
60.0	1840.0	2.03514158528777
60.0	1850.0	2.03514158528777
60.0	1860.0	2.03514158528777
70.0	50.0	2.03514158528777
70.0	60.0	2.03514158528777
70.0	70.0	2.03514158528777
70.0	80.0	2.03514158528777
70.0	90.0	2.03514158528777
70.0	100.0	2.03514158528777
70.0	110.0	2.03514158528777
70.0	120.0	2.03514158528777
70.0	130.0	2.03514158528777
70.0	140.0	2.03514158528777
70.0	150.0	2.03514158528777
70.0	160.0	2.03514158528777
70.0	170.0	2.03514158528777
70.0	180.0	2.03514158528777
70.0	190.0	2.03514158528777
70.0	200.0	2.03514158528777
70.0	210.0	2.03514158528777
70.0	220.0	2.03514158528777
70.0	230.0	2.03514158528777
70.0	240.0	2.03514158528777
70.0	250.0	2.03514158528777
70.0	260.0	2.03514158528777
70.0	270.0	2.03514158528777
70.0	280.0	2.03514158528777
70.0	290.0	2.03514158528777
70.0	300.0	2.03514158528777
70.0	310.0	2.03514158528777
70.0	320.0	2.03514158528777
70.0	330.0	2.03514158528777
70.0	340.0	2.03514158528777
70.0	350.0	2.03514158528777
70.0	360.0	2.03514158528777
70.0	370.0	2.03514158528777
70.0	380.0	2.03514158528777
70.0	390.0	2.03514158528777
70.0	400.0	2.03514158528777
70.0	410.0	2.0352920797343095
70.0	420.0	2.0352920797343095
70.0	430.0	2.0352920797343095
70.0	440.0	2.0352920797343095
70.0	450.0	2.0352920797343095
70.0	460.0	2.0352920797343095
70.0	470.0	2.0352920797343095
70.0	480.0	2.0354924586526826
70.0	490.0	2.035642533142525
70.0	500.0	2.035642533142525
70.0	510.0	2.0354924586526826
70.0	520.0	2.0354924586526826
70.0	530.0	2.0354924586526826
70.0	540.0	2.0354924586526826
70.0	550.0	2.0354924586526826
70.0	560.0	2.0354924586526826
70.0	570.0	2.0357674582608225
70.0	580.0	2.0358173935065933
70.0	590.0	2.0357799439352737
70.0	600.0	2.0358173935065933
70.0	610.0	2.0364878559048956
70.0	620.0	2.0383048371537744
70.0	630.0	2.0392088433582782
70.0	640.0	2.039732477727374
70.0	650.0	2.040696816400184
70.0	660.0	2.0439367644220576
70.0	670.0	2.0485883786674055
70.0	680.0	2.0584213916605094
70.0	690.0	2.072727812186528
70.0	700.0	2.0523734266180194
70.0	710.0	2.069804452512687
70.0	720.0	2.0893366932577573
70.0	730.0	2.0957530429223623
70.0	740.0	2.1025725369124033
70.0	750.0	2.094508338945899
70.0	760.0	2.108595695189062
70.0	770.0	2.1069162339921146
70.0	780.0	2.1033336835356393
70.0	790.0	2.109922117489532
70.0	800.0	2.1201269078442557
70.0	810.0	2.1217072811136752
70.0	820.0	2.1035224392407046
70.0	830.0	2.097128384151389
70.0	840.0	2.1040319921404835
70.0	850.0	2.1095033895002717
70.0	860.0	2.1138269219623016
70.0	870.0	2.1197066747597977
70.0	880.0	2.1207063594585662
70.0	890.0	2.1186613741757325
70.0	900.0	2.1242344361028778
70.0	910.0	2.126000658263871
70.0	920.0	2.126163742518828
70.0	930.0	2.1352780931277637
70.0	940.0	2.1389980177643753
70.0	950.0	2.132323269341384
70.0	960.0	2.1368250271322977
70.0	970.0	2.119232574975057
70.0	980.0	2.108104665176535
70.0	990.0	2.1307088469837723
70.0	1000.0	2.112065461174742
70.0	1010.0	2.109095469630112
70.0	1020.0	2.111912618817454
70.0	1030.0	2.105512736721195
70.0	1040.0	2.1076884441325947
70.0	1050.0	2.101160248979063
70.0	1060.0	2.1014089447819053
70.0	1070.0	2.0974678473504333
70.0	1080.0	2.108216031360733
70.0	1090.0	2.0982376912918173
70.0	1100.0	2.114709732774935
70.0	1110.0	2.0974893525825347
70.0	1120.0	2.090311707300891
70.0	1130.0	2.1088967227281894
70.0	1140.0	2.097450939911796
70.0	1150.0	2.103740058770286
70.0	1160.0	2.106267698823839
70.0	1170.0	2.090806407376141
70.0	1180.0	2.0811919001866594
70.0	1190.0	2.07023437531741
70.0	1200.0	2.0515181935972193
70.0	1210.0	2.0610399830681603
70.0	1220.0	2.056654731095558
70.0	1230.0	2.0471092358235126
70.0	1240.0	2.0432744130070115
70.0	1250.0	2.04178627809743
70.0	1260.0	2.0415594937616697
70.0	1270.0	2.0414572613717623
70.0	1280.0	2.0410915210489127
70.0	1290.0	2.040875680491409
70.0	1300.0	2.040863678456972
70.0	1310.0	2.040791642134117
70.0	1320.0	2.0399525191640118
70.0	1330.0	2.0400732728982782
70.0	1340.0	2.03924984676263
70.0	1350.0	2.0384603684777196
70.0	1360.0	2.0373309508626885
70.0	1370.0	2.0365019957008457
70.0	1380.0	2.0361539376681907
70.0	1390.0	2.036041856537463
70.0	1400.0	2.035904732401171
70.0	1410.0	2.035867308889497
70.0	1420.0	2.0357175031363703
70.0	1430.0	2.0352920797343095
70.0	1440.0	2.0352920797343095
70.0	1450.0	2.0351792258232626
70.0	1460.0	2.03514158528777
70.0	1470.0	2.03514158528777
70.0	1480.0	2.03514158528777
70.0	1490.0	2.03514158528777
70.0	1500.0	2.03514158528777
70.0	1510.0	2.03514158528777
70.0	1520.0	2.03514158528777
70.0	1530.0	2.03514158528777
70.0	1540.0	2.03514158528777
70.0	1550.0	2.03514158528777
70.0	1560.0	2.03514158528777
70.0	1570.0	2.03514158528777
70.0	1580.0	2.03514158528777
70.0	1590.0	2.03514158528777
70.0	1600.0	2.03514158528777
70.0	1610.0	2.03514158528777
70.0	1620.0	2.03514158528777
70.0	1630.0	2.03514158528777
70.0	1640.0	2.03514158528777
70.0	1650.0	2.03514158528777
70.0	1660.0	2.03514158528777
70.0	1670.0	2.03514158528777
70.0	1680.0	2.03514158528777
70.0	1690.0	2.03514158528777
70.0	1700.0	2.03514158528777
70.0	1710.0	2.03514158528777
70.0	1720.0	2.03514158528777
70.0	1730.0	2.03514158528777
70.0	1740.0	2.03514158528777
70.0	1750.0	2.03514158528777
70.0	1760.0	2.03514158528777
70.0	1770.0	2.03514158528777
70.0	1780.0	2.03514158528777
70.0	1790.0	2.03514158528777
70.0	1800.0	2.03514158528777
70.0	1810.0	2.03514158528777
70.0	1820.0	2.03514158528777
70.0	1830.0	2.03514158528777
70.0	1840.0	2.03514158528777
70.0	1850.0	2.03514158528777
70.0	1860.0	2.03514158528777
80.0	50.0	2.03514158528777
80.0	60.0	2.03514158528777
80.0	70.0	2.03514158528777
80.0	80.0	2.03514158528777
80.0	90.0	2.03514158528777
80.0	100.0	2.03514158528777
80.0	110.0	2.03514158528777
80.0	120.0	2.03514158528777
80.0	130.0	2.03514158528777
80.0	140.0	2.03514158528777
80.0	150.0	2.03514158528777
80.0	160.0	2.03514158528777
80.0	170.0	2.03514158528777
80.0	180.0	2.03514158528777
80.0	190.0	2.03514158528777
80.0	200.0	2.03514158528777
80.0	210.0	2.03514158528777
80.0	220.0	2.03514158528777
80.0	230.0	2.03514158528777
80.0	240.0	2.03514158528777
80.0	250.0	2.03514158528777
80.0	260.0	2.03514158528777
80.0	270.0	2.03514158528777
80.0	280.0	2.03514158528777
80.0	290.0	2.03514158528777
80.0	300.0	2.03514158528777
80.0	310.0	2.03514158528777
80.0	320.0	2.03514158528777
80.0	330.0	2.03514158528777
80.0	340.0	2.03514158528777
80.0	350.0	2.03514158528777
80.0	360.0	2.03514158528777
80.0	370.0	2.03514158528777
80.0	380.0	2.03514158528777
80.0	390.0	2.03514158528777
80.0	400.0	2.03514158528777
80.0	410.0	2.0352920797343095
80.0	420.0	2.0352920797343095
80.0	430.0	2.0352920797343095
80.0	440.0	2.0352920797343095
80.0	450.0	2.0352920797343095
80.0	460.0	2.0352920797343095
80.0	470.0	2.0353547325245507
80.0	480.0	2.035642533142525
80.0	490.0	2.0357924283675546
80.0	500.0	2.0357924283675546
80.0	510.0	2.035642533142525
80.0	520.0	2.035642533142525
80.0	530.0	2.035642533142525
80.0	540.0	2.035642533142525
80.0	550.0	2.0357924283675546
80.0	560.0	2.0357924283675546
80.0	570.0	2.0360044739034655
80.0	580.0	2.0359670801298693
80.0	590.0	2.036166384949953
80.0	600.0	2.036303223623301
80.0	610.0	2.036971812358157
80.0	620.0	2.038783773348755
80.0	630.0	2.0401968577690948
80.0	640.0	2.0421556735229385
80.0	650.0	2.0461303538010256
80.0	660.0	2.053646105642189
80.0	670.0	2.065201711673856
80.0	680.0	2.0740892492575735
80.0	690.0	2.065527718674682
80.0	700.0	2.0862036151732966
80.0	710.0	2.0931306255134814
80.0	720.0	2.10666728670333
80.0	730.0	2.123850092119507
80.0	740.0	2.099829326769647
80.0	750.0	2.090894955662251
80.0	760.0	2.108483578923402
80.0	770.0	2.1156135402384244
80.0	780.0	2.1163163265976976
80.0	790.0	2.1044998662809973
80.0	800.0	2.1121302605140655
80.0	810.0	2.120198622543114
80.0	820.0	2.1262142859237447
80.0	830.0	2.1324511898592733
80.0	840.0	2.126427186304969
80.0	850.0	2.127597249452129
80.0	860.0	2.1345783172429247
80.0	870.0	2.13503710001112
80.0	880.0	2.13692340132354
80.0	890.0	2.1496251623617786
80.0	900.0	2.125637229645217
80.0	910.0	2.132810527609049
80.0	920.0	2.1168795768401987
80.0	930.0	2.1241555326638473
80.0	940.0	2.131001331416391
80.0	950.0	2.134376981549965
80.0	960.0	2.1331275554725777
80.0	970.0	2.1172190073026074
80.0	980.0	2.119402544830563
80.0	990.0	2.117955536924939
80.0	1000.0	2.1336560371582727
80.0	1010.0	2.1292561295793915
80.0	1020.0	2.1156265225331645
80.0	1030.0	2.1233141844149657
80.0	1040.0	2.120401414263816
80.0	1050.0	2.1144858283433794
80.0	1060.0	2.1144125045895867
80.0	1070.0	2.1110901947090572
80.0	1080.0	2.1090340691472718
80.0	1090.0	2.1054159701983624
80.0	1100.0	2.106121470232416
80.0	1110.0	2.0999462231532324
80.0	1120.0	2.1029404321083742
80.0	1130.0	2.101572294208985
80.0	1140.0	2.0927552839936827
80.0	1150.0	2.094442066517973
80.0	1160.0	2.085210973431278
80.0	1170.0	2.106536244955486
80.0	1180.0	2.1014606094485115
80.0	1190.0	2.088344990831671
80.0	1200.0	2.0693222216511487
80.0	1210.0	2.0584113228201004
80.0	1220.0	2.0737918092445713
80.0	1230.0	2.058591140096268
80.0	1240.0	2.051034114470267
80.0	1250.0	2.045841725712713
80.0	1260.0	2.0440406212728064
80.0	1270.0	2.0439520259925734
80.0	1280.0	2.0430494259048797
80.0	1290.0	2.0423806560384694
80.0	1300.0	2.0422974061755137
80.0	1310.0	2.042249810016791
80.0	1320.0	2.041371701848708
80.0	1330.0	2.041311829109862
80.0	1340.0	2.040292930499068
80.0	1350.0	2.038911740084363
80.0	1360.0	2.0375034758622235
80.0	1370.0	2.0364399132422664
80.0	1380.0	2.0362410427236775
80.0	1390.0	2.03591720442533
80.0	1400.0	2.0357424831844204
80.0	1410.0	2.0356800237381223
80.0	1420.0	2.035529994104669
80.0	1430.0	2.0352920797343095
80.0	1440.0	2.0352920797343095
80.0	1450.0	2.0351792258232626
80.0	1460.0	2.03514158528777
80.0	1470.0	2.03514158528777
80.0	1480.0	2.03514158528777
80.0	1490.0	2.03514158528777
80.0	1500.0	2.03514158528777
80.0	1510.0	2.03514158528777
80.0	1520.0	2.03514158528777
80.0	1530.0	2.03514158528777
80.0	1540.0	2.03514158528777
80.0	1550.0	2.03514158528777
80.0	1560.0	2.03514158528777
80.0	1570.0	2.03514158528777
80.0	1580.0	2.03514158528777
80.0	1590.0	2.03514158528777
80.0	1600.0	2.03514158528777
80.0	1610.0	2.03514158528777
80.0	1620.0	2.03514158528777
80.0	1630.0	2.03514158528777
80.0	1640.0	2.03514158528777
80.0	1650.0	2.03514158528777
80.0	1660.0	2.03514158528777
80.0	1670.0	2.03514158528777
80.0	1680.0	2.03514158528777
80.0	1690.0	2.03514158528777
80.0	1700.0	2.03514158528777
80.0	1710.0	2.03514158528777
80.0	1720.0	2.03514158528777
80.0	1730.0	2.03514158528777
80.0	1740.0	2.03514158528777
80.0	1750.0	2.03514158528777
80.0	1760.0	2.03514158528777
80.0	1770.0	2.03514158528777
80.0	1780.0	2.03514158528777
80.0	1790.0	2.03514158528777
80.0	1800.0	2.03514158528777
80.0	1810.0	2.03514158528777
80.0	1820.0	2.03514158528777
80.0	1830.0	2.03514158528777
80.0	1840.0	2.03514158528777
80.0	1850.0	2.03514158528777
80.0	1860.0	2.03514158528777
90.0	50.0	2.03514158528777
90.0	60.0	2.03514158528777
90.0	70.0	2.03514158528777
90.0	80.0	2.03514158528777
90.0	90.0	2.03514158528777
90.0	100.0	2.03514158528777
90.0	110.0	2.03514158528777
90.0	120.0	2.03514158528777
90.0	130.0	2.03514158528777
90.0	140.0	2.03514158528777
90.0	150.0	2.03514158528777
90.0	160.0	2.03514158528777
90.0	170.0	2.03514158528777
90.0	180.0	2.03514158528777
90.0	190.0	2.03514158528777
90.0	200.0	2.03514158528777
90.0	210.0	2.03514158528777
90.0	220.0	2.03514158528777
90.0	230.0	2.03514158528777
90.0	240.0	2.03514158528777
90.0	250.0	2.03514158528777
90.0	260.0	2.03514158528777
90.0	270.0	2.03514158528777
90.0	280.0	2.03514158528777
90.0	290.0	2.03514158528777
90.0	300.0	2.03514158528777
90.0	310.0	2.03514158528777
90.0	320.0	2.03514158528777
90.0	330.0	2.03514158528777
90.0	340.0	2.03514158528777
90.0	350.0	2.03514158528777
90.0	360.0	2.03514158528777
90.0	370.0	2.03514158528777
90.0	380.0	2.03514158528777
90.0	390.0	2.03514158528777
90.0	400.0	2.03514158528777
90.0	410.0	2.0352920797343095
90.0	420.0	2.0352920797343095
90.0	430.0	2.0352920797343095
90.0	440.0	2.0352920797343095
90.0	450.0	2.0352920797343095
90.0	460.0	2.0352920797343095
90.0	470.0	2.0353547325245507
90.0	480.0	2.035642533142525
90.0	490.0	2.0357924283675546
90.0	500.0	2.0357924283675546
90.0	510.0	2.0357674582608225
90.0	520.0	2.0358049115579115
90.0	530.0	2.0358049115579115
90.0	540.0	2.0358049115579115
90.0	550.0	2.035954613062056
90.0	560.0	2.035954613062056
90.0	570.0	2.036166384949953
90.0	580.0	2.0361290394000613
90.0	590.0	2.036464749911514
90.0	600.0	2.0367747942234247
90.0	610.0	2.0375032508489577
90.0	620.0	2.039028674423686
90.0	630.0	2.0422738804426115
90.0	640.0	2.0470204622964823
90.0	650.0	2.0560007293774323
90.0	660.0	2.0692746901051478
90.0	670.0	2.076701242701131
90.0	680.0	2.0717428672359937
90.0	690.0	2.094519778314499
90.0	700.0	2.103264412990791
90.0	710.0	2.122043650657818
90.0	720.0	2.1156941821869557
90.0	730.0	2.104619708342198
90.0	740.0	2.1239042718573926
90.0	750.0	2.126715513351003
90.0	760.0	2.1330395612256257
90.0	770.0	2.114677543499285
90.0	780.0	2.1220080262710788
90.0	790.0	2.122478821274999
90.0	800.0	2.1332502087938474
90.0	810.0	2.1534934545925304
90.0	820.0	2.154800615255342
90.0	830.0	2.132199778305667
90.0	840.0	2.1386007376193743
90.0	850.0	2.152970614759232
90.0	860.0	2.1491583127992753
90.0	870.0	2.1593635495609607
90.0	880.0	2.146987611637562
90.0	890.0	2.139497035966627
90.0	900.0	2.12772589271794
90.0	910.0	2.1358783465782607
90.0	920.0	2.1078792717431223
90.0	930.0	2.1146482946242
90.0	940.0	2.1273855802556225
90.0	950.0	2.1279841180024905
90.0	960.0	2.1256785530921665
90.0	970.0	2.127122471090497
90.0	980.0	2.146802848580273
90.0	990.0	2.1338124555396947
90.0	1000.0	2.1469098236515376
90.0	1010.0	2.146841912215431
90.0	1020.0	2.1424720176487386
90.0	1030.0	2.160734761615816
90.0	1040.0	2.1593441617835243
90.0	1050.0	2.1415182181725867
90.0	1060.0	2.1353944199465724
90.0	1070.0	2.123481898027678
90.0	1080.0	2.119215603000322
90.0	1090.0	2.1274544195817127
90.0	1100.0	2.118772000924921
90.0	1110.0	2.1097605047994383
90.0	1120.0	2.1134136591107526
90.0	1130.0	2.109636451262642
90.0	1140.0	2.096598231910998
90.0	1150.0	2.111562097732628
90.0	1160.0	2.094431813404177
90.0	1170.0	2.080173610967653
90.0	1180.0	2.116329373738335
90.0	1190.0	2.1097401909621016
90.0	1200.0	2.0897992947794846
90.0	1210.0	2.0804735128081195
90.0	1220.0	2.0665998602372473
90.0	1230.0	2.075638705438012
90.0	1240.0	2.0699545823720427
90.0	1250.0	2.057306800809493
90.0	1260.0	2.0494906122691265
90.0	1270.0	2.046308387359326
90.0	1280.0	2.0447268230252
90.0	1290.0	2.043374154478486
90.0	1300.0	2.0427751448799056
90.0	1310.0	2.042727764373031
90.0	1320.0	2.041898971291348
90.0	1330.0	2.041803598099628
90.0	1340.0	2.040498977334226
90.0	1350.0	2.039082106847686
90.0	1360.0	2.0375281029393237
90.0	1370.0	2.0363529461681695
90.0	1380.0	2.036203719388955
90.0	1390.0	2.035879784633502
90.0	1400.0	2.0357050112473583
90.0	1410.0	2.035642533142525
90.0	1420.0	2.0354924586526826
90.0	1430.0	2.0352920797343095
90.0	1440.0	2.0352920797343095
90.0	1450.0	2.0351792258232626
90.0	1460.0	2.03514158528777
90.0	1470.0	2.03514158528777
90.0	1480.0	2.03514158528777
90.0	1490.0	2.03514158528777
90.0	1500.0	2.03514158528777
90.0	1510.0	2.03514158528777
90.0	1520.0	2.03514158528777
90.0	1530.0	2.03514158528777
90.0	1540.0	2.03514158528777
90.0	1550.0	2.03514158528777
90.0	1560.0	2.03514158528777
90.0	1570.0	2.03514158528777
90.0	1580.0	2.03514158528777
90.0	1590.0	2.03514158528777
90.0	1600.0	2.03514158528777
90.0	1610.0	2.03514158528777
90.0	1620.0	2.03514158528777
90.0	1630.0	2.03514158528777
90.0	1640.0	2.03514158528777
90.0	1650.0	2.03514158528777
90.0	1660.0	2.03514158528777
90.0	1670.0	2.03514158528777
90.0	1680.0	2.03514158528777
90.0	1690.0	2.03514158528777
90.0	1700.0	2.03514158528777
90.0	1710.0	2.03514158528777
90.0	1720.0	2.03514158528777
90.0	1730.0	2.03514158528777
90.0	1740.0	2.03514158528777
90.0	1750.0	2.03514158528777
90.0	1760.0	2.03514158528777
90.0	1770.0	2.03514158528777
90.0	1780.0	2.03514158528777
90.0	1790.0	2.03514158528777
90.0	1800.0	2.03514158528777
90.0	1810.0	2.03514158528777
90.0	1820.0	2.03514158528777
90.0	1830.0	2.03514158528777
90.0	1840.0	2.03514158528777
90.0	1850.0	2.03514158528777
90.0	1860.0	2.03514158528777
100.0	50.0	2.03514158528777
100.0	60.0	2.03514158528777
100.0	70.0	2.03514158528777
100.0	80.0	2.03514158528777
100.0	90.0	2.03514158528777
100.0	100.0	2.03514158528777
100.0	110.0	2.03514158528777
100.0	120.0	2.03514158528777
100.0	130.0	2.03514158528777
100.0	140.0	2.03514158528777
100.0	150.0	2.03514158528777
100.0	160.0	2.03514158528777
100.0	170.0	2.03514158528777
100.0	180.0	2.03514158528777
100.0	190.0	2.03514158528777
100.0	200.0	2.03514158528777
100.0	210.0	2.03514158528777
100.0	220.0	2.03514158528777
100.0	230.0	2.03514158528777
100.0	240.0	2.03514158528777
100.0	250.0	2.03514158528777
100.0	260.0	2.03514158528777
100.0	270.0	2.03514158528777
100.0	280.0	2.03514158528777
100.0	290.0	2.03514158528777
100.0	300.0	2.03514158528777
100.0	310.0	2.03514158528777
100.0	320.0	2.03514158528777
100.0	330.0	2.03514158528777
100.0	340.0	2.03514158528777
100.0	350.0	2.03514158528777
100.0	360.0	2.03514158528777
100.0	370.0	2.03514158528777
100.0	380.0	2.03514158528777
100.0	390.0	2.03514158528777
100.0	400.0	2.03514158528777
100.0	410.0	2.0352920797343095
100.0	420.0	2.0352920797343095
100.0	430.0	2.035304612795092
100.0	440.0	2.035329675162054
100.0	450.0	2.035329675162054
100.0	460.0	2.0353547325245507
100.0	470.0	2.035417354049363
100.0	480.0	2.0358548319050507
100.0	490.0	2.0360044739034655
100.0	500.0	2.0360044739034655
100.0	510.0	2.0360667721080747
100.0	520.0	2.0361539376681907
100.0	530.0	2.0361414891516434
100.0	540.0	2.036116588413201
100.0	550.0	2.036265918781041
100.0	560.0	2.0363405173788793
100.0	570.0	2.036650868407539
100.0	580.0	2.0365764541312146
100.0	590.0	2.0369109714163507
100.0	600.0	2.037714297522282
100.0	610.0	2.039260888577934
100.0	620.0	2.043497837786352
100.0	630.0	2.0503229043703337
100.0	640.0	2.0609133741562142
100.0	650.0	2.077027416313879
100.0	660.0	2.0969186078258897
100.0	670.0	2.112211808440595
100.0	680.0	2.105301473136454
100.0	690.0	2.139029743879828
100.0	700.0	2.1514873417875533
100.0	710.0	2.145222529573695
100.0	720.0	2.159159371264905
100.0	730.0	2.151040633859185
100.0	740.0	2.1626030464497417
100.0	750.0	2.1397552162939
100.0	760.0	2.1335038278090304
100.0	770.0	2.1394190404379896
100.0	780.0	2.142058375006731
100.0	790.0	2.1537549198050074
100.0	800.0	2.1620387993587564
100.0	810.0	2.1670049639230977
100.0	820.0	2.1664078141988146
100.0	830.0	2.1405630820541934
100.0	840.0	2.147048871025181
100.0	850.0	2.171960453788391
100.0	860.0	2.166681769305073
100.0	870.0	2.1717651240143745
100.0	880.0	2.1446540639014713
100.0	890.0	2.1318542668381477
100.0	900.0	2.1238597764501255
100.0	910.0	2.128650332934813
100.0	920.0	2.116510786062007
100.0	930.0	2.12142674651282
100.0	940.0	2.1269646746995043
100.0	950.0	2.1273129637906587
100.0	960.0	2.1260344003426606
100.0	970.0	2.1190960049674143
100.0	980.0	2.128793078495142
100.0	990.0	2.1389487228772923
100.0	1000.0	2.154259348320101
100.0	1010.0	2.1617148017802283
100.0	1020.0	2.1486119349921764
100.0	1030.0	2.1495449628333785
100.0	1040.0	2.143971688657486
100.0	1050.0	2.161914276432898
100.0	1060.0	2.1555349591023942
100.0	1070.0	2.149150196456591
100.0	1080.0	2.1396465719898474
100.0	1090.0	2.126770020992008
100.0	1100.0	2.12667806661451
100.0	1110.0	2.117115634280263
100.0	1120.0	2.1211347498846282
100.0	1130.0	2.1171297970419682
100.0	1140.0	2.1163979233181407
100.0	1150.0	2.111163703170393
100.0	1160.0	2.098711444281546
100.0	1170.0	2.101896683691334
100.0	1180.0	2.0784475063433074
100.0	1190.0	2.0944547106873155
100.0	1200.0	2.120738481141841
100.0	1210.0	2.1012415725661193
100.0	1220.0	2.0897559942997432
100.0	1230.0	2.069944640445313
100.0	1240.0	2.058119140504467
100.0	1250.0	2.0676502425251067
100.0	1260.0	2.062861710214399
100.0	1270.0	2.0540265891152116
100.0	1280.0	2.0487490621246014
100.0	1290.0	2.0462691418839976
100.0	1300.0	2.0448911445280014
100.0	1310.0	2.0438889602840504
100.0	1320.0	2.043019670426469
100.0	1330.0	2.0428427652237957
100.0	1340.0	2.0414628112583304
100.0	1350.0	2.039971213956983
100.0	1360.0	2.038657221363205
100.0	1370.0	2.037455522678255
100.0	1380.0	2.037194548919681
100.0	1390.0	2.036303223623301
100.0	1400.0	2.035954613062056
100.0	1410.0	2.03591720442533
100.0	1420.0	2.0357674582608225
100.0	1430.0	2.0355675183324995
100.0	1440.0	2.0355675183324995
100.0	1450.0	2.035417354049363
100.0	1460.0	2.0353547325245507
100.0	1470.0	2.035304612795092
100.0	1480.0	2.035304612795092
100.0	1490.0	2.035304612795092
100.0	1500.0	2.035166680232553
100.0	1510.0	2.03514158528777
100.0	1520.0	2.03514158528777
100.0	1530.0	2.03514158528777
100.0	1540.0	2.03514158528777
100.0	1550.0	2.03514158528777
100.0	1560.0	2.03514158528777
100.0	1570.0	2.03514158528777
100.0	1580.0	2.03514158528777
100.0	1590.0	2.03514158528777
100.0	1600.0	2.03514158528777
100.0	1610.0	2.03514158528777
100.0	1620.0	2.03514158528777
100.0	1630.0	2.03514158528777
100.0	1640.0	2.03514158528777
100.0	1650.0	2.03514158528777
100.0	1660.0	2.03514158528777
100.0	1670.0	2.03514158528777
100.0	1680.0	2.03514158528777
100.0	1690.0	2.03514158528777
100.0	1700.0	2.03514158528777
100.0	1710.0	2.03514158528777
100.0	1720.0	2.03514158528777
100.0	1730.0	2.03514158528777
100.0	1740.0	2.03514158528777
100.0	1750.0	2.03514158528777
100.0	1760.0	2.03514158528777
100.0	1770.0	2.03514158528777
100.0	1780.0	2.03514158528777
100.0	1790.0	2.03514158528777
100.0	1800.0	2.03514158528777
100.0	1810.0	2.03514158528777
100.0	1820.0	2.03514158528777
100.0	1830.0	2.03514158528777
100.0	1840.0	2.03514158528777
100.0	1850.0	2.03514158528777
100.0	1860.0	2.03514158528777
110.0	50.0	2.03514158528777
110.0	60.0	2.03514158528777
110.0	70.0	2.03514158528777
110.0	80.0	2.03514158528777
110.0	90.0	2.03514158528777
110.0	100.0	2.03514158528777
110.0	110.0	2.03514158528777
110.0	120.0	2.03514158528777
110.0	130.0	2.03514158528777
110.0	140.0	2.03514158528777
110.0	150.0	2.03514158528777
110.0	160.0	2.03514158528777
110.0	170.0	2.03514158528777
110.0	180.0	2.03514158528777
110.0	190.0	2.03514158528777
110.0	200.0	2.03514158528777
110.0	210.0	2.03514158528777
110.0	220.0	2.03514158528777
110.0	230.0	2.03514158528777
110.0	240.0	2.03514158528777
110.0	250.0	2.03514158528777
110.0	260.0	2.03514158528777
110.0	270.0	2.03514158528777
110.0	280.0	2.03514158528777
110.0	290.0	2.03514158528777
110.0	300.0	2.03514158528777
110.0	310.0	2.03514158528777
110.0	320.0	2.03514158528777
110.0	330.0	2.03514158528777
110.0	340.0	2.03514158528777
110.0	350.0	2.03514158528777
110.0	360.0	2.03514158528777
110.0	370.0	2.03514158528777
110.0	380.0	2.03514158528777
110.0	390.0	2.03514158528777
110.0	400.0	2.03514158528777
110.0	410.0	2.0352920797343095
110.0	420.0	2.0352920797343095
110.0	430.0	2.0355675183324995
110.0	440.0	2.035667528117404
110.0	450.0	2.035667528117404
110.0	460.0	2.0357924283675546
110.0	470.0	2.0358548319050507
110.0	480.0	2.0362907899080605
110.0	490.0	2.0364399132422664
110.0	500.0	2.0368868109201714
110.0	510.0	2.0375854689685307
110.0	520.0	2.0376488658712217
110.0	530.0	2.037400120201192
110.0	540.0	2.0372781498823564
110.0	550.0	2.0374495733135425
110.0	560.0	2.037401843604512
110.0	570.0	2.0379644033339956
110.0	580.0	2.0380553925058433
110.0	590.0	2.0389858021637255
110.0	600.0	2.039996706502658
110.0	610.0	2.0435542814856347
110.0	620.0	2.0529397370120286
110.0	630.0	2.0656752489210253
110.0	640.0	2.0731394036691086
110.0	650.0	2.0668843309245157
110.0	660.0	2.0912340487407635
110.0	670.0	2.1106078984696524
110.0	680.0	2.1253511893029486
110.0	690.0	2.147787464440113
110.0	700.0	2.1509672382191503
110.0	710.0	2.165927041724294
110.0	720.0	2.1863999046954006
110.0	730.0	2.157904100554597
110.0	740.0	2.167358949490067
110.0	750.0	2.1635086351297943
110.0	760.0	2.16978836299785
110.0	770.0	2.164255156286613
110.0	780.0	2.173728758297348
110.0	790.0	2.177913855944066
110.0	800.0	2.157882998565248
110.0	810.0	2.1694913112514724
110.0	820.0	2.1600574697403983
110.0	830.0	2.1602923770012272
110.0	840.0	2.1592607994873996
110.0	850.0	2.154363871161328
110.0	860.0	2.1540086643587193
110.0	870.0	2.1550086408960083
110.0	880.0	2.1372078231408103
110.0	890.0	2.121332132247168
110.0	900.0	2.117969230115564
110.0	910.0	2.125786287365108
110.0	920.0	2.1025859894956094
110.0	930.0	2.098141227528633
110.0	940.0	2.116166817301063
110.0	950.0	2.1378385531205035
110.0	960.0	2.134484836785834
110.0	970.0	2.120002769699577
110.0	980.0	2.1135095890754965
110.0	990.0	2.125306960837005
110.0	1000.0	2.153513547674476
110.0	1010.0	2.1580089174800485
110.0	1020.0	2.1458348030241665
110.0	1030.0	2.1511033418260506
110.0	1040.0	2.1455976043922416
110.0	1050.0	2.147337690922147
110.0	1060.0	2.1480287230224184
110.0	1070.0	2.159354493525516
110.0	1080.0	2.152845575547613
110.0	1090.0	2.138059298783108
110.0	1100.0	2.1370183521728667
110.0	1110.0	2.1328535847500105
110.0	1120.0	2.125204849507565
110.0	1130.0	2.1189272865931703
110.0	1140.0	2.123770753238964
110.0	1150.0	2.110643397297622
110.0	1160.0	2.122180792987623
110.0	1170.0	2.1150061796899022
110.0	1180.0	2.0943658854773295
110.0	1190.0	2.093133012871719
110.0	1200.0	2.0920369922069195
110.0	1210.0	2.113665362922614
110.0	1220.0	2.1091371629545566
110.0	1230.0	2.097200622986541
110.0	1240.0	2.0800486398157476
110.0	1250.0	2.064364893688451
110.0	1260.0	2.0739006936553306
110.0	1270.0	2.067361873328311
110.0	1280.0	2.054512839146489
110.0	1290.0	2.0486250720726455
110.0	1300.0	2.046144804870336
110.0	1310.0	2.0448449372318076
110.0	1320.0	2.0442357643594296
110.0	1330.0	2.0437786041750416
110.0	1340.0	2.042497921678051
110.0	1350.0	2.0404322015002596
110.0	1360.0	2.0388254655395643
110.0	1370.0	2.0377619748805507
110.0	1380.0	2.0377957703255567
110.0	1390.0	2.0366880590042964
110.0	1400.0	2.036663266497849
110.0	1410.0	2.036675663363354
110.0	1420.0	2.036675663363354
110.0	1430.0	2.0364771664029875
110.0	1440.0	2.0364771664029875
110.0	1450.0	2.03637780005436
110.0	1460.0	2.036253481368774
110.0	1470.0	2.0360044739034655
110.0	1480.0	2.0357299937819753
110.0	1490.0	2.0356800237381223
110.0	1500.0	2.035216855071672
110.0	1510.0	2.03514158528777
110.0	1520.0	2.03514158528777
110.0	1530.0	2.03514158528777
110.0	1540.0	2.03514158528777
110.0	1550.0	2.03514158528777
110.0	1560.0	2.03514158528777
110.0	1570.0	2.03514158528777
110.0	1580.0	2.03514158528777
110.0	1590.0	2.03514158528777
110.0	1600.0	2.03514158528777
110.0	1610.0	2.03514158528777
110.0	1620.0	2.03514158528777
110.0	1630.0	2.03514158528777
110.0	1640.0	2.03514158528777
110.0	1650.0	2.03514158528777
110.0	1660.0	2.03514158528777
110.0	1670.0	2.03514158528777
110.0	1680.0	2.03514158528777
110.0	1690.0	2.03514158528777
110.0	1700.0	2.03514158528777
110.0	1710.0	2.03514158528777
110.0	1720.0	2.03514158528777
110.0	1730.0	2.03514158528777
110.0	1740.0	2.03514158528777
110.0	1750.0	2.03514158528777
110.0	1760.0	2.03514158528777
110.0	1770.0	2.03514158528777
110.0	1780.0	2.03514158528777
110.0	1790.0	2.03514158528777
110.0	1800.0	2.03514158528777
110.0	1810.0	2.03514158528777
110.0	1820.0	2.03514158528777
110.0	1830.0	2.03514158528777
110.0	1840.0	2.03514158528777
110.0	1850.0	2.03514158528777
110.0	1860.0	2.03514158528777
120.0	50.0	2.03514158528777
120.0	60.0	2.03514158528777
120.0	70.0	2.03514158528777
120.0	80.0	2.03514158528777
120.0	90.0	2.03514158528777
120.0	100.0	2.03514158528777
120.0	110.0	2.03514158528777
120.0	120.0	2.03514158528777
120.0	130.0	2.03514158528777
120.0	140.0	2.03514158528777
120.0	150.0	2.03514158528777
120.0	160.0	2.03514158528777
120.0	170.0	2.03514158528777
120.0	180.0	2.03514158528777
120.0	190.0	2.03514158528777
120.0	200.0	2.03514158528777
120.0	210.0	2.03514158528777
120.0	220.0	2.03514158528777
120.0	230.0	2.03514158528777
120.0	240.0	2.03514158528777
120.0	250.0	2.03514158528777
120.0	260.0	2.03514158528777
120.0	270.0	2.03514158528777
120.0	280.0	2.03514158528777
120.0	290.0	2.03514158528777
120.0	300.0	2.03514158528777
120.0	310.0	2.03514158528777
120.0	320.0	2.03514158528777
120.0	330.0	2.03514158528777
120.0	340.0	2.03514158528777
120.0	350.0	2.03514158528777
120.0	360.0	2.03514158528777
120.0	370.0	2.03514158528777
120.0	380.0	2.03514158528777
120.0	390.0	2.03514158528777
120.0	400.0	2.03514158528777
120.0	410.0	2.0352920797343095
120.0	420.0	2.0352920797343095
120.0	430.0	2.0355675183324995
120.0	440.0	2.035667528117404
120.0	450.0	2.035667528117404
120.0	460.0	2.0357924283675546
120.0	470.0	2.0359421447555266
120.0	480.0	2.0375614619899127
120.0	490.0	2.0392857839982774
120.0	500.0	2.0404319259812898
120.0	510.0	2.0413286197330582
120.0	520.0	2.0414755098971327
120.0	530.0	2.0411464636973475
120.0	540.0	2.041189555674536
120.0	550.0	2.0412899022481428
120.0	560.0	2.041229965277196
120.0	570.0	2.04186296607825
120.0	580.0	2.0408945752473038
120.0	590.0	2.0406406835872706
120.0	600.0	2.0440518929751996
120.0	610.0	2.0510991365689186
120.0	620.0	2.0667804468097906
120.0	630.0	2.0528431436142216
120.0	640.0	2.0760682266812975
120.0	650.0	2.0898324757229076
120.0	660.0	2.110291323499324
120.0	670.0	2.132270534478904
120.0	680.0	2.1201357886621923
120.0	690.0	2.1440179375976482
120.0	700.0	2.14364753127318
120.0	710.0	2.1495270700074682
120.0	720.0	2.1666187154930725
120.0	730.0	2.150991200094367
120.0	740.0	2.1550431101525764
120.0	750.0	2.162937408138652
120.0	760.0	2.161800363968017
120.0	770.0	2.16173272889519
120.0	780.0	2.1410336651216455
120.0	790.0	2.1471457264058675
120.0	800.0	2.1624159718613383
120.0	810.0	2.169287070375482
120.0	820.0	2.164243766837215
120.0	830.0	2.1356756365235725
120.0	840.0	2.1416312903981596
120.0	850.0	2.1413951073811424
120.0	860.0	2.1375299586476335
120.0	870.0	2.152378801389569
120.0	880.0	2.1438634685664257
120.0	890.0	2.1479617208431327
120.0	900.0	2.133961685536571
120.0	910.0	2.133276046387543
120.0	920.0	2.134095197782446
120.0	930.0	2.137081969094288
120.0	940.0	2.1675591718579024
120.0	950.0	2.1667938968254
120.0	960.0	2.1529469980335616
120.0	970.0	2.143924841845521
120.0	980.0	2.1500169728334333
120.0	990.0	2.1476380547684517
120.0	1000.0	2.1672657897685683
120.0	1010.0	2.183240742881151
120.0	1020.0	2.169611073504224
120.0	1030.0	2.164826214606055
120.0	1040.0	2.1680183943294455
120.0	1050.0	2.167251872837636
120.0	1060.0	2.168262304931269
120.0	1070.0	2.1750570102154976
120.0	1080.0	2.1805642786639274
120.0	1090.0	2.1709043108954016
120.0	1100.0	2.1429244616870475
120.0	1110.0	2.142602758631701
120.0	1120.0	2.143393683351297
120.0	1130.0	2.1431345068294028
120.0	1140.0	2.1211978006057417
120.0	1150.0	2.119517316569969
120.0	1160.0	2.1249891641674385
120.0	1170.0	2.1101346958448897
120.0	1180.0	2.114538536510353
120.0	1190.0	2.101305211715207
120.0	1200.0	2.0884634430590956
120.0	1210.0	2.0892579706820795
120.0	1220.0	2.0979494767891325
120.0	1230.0	2.0993111011290053
120.0	1240.0	2.1040711643065375
120.0	1250.0	2.0897470946985117
120.0	1260.0	2.065201977808916
120.0	1270.0	2.0828263382310244
120.0	1280.0	2.0730257095583497
120.0	1290.0	2.0588721010890283
120.0	1300.0	2.05099380063989
120.0	1310.0	2.0469498924109146
120.0	1320.0	2.046407265520753
120.0	1330.0	2.0458847028918203
120.0	1340.0	2.044385860606574
120.0	1350.0	2.042327150388817
120.0	1360.0	2.040265732674756
120.0	1370.0	2.0388321213999876
120.0	1380.0	2.0384601226963435
120.0	1390.0	2.0375527251842698
120.0	1400.0	2.0377249457576734
120.0	1410.0	2.0378109674911262
120.0	1420.0	2.037700357284788
120.0	1430.0	2.037626562945134
120.0	1440.0	2.0375034758622235
120.0	1450.0	2.037343281946172
120.0	1460.0	2.037108783904157
120.0	1470.0	2.0367004534209157
120.0	1480.0	2.0363529461681695
120.0	1490.0	2.0361290394000613
120.0	1500.0	2.035467428779065
120.0	1510.0	2.035254473039768
120.0	1520.0	2.035191770159851
120.0	1530.0	2.03514158528777
120.0	1540.0	2.03514158528777
120.0	1550.0	2.03514158528777
120.0	1560.0	2.03514158528777
120.0	1570.0	2.03514158528777
120.0	1580.0	2.03514158528777
120.0	1590.0	2.03514158528777
120.0	1600.0	2.03514158528777
120.0	1610.0	2.03514158528777
120.0	1620.0	2.03514158528777
120.0	1630.0	2.03514158528777
120.0	1640.0	2.03514158528777
120.0	1650.0	2.03514158528777
120.0	1660.0	2.03514158528777
120.0	1670.0	2.03514158528777
120.0	1680.0	2.03514158528777
120.0	1690.0	2.03514158528777
120.0	1700.0	2.03514158528777
120.0	1710.0	2.03514158528777
120.0	1720.0	2.03514158528777
120.0	1730.0	2.03514158528777
120.0	1740.0	2.03514158528777
120.0	1750.0	2.03514158528777
120.0	1760.0	2.03514158528777
120.0	1770.0	2.03514158528777
120.0	1780.0	2.03514158528777
120.0	1790.0	2.03514158528777
120.0	1800.0	2.03514158528777
120.0	1810.0	2.03514158528777
120.0	1820.0	2.03514158528777
120.0	1830.0	2.03514158528777
120.0	1840.0	2.03514158528777
120.0	1850.0	2.03514158528777
120.0	1860.0	2.03514158528777
130.0	50.0	2.03514158528777
130.0	60.0	2.03514158528777
130.0	70.0	2.03514158528777
130.0	80.0	2.03514158528777
130.0	90.0	2.03514158528777
130.0	100.0	2.03514158528777
130.0	110.0	2.03514158528777
130.0	120.0	2.03514158528777
130.0	130.0	2.03514158528777
130.0	140.0	2.03514158528777
130.0	150.0	2.03514158528777
130.0	160.0	2.03514158528777
130.0	170.0	2.03514158528777
130.0	180.0	2.03514158528777
130.0	190.0	2.03514158528777
130.0	200.0	2.03514158528777
130.0	210.0	2.03514158528777
130.0	220.0	2.03514158528777
130.0	230.0	2.03514158528777
130.0	240.0	2.03514158528777
130.0	250.0	2.03514158528777
130.0	260.0	2.03514158528777
130.0	270.0	2.03514158528777
130.0	280.0	2.03514158528777
130.0	290.0	2.03514158528777
130.0	300.0	2.03514158528777
130.0	310.0	2.03514158528777
130.0	320.0	2.03514158528777
130.0	330.0	2.03514158528777
130.0	340.0	2.03514158528777
130.0	350.0	2.03514158528777
130.0	360.0	2.03514158528777
130.0	370.0	2.03514158528777
130.0	380.0	2.03514158528777
130.0	390.0	2.03514158528777
130.0	400.0	2.03514158528777
130.0	410.0	2.0352920797343095
130.0	420.0	2.0352920797343095
130.0	430.0	2.0355675183324995
130.0	440.0	2.035667528117404
130.0	450.0	2.035667528117404
130.0	460.0	2.035904732401171
130.0	470.0	2.0361912758100886
130.0	480.0	2.0379769156248693
130.0	490.0	2.040016015175136
130.0	500.0	2.0416329950600782
130.0	510.0	2.0427058631917423
130.0	520.0	2.042789925676036
130.0	530.0	2.0425856761593146
130.0	540.0	2.042628149882142
130.0	550.0	2.0427724019577624
130.0	560.0	2.042597700043861
130.0	570.0	2.0431949529134052
130.0	580.0	2.042597788202631
130.0	590.0	2.0438420309117418
130.0	600.0	2.051403677474641
130.0	610.0	2.0663267616119763
130.0	620.0	2.0538488851431334
130.0	630.0	2.0798368067793915
130.0	640.0	2.094774765297969
130.0	650.0	2.11307975701537
130.0	660.0	2.138430862553002
130.0	670.0	2.1263483987530574
130.0	680.0	2.1276137669750215
130.0	690.0	2.128187967827254
130.0	700.0	2.142261949041597
130.0	710.0	2.1497975128647364
130.0	720.0	2.1629423497894873
130.0	730.0	2.160609375420468
130.0	740.0	2.1523853536331057
130.0	750.0	2.1487325963433053
130.0	760.0	2.1546939379544563
130.0	770.0	2.157674263422261
130.0	780.0	2.149833679972873
130.0	790.0	2.1560069904221124
130.0	800.0	2.160506928736181
130.0	810.0	2.1660835827574036
130.0	820.0	2.1586817113087426
130.0	830.0	2.13875085604655
130.0	840.0	2.1467941962440245
130.0	850.0	2.1461605896127134
130.0	860.0	2.15285936704388
130.0	870.0	2.1622597649103423
130.0	880.0	2.16341242084322
130.0	890.0	2.1566540611641316
130.0	900.0	2.1374828652306506
130.0	910.0	2.154870744482314
130.0	920.0	2.1452475805200497
130.0	930.0	2.1579102623271234
130.0	940.0	2.167700089682118
130.0	950.0	2.1629655938452865
130.0	960.0	2.143127257635504
130.0	970.0	2.1372851384760714
130.0	980.0	2.1357790617662613
130.0	990.0	2.1446943237244103
130.0	1000.0	2.1761816422925313
130.0	1010.0	2.184299023333059
130.0	1020.0	2.1639505334276006
130.0	1030.0	2.148091000218965
130.0	1040.0	2.169304275436586
130.0	1050.0	2.183832927112838
130.0	1060.0	2.1979396713434287
130.0	1070.0	2.1903344999829244
130.0	1080.0	2.188169442127882
130.0	1090.0	2.186705714837664
130.0	1100.0	2.1557180405659233
130.0	1110.0	2.167749188234773
130.0	1120.0	2.159833146432488
130.0	1130.0	2.15936303491998
130.0	1140.0	2.1525723363135296
130.0	1150.0	2.1337610130675984
130.0	1160.0	2.1190380180732267
130.0	1170.0	2.0988648359050757
130.0	1180.0	2.120346371991736
130.0	1190.0	2.1048957676846385
130.0	1200.0	2.109456007095251
130.0	1210.0	2.091235938498301
130.0	1220.0	2.092480925531885
130.0	1230.0	2.0840904518150367
130.0	1240.0	2.088584428375159
130.0	1250.0	2.1068964880442733
130.0	1260.0	2.0924669721936047
130.0	1270.0	2.075677527147805
130.0	1280.0	2.0545810563810623
130.0	1290.0	2.0658069443002223
130.0	1300.0	2.0605067016746053
130.0	1310.0	2.052772499347425
130.0	1320.0	2.04982727696952
130.0	1330.0	2.04910858320283
130.0	1340.0	2.048306917028285
130.0	1350.0	2.0467680400066803
130.0	1360.0	2.0452507684191135
130.0	1370.0	2.0439738949102972
130.0	1380.0	2.0427881922643776
130.0	1390.0	2.0416243366823394
130.0	1400.0	2.041598554791521
130.0	1410.0	2.0417044089002157
130.0	1420.0	2.0416214363320666
130.0	1430.0	2.04165633409033
130.0	1440.0	2.0407012779086027
130.0	1450.0	2.039742543066206
130.0	1460.0	2.0390423447215675
130.0	1470.0	2.0382626316724264
130.0	1480.0	2.037767978122492
130.0	1490.0	2.0370140338757543
130.0	1500.0	2.0359296752100335
130.0	1510.0	2.0357175031363703
130.0	1520.0	2.0354549119698215
130.0	1530.0	2.03514158528777
130.0	1540.0	2.03514158528777
130.0	1550.0	2.03514158528777
130.0	1560.0	2.03514158528777
130.0	1570.0	2.03514158528777
130.0	1580.0	2.03514158528777
130.0	1590.0	2.03514158528777
130.0	1600.0	2.03514158528777
130.0	1610.0	2.03514158528777
130.0	1620.0	2.03514158528777
130.0	1630.0	2.03514158528777
130.0	1640.0	2.03514158528777
130.0	1650.0	2.03514158528777
130.0	1660.0	2.03514158528777
130.0	1670.0	2.03514158528777
130.0	1680.0	2.03514158528777
130.0	1690.0	2.03514158528777
130.0	1700.0	2.03514158528777
130.0	1710.0	2.03514158528777
130.0	1720.0	2.03514158528777
130.0	1730.0	2.03514158528777
130.0	1740.0	2.03514158528777
130.0	1750.0	2.03514158528777
130.0	1760.0	2.03514158528777
130.0	1770.0	2.03514158528777
130.0	1780.0	2.03514158528777
130.0	1790.0	2.03514158528777
130.0	1800.0	2.03514158528777
130.0	1810.0	2.03514158528777
130.0	1820.0	2.03514158528777
130.0	1830.0	2.03514158528777
130.0	1840.0	2.03514158528777
130.0	1850.0	2.03514158528777
130.0	1860.0	2.03514158528777
140.0	50.0	2.03514158528777
140.0	60.0	2.03514158528777
140.0	70.0	2.03514158528777
140.0	80.0	2.03514158528777
140.0	90.0	2.03514158528777
140.0	100.0	2.03514158528777
140.0	110.0	2.03514158528777
140.0	120.0	2.03514158528777
140.0	130.0	2.03514158528777
140.0	140.0	2.03514158528777
140.0	150.0	2.03514158528777
140.0	160.0	2.03514158528777
140.0	170.0	2.03514158528777
140.0	180.0	2.03514158528777
140.0	190.0	2.03514158528777
140.0	200.0	2.03514158528777
140.0	210.0	2.03514158528777
140.0	220.0	2.03514158528777
140.0	230.0	2.03514158528777
140.0	240.0	2.03514158528777
140.0	250.0	2.03514158528777
140.0	260.0	2.03514158528777
140.0	270.0	2.03514158528777
140.0	280.0	2.03514158528777
140.0	290.0	2.03514158528777
140.0	300.0	2.03514158528777
140.0	310.0	2.03514158528777
140.0	320.0	2.03514158528777
140.0	330.0	2.03514158528777
140.0	340.0	2.03514158528777
140.0	350.0	2.03514158528777
140.0	360.0	2.03514158528777
140.0	370.0	2.03514158528777
140.0	380.0	2.03514158528777
140.0	390.0	2.03514158528777
140.0	400.0	2.03514158528777
140.0	410.0	2.0352920797343095
140.0	420.0	2.0352920797343095
140.0	430.0	2.0355675183324995
140.0	440.0	2.035667528117404
140.0	450.0	2.0357299937819753
140.0	460.0	2.036104136190817
140.0	470.0	2.036390225151747
140.0	480.0	2.038223041566215
140.0	490.0	2.040403342645321
140.0	500.0	2.0420175095925464
140.0	510.0	2.0430261451323575
140.0	520.0	2.043149224051982
140.0	530.0	2.0430500976559967
140.0	540.0	2.043227687932563
140.0	550.0	2.0434310030693843
140.0	560.0	2.0432654648787114
140.0	570.0	2.0437559671644814
140.0	580.0	2.0447545910733553
140.0	590.0	2.0501549647572466
140.0	600.0	2.064255918031166
140.0	610.0	2.050666909532395
140.0	620.0	2.0772042758550846
140.0	630.0	2.1039862383943735
140.0	640.0	2.106554156068914
140.0	650.0	2.1318964771542652
140.0	660.0	2.133221012708711
140.0	670.0	2.1477807675218004
140.0	680.0	2.13040777015378
140.0	690.0	2.145701350177745
140.0	700.0	2.1582708212568558
140.0	710.0	2.169695285666339
140.0	720.0	2.16593094326247
140.0	730.0	2.164725166888831
140.0	740.0	2.169647512467165
140.0	750.0	2.1674736343353187
140.0	760.0	2.169663861220289
140.0	770.0	2.1486140229658224
140.0	780.0	2.1599497548801563
140.0	790.0	2.166910033550017
140.0	800.0	2.1577201356292024
140.0	810.0	2.159624859490484
140.0	820.0	2.1656122312664374
140.0	830.0	2.1373813365267433
140.0	840.0	2.13081286812485
140.0	850.0	2.1371007997288634
140.0	860.0	2.1479411342460653
140.0	870.0	2.167497516016864
140.0	880.0	2.1513455556022354
140.0	890.0	2.1289342756126413
140.0	900.0	2.144993766366564
140.0	910.0	2.1458144859666763
140.0	920.0	2.1493516626681726
140.0	930.0	2.175859102116619
140.0	940.0	2.1864031070503724
140.0	950.0	2.17835171467509
140.0	960.0	2.15530228411141
140.0	970.0	2.152364022869144
140.0	980.0	2.1511034035373995
140.0	990.0	2.1602704001154587
140.0	1000.0	2.1889263313995064
140.0	1010.0	2.1840534764248196
140.0	1020.0	2.1589160857816583
140.0	1030.0	2.1450379995610045
140.0	1040.0	2.1641836785256077
140.0	1050.0	2.1576800394355833
140.0	1060.0	2.171458070755476
140.0	1070.0	2.1828241362542333
140.0	1080.0	2.1826892422427444
140.0	1090.0	2.189357624856627
140.0	1100.0	2.1630423318118224
140.0	1110.0	2.172950291312769
140.0	1120.0	2.1645534246151006
140.0	1130.0	2.1602042019825176
140.0	1140.0	2.152559715086386
140.0	1150.0	2.1567061282509026
140.0	1160.0	2.147575917756567
140.0	1170.0	2.1307654579731325
140.0	1180.0	2.122700308257071
140.0	1190.0	2.1013114988140766
140.0	1200.0	2.10997119846169
140.0	1210.0	2.105823303721784
140.0	1220.0	2.0970039594681573
140.0	1230.0	2.096198082255818
140.0	1240.0	2.104414790770102
140.0	1250.0	2.092310281143526
140.0	1260.0	2.102072689959571
140.0	1270.0	2.0875836934552816
140.0	1280.0	2.073021011947858
140.0	1290.0	2.0861958996457526
140.0	1300.0	2.0707747742787204
140.0	1310.0	2.061583966772364
140.0	1320.0	2.0540649930476675
140.0	1330.0	2.051092655542814
140.0	1340.0	2.0497209503124587
140.0	1350.0	2.048479783186574
140.0	1360.0	2.0474861672522717
140.0	1370.0	2.0463937301960633
140.0	1380.0	2.045324796646505
140.0	1390.0	2.04322158797014
140.0	1400.0	2.042875224094103
140.0	1410.0	2.0428970732359684
140.0	1420.0	2.042670529571574
140.0	1430.0	2.0426824631240503
140.0	1440.0	2.041697485542569
140.0	1450.0	2.0404494673851294
140.0	1460.0	2.0394414615841936
140.0	1470.0	2.038455783228397
140.0	1480.0	2.037814038156736
140.0	1490.0	2.0370371047210933
140.0	1500.0	2.0359296752100335
140.0	1510.0	2.0357175031363703
140.0	1520.0	2.0354549119698215
140.0	1530.0	2.03514158528777
140.0	1540.0	2.03514158528777
140.0	1550.0	2.03514158528777
140.0	1560.0	2.03514158528777
140.0	1570.0	2.03514158528777
140.0	1580.0	2.03514158528777
140.0	1590.0	2.03514158528777
140.0	1600.0	2.03514158528777
140.0	1610.0	2.03514158528777
140.0	1620.0	2.03514158528777
140.0	1630.0	2.03514158528777
140.0	1640.0	2.03514158528777
140.0	1650.0	2.03514158528777
140.0	1660.0	2.03514158528777
140.0	1670.0	2.03514158528777
140.0	1680.0	2.03514158528777
140.0	1690.0	2.03514158528777
140.0	1700.0	2.03514158528777
140.0	1710.0	2.03514158528777
140.0	1720.0	2.03514158528777
140.0	1730.0	2.03514158528777
140.0	1740.0	2.03514158528777
140.0	1750.0	2.03514158528777
140.0	1760.0	2.03514158528777
140.0	1770.0	2.03514158528777
140.0	1780.0	2.03514158528777
140.0	1790.0	2.03514158528777
140.0	1800.0	2.03514158528777
140.0	1810.0	2.03514158528777
140.0	1820.0	2.03514158528777
140.0	1830.0	2.03514158528777
140.0	1840.0	2.03514158528777
140.0	1850.0	2.03514158528777
140.0	1860.0	2.03514158528777
150.0	50.0	2.03514158528777
150.0	60.0	2.03514158528777
150.0	70.0	2.03514158528777
150.0	80.0	2.03514158528777
150.0	90.0	2.03514158528777
150.0	100.0	2.03514158528777
150.0	110.0	2.03514158528777
150.0	120.0	2.03514158528777
150.0	130.0	2.03514158528777
150.0	140.0	2.03514158528777
150.0	150.0	2.03514158528777
150.0	160.0	2.03514158528777
150.0	170.0	2.03514158528777
150.0	180.0	2.03514158528777
150.0	190.0	2.03514158528777
150.0	200.0	2.03514158528777
150.0	210.0	2.03514158528777
150.0	220.0	2.03514158528777
150.0	230.0	2.03514158528777
150.0	240.0	2.03514158528777
150.0	250.0	2.03514158528777
150.0	260.0	2.03514158528777
150.0	270.0	2.03514158528777
150.0	280.0	2.03514158528777
150.0	290.0	2.03514158528777
150.0	300.0	2.03514158528777
150.0	310.0	2.03514158528777
150.0	320.0	2.03514158528777
150.0	330.0	2.03514158528777
150.0	340.0	2.03514158528777
150.0	350.0	2.03514158528777
150.0	360.0	2.03514158528777
150.0	370.0	2.03514158528777
150.0	380.0	2.03514158528777
150.0	390.0	2.03514158528777
150.0	400.0	2.03514158528777
150.0	410.0	2.0352920797343095
150.0	420.0	2.0352920797343095
150.0	430.0	2.0355675183324995
150.0	440.0	2.035667528117404
150.0	450.0	2.0357299937819753
150.0	460.0	2.036104136190817
150.0	470.0	2.036390225151747
150.0	480.0	2.0382624843681367
150.0	490.0	2.0403356896663376
150.0	500.0	2.041928301531885
150.0	510.0	2.042960841960476
150.0	520.0	2.0430839727754537
150.0	530.0	2.042984821947355
150.0	540.0	2.0437973065192563
150.0	550.0	2.044399297155168
150.0	560.0	2.044317382477664
150.0	570.0	2.0460378161274964
150.0	580.0	2.0507936839638146
150.0	590.0	2.0625234057694244
150.0	600.0	2.073542199291902
150.0	610.0	2.0728994264826928
150.0	620.0	2.0963836740184765
150.0	630.0	2.114015625937579
150.0	640.0	2.122432991172642
150.0	650.0	2.1455183531633346
150.0	660.0	2.1436247112613906
150.0	670.0	2.148516635858372
150.0	680.0	2.1312596461196485
150.0	690.0	2.141654075931236
150.0	700.0	2.1543267147755953
150.0	710.0	2.1441023927054097
150.0	720.0	2.1500650596711286
150.0	730.0	2.152826880029082
150.0	740.0	2.160457824298324
150.0	750.0	2.162659674666397
150.0	760.0	2.144876629169233
150.0	770.0	2.1515397245237353
150.0	780.0	2.155572178595986
150.0	790.0	2.1533629692480214
150.0	800.0	2.1774613048061617
150.0	810.0	2.1788841620262622
150.0	820.0	2.1745526571785248
150.0	830.0	2.137758540095754
150.0	840.0	2.131998125075632
150.0	850.0	2.145023804050192
150.0	860.0	2.1681697227522605
150.0	870.0	2.1702565548486827
150.0	880.0	2.147940752490395
150.0	890.0	2.1344410337152935
150.0	900.0	2.125979099029292
150.0	910.0	2.159721906279153
150.0	920.0	2.1613002597253677
150.0	930.0	2.189736280516431
150.0	940.0	2.193385196658159
150.0	950.0	2.1768983184860273
150.0	960.0	2.160832929601672
150.0	970.0	2.1524524346364218
150.0	980.0	2.156913041864167
150.0	990.0	2.1698308100513906
150.0	1000.0	2.1971262861749885
150.0	1010.0	2.189844972439724
150.0	1020.0	2.1649670908233034
150.0	1030.0	2.1432282852511
150.0	1040.0	2.1669683467149707
150.0	1050.0	2.171582115108594
150.0	1060.0	2.1755087963064517
150.0	1070.0	2.1838771824569103
150.0	1080.0	2.194693802015754
150.0	1090.0	2.1930937843102565
150.0	1100.0	2.1801553381667222
150.0	1110.0	2.1862356750951784
150.0	1120.0	2.1845707518087276
150.0	1130.0	2.171846247235844
150.0	1140.0	2.1751064187858304
150.0	1150.0	2.1618051690905773
150.0	1160.0	2.1488175596361976
150.0	1170.0	2.1459683064651385
150.0	1180.0	2.12385959613239
150.0	1190.0	2.1199803666194845
150.0	1200.0	2.1085758174569253
150.0	1210.0	2.107640153240463
150.0	1220.0	2.1085075753309437
150.0	1230.0	2.101685520407444
150.0	1240.0	2.086122022586695
150.0	1250.0	2.091898805244491
150.0	1260.0	2.123100485093947
150.0	1270.0	2.1118807531369743
150.0	1280.0	2.108500846695126
150.0	1290.0	2.0848930309424447
150.0	1300.0	2.0525092150518716
150.0	1310.0	2.0764688488064618
150.0	1320.0	2.0603799923929897
150.0	1330.0	2.054372653657274
150.0	1340.0	2.050502817507988
150.0	1350.0	2.0491276522695534
150.0	1360.0	2.0486230119830973
150.0	1370.0	2.047947432675934
150.0	1380.0	2.046993042640544
150.0	1390.0	2.0444774194321393
150.0	1400.0	2.0439742629209863
150.0	1410.0	2.0437597596111488
150.0	1420.0	2.0434990436838345
150.0	1430.0	2.043510906166328
150.0	1440.0	2.042467760320669
150.0	1450.0	2.041162091470732
150.0	1460.0	2.039929184249857
150.0	1470.0	2.0387155443257914
150.0	1480.0	2.037767978122492
150.0	1490.0	2.0370140338757543
150.0	1500.0	2.0359296752100335
150.0	1510.0	2.0357175031363703
150.0	1520.0	2.0354549119698215
150.0	1530.0	2.03514158528777
150.0	1540.0	2.03514158528777
150.0	1550.0	2.03514158528777
150.0	1560.0	2.03514158528777
150.0	1570.0	2.03514158528777
150.0	1580.0	2.03514158528777
150.0	1590.0	2.03514158528777
150.0	1600.0	2.03514158528777
150.0	1610.0	2.03514158528777
150.0	1620.0	2.03514158528777
150.0	1630.0	2.03514158528777
150.0	1640.0	2.03514158528777
150.0	1650.0	2.03514158528777
150.0	1660.0	2.03514158528777
150.0	1670.0	2.03514158528777
150.0	1680.0	2.03514158528777
150.0	1690.0	2.03514158528777
150.0	1700.0	2.03514158528777
150.0	1710.0	2.03514158528777
150.0	1720.0	2.03514158528777
150.0	1730.0	2.03514158528777
150.0	1740.0	2.03514158528777
150.0	1750.0	2.03514158528777
150.0	1760.0	2.03514158528777
150.0	1770.0	2.03514158528777
150.0	1780.0	2.03514158528777
150.0	1790.0	2.03514158528777
150.0	1800.0	2.03514158528777
150.0	1810.0	2.03514158528777
150.0	1820.0	2.03514158528777
150.0	1830.0	2.03514158528777
150.0	1840.0	2.03514158528777
[truncated: 15,836 more rows]
