# Supplementary material for: Characterizing Visual Neurosurgical Expertise in Brain MRI Visualization Using Eye-Tracking and 3D Fractal Dimension Analysis
Source: J Eye Mov Res. 2026 Jun 2;19(3):62. doi: 10.3390/jemr19030062 (PMC13301434; doi:10.3390/jemr19030062)
Supplement: Supplementary file 1 [file jemr-19-00062-s001.zip › jemr-4253847-supplementary/Supplementary files/4_3DFDmapsCalculation/3DFD_Stimuli_BRN40/3DFDs_BRAIN_32_NORMAL_Axial T2.png_Heatmap_100_10.csv]

50.0	50.0	2.03514158528777
50.0	60.0	2.03514158528777
50.0	70.0	2.03514158528777
50.0	80.0	2.03514158528777
50.0	90.0	2.03514158528777
50.0	100.0	2.03514158528777
50.0	110.0	2.03514158528777
50.0	120.0	2.03514158528777
50.0	130.0	2.03514158528777
50.0	140.0	2.03514158528777
50.0	150.0	2.03514158528777
50.0	160.0	2.03514158528777
50.0	170.0	2.03514158528777
50.0	180.0	2.03514158528777
50.0	190.0	2.03514158528777
50.0	200.0	2.03514158528777
50.0	210.0	2.03514158528777
50.0	220.0	2.03514158528777
50.0	230.0	2.03514158528777
50.0	240.0	2.03514158528777
50.0	250.0	2.03514158528777
50.0	260.0	2.03514158528777
50.0	270.0	2.03514158528777
50.0	280.0	2.03514158528777
50.0	290.0	2.03514158528777
50.0	300.0	2.03514158528777
50.0	310.0	2.03514158528777
50.0	320.0	2.03514158528777
50.0	330.0	2.03514158528777
50.0	340.0	2.03514158528777
50.0	350.0	2.03514158528777
50.0	360.0	2.03514158528777
50.0	370.0	2.03514158528777
50.0	380.0	2.03514158528777
50.0	390.0	2.03514158528777
50.0	400.0	2.03514158528777
50.0	410.0	2.03514158528777
50.0	420.0	2.03514158528777
50.0	430.0	2.0367871800765633
50.0	440.0	2.0383747909112704
50.0	450.0	2.041654928130843
50.0	460.0	2.0444823592347987
50.0	470.0	2.04690195861076
50.0	480.0	2.049221953570525
50.0	490.0	2.0516838738914003
50.0	500.0	2.054322618387354
50.0	510.0	2.0554269605880036
50.0	520.0	2.0568797667523593
50.0	530.0	2.057973469467143
50.0	540.0	2.058883803095875
50.0	550.0	2.058484063906635
50.0	560.0	2.0580430819047653
50.0	570.0	2.0577330249041283
50.0	580.0	2.0595509438082766
50.0	590.0	2.0607416492065425
50.0	600.0	2.062806965985902
50.0	610.0	2.06720748689598
50.0	620.0	2.0699945168960965
50.0	630.0	2.0731291400403262
50.0	640.0	2.0887515938894086
50.0	650.0	2.0707938458041855
50.0	660.0	2.0938239885727885
50.0	670.0	2.1212738168346976
50.0	680.0	2.138572717665459
50.0	690.0	2.136616796304984
50.0	700.0	2.1404324850535796
50.0	710.0	2.1538749432898707
50.0	720.0	2.1799977539265716
50.0	730.0	2.1705216262157974
50.0	740.0	2.166189858012911
50.0	750.0	2.1707575314181984
50.0	760.0	2.173200352495974
50.0	770.0	2.172148548979597
50.0	780.0	2.1669986773188485
50.0	790.0	2.181904459773567
50.0	800.0	2.1673977297438722
50.0	810.0	2.185681610458908
50.0	820.0	2.1844181364663093
50.0	830.0	2.1845466109162777
50.0	840.0	2.1883056050660987
50.0	850.0	2.188010963155357
50.0	860.0	2.1929271739689717
50.0	870.0	2.202647082414981
50.0	880.0	2.2065268987061364
50.0	890.0	2.2120540470186874
50.0	900.0	2.209000078939181
50.0	910.0	2.217315971120438
50.0	920.0	2.2131505299576437
50.0	930.0	2.2176851086713754
50.0	940.0	2.22135865167271
50.0	950.0	2.216095468313553
50.0	960.0	2.2066302921166687
50.0	970.0	2.208164503566806
50.0	980.0	2.1988289076385104
50.0	990.0	2.199162319010735
50.0	1000.0	2.20426906021425
50.0	1010.0	2.197285916158337
50.0	1020.0	2.1971119993648025
50.0	1030.0	2.1973059650500626
50.0	1040.0	2.1930283095192666
50.0	1050.0	2.1911323638480265
50.0	1060.0	2.182931204799315
50.0	1070.0	2.183861589036692
50.0	1080.0	2.1696813916709545
50.0	1090.0	2.172774871227247
50.0	1100.0	2.1619434915908435
50.0	1110.0	2.146726517713275
50.0	1120.0	2.1492367770062675
50.0	1130.0	2.1384344551689844
50.0	1140.0	2.1326287503663868
50.0	1150.0	2.1128670170262662
50.0	1160.0	2.109204091214402
50.0	1170.0	2.1300679698310767
50.0	1180.0	2.1331532492016203
50.0	1190.0	2.122197193644848
50.0	1200.0	2.1021775820308717
50.0	1210.0	2.075640333852362
50.0	1220.0	2.072534295456414
50.0	1230.0	2.0873759579304685
50.0	1240.0	2.081384480031846
50.0	1250.0	2.075216518348765
50.0	1260.0	2.071585160878744
50.0	1270.0	2.0691170583340432
50.0	1280.0	2.066658692090377
50.0	1290.0	2.064479446555827
50.0	1300.0	2.0635509577331344
50.0	1310.0	2.064069643029533
50.0	1320.0	2.0631305792907333
50.0	1330.0	2.0592324280277
50.0	1340.0	2.057555146526351
50.0	1350.0	2.0572734728649236
50.0	1360.0	2.056360127563946
50.0	1370.0	2.0540328147373907
50.0	1380.0	2.0528879744079447
50.0	1390.0	2.0531717351927083
50.0	1400.0	2.051802783492508
50.0	1410.0	2.0494204431315257
50.0	1420.0	2.048261477849742
50.0	1430.0	2.0475060865563113
50.0	1440.0	2.0462821365313104
50.0	1450.0	2.0423747529834535
50.0	1460.0	2.040147719720799
50.0	1470.0	2.0386313487273853
50.0	1480.0	2.0375404146656972
50.0	1490.0	2.0358922591373116
50.0	1500.0	2.03514158528777
50.0	1510.0	2.03514158528777
50.0	1520.0	2.03514158528777
50.0	1530.0	2.03514158528777
50.0	1540.0	2.03514158528777
50.0	1550.0	2.03514158528777
50.0	1560.0	2.03514158528777
50.0	1570.0	2.03514158528777
50.0	1580.0	2.03514158528777
50.0	1590.0	2.03514158528777
50.0	1600.0	2.03514158528777
50.0	1610.0	2.03514158528777
50.0	1620.0	2.03514158528777
50.0	1630.0	2.03514158528777
50.0	1640.0	2.03514158528777
50.0	1650.0	2.03514158528777
50.0	1660.0	2.03514158528777
50.0	1670.0	2.03514158528777
50.0	1680.0	2.03514158528777
50.0	1690.0	2.03514158528777
50.0	1700.0	2.03514158528777
50.0	1710.0	2.03514158528777
50.0	1720.0	2.03514158528777
50.0	1730.0	2.03514158528777
50.0	1740.0	2.03514158528777
50.0	1750.0	2.03514158528777
50.0	1760.0	2.03514158528777
50.0	1770.0	2.03514158528777
50.0	1780.0	2.03514158528777
50.0	1790.0	2.03514158528777
50.0	1800.0	2.03514158528777
50.0	1810.0	2.03514158528777
50.0	1820.0	2.03514158528777
50.0	1830.0	2.03514158528777
50.0	1840.0	2.03514158528777
50.0	1850.0	2.03514158528777
50.0	1860.0	2.03514158528777
60.0	50.0	2.03514158528777
60.0	60.0	2.03514158528777
60.0	70.0	2.03514158528777
60.0	80.0	2.03514158528777
60.0	90.0	2.03514158528777
60.0	100.0	2.03514158528777
60.0	110.0	2.03514158528777
60.0	120.0	2.03514158528777
60.0	130.0	2.03514158528777
60.0	140.0	2.03514158528777
60.0	150.0	2.03514158528777
60.0	160.0	2.03514158528777
60.0	170.0	2.03514158528777
60.0	180.0	2.03514158528777
60.0	190.0	2.03514158528777
60.0	200.0	2.03514158528777
60.0	210.0	2.03514158528777
60.0	220.0	2.03514158528777
60.0	230.0	2.03514158528777
60.0	240.0	2.03514158528777
60.0	250.0	2.03514158528777
60.0	260.0	2.03514158528777
60.0	270.0	2.03514158528777
60.0	280.0	2.03514158528777
60.0	290.0	2.03514158528777
60.0	300.0	2.03514158528777
60.0	310.0	2.03514158528777
60.0	320.0	2.03514158528777
60.0	330.0	2.03514158528777
60.0	340.0	2.03514158528777
60.0	350.0	2.03514158528777
60.0	360.0	2.03514158528777
60.0	370.0	2.03514158528777
60.0	380.0	2.03514158528777
60.0	390.0	2.03514158528777
60.0	400.0	2.03514158528777
60.0	410.0	2.03514158528777
60.0	420.0	2.03514158528777
60.0	430.0	2.0368862229159324
60.0	440.0	2.0386557554708187
60.0	450.0	2.04189654311744
60.0	460.0	2.0448852315541703
60.0	470.0	2.047520216378857
60.0	480.0	2.050417789767575
60.0	490.0	2.052710045879803
60.0	500.0	2.0554361329696462
60.0	510.0	2.056479351922206
60.0	520.0	2.0580040484732147
60.0	530.0	2.0590372038592872
60.0	540.0	2.059804247352765
60.0	550.0	2.059484723021771
60.0	560.0	2.0591046003096065
60.0	570.0	2.0586442906988354
60.0	580.0	2.0607837219178244
60.0	590.0	2.062276647858972
60.0	600.0	2.0643862830402986
60.0	610.0	2.069967887571903
60.0	620.0	2.07372173850016
60.0	630.0	2.0870862780983876
60.0	640.0	2.0754195622190936
60.0	650.0	2.09594669655818
60.0	660.0	2.126388675761828
60.0	670.0	2.141747968748481
60.0	680.0	2.16690043423634
60.0	690.0	2.1470028965153065
60.0	700.0	2.17405795885952
60.0	710.0	2.1611178502560158
60.0	720.0	2.182638810795462
60.0	730.0	2.179268717097001
60.0	740.0	2.1667682443170384
60.0	750.0	2.176990920944129
60.0	760.0	2.162215539282718
60.0	770.0	2.1725381724613326
60.0	780.0	2.172645239482044
60.0	790.0	2.1813765132181566
60.0	800.0	2.1813815934221514
60.0	810.0	2.183321704320538
60.0	820.0	2.1911931641841633
60.0	830.0	2.192409236031457
60.0	840.0	2.1956785369200547
60.0	850.0	2.2040317012221955
60.0	860.0	2.20326299348276
60.0	870.0	2.2119707654927914
60.0	880.0	2.2213342721488805
60.0	890.0	2.2201339752697877
60.0	900.0	2.2234111546443365
60.0	910.0	2.227677953238362
60.0	920.0	2.2312626188931755
60.0	930.0	2.2322576071422926
60.0	940.0	2.2371242153535453
60.0	950.0	2.2332453498608107
60.0	960.0	2.2264281680127986
60.0	970.0	2.2282526012820645
60.0	980.0	2.217611406740425
60.0	990.0	2.2099325500738374
60.0	1000.0	2.2144502168390616
60.0	1010.0	2.203630325526559
60.0	1020.0	2.197949323035737
60.0	1030.0	2.1957216402458513
60.0	1040.0	2.191544155566226
60.0	1050.0	2.184954897371875
60.0	1060.0	2.180250324422149
60.0	1070.0	2.172109841994682
60.0	1080.0	2.169320087898461
60.0	1090.0	2.168891000361546
60.0	1100.0	2.160193303056982
60.0	1110.0	2.156732109640748
60.0	1120.0	2.157864367867841
60.0	1130.0	2.1574303935132533
60.0	1140.0	2.1607843450148723
60.0	1150.0	2.1413649444024982
60.0	1160.0	2.1254073958677266
60.0	1170.0	2.1409377541634655
60.0	1180.0	2.14832633635077
60.0	1190.0	2.1261461955163425
60.0	1200.0	2.1295962894295433
60.0	1210.0	2.106572175525267
60.0	1220.0	2.1030880352417043
60.0	1230.0	2.081063261539019
60.0	1240.0	2.0671445197886498
60.0	1250.0	2.0882081947619104
60.0	1260.0	2.0774879763049823
60.0	1270.0	2.0754460550847065
60.0	1280.0	2.071513019926665
60.0	1290.0	2.0670971512328236
60.0	1300.0	2.064997568323975
60.0	1310.0	2.065748648221057
60.0	1320.0	2.0653904395379814
60.0	1330.0	2.0613093664157107
60.0	1340.0	2.0592849166981897
60.0	1350.0	2.058536403538648
60.0	1360.0	2.0582029420095864
60.0	1370.0	2.055207928172456
60.0	1380.0	2.0535470091564787
60.0	1390.0	2.0540284984899375
60.0	1400.0	2.053017853258625
60.0	1410.0	2.0502221685581588
60.0	1420.0	2.0486716790462802
60.0	1430.0	2.047838386834875
60.0	1440.0	2.04634011706691
60.0	1450.0	2.0425394771125593
60.0	1460.0	2.040340499051606
60.0	1470.0	2.0388873830829337
60.0	1480.0	2.037798682281761
60.0	1490.0	2.036041856537463
60.0	1500.0	2.03514158528777
60.0	1510.0	2.03514158528777
60.0	1520.0	2.03514158528777
60.0	1530.0	2.03514158528777
60.0	1540.0	2.03514158528777
60.0	1550.0	2.03514158528777
60.0	1560.0	2.03514158528777
60.0	1570.0	2.03514158528777
60.0	1580.0	2.03514158528777
60.0	1590.0	2.03514158528777
60.0	1600.0	2.03514158528777
60.0	1610.0	2.03514158528777
60.0	1620.0	2.03514158528777
60.0	1630.0	2.03514158528777
60.0	1640.0	2.03514158528777
60.0	1650.0	2.03514158528777
60.0	1660.0	2.03514158528777
60.0	1670.0	2.03514158528777
60.0	1680.0	2.03514158528777
60.0	1690.0	2.03514158528777
60.0	1700.0	2.03514158528777
60.0	1710.0	2.03514158528777
60.0	1720.0	2.03514158528777
60.0	1730.0	2.03514158528777
60.0	1740.0	2.03514158528777
60.0	1750.0	2.03514158528777
60.0	1760.0	2.03514158528777
60.0	1770.0	2.03514158528777
60.0	1780.0	2.03514158528777
60.0	1790.0	2.03514158528777
60.0	1800.0	2.03514158528777
60.0	1810.0	2.03514158528777
60.0	1820.0	2.03514158528777
60.0	1830.0	2.03514158528777
60.0	1840.0	2.03514158528777
60.0	1850.0	2.03514158528777
60.0	1860.0	2.03514158528777
70.0	50.0	2.03514158528777
70.0	60.0	2.03514158528777
70.0	70.0	2.03514158528777
70.0	80.0	2.03514158528777
70.0	90.0	2.03514158528777
70.0	100.0	2.03514158528777
70.0	110.0	2.03514158528777
70.0	120.0	2.03514158528777
70.0	130.0	2.03514158528777
70.0	140.0	2.03514158528777
70.0	150.0	2.03514158528777
70.0	160.0	2.03514158528777
70.0	170.0	2.03514158528777
70.0	180.0	2.03514158528777
70.0	190.0	2.03514158528777
70.0	200.0	2.03514158528777
70.0	210.0	2.03514158528777
70.0	220.0	2.03514158528777
70.0	230.0	2.03514158528777
70.0	240.0	2.03514158528777
70.0	250.0	2.03514158528777
70.0	260.0	2.03514158528777
70.0	270.0	2.03514158528777
70.0	280.0	2.03514158528777
70.0	290.0	2.03514158528777
70.0	300.0	2.03514158528777
70.0	310.0	2.03514158528777
70.0	320.0	2.03514158528777
70.0	330.0	2.03514158528777
70.0	340.0	2.03514158528777
70.0	350.0	2.03514158528777
70.0	360.0	2.03514158528777
70.0	370.0	2.03514158528777
70.0	380.0	2.03514158528777
70.0	390.0	2.03514158528777
70.0	400.0	2.03514158528777
70.0	410.0	2.03514158528777
70.0	420.0	2.03514158528777
70.0	430.0	2.0366136667853603
70.0	440.0	2.0383870198515877
70.0	450.0	2.0417846664098085
70.0	460.0	2.044543579872642
70.0	470.0	2.047000617898237
70.0	480.0	2.0498278931130813
70.0	490.0	2.052118891943351
70.0	500.0	2.0547134316301197
70.0	510.0	2.056080942196086
70.0	520.0	2.058176958850899
70.0	530.0	2.0595271938645476
70.0	540.0	2.0604867588713445
70.0	550.0	2.059970926424697
70.0	560.0	2.0597526304187057
70.0	570.0	2.0598984270657588
70.0	580.0	2.0627111051344817
70.0	590.0	2.0652643519217166
70.0	600.0	2.0680365086204846
70.0	610.0	2.0742991707513267
70.0	620.0	2.08457550018411
70.0	630.0	2.0711422916992275
70.0	640.0	2.1006231019513475
70.0	650.0	2.13081392294654
70.0	660.0	2.148807109018822
70.0	670.0	2.1729193637070194
70.0	680.0	2.1715850082392008
70.0	690.0	2.156149204310261
70.0	700.0	2.1755303598169027
70.0	710.0	2.191450814968416
70.0	720.0	2.201459378593701
70.0	730.0	2.2000622687403797
70.0	740.0	2.1711575543662684
70.0	750.0	2.1760112777534095
70.0	760.0	2.1863081883023496
70.0	770.0	2.181349117512664
70.0	780.0	2.181631864613679
70.0	790.0	2.18271895535318
70.0	800.0	2.1841173702929297
70.0	810.0	2.192081394262434
70.0	820.0	2.2019421061080684
70.0	830.0	2.2043360699772614
70.0	840.0	2.2028221636004655
70.0	850.0	2.208227727484771
70.0	860.0	2.2154484410252397
70.0	870.0	2.227905900458215
70.0	880.0	2.2312463762520505
70.0	890.0	2.239703767387908
70.0	900.0	2.2476551685547124
70.0	910.0	2.249052115094349
70.0	920.0	2.2421452812585976
70.0	930.0	2.245942448405288
70.0	940.0	2.250038628520336
70.0	950.0	2.2415315332181622
70.0	960.0	2.231815840316159
70.0	970.0	2.23161338719265
70.0	980.0	2.2277641045046668
70.0	990.0	2.2200424329733264
70.0	1000.0	2.215808220161532
70.0	1010.0	2.212269676908643
70.0	1020.0	2.204700398078962
70.0	1030.0	2.202974560863339
70.0	1040.0	2.2051261433063667
70.0	1050.0	2.200925554328646
70.0	1060.0	2.190240451020953
70.0	1070.0	2.1869935854640437
70.0	1080.0	2.1795873477101435
70.0	1090.0	2.1634829469466985
70.0	1100.0	2.166314890307562
70.0	1110.0	2.1654344543932162
70.0	1120.0	2.1624112383092746
70.0	1130.0	2.1513255588690887
70.0	1140.0	2.1611532736667427
70.0	1150.0	2.16059080846253
70.0	1160.0	2.1468663544580884
70.0	1170.0	2.1627407241280814
70.0	1180.0	2.146841972013823
70.0	1190.0	2.157885610242994
70.0	1200.0	2.15229859153947
70.0	1210.0	2.1313157177686577
70.0	1220.0	2.127308076513935
70.0	1230.0	2.1151368548911607
70.0	1240.0	2.0857848776573493
70.0	1250.0	2.100109641037319
70.0	1260.0	2.087901682120539
70.0	1270.0	2.079758009371471
70.0	1280.0	2.0753796709111154
70.0	1290.0	2.0716475177194593
70.0	1300.0	2.0686282046749302
70.0	1310.0	2.0676030727847596
70.0	1320.0	2.0667008753690332
70.0	1330.0	2.0627569461582427
70.0	1340.0	2.0597708635871084
70.0	1350.0	2.0578929468530003
70.0	1360.0	2.0575961456234526
70.0	1370.0	2.054734676479003
70.0	1380.0	2.0528253256476363
70.0	1390.0	2.052761951265371
70.0	1400.0	2.0522918519730906
70.0	1410.0	2.0497911061286795
70.0	1420.0	2.0483522251440953
70.0	1430.0	2.047495497468608
70.0	1440.0	2.0462045232078694
70.0	1450.0	2.0428842143499377
70.0	1460.0	2.0407851702084514
70.0	1470.0	2.039203655937938
70.0	1480.0	2.0380564194441346
70.0	1490.0	2.036203719388955
70.0	1500.0	2.03514158528777
70.0	1510.0	2.03514158528777
70.0	1520.0	2.03514158528777
70.0	1530.0	2.03514158528777
70.0	1540.0	2.03514158528777
70.0	1550.0	2.03514158528777
70.0	1560.0	2.03514158528777
70.0	1570.0	2.03514158528777
70.0	1580.0	2.03514158528777
70.0	1590.0	2.03514158528777
70.0	1600.0	2.03514158528777
70.0	1610.0	2.03514158528777
70.0	1620.0	2.03514158528777
70.0	1630.0	2.03514158528777
70.0	1640.0	2.03514158528777
70.0	1650.0	2.03514158528777
70.0	1660.0	2.03514158528777
70.0	1670.0	2.03514158528777
70.0	1680.0	2.03514158528777
70.0	1690.0	2.03514158528777
70.0	1700.0	2.03514158528777
70.0	1710.0	2.03514158528777
70.0	1720.0	2.03514158528777
70.0	1730.0	2.03514158528777
70.0	1740.0	2.03514158528777
70.0	1750.0	2.03514158528777
70.0	1760.0	2.03514158528777
70.0	1770.0	2.03514158528777
70.0	1780.0	2.03514158528777
70.0	1790.0	2.03514158528777
70.0	1800.0	2.03514158528777
70.0	1810.0	2.03514158528777
70.0	1820.0	2.03514158528777
70.0	1830.0	2.03514158528777
70.0	1840.0	2.03514158528777
70.0	1850.0	2.03514158528777
70.0	1860.0	2.03514158528777
80.0	50.0	2.03514158528777
80.0	60.0	2.03514158528777
80.0	70.0	2.03514158528777
80.0	80.0	2.03514158528777
80.0	90.0	2.03514158528777
80.0	100.0	2.03514158528777
80.0	110.0	2.03514158528777
80.0	120.0	2.03514158528777
80.0	130.0	2.03514158528777
80.0	140.0	2.03514158528777
80.0	150.0	2.03514158528777
80.0	160.0	2.03514158528777
80.0	170.0	2.03514158528777
80.0	180.0	2.03514158528777
80.0	190.0	2.03514158528777
80.0	200.0	2.03514158528777
80.0	210.0	2.03514158528777
80.0	220.0	2.03514158528777
80.0	230.0	2.03514158528777
80.0	240.0	2.03514158528777
80.0	250.0	2.03514158528777
80.0	260.0	2.03514158528777
80.0	270.0	2.03514158528777
80.0	280.0	2.03514158528777
80.0	290.0	2.03514158528777
80.0	300.0	2.03514158528777
80.0	310.0	2.03514158528777
80.0	320.0	2.03514158528777
80.0	330.0	2.03514158528777
80.0	340.0	2.03514158528777
80.0	350.0	2.03514158528777
80.0	360.0	2.03514158528777
80.0	370.0	2.03514158528777
80.0	380.0	2.03514158528777
80.0	390.0	2.03514158528777
80.0	400.0	2.03514158528777
80.0	410.0	2.03514158528777
80.0	420.0	2.03514158528777
80.0	430.0	2.0365268200868747
80.0	440.0	2.0379828342557667
80.0	450.0	2.041780434430677
80.0	460.0	2.044387069767606
80.0	470.0	2.046755467128902
80.0	480.0	2.049685370420534
80.0	490.0	2.0522657382885474
80.0	500.0	2.0539202625491737
80.0	510.0	2.055428506730808
80.0	520.0	2.058238266362443
80.0	530.0	2.059188783216446
80.0	540.0	2.0603731382369945
80.0	550.0	2.0595782772813016
80.0	560.0	2.0599931201721446
80.0	570.0	2.060827127045487
80.0	580.0	2.0642366857185825
80.0	590.0	2.0673275993242983
80.0	600.0	2.072259602663144
80.0	610.0	2.0864503193974864
80.0	620.0	2.070206367965503
80.0	630.0	2.09567875953649
80.0	640.0	2.13455827971023
80.0	650.0	2.158445375494057
80.0	660.0	2.187800326699985
80.0	670.0	2.183526866899698
80.0	680.0	2.1800545093276265
80.0	690.0	2.1779557931808773
80.0	700.0	2.1964498119925664
80.0	710.0	2.2014193280253807
80.0	720.0	2.20263148169089
80.0	730.0	2.193052420363361
80.0	740.0	2.185206194354386
80.0	750.0	2.188357356867985
80.0	760.0	2.1795576806853507
80.0	770.0	2.178200102122295
80.0	780.0	2.184087340554437
80.0	790.0	2.1888921782005215
80.0	800.0	2.1845803039637994
80.0	810.0	2.194030942779119
80.0	820.0	2.2000082078022234
80.0	830.0	2.19353716816526
80.0	840.0	2.1945852834632307
80.0	850.0	2.1945712532005417
80.0	860.0	2.1968250525392006
80.0	870.0	2.207789647049066
80.0	880.0	2.2148168571732274
80.0	890.0	2.2190772866598554
80.0	900.0	2.225739052883629
80.0	910.0	2.224226257263735
80.0	920.0	2.2229905294553656
80.0	930.0	2.2221919593695114
80.0	940.0	2.231002549017825
80.0	950.0	2.226164182721443
80.0	960.0	2.2209614044970274
80.0	970.0	2.2252731705176596
80.0	980.0	2.21914124146408
80.0	990.0	2.2082827730018106
80.0	1000.0	2.2082687328271895
80.0	1010.0	2.202890223413813
80.0	1020.0	2.2012040660531307
80.0	1030.0	2.202655977934119
80.0	1040.0	2.206887526052701
80.0	1050.0	2.2059968071961777
80.0	1060.0	2.2034754264191516
80.0	1070.0	2.20065905606489
80.0	1080.0	2.1911395457593597
80.0	1090.0	2.1847430066613676
80.0	1100.0	2.179277509670861
80.0	1110.0	2.177291620293826
80.0	1120.0	2.18392956769743
80.0	1130.0	2.1821937854321836
80.0	1140.0	2.173287855594769
80.0	1150.0	2.1619772006905578
80.0	1160.0	2.1539488318627273
80.0	1170.0	2.1768349726031575
80.0	1180.0	2.1528160308994475
80.0	1190.0	2.1378596173182607
80.0	1200.0	2.140237027169745
80.0	1210.0	2.1343468100865204
80.0	1220.0	2.1357900984398492
80.0	1230.0	2.112436395047907
80.0	1240.0	2.0898437293051426
80.0	1250.0	2.0944532944054437
80.0	1260.0	2.0742881129971757
80.0	1270.0	2.090641495554385
80.0	1280.0	2.0805606250689483
80.0	1290.0	2.0773052013644238
80.0	1300.0	2.073137076256325
80.0	1310.0	2.0706896502865266
80.0	1320.0	2.0681562729558847
80.0	1330.0	2.0636463403094756
80.0	1340.0	2.060770197770196
80.0	1350.0	2.0570613145137693
80.0	1360.0	2.056418951575744
80.0	1370.0	2.054253997830116
80.0	1380.0	2.0525642909797184
80.0	1390.0	2.052354032015512
80.0	1400.0	2.0519482397029183
80.0	1410.0	2.049729498249697
80.0	1420.0	2.048361011619097
80.0	1430.0	2.047552581555224
80.0	1440.0	2.046219676116931
80.0	1450.0	2.0436847327715664
80.0	1460.0	2.0415148537409196
80.0	1470.0	2.0398217315338076
80.0	1480.0	2.0385336742558517
80.0	1490.0	2.0364399132422664
80.0	1500.0	2.03514158528777
80.0	1510.0	2.03514158528777
80.0	1520.0	2.03514158528777
80.0	1530.0	2.03514158528777
80.0	1540.0	2.03514158528777
80.0	1550.0	2.03514158528777
80.0	1560.0	2.03514158528777
80.0	1570.0	2.03514158528777
80.0	1580.0	2.03514158528777
80.0	1590.0	2.03514158528777
80.0	1600.0	2.03514158528777
80.0	1610.0	2.03514158528777
80.0	1620.0	2.03514158528777
80.0	1630.0	2.03514158528777
80.0	1640.0	2.03514158528777
80.0	1650.0	2.03514158528777
80.0	1660.0	2.03514158528777
80.0	1670.0	2.03514158528777
80.0	1680.0	2.03514158528777
80.0	1690.0	2.03514158528777
80.0	1700.0	2.03514158528777
80.0	1710.0	2.03514158528777
80.0	1720.0	2.03514158528777
80.0	1730.0	2.03514158528777
80.0	1740.0	2.03514158528777
80.0	1750.0	2.03514158528777
80.0	1760.0	2.03514158528777
80.0	1770.0	2.03514158528777
80.0	1780.0	2.03514158528777
80.0	1790.0	2.03514158528777
80.0	1800.0	2.03514158528777
80.0	1810.0	2.03514158528777
80.0	1820.0	2.03514158528777
80.0	1830.0	2.03514158528777
80.0	1840.0	2.03514158528777
80.0	1850.0	2.03514158528777
80.0	1860.0	2.03514158528777
90.0	50.0	2.03514158528777
90.0	60.0	2.03514158528777
90.0	70.0	2.03514158528777
90.0	80.0	2.03514158528777
90.0	90.0	2.03514158528777
90.0	100.0	2.03514158528777
90.0	110.0	2.03514158528777
90.0	120.0	2.03514158528777
90.0	130.0	2.03514158528777
90.0	140.0	2.03514158528777
90.0	150.0	2.03514158528777
90.0	160.0	2.03514158528777
90.0	170.0	2.03514158528777
90.0	180.0	2.03514158528777
90.0	190.0	2.03514158528777
90.0	200.0	2.03514158528777
90.0	210.0	2.03514158528777
90.0	220.0	2.03514158528777
90.0	230.0	2.03514158528777
90.0	240.0	2.03514158528777
90.0	250.0	2.03514158528777
90.0	260.0	2.03514158528777
90.0	270.0	2.03514158528777
90.0	280.0	2.03514158528777
90.0	290.0	2.03514158528777
90.0	300.0	2.03514158528777
90.0	310.0	2.03514158528777
90.0	320.0	2.03514158528777
90.0	330.0	2.03514158528777
90.0	340.0	2.03514158528777
90.0	350.0	2.03514158528777
90.0	360.0	2.03514158528777
90.0	370.0	2.03514158528777
90.0	380.0	2.03514158528777
90.0	390.0	2.03514158528777
90.0	400.0	2.03514158528777
90.0	410.0	2.03514158528777
90.0	420.0	2.03514158528777
90.0	430.0	2.0367004534209157
90.0	440.0	2.038264676787431
90.0	450.0	2.042269699354312
90.0	460.0	2.044681102591026
90.0	470.0	2.0471596978802236
90.0	480.0	2.050321512493096
90.0	490.0	2.0536906199962583
90.0	500.0	2.055613933570651
90.0	510.0	2.0573129737131683
90.0	520.0	2.06023569787949
90.0	530.0	2.060693423215348
90.0	540.0	2.062664257621806
90.0	550.0	2.0626394451244177
90.0	560.0	2.063130345725772
90.0	570.0	2.0636767140784955
90.0	580.0	2.066708302890164
90.0	590.0	2.071010608091498
90.0	600.0	2.0822852555628244
90.0	610.0	2.104132719273205
90.0	620.0	2.092038493472156
90.0	630.0	2.131356412806786
90.0	640.0	2.1679631053191404
90.0	650.0	2.18948926489028
90.0	660.0	2.1867768125228264
90.0	670.0	2.1970399751631082
90.0	680.0	2.1916859158660666
90.0	690.0	2.1951095324757213
90.0	700.0	2.2073492006296744
90.0	710.0	2.1929426779928245
90.0	720.0	2.210053164418335
90.0	730.0	2.21579141290398
90.0	740.0	2.2041191946361063
90.0	750.0	2.1962725966864216
90.0	760.0	2.189156142157635
90.0	770.0	2.1962598420381774
90.0	780.0	2.205003194560124
90.0	790.0	2.2107924058481796
90.0	800.0	2.204279395196085
90.0	810.0	2.2066622159116447
90.0	820.0	2.210174265817705
90.0	830.0	2.1950369942875683
90.0	840.0	2.190418482477249
90.0	850.0	2.1886534395854067
90.0	860.0	2.1843694595059495
90.0	870.0	2.187757350480619
90.0	880.0	2.194629423642208
90.0	890.0	2.198281997883353
90.0	900.0	2.2175513533580227
90.0	910.0	2.221817502874615
90.0	920.0	2.2175162650783933
90.0	930.0	2.213754008291555
90.0	940.0	2.2212624678237964
90.0	950.0	2.2215876163476818
90.0	960.0	2.2208946847968747
90.0	970.0	2.220357922403133
90.0	980.0	2.208061327002429
90.0	990.0	2.2069852925646196
90.0	1000.0	2.1962268569094445
90.0	1010.0	2.1842972278544397
90.0	1020.0	2.188882958761323
90.0	1030.0	2.1816346179000776
90.0	1040.0	2.207354109596816
90.0	1050.0	2.2149378009541185
90.0	1060.0	2.210774949157543
90.0	1070.0	2.213907127732232
90.0	1080.0	2.2067288444977113
90.0	1090.0	2.2104531852677494
90.0	1100.0	2.1985783669348007
90.0	1110.0	2.1983979091199517
90.0	1120.0	2.2049374431846576
90.0	1130.0	2.19331801804808
90.0	1140.0	2.2029360553469433
90.0	1150.0	2.1912794238895184
90.0	1160.0	2.184234017941963
90.0	1170.0	2.1908431459185183
90.0	1180.0	2.1693462145677382
90.0	1190.0	2.168154622560732
90.0	1200.0	2.1561047964937625
90.0	1210.0	2.1433489805467163
90.0	1220.0	2.145296610441879
90.0	1230.0	2.152499119633343
90.0	1240.0	2.125829637442552
90.0	1250.0	2.1050389074965508
90.0	1260.0	2.0677612901332068
90.0	1270.0	2.072736742290596
90.0	1280.0	2.0888468097417063
90.0	1290.0	2.079952995594931
90.0	1300.0	2.0754038207354206
90.0	1310.0	2.072560788843253
90.0	1320.0	2.0683939450023336
90.0	1330.0	2.062567510516652
90.0	1340.0	2.060251965478449
90.0	1350.0	2.0561945011702747
90.0	1360.0	2.0548972203621023
90.0	1370.0	2.0533918939100184
90.0	1380.0	2.051674189766493
90.0	1390.0	2.051475485053538
90.0	1400.0	2.050911809861893
90.0	1410.0	2.048769026949183
90.0	1420.0	2.0475288194143975
90.0	1430.0	2.0468765048153563
90.0	1440.0	2.0456190258915816
90.0	1450.0	2.0434857900491328
90.0	1460.0	2.0413955238812553
90.0	1470.0	2.039749174566788
90.0	1480.0	2.0387167515693156
90.0	1490.0	2.0366136667853603
90.0	1500.0	2.03514158528777
90.0	1510.0	2.03514158528777
90.0	1520.0	2.03514158528777
90.0	1530.0	2.03514158528777
90.0	1540.0	2.03514158528777
90.0	1550.0	2.03514158528777
90.0	1560.0	2.03514158528777
90.0	1570.0	2.03514158528777
90.0	1580.0	2.03514158528777
90.0	1590.0	2.03514158528777
90.0	1600.0	2.03514158528777
90.0	1610.0	2.03514158528777
90.0	1620.0	2.03514158528777
90.0	1630.0	2.03514158528777
90.0	1640.0	2.03514158528777
90.0	1650.0	2.03514158528777
90.0	1660.0	2.03514158528777
90.0	1670.0	2.03514158528777
90.0	1680.0	2.03514158528777
90.0	1690.0	2.03514158528777
90.0	1700.0	2.03514158528777
90.0	1710.0	2.03514158528777
90.0	1720.0	2.03514158528777
90.0	1730.0	2.03514158528777
90.0	1740.0	2.03514158528777
90.0	1750.0	2.03514158528777
90.0	1760.0	2.03514158528777
90.0	1770.0	2.03514158528777
90.0	1780.0	2.03514158528777
90.0	1790.0	2.03514158528777
90.0	1800.0	2.03514158528777
90.0	1810.0	2.03514158528777
90.0	1820.0	2.03514158528777
90.0	1830.0	2.03514158528777
90.0	1840.0	2.03514158528777
90.0	1850.0	2.03514158528777
90.0	1860.0	2.03514158528777
100.0	50.0	2.03514158528777
100.0	60.0	2.03514158528777
100.0	70.0	2.03514158528777
100.0	80.0	2.03514158528777
100.0	90.0	2.03514158528777
100.0	100.0	2.03514158528777
100.0	110.0	2.03514158528777
100.0	120.0	2.03514158528777
100.0	130.0	2.03514158528777
100.0	140.0	2.03514158528777
100.0	150.0	2.03514158528777
100.0	160.0	2.03514158528777
100.0	170.0	2.03514158528777
100.0	180.0	2.03514158528777
100.0	190.0	2.03514158528777
100.0	200.0	2.03514158528777
100.0	210.0	2.03514158528777
100.0	220.0	2.03514158528777
100.0	230.0	2.03514158528777
100.0	240.0	2.03514158528777
100.0	250.0	2.03514158528777
100.0	260.0	2.03514158528777
100.0	270.0	2.03514158528777
100.0	280.0	2.03514158528777
100.0	290.0	2.03514158528777
100.0	300.0	2.03514158528777
100.0	310.0	2.03514158528777
100.0	320.0	2.03514158528777
100.0	330.0	2.03514158528777
100.0	340.0	2.03514158528777
100.0	350.0	2.03514158528777
100.0	360.0	2.03514158528777
100.0	370.0	2.03514158528777
100.0	380.0	2.03514158528777
100.0	390.0	2.03514158528777
100.0	400.0	2.03514158528777
100.0	410.0	2.03514158528777
100.0	420.0	2.03514158528777
100.0	430.0	2.036675663363354
100.0	440.0	2.0382034604971455
100.0	450.0	2.042869170783955
100.0	460.0	2.045348857984963
100.0	470.0	2.0475902270703368
100.0	480.0	2.050375196661457
100.0	490.0	2.0537033453658995
100.0	500.0	2.0557750171514937
100.0	510.0	2.057183656575713
100.0	520.0	2.0603204972732945
100.0	530.0	2.0607239974589375
100.0	540.0	2.0630351278347905
100.0	550.0	2.0624000637527127
100.0	560.0	2.0628936577540853
100.0	570.0	2.0650575144458405
100.0	580.0	2.070810707276465
100.0	590.0	2.079729594570672
100.0	600.0	2.0888776720898017
100.0	610.0	2.0872577179877885
100.0	620.0	2.1165018456347737
100.0	630.0	2.1546865603894108
100.0	640.0	2.1786018085886694
100.0	650.0	2.1854105548911864
100.0	660.0	2.184417835913777
100.0	670.0	2.190389720385819
100.0	680.0	2.1917664863305686
100.0	690.0	2.194915076053565
100.0	700.0	2.194803710924435
100.0	710.0	2.204925386146465
100.0	720.0	2.2168627677631543
100.0	730.0	2.207106286672808
100.0	740.0	2.196319876228565
100.0	750.0	2.184676041603007
100.0	760.0	2.182883999243077
100.0	770.0	2.1891228202145236
100.0	780.0	2.192148314300091
100.0	790.0	2.191037681106257
100.0	800.0	2.1722287601594195
100.0	810.0	2.172821019708362
100.0	820.0	2.1736061471812627
100.0	830.0	2.169893158764961
100.0	840.0	2.1683160932386403
100.0	850.0	2.1669581589925215
100.0	860.0	2.163362553457991
100.0	870.0	2.1584570109211905
100.0	880.0	2.1774851832439936
100.0	890.0	2.197015951964533
100.0	900.0	2.212573283541001
100.0	910.0	2.2224479630038987
100.0	920.0	2.218575842608078
100.0	930.0	2.2137305694777614
100.0	940.0	2.208170433986775
100.0	950.0	2.212423023256022
100.0	960.0	2.2113351837329125
100.0	970.0	2.2147288507873233
100.0	980.0	2.2145634638602445
100.0	990.0	2.197864008697201
100.0	1000.0	2.179840341200817
100.0	1010.0	2.1694446065516995
100.0	1020.0	2.164141118261176
100.0	1030.0	2.160693489896283
100.0	1040.0	2.1738687588207655
100.0	1050.0	2.1709233142021502
100.0	1060.0	2.1743094889769385
100.0	1070.0	2.1848365350392642
100.0	1080.0	2.1782926953103035
100.0	1090.0	2.1815286660008044
100.0	1100.0	2.1849528313136832
100.0	1110.0	2.188786085355352
100.0	1120.0	2.192212583216921
100.0	1130.0	2.1953536048336963
100.0	1140.0	2.193420938372112
100.0	1150.0	2.1917017598844195
100.0	1160.0	2.1886267248465714
100.0	1170.0	2.1940412325863083
100.0	1180.0	2.1758957352323134
100.0	1190.0	2.1621795840605533
100.0	1200.0	2.1587196852895683
100.0	1210.0	2.1363769159195805
100.0	1220.0	2.1398245003715077
100.0	1230.0	2.1463795677802797
100.0	1240.0	2.1462433526468456
100.0	1250.0	2.128289407659945
100.0	1260.0	2.1009952508229968
100.0	1270.0	2.062907898496143
100.0	1280.0	2.066541260365705
100.0	1290.0	2.0851138286480895
100.0	1300.0	2.0760568530751304
100.0	1310.0	2.0729704073503363
100.0	1320.0	2.067991066129167
100.0	1330.0	2.060577503981767
100.0	1340.0	2.058688813338114
100.0	1350.0	2.055343301775088
100.0	1360.0	2.0529325205668343
100.0	1370.0	2.051605369147468
100.0	1380.0	2.0503907511874706
100.0	1390.0	2.0502494290721063
100.0	1400.0	2.049695775688209
100.0	1410.0	2.0474248812190092
100.0	1420.0	2.0462556298938948
100.0	1430.0	2.0454936292192283
100.0	1440.0	2.044260043218987
100.0	1450.0	2.0423825409091356
100.0	1460.0	2.040665144115164
100.0	1470.0	2.0393008105123966
100.0	1480.0	2.0385703110925593
100.0	1490.0	2.0366136667853603
100.0	1500.0	2.03514158528777
100.0	1510.0	2.03514158528777
100.0	1520.0	2.03514158528777
100.0	1530.0	2.03514158528777
100.0	1540.0	2.03514158528777
100.0	1550.0	2.03514158528777
100.0	1560.0	2.03514158528777
100.0	1570.0	2.03514158528777
100.0	1580.0	2.03514158528777
100.0	1590.0	2.03514158528777
100.0	1600.0	2.03514158528777
100.0	1610.0	2.03514158528777
100.0	1620.0	2.03514158528777
100.0	1630.0	2.03514158528777
100.0	1640.0	2.03514158528777
100.0	1650.0	2.03514158528777
100.0	1660.0	2.03514158528777
100.0	1670.0	2.03514158528777
100.0	1680.0	2.03514158528777
100.0	1690.0	2.03514158528777
100.0	1700.0	2.03514158528777
100.0	1710.0	2.03514158528777
100.0	1720.0	2.03514158528777
100.0	1730.0	2.03514158528777
100.0	1740.0	2.03514158528777
100.0	1750.0	2.03514158528777
100.0	1760.0	2.03514158528777
100.0	1770.0	2.03514158528777
100.0	1780.0	2.03514158528777
100.0	1790.0	2.03514158528777
100.0	1800.0	2.03514158528777
100.0	1810.0	2.03514158528777
100.0	1820.0	2.03514158528777
100.0	1830.0	2.03514158528777
100.0	1840.0	2.03514158528777
100.0	1850.0	2.03514158528777
100.0	1860.0	2.03514158528777
110.0	50.0	2.03514158528777
110.0	60.0	2.03514158528777
110.0	70.0	2.03514158528777
110.0	80.0	2.03514158528777
110.0	90.0	2.03514158528777
110.0	100.0	2.03514158528777
110.0	110.0	2.03514158528777
110.0	120.0	2.03514158528777
110.0	130.0	2.03514158528777
110.0	140.0	2.03514158528777
110.0	150.0	2.03514158528777
110.0	160.0	2.03514158528777
110.0	170.0	2.03514158528777
110.0	180.0	2.03514158528777
110.0	190.0	2.03514158528777
110.0	200.0	2.03514158528777
110.0	210.0	2.03514158528777
110.0	220.0	2.03514158528777
110.0	230.0	2.03514158528777
110.0	240.0	2.03514158528777
110.0	250.0	2.03514158528777
110.0	260.0	2.03514158528777
110.0	270.0	2.03514158528777
110.0	280.0	2.03514158528777
110.0	290.0	2.03514158528777
110.0	300.0	2.03514158528777
110.0	310.0	2.03514158528777
110.0	320.0	2.03514158528777
110.0	330.0	2.03514158528777
110.0	340.0	2.03514158528777
110.0	350.0	2.03514158528777
110.0	360.0	2.03514158528777
110.0	370.0	2.03514158528777
110.0	380.0	2.03514158528777
110.0	390.0	2.03514158528777
110.0	400.0	2.03514158528777
110.0	410.0	2.03514158528777
110.0	420.0	2.03514158528777
110.0	430.0	2.0365268200868747
110.0	440.0	2.038264676787431
110.0	450.0	2.0436779321135328
110.0	460.0	2.0463326232422485
110.0	470.0	2.048109726249421
110.0	480.0	2.0504375885354165
110.0	490.0	2.0533074543778076
110.0	500.0	2.0556595845300967
110.0	510.0	2.0570251760029667
110.0	520.0	2.0610250411524627
110.0	530.0	2.062122309725347
110.0	540.0	2.06457309522969
110.0	550.0	2.0631602483441114
110.0	560.0	2.064706810505678
110.0	570.0	2.067959447707259
110.0	580.0	2.081463574501028
110.0	590.0	2.0901088228744804
110.0	600.0	2.092636127967608
110.0	610.0	2.0920012731084867
110.0	620.0	2.137896480720694
110.0	630.0	2.1578329666048623
110.0	640.0	2.161481802823742
110.0	650.0	2.1703931685834412
110.0	660.0	2.1935225494371164
110.0	670.0	2.1946809130832254
110.0	680.0	2.2079730061328897
110.0	690.0	2.1893971752607064
110.0	700.0	2.20325668151739
110.0	710.0	2.222392477929402
110.0	720.0	2.2138680917298483
110.0	730.0	2.2144919833830774
110.0	740.0	2.1904865220205036
110.0	750.0	2.192103033361686
110.0	760.0	2.1750916895235948
110.0	770.0	2.1704362222427913
110.0	780.0	2.1726925211431567
110.0	790.0	2.165526875540159
110.0	800.0	2.155100920738655
110.0	810.0	2.150551339606719
110.0	820.0	2.14664094856934
110.0	830.0	2.1347779547493184
110.0	840.0	2.1430062641125804
110.0	850.0	2.136736116635151
110.0	860.0	2.1375288343460435
110.0	870.0	2.147241727301057
110.0	880.0	2.1554493542022786
110.0	890.0	2.1784163621416055
110.0	900.0	2.209061236158721
110.0	910.0	2.2166998082236864
110.0	920.0	2.2126254149492715
110.0	930.0	2.2050085208550487
110.0	940.0	2.2141551157572286
110.0	950.0	2.2133109845136687
110.0	960.0	2.2096496614403636
110.0	970.0	2.2270880342745314
110.0	980.0	2.2131726790237205
110.0	990.0	2.182342294954182
110.0	1000.0	2.162587627128149
110.0	1010.0	2.148768013421369
110.0	1020.0	2.152421890684827
110.0	1030.0	2.140159197143554
110.0	1040.0	2.1428945822730303
110.0	1050.0	2.142448713836648
110.0	1060.0	2.1437716856336935
110.0	1070.0	2.141497943403784
110.0	1080.0	2.146608043509001
110.0	1090.0	2.1686236096056692
110.0	1100.0	2.1708820374170523
110.0	1110.0	2.1740152296627135
110.0	1120.0	2.174264407041251
110.0	1130.0	2.177841996497741
110.0	1140.0	2.192566679841386
110.0	1150.0	2.190751039930653
110.0	1160.0	2.1876665180802886
110.0	1170.0	2.2067774549409527
110.0	1180.0	2.184268117418801
110.0	1190.0	2.1691013774111023
110.0	1200.0	2.177999526271824
110.0	1210.0	2.1561818269351796
110.0	1220.0	2.1527014475043487
110.0	1230.0	2.144116550843377
110.0	1240.0	2.130255894396096
110.0	1250.0	2.1524727572101248
110.0	1260.0	2.131313532511328
110.0	1270.0	2.10291263373694
110.0	1280.0	2.06040258654425
110.0	1290.0	2.0662543521958767
110.0	1300.0	2.083306400348416
110.0	1310.0	2.0761974530133442
110.0	1320.0	2.0708841183304734
110.0	1330.0	2.0616665010276742
110.0	1340.0	2.0601085321787638
110.0	1350.0	2.057871078824899
110.0	1360.0	2.0554718600254476
110.0	1370.0	2.05305759643201
110.0	1380.0	2.0518601595784283
110.0	1390.0	2.051689004779933
110.0	1400.0	2.0504954696990025
110.0	1410.0	2.047678575053652
110.0	1420.0	2.046657689389293
110.0	1430.0	2.0453985368027783
110.0	1440.0	2.044078112892147
110.0	1450.0	2.0420895004924473
110.0	1460.0	2.040164512958858
110.0	1470.0	2.0386923566876343
110.0	1480.0	2.0381912136547053
110.0	1490.0	2.036390225151747
110.0	1500.0	2.03514158528777
110.0	1510.0	2.03514158528777
110.0	1520.0	2.03514158528777
110.0	1530.0	2.03514158528777
110.0	1540.0	2.03514158528777
110.0	1550.0	2.03514158528777
110.0	1560.0	2.03514158528777
110.0	1570.0	2.03514158528777
110.0	1580.0	2.03514158528777
110.0	1590.0	2.03514158528777
110.0	1600.0	2.03514158528777
110.0	1610.0	2.03514158528777
110.0	1620.0	2.03514158528777
110.0	1630.0	2.03514158528777
110.0	1640.0	2.03514158528777
110.0	1650.0	2.03514158528777
110.0	1660.0	2.03514158528777
110.0	1670.0	2.03514158528777
110.0	1680.0	2.03514158528777
110.0	1690.0	2.03514158528777
110.0	1700.0	2.03514158528777
110.0	1710.0	2.03514158528777
110.0	1720.0	2.03514158528777
110.0	1730.0	2.03514158528777
110.0	1740.0	2.03514158528777
110.0	1750.0	2.03514158528777
110.0	1760.0	2.03514158528777
110.0	1770.0	2.03514158528777
110.0	1780.0	2.03514158528777
110.0	1790.0	2.03514158528777
110.0	1800.0	2.03514158528777
110.0	1810.0	2.03514158528777
110.0	1820.0	2.03514158528777
110.0	1830.0	2.03514158528777
110.0	1840.0	2.03514158528777
110.0	1850.0	2.03514158528777
110.0	1860.0	2.03514158528777
120.0	50.0	2.03514158528777
120.0	60.0	2.03514158528777
120.0	70.0	2.03514158528777
120.0	80.0	2.03514158528777
120.0	90.0	2.03514158528777
120.0	100.0	2.03514158528777
120.0	110.0	2.03514158528777
120.0	120.0	2.03514158528777
120.0	130.0	2.03514158528777
120.0	140.0	2.03514158528777
120.0	150.0	2.03514158528777
120.0	160.0	2.03514158528777
120.0	170.0	2.03514158528777
120.0	180.0	2.03514158528777
120.0	190.0	2.03514158528777
120.0	200.0	2.03514158528777
120.0	210.0	2.03514158528777
120.0	220.0	2.03514158528777
120.0	230.0	2.03514158528777
120.0	240.0	2.03514158528777
120.0	250.0	2.03514158528777
120.0	260.0	2.03514158528777
120.0	270.0	2.03514158528777
120.0	280.0	2.03514158528777
120.0	290.0	2.03514158528777
120.0	300.0	2.03514158528777
120.0	310.0	2.03514158528777
120.0	320.0	2.03514158528777
120.0	330.0	2.03514158528777
120.0	340.0	2.03514158528777
120.0	350.0	2.03514158528777
120.0	360.0	2.03514158528777
120.0	370.0	2.03514158528777
120.0	380.0	2.03514158528777
120.0	390.0	2.03514158528777
120.0	400.0	2.03514158528777
120.0	410.0	2.03514158528777
120.0	420.0	2.03514158528777
120.0	430.0	2.0367004534209157
120.0	440.0	2.0384848084955127
120.0	450.0	2.043763884200462
120.0	460.0	2.046318764907987
120.0	470.0	2.048242323427718
120.0	480.0	2.0508222893626655
120.0	490.0	2.053894322717805
120.0	500.0	2.056484554402523
120.0	510.0	2.057986092897638
120.0	520.0	2.062468636187627
120.0	530.0	2.064041082231731
120.0	540.0	2.0666874514629088
120.0	550.0	2.065905893523549
120.0	560.0	2.0690359429813494
120.0	570.0	2.0768578449763946
120.0	580.0	2.099328919689057
120.0	590.0	2.089772694051795
120.0	600.0	2.098886324455565
120.0	610.0	2.1343098401900993
120.0	620.0	2.1627058678968236
120.0	630.0	2.1679204495893174
120.0	640.0	2.1700231754991814
120.0	650.0	2.1798417286197647
120.0	660.0	2.2032317626026354
120.0	670.0	2.220902102020011
120.0	680.0	2.214389581356369
120.0	690.0	2.2063691585701717
120.0	700.0	2.226665157385991
120.0	710.0	2.218178196028052
120.0	720.0	2.220657436135381
120.0	730.0	2.2296478524984003
120.0	740.0	2.198691327604805
120.0	750.0	2.1922881898649584
120.0	760.0	2.184623045820951
120.0	770.0	2.180327457322066
120.0	780.0	2.1837628112484198
120.0	790.0	2.167720662011407
120.0	800.0	2.158620363639965
120.0	810.0	2.1597048606876528
120.0	820.0	2.155356094846115
120.0	830.0	2.144488211875174
120.0	840.0	2.144984891993636
120.0	850.0	2.1418832285069507
120.0	860.0	2.151314487665388
120.0	870.0	2.160289208835041
120.0	880.0	2.1656730599528524
120.0	890.0	2.1898595152544464
120.0	900.0	2.2171758301319326
120.0	910.0	2.2338204787292146
120.0	920.0	2.226759066727493
120.0	930.0	2.212596911264384
120.0	940.0	2.216126221043514
120.0	950.0	2.2104332572435927
120.0	960.0	2.216351065610448
120.0	970.0	2.2185069286170442
120.0	980.0	2.212541409913339
120.0	990.0	2.1860481726643997
120.0	1000.0	2.150785334049344
120.0	1010.0	2.13904924212456
120.0	1020.0	2.1399800040096872
120.0	1030.0	2.1390100726306844
120.0	1040.0	2.143969076127516
120.0	1050.0	2.148684605892758
120.0	1060.0	2.142132237075874
120.0	1070.0	2.1408530539435087
120.0	1080.0	2.154636855677938
120.0	1090.0	2.1635813955547283
120.0	1100.0	2.1807163060238124
120.0	1110.0	2.1804456021639154
120.0	1120.0	2.1882184430539184
120.0	1130.0	2.189241959424028
120.0	1140.0	2.1854676354891365
120.0	1150.0	2.197973251018894
120.0	1160.0	2.201004467522275
120.0	1170.0	2.210783320860156
120.0	1180.0	2.2034862971685385
120.0	1190.0	2.1823122783153206
120.0	1200.0	2.1760093467469925
120.0	1210.0	2.1770392572245614
120.0	1220.0	2.1633895285599056
120.0	1230.0	2.1508902588525136
120.0	1240.0	2.165196396816886
120.0	1250.0	2.1582679342775974
120.0	1260.0	2.158953381952817
120.0	1270.0	2.138938985688369
120.0	1280.0	2.0953353823545275
120.0	1290.0	2.087108422603867
120.0	1300.0	2.064698989762078
120.0	1310.0	2.0856258844510647
120.0	1320.0	2.076246622458357
120.0	1330.0	2.0653596757827493
120.0	1340.0	2.0620798252433667
120.0	1350.0	2.0612237272666096
120.0	1360.0	2.058369639489145
120.0	1370.0	2.0546090655381604
120.0	1380.0	2.052867614283207
120.0	1390.0	2.0526973334854555
120.0	1400.0	2.051498074620991
120.0	1410.0	2.048409420809661
120.0	1420.0	2.047139988302649
120.0	1430.0	2.045802073395589
120.0	1440.0	2.044332049505852
120.0	1450.0	2.041638197805151
120.0	1460.0	2.039645521515664
120.0	1470.0	2.0383380969383107
120.0	1480.0	2.037909205892048
120.0	1490.0	2.036365373726581
120.0	1500.0	2.03514158528777
120.0	1510.0	2.03514158528777
120.0	1520.0	2.03514158528777
120.0	1530.0	2.03514158528777
120.0	1540.0	2.03514158528777
120.0	1550.0	2.03514158528777
120.0	1560.0	2.03514158528777
120.0	1570.0	2.03514158528777
120.0	1580.0	2.03514158528777
120.0	1590.0	2.03514158528777
120.0	1600.0	2.03514158528777
120.0	1610.0	2.03514158528777
120.0	1620.0	2.03514158528777
120.0	1630.0	2.03514158528777
120.0	1640.0	2.03514158528777
120.0	1650.0	2.03514158528777
120.0	1660.0	2.03514158528777
120.0	1670.0	2.03514158528777
120.0	1680.0	2.03514158528777
120.0	1690.0	2.03514158528777
120.0	1700.0	2.03514158528777
120.0	1710.0	2.03514158528777
120.0	1720.0	2.03514158528777
120.0	1730.0	2.03514158528777
120.0	1740.0	2.03514158528777
120.0	1750.0	2.03514158528777
120.0	1760.0	2.03514158528777
120.0	1770.0	2.03514158528777
120.0	1780.0	2.03514158528777
120.0	1790.0	2.03514158528777
120.0	1800.0	2.03514158528777
120.0	1810.0	2.03514158528777
120.0	1820.0	2.03514158528777
120.0	1830.0	2.03514158528777
120.0	1840.0	2.03514158528777
120.0	1850.0	2.03514158528777
120.0	1860.0	2.03514158528777
130.0	50.0	2.03514158528777
130.0	60.0	2.03514158528777
130.0	70.0	2.03514158528777
130.0	80.0	2.03514158528777
130.0	90.0	2.03514158528777
130.0	100.0	2.03514158528777
130.0	110.0	2.03514158528777
130.0	120.0	2.03514158528777
130.0	130.0	2.03514158528777
130.0	140.0	2.03514158528777
130.0	150.0	2.03514158528777
130.0	160.0	2.03514158528777
130.0	170.0	2.03514158528777
130.0	180.0	2.03514158528777
130.0	190.0	2.03514158528777
130.0	200.0	2.03514158528777
130.0	210.0	2.03514158528777
130.0	220.0	2.03514158528777
130.0	230.0	2.03514158528777
130.0	240.0	2.03514158528777
130.0	250.0	2.03514158528777
130.0	260.0	2.03514158528777
130.0	270.0	2.03514158528777
130.0	280.0	2.03514158528777
130.0	290.0	2.03514158528777
130.0	300.0	2.03514158528777
130.0	310.0	2.03514158528777
130.0	320.0	2.03514158528777
130.0	330.0	2.03514158528777
130.0	340.0	2.03514158528777
130.0	350.0	2.03514158528777
130.0	360.0	2.03514158528777
130.0	370.0	2.03514158528777
130.0	380.0	2.03514158528777
130.0	390.0	2.03514158528777
130.0	400.0	2.03514158528777
130.0	410.0	2.03514158528777
130.0	420.0	2.03514158528777
130.0	430.0	2.036650868407539
130.0	440.0	2.0382891549443336
130.0	450.0	2.0427683896346642
130.0	460.0	2.0446440986143597
130.0	470.0	2.0467371546549784
130.0	480.0	2.049736589983143
130.0	490.0	2.0530104564038436
130.0	500.0	2.0556096650780495
130.0	510.0	2.057097451627974
130.0	520.0	2.062393834618872
130.0	530.0	2.0648904265042365
130.0	540.0	2.0696700587282604
130.0	550.0	2.0703765324663075
130.0	560.0	2.080384542227935
130.0	570.0	2.092423535446712
130.0	580.0	2.08936957052829
130.0	590.0	2.119966614674283
130.0	600.0	2.1290609289547757
130.0	610.0	2.1624855474311206
130.0	620.0	2.1623724134470548
130.0	630.0	2.1683996869728626
130.0	640.0	2.1781638426728342
130.0	650.0	2.188553716691653
130.0	660.0	2.2148837933946632
130.0	670.0	2.2169395187123238
130.0	680.0	2.2183140963648076
130.0	690.0	2.2077217221116405
130.0	700.0	2.2200817897118297
130.0	710.0	2.22151394725715
130.0	720.0	2.219374419715149
130.0	730.0	2.216710185685816
130.0	740.0	2.1987018534807103
130.0	750.0	2.1995627873546137
130.0	760.0	2.183538233845143
130.0	770.0	2.1702866878955627
130.0	780.0	2.1730588722666178
130.0	790.0	2.1699226255875415
130.0	800.0	2.162981791307009
130.0	810.0	2.148317194897736
130.0	820.0	2.161793869308806
130.0	830.0	2.147103748063791
130.0	840.0	2.1412815496319157
130.0	850.0	2.142794133095971
130.0	860.0	2.142683516300691
130.0	870.0	2.142190147684926
130.0	880.0	2.1654255199439283
130.0	890.0	2.198422228345155
130.0	900.0	2.224834076010984
130.0	910.0	2.2309509344566356
130.0	920.0	2.2244260001477336
130.0	930.0	2.209657773385169
130.0	940.0	2.212027097943806
130.0	950.0	2.2162538407041916
130.0	960.0	2.22435616939189
130.0	970.0	2.2182593486271966
130.0	980.0	2.217905736992175
130.0	990.0	2.1847461422907566
130.0	1000.0	2.1487130028272188
130.0	1010.0	2.138453718848113
130.0	1020.0	2.138894123378761
130.0	1030.0	2.1439580919903434
130.0	1040.0	2.1484451228725043
130.0	1050.0	2.1465393487486937
130.0	1060.0	2.148780033858288
130.0	1070.0	2.1497797654923034
130.0	1080.0	2.163392740169197
130.0	1090.0	2.177254839439728
130.0	1100.0	2.1781065451146633
130.0	1110.0	2.1831687413318583
130.0	1120.0	2.194860515295221
130.0	1130.0	2.2103238944506645
130.0	1140.0	2.207705133806055
130.0	1150.0	2.1928700845401545
130.0	1160.0	2.2056144675560896
130.0	1170.0	2.2173452629402943
130.0	1180.0	2.2004719950905374
130.0	1190.0	2.1968906499896383
130.0	1200.0	2.189295320781261
130.0	1210.0	2.1719335524443673
130.0	1220.0	2.182864053829566
130.0	1230.0	2.1580755192681766
130.0	1240.0	2.152925133758079
130.0	1250.0	2.1582397668432862
130.0	1260.0	2.155328760014971
130.0	1270.0	2.154532111712924
130.0	1280.0	2.121496521382919
130.0	1290.0	2.1133863097002727
130.0	1300.0	2.090181912175676
130.0	1310.0	2.0919414746733125
130.0	1320.0	2.0847926053581385
130.0	1330.0	2.0706923935775756
130.0	1340.0	2.065901871830638
130.0	1350.0	2.064150771035554
130.0	1360.0	2.061700953901273
130.0	1370.0	2.0570593640515673
130.0	1380.0	2.0546585690967047
130.0	1390.0	2.0542240510200465
130.0	1400.0	2.0533878316311993
130.0	1410.0	2.049930517596554
130.0	1420.0	2.047804516267891
130.0	1430.0	2.046403765474151
130.0	1440.0	2.045069626141594
130.0	1450.0	2.0423153788300072
130.0	1460.0	2.040116216115784
130.0	1470.0	2.0384114741576123
130.0	1480.0	2.0379828342557667
130.0	1490.0	2.0365888595754402
130.0	1500.0	2.03514158528777
130.0	1510.0	2.03514158528777
130.0	1520.0	2.03514158528777
130.0	1530.0	2.03514158528777
130.0	1540.0	2.03514158528777
130.0	1550.0	2.03514158528777
130.0	1560.0	2.03514158528777
130.0	1570.0	2.03514158528777
130.0	1580.0	2.03514158528777
130.0	1590.0	2.03514158528777
130.0	1600.0	2.03514158528777
130.0	1610.0	2.03514158528777
130.0	1620.0	2.03514158528777
130.0	1630.0	2.03514158528777
130.0	1640.0	2.03514158528777
130.0	1650.0	2.03514158528777
130.0	1660.0	2.03514158528777
130.0	1670.0	2.03514158528777
130.0	1680.0	2.03514158528777
130.0	1690.0	2.03514158528777
130.0	1700.0	2.03514158528777
130.0	1710.0	2.03514158528777
130.0	1720.0	2.03514158528777
130.0	1730.0	2.03514158528777
130.0	1740.0	2.03514158528777
130.0	1750.0	2.03514158528777
130.0	1760.0	2.03514158528777
130.0	1770.0	2.03514158528777
130.0	1780.0	2.03514158528777
130.0	1790.0	2.03514158528777
130.0	1800.0	2.03514158528777
130.0	1810.0	2.03514158528777
130.0	1820.0	2.03514158528777
130.0	1830.0	2.03514158528777
130.0	1840.0	2.03514158528777
130.0	1850.0	2.03514158528777
130.0	1860.0	2.03514158528777
140.0	50.0	2.03514158528777
140.0	60.0	2.03514158528777
140.0	70.0	2.03514158528777
140.0	80.0	2.03514158528777
140.0	90.0	2.03514158528777
140.0	100.0	2.03514158528777
140.0	110.0	2.03514158528777
140.0	120.0	2.03514158528777
140.0	130.0	2.03514158528777
140.0	140.0	2.03514158528777
140.0	150.0	2.03514158528777
140.0	160.0	2.03514158528777
140.0	170.0	2.03514158528777
140.0	180.0	2.03514158528777
140.0	190.0	2.03514158528777
140.0	200.0	2.03514158528777
140.0	210.0	2.03514158528777
140.0	220.0	2.03514158528777
140.0	230.0	2.03514158528777
140.0	240.0	2.03514158528777
140.0	250.0	2.03514158528777
140.0	260.0	2.03514158528777
140.0	270.0	2.03514158528777
140.0	280.0	2.03514158528777
140.0	290.0	2.03514158528777
140.0	300.0	2.03514158528777
140.0	310.0	2.03514158528777
140.0	320.0	2.03514158528777
140.0	330.0	2.03514158528777
140.0	340.0	2.03514158528777
140.0	350.0	2.03514158528777
140.0	360.0	2.03514158528777
140.0	370.0	2.03514158528777
140.0	380.0	2.03514158528777
140.0	390.0	2.03514158528777
140.0	400.0	2.03514158528777
140.0	410.0	2.03514158528777
140.0	420.0	2.03514158528777
140.0	430.0	2.0365019957008457
140.0	440.0	2.0382034604971455
140.0	450.0	2.042718609551632
140.0	460.0	2.044407845320486
140.0	470.0	2.0465038599222667
140.0	480.0	2.049572235378769
140.0	490.0	2.0528757527693613
140.0	500.0	2.055344215501897
140.0	510.0	2.056782666016536
140.0	520.0	2.062370700146606
140.0	530.0	2.0646505740642693
140.0	540.0	2.0704558016693135
140.0	550.0	2.0735503504445227
140.0	560.0	2.091018351876238
140.0	570.0	2.075385849394703
140.0	580.0	2.112061037039824
140.0	590.0	2.1475031776062656
140.0	600.0	2.1573930123306115
140.0	610.0	2.174030210975089
140.0	620.0	2.1678104489028645
140.0	630.0	2.1869851911150477
140.0	640.0	2.1959090367338097
140.0	650.0	2.216919496960441
140.0	660.0	2.228604289732276
140.0	670.0	2.2266213630819025
140.0	680.0	2.2310127170454845
140.0	690.0	2.2231532431895276
140.0	700.0	2.223075073304148
140.0	710.0	2.2179707922393828
140.0	720.0	2.2123615087193738
140.0	730.0	2.2182473897223094
140.0	740.0	2.2058268255615543
140.0	750.0	2.1933034727538225
140.0	760.0	2.175639549164054
140.0	770.0	2.166895701105973
140.0	780.0	2.173258373784639
140.0	790.0	2.173592468915419
140.0	800.0	2.1650392816631983
140.0	810.0	2.163149374349159
140.0	820.0	2.1531235196940237
140.0	830.0	2.1514592501325756
140.0	840.0	2.153301093144232
140.0	850.0	2.14095735323647
140.0	860.0	2.1446850443428698
140.0	870.0	2.144175815871667
140.0	880.0	2.1578027780961286
140.0	890.0	2.194777230476296
140.0	900.0	2.233542999560405
140.0	910.0	2.2404984971317727
140.0	920.0	2.2251284342897892
140.0	930.0	2.216858522957153
140.0	940.0	2.2158431806334495
140.0	950.0	2.220089061055392
140.0	960.0	2.2233361613397262
140.0	970.0	2.22305590172614
140.0	980.0	2.220067387094362
140.0	990.0	2.1961265315937504
140.0	1000.0	2.1418548062585936
140.0	1010.0	2.1389428522790683
140.0	1020.0	2.1456122789470395
140.0	1030.0	2.142951421963888
140.0	1040.0	2.1551008533111604
140.0	1050.0	2.1649531684910914
140.0	1060.0	2.164920835006128
140.0	1070.0	2.1748877006185703
140.0	1080.0	2.1796249348289423
140.0	1090.0	2.189329711703975
140.0	1100.0	2.1928297992767956
140.0	1110.0	2.1988866990581646
140.0	1120.0	2.211029666515227
140.0	1130.0	2.2088239078899035
140.0	1140.0	2.2177637009936517
140.0	1150.0	2.2177719728880083
140.0	1160.0	2.2221067996041945
140.0	1170.0	2.226566194623191
140.0	1180.0	2.2133002740406496
140.0	1190.0	2.2079150846606126
140.0	1200.0	2.211365246893036
140.0	1210.0	2.179318426992644
140.0	1220.0	2.1743187717626586
140.0	1230.0	2.184244426601557
140.0	1240.0	2.1676600832106874
140.0	1250.0	2.1519920803050687
140.0	1260.0	2.1487303808959806
140.0	1270.0	2.145605212603303
140.0	1280.0	2.1330615517865095
140.0	1290.0	2.143619657995914
140.0	1300.0	2.1088342463898524
140.0	1310.0	2.0837854481786025
140.0	1320.0	2.099801390680667
140.0	1330.0	2.0803757540826284
140.0	1340.0	2.0715851930105305
140.0	1350.0	2.067273867677053
140.0	1360.0	2.0641642432468505
140.0	1370.0	2.0587333989247347
140.0	1380.0	2.054402681510563
140.0	1390.0	2.0535797433263387
140.0	1400.0	2.053166044244079
140.0	1410.0	2.0499089323348865
140.0	1420.0	2.047277772857768
140.0	1430.0	2.0458832386464447
140.0	1440.0	2.0446953224307904
140.0	1450.0	2.0419005489376056
140.0	1460.0	2.039996501236008
140.0	1470.0	2.038031895842146
140.0	1480.0	2.037601955185281
140.0	1490.0	2.0364026490189895
140.0	1500.0	2.03514158528777
140.0	1510.0	2.03514158528777
140.0	1520.0	2.03514158528777
140.0	1530.0	2.03514158528777
140.0	1540.0	2.03514158528777
140.0	1550.0	2.03514158528777
140.0	1560.0	2.03514158528777
140.0	1570.0	2.03514158528777
140.0	1580.0	2.03514158528777
140.0	1590.0	2.03514158528777
140.0	1600.0	2.03514158528777
140.0	1610.0	2.03514158528777
140.0	1620.0	2.03514158528777
140.0	1630.0	2.03514158528777
140.0	1640.0	2.03514158528777
140.0	1650.0	2.03514158528777
140.0	1660.0	2.03514158528777
140.0	1670.0	2.03514158528777
140.0	1680.0	2.03514158528777
140.0	1690.0	2.03514158528777
140.0	1700.0	2.03514158528777
140.0	1710.0	2.03514158528777
140.0	1720.0	2.03514158528777
140.0	1730.0	2.03514158528777
140.0	1740.0	2.03514158528777
140.0	1750.0	2.03514158528777
140.0	1760.0	2.03514158528777
140.0	1770.0	2.03514158528777
140.0	1780.0	2.03514158528777
140.0	1790.0	2.03514158528777
140.0	1800.0	2.03514158528777
140.0	1810.0	2.03514158528777
140.0	1820.0	2.03514158528777
140.0	1830.0	2.03514158528777
140.0	1840.0	2.03514158528777
140.0	1850.0	2.03514158528777
140.0	1860.0	2.03514158528777
150.0	50.0	2.03514158528777
150.0	60.0	2.03514158528777
150.0	70.0	2.03514158528777
150.0	80.0	2.03514158528777
150.0	90.0	2.03514158528777
150.0	100.0	2.03514158528777
150.0	110.0	2.03514158528777
150.0	120.0	2.03514158528777
150.0	130.0	2.03514158528777
150.0	140.0	2.03514158528777
150.0	150.0	2.03514158528777
150.0	160.0	2.03514158528777
150.0	170.0	2.03514158528777
150.0	180.0	2.03514158528777
150.0	190.0	2.03514158528777
150.0	200.0	2.03514158528777
150.0	210.0	2.03514158528777
150.0	220.0	2.03514158528777
150.0	230.0	2.03514158528777
150.0	240.0	2.03514158528777
150.0	250.0	2.03514158528777
150.0	260.0	2.03514158528777
150.0	270.0	2.03514158528777
150.0	280.0	2.03514158528777
150.0	290.0	2.03514158528777
150.0	300.0	2.03514158528777
150.0	310.0	2.03514158528777
150.0	320.0	2.03514158528777
150.0	330.0	2.03514158528777
150.0	340.0	2.03514158528777
150.0	350.0	2.03514158528777
150.0	360.0	2.03514158528777
150.0	370.0	2.03514158528777
150.0	380.0	2.03514158528777
150.0	390.0	2.03514158528777
150.0	400.0	2.03514158528777
150.0	410.0	2.03514158528777
150.0	420.0	2.03514158528777
150.0	430.0	2.0364399132422664
150.0	440.0	2.038093195863378
150.0	450.0	2.0423504366876224
150.0	460.0	2.0436457717816707
150.0	470.0	2.0455785601886456
150.0	480.0	2.048769987912807
150.0	490.0	2.0524001893255743
150.0	500.0	2.054835797058789
150.0	510.0	2.0569134500073956
150.0	520.0	2.062125230918905
150.0	530.0	2.064240833125695
150.0	540.0	2.0706454583785594
150.0	550.0	2.078756649941301
150.0	560.0	2.104991584104855
150.0	570.0	2.092078294629394
150.0	580.0	2.140615460842661
150.0	590.0	2.172125740711039
150.0	600.0	2.1684074137248293
150.0	610.0	2.175117194558695
150.0	620.0	2.184005166278732
150.0	630.0	2.1978846439359816
150.0	640.0	2.2211661690765503
150.0	650.0	2.224377819019625
150.0	660.0	2.2248046197277525
150.0	670.0	2.236867524503382
150.0	680.0	2.2220133474606922
150.0	690.0	2.2169710520844386
150.0	700.0	2.220123176150817
150.0	710.0	2.2081128872322537
150.0	720.0	2.209284816204241
150.0	730.0	2.20128522370072
150.0	740.0	2.187515292167273
150.0	750.0	2.1756152749437323
150.0	760.0	2.172964712446458
150.0	770.0	2.168413050401584
150.0	780.0	2.162647004016534
150.0	790.0	2.1628035613098016
150.0	800.0	2.1666222420898804
150.0	810.0	2.1561519476543647
150.0	820.0	2.157651943336414
150.0	830.0	2.152403033959778
150.0	840.0	2.152192872114577
150.0	850.0	2.116566818711713
150.0	860.0	2.1148524091996563
150.0	870.0	2.123222941424344
150.0	880.0	2.141852812338495
150.0	890.0	2.192222397118794
150.0	900.0	2.2283303689114518
150.0	910.0	2.2348309181080044
150.0	920.0	2.2158509404843434
150.0	930.0	2.210649735165342
150.0	940.0	2.2145686362538637
150.0	950.0	2.2100410539334234
150.0	960.0	2.2186422972449167
150.0	970.0	2.2185911815964503
150.0	980.0	2.228139879332566
150.0	990.0	2.2021386074464084
150.0	1000.0	2.139837596995776
150.0	1010.0	2.1402765306960116
150.0	1020.0	2.1339954498632907
150.0	1030.0	2.137546042927278
150.0	1040.0	2.162058147825468
150.0	1050.0	2.1663417948544597
150.0	1060.0	2.1806584473945065
150.0	1070.0	2.1970683367310744
150.0	1080.0	2.1938239249037
150.0	1090.0	2.197572317433025
150.0	1100.0	2.1973520407676466
150.0	1110.0	2.2032541990961403
150.0	1120.0	2.210500431273895
150.0	1130.0	2.2139869656056224
150.0	1140.0	2.219324530057854
150.0	1150.0	2.224875237714417
150.0	1160.0	2.21631500119613
150.0	1170.0	2.2155133204528035
150.0	1180.0	2.211121053870426
150.0	1190.0	2.20658871986798
150.0	1200.0	2.2109524322956076
150.0	1210.0	2.210631101040861
150.0	1220.0	2.1871659877628886
150.0	1230.0	2.1737070240676832
150.0	1240.0	2.1945874237802565
150.0	1250.0	2.1743852122900384
150.0	1260.0	2.163879963331769
150.0	1270.0	2.1462773221651466
150.0	1280.0	2.1352102544230807
150.0	1290.0	2.15661060216399
150.0	1300.0	2.1291235939150237
150.0	1310.0	2.0949823583343017
150.0	1320.0	2.0771182529112564
150.0	1330.0	2.0885028414751114
150.0	1340.0	2.074147157125831
150.0	1350.0	2.06687731191882
150.0	1360.0	2.0616341657389974
150.0	1370.0	2.0569619145260103
150.0	1380.0	2.0527567576358656
150.0	1390.0	2.0518493981604293
150.0	1400.0	2.051185850178739
150.0	1410.0	2.0482041709430665
150.0	1420.0	2.0456288672641265
150.0	1430.0	2.0443010137265567
150.0	1440.0	2.043490262749596
150.0	1450.0	2.041313669551804
150.0	1460.0	2.0395715919119555
150.0	1470.0	2.037626562945134
150.0	1480.0	2.037195228910455
150.0	1490.0	2.0361539376681907
150.0	1500.0	2.03514158528777
150.0	1510.0	2.03514158528777
150.0	1520.0	2.03514158528777
150.0	1530.0	2.03514158528777
150.0	1540.0	2.03514158528777
150.0	1550.0	2.03514158528777
150.0	1560.0	2.03514158528777
150.0	1570.0	2.03514158528777
150.0	1580.0	2.03514158528777
150.0	1590.0	2.03514158528777
150.0	1600.0	2.03514158528777
150.0	1610.0	2.03514158528777
150.0	1620.0	2.03514158528777
150.0	1630.0	2.03514158528777
150.0	1640.0	2.03514158528777
150.0	1650.0	2.03514158528777
150.0	1660.0	2.03514158528777
150.0	1670.0	2.03514158528777
150.0	1680.0	2.03514158528777
150.0	1690.0	2.03514158528777
150.0	1700.0	2.03514158528777
150.0	1710.0	2.03514158528777
150.0	1720.0	2.03514158528777
150.0	1730.0	2.03514158528777
150.0	1740.0	2.03514158528777
150.0	1750.0	2.03514158528777
150.0	1760.0	2.03514158528777
150.0	1770.0	2.03514158528777
150.0	1780.0	2.03514158528777
150.0	1790.0	2.03514158528777
150.0	1800.0	2.03514158528777
150.0	1810.0	2.03514158528777
150.0	1820.0	2.03514158528777
150.0	1830.0	2.03514158528777
150.0	1840.0	2.03514158528777
[truncated: 15,836 more rows]
