# Supplementary material for: Characterizing Visual Neurosurgical Expertise in Brain MRI Visualization Using Eye-Tracking and 3D Fractal Dimension Analysis
Source: J Eye Mov Res. 2026 Jun 2;19(3):62. doi: 10.3390/jemr19030062 (PMC13301434; doi:10.3390/jemr19030062)
Supplement: Supplementary file 1 [file jemr-19-00062-s001.zip › jemr-4253847-supplementary/Supplementary files/4_3DFDmapsCalculation/3DFD_Stimuli_BRN40/3DFDs_BRAIN_33_NORMAL_T1C ventricles.png_Heatmap_100_10.csv]

50.0	50.0	2.03514158528777
50.0	60.0	2.03514158528777
50.0	70.0	2.03514158528777
50.0	80.0	2.03514158528777
50.0	90.0	2.03514158528777
50.0	100.0	2.03514158528777
50.0	110.0	2.03514158528777
50.0	120.0	2.03514158528777
50.0	130.0	2.03514158528777
50.0	140.0	2.03514158528777
50.0	150.0	2.03514158528777
50.0	160.0	2.03514158528777
50.0	170.0	2.03514158528777
50.0	180.0	2.03514158528777
50.0	190.0	2.03514158528777
50.0	200.0	2.03514158528777
50.0	210.0	2.03514158528777
50.0	220.0	2.03514158528777
50.0	230.0	2.03514158528777
50.0	240.0	2.03514158528777
50.0	250.0	2.03514158528777
50.0	260.0	2.03514158528777
50.0	270.0	2.03514158528777
50.0	280.0	2.03514158528777
50.0	290.0	2.03514158528777
50.0	300.0	2.03514158528777
50.0	310.0	2.03514158528777
50.0	320.0	2.03514158528777
50.0	330.0	2.03514158528777
50.0	340.0	2.03514158528777
50.0	350.0	2.03514158528777
50.0	360.0	2.03514158528777
50.0	370.0	2.03514158528777
50.0	380.0	2.03514158528777
50.0	390.0	2.03514158528777
50.0	400.0	2.03514158528777
50.0	410.0	2.03514158528777
50.0	420.0	2.03514158528777
50.0	430.0	2.03514158528777
50.0	440.0	2.03514158528777
50.0	450.0	2.03514158528777
50.0	460.0	2.03514158528777
50.0	470.0	2.03514158528777
50.0	480.0	2.03514158528777
50.0	490.0	2.063025645833122
50.0	500.0	2.070525343278054
50.0	510.0	2.076697026015676
50.0	520.0	2.085276978420917
50.0	530.0	2.0906467220282643
50.0	540.0	2.097610720842551
50.0	550.0	2.10626289260714
50.0	560.0	2.113188442412451
50.0	570.0	2.1193646161068203
50.0	580.0	2.1257044644666143
50.0	590.0	2.1102606778064144
50.0	600.0	2.1089857888057613
50.0	610.0	2.1076655415977856
50.0	620.0	2.1058997117613183
50.0	630.0	2.1063585452573466
50.0	640.0	2.107880554510262
50.0	650.0	2.1049822153918982
50.0	660.0	2.105186343265007
50.0	670.0	2.1054750300391643
50.0	680.0	2.108338588824047
50.0	690.0	2.110027550033034
50.0	700.0	2.1172420085858774
50.0	710.0	2.123080877472155
50.0	720.0	2.1268088017296853
50.0	730.0	2.1340348007446748
50.0	740.0	2.12682264654718
50.0	750.0	2.100621358457304
50.0	760.0	2.1385250935897253
50.0	770.0	2.1788329790426144
50.0	780.0	2.1998741683310867
50.0	790.0	2.1944525039344174
50.0	800.0	2.188281436430376
50.0	810.0	2.1943621729394267
50.0	820.0	2.2012110764059476
50.0	830.0	2.211626684695535
50.0	840.0	2.2136341895396123
50.0	850.0	2.21525951066116
50.0	860.0	2.214653081506091
50.0	870.0	2.2148967585730897
50.0	880.0	2.2088412385814347
50.0	890.0	2.2127471697461045
50.0	900.0	2.2083189226581608
50.0	910.0	2.2074535297408513
50.0	920.0	2.2188188405325433
50.0	930.0	2.2148758738212906
50.0	940.0	2.2178396700395475
50.0	950.0	2.2219811484717975
50.0	960.0	2.2184459453382166
50.0	970.0	2.229715590674772
50.0	980.0	2.2254049328708128
50.0	990.0	2.2192415391448996
50.0	1000.0	2.213206549220384
50.0	1010.0	2.2197572355539026
50.0	1020.0	2.2068212945352066
50.0	1030.0	2.209022191633458
50.0	1040.0	2.209814105319304
50.0	1050.0	2.2019597430724946
50.0	1060.0	2.218111190243661
50.0	1070.0	2.2060586186665314
50.0	1080.0	2.1980511038554065
50.0	1090.0	2.1971059903657126
50.0	1100.0	2.1861623973923576
50.0	1110.0	2.172575230107309
50.0	1120.0	2.169934396603968
50.0	1130.0	2.1679085825193667
50.0	1140.0	2.16164060357488
50.0	1150.0	2.1554144759378717
50.0	1160.0	2.1211394461811297
50.0	1170.0	2.0948535298622146
50.0	1180.0	2.074305252171143
50.0	1190.0	2.0867487788438033
50.0	1200.0	2.10451578003667
50.0	1210.0	2.09855980724722
50.0	1220.0	2.096347395772783
50.0	1230.0	2.0933947230924947
50.0	1240.0	2.0933923318337477
50.0	1250.0	2.093804161919047
50.0	1260.0	2.0955652225910453
50.0	1270.0	2.0965829589320033
50.0	1280.0	2.0974246752291936
50.0	1290.0	2.101331871206283
50.0	1300.0	2.103591721751192
50.0	1310.0	2.1041442783701734
50.0	1320.0	2.10352509985723
50.0	1330.0	2.103335853911962
50.0	1340.0	2.12198607536281
50.0	1350.0	2.1167173056120756
50.0	1360.0	2.109825477190683
50.0	1370.0	2.1027113832263695
50.0	1380.0	2.0966222431199526
50.0	1390.0	2.088009431539937
50.0	1400.0	2.0798760570932924
50.0	1410.0	2.073598130507672
50.0	1420.0	2.0683811443269384
50.0	1430.0	2.0640184965472037
50.0	1440.0	2.03514158528777
50.0	1450.0	2.03514158528777
50.0	1460.0	2.03514158528777
50.0	1470.0	2.03514158528777
50.0	1480.0	2.03514158528777
50.0	1490.0	2.03514158528777
50.0	1500.0	2.03514158528777
50.0	1510.0	2.03514158528777
50.0	1520.0	2.03514158528777
50.0	1530.0	2.03514158528777
50.0	1540.0	2.03514158528777
50.0	1550.0	2.03514158528777
50.0	1560.0	2.03514158528777
50.0	1570.0	2.03514158528777
50.0	1580.0	2.03514158528777
50.0	1590.0	2.03514158528777
50.0	1600.0	2.03514158528777
50.0	1610.0	2.03514158528777
50.0	1620.0	2.03514158528777
50.0	1630.0	2.03514158528777
50.0	1640.0	2.03514158528777
50.0	1650.0	2.03514158528777
50.0	1660.0	2.03514158528777
50.0	1670.0	2.03514158528777
50.0	1680.0	2.03514158528777
50.0	1690.0	2.03514158528777
50.0	1700.0	2.03514158528777
50.0	1710.0	2.03514158528777
50.0	1720.0	2.03514158528777
50.0	1730.0	2.03514158528777
50.0	1740.0	2.03514158528777
50.0	1750.0	2.03514158528777
50.0	1760.0	2.03514158528777
50.0	1770.0	2.03514158528777
50.0	1780.0	2.03514158528777
50.0	1790.0	2.03514158528777
50.0	1800.0	2.03514158528777
50.0	1810.0	2.03514158528777
50.0	1820.0	2.03514158528777
50.0	1830.0	2.03514158528777
50.0	1840.0	2.03514158528777
50.0	1850.0	2.03514158528777
50.0	1860.0	2.03514158528777
60.0	50.0	2.03514158528777
60.0	60.0	2.03514158528777
60.0	70.0	2.03514158528777
60.0	80.0	2.03514158528777
60.0	90.0	2.03514158528777
60.0	100.0	2.03514158528777
60.0	110.0	2.03514158528777
60.0	120.0	2.03514158528777
60.0	130.0	2.03514158528777
60.0	140.0	2.03514158528777
60.0	150.0	2.03514158528777
60.0	160.0	2.03514158528777
60.0	170.0	2.03514158528777
60.0	180.0	2.03514158528777
60.0	190.0	2.03514158528777
60.0	200.0	2.03514158528777
60.0	210.0	2.03514158528777
60.0	220.0	2.03514158528777
60.0	230.0	2.03514158528777
60.0	240.0	2.03514158528777
60.0	250.0	2.03514158528777
60.0	260.0	2.03514158528777
60.0	270.0	2.03514158528777
60.0	280.0	2.03514158528777
60.0	290.0	2.03514158528777
60.0	300.0	2.03514158528777
60.0	310.0	2.03514158528777
60.0	320.0	2.03514158528777
60.0	330.0	2.03514158528777
60.0	340.0	2.03514158528777
60.0	350.0	2.03514158528777
60.0	360.0	2.03514158528777
60.0	370.0	2.03514158528777
60.0	380.0	2.03514158528777
60.0	390.0	2.03514158528777
60.0	400.0	2.03514158528777
60.0	410.0	2.03514158528777
60.0	420.0	2.03514158528777
60.0	430.0	2.03514158528777
60.0	440.0	2.03514158528777
60.0	450.0	2.03514158528777
60.0	460.0	2.03514158528777
60.0	470.0	2.03514158528777
60.0	480.0	2.03514158528777
60.0	490.0	2.06367844543115
60.0	500.0	2.0721106265987075
60.0	510.0	2.0788267218229315
60.0	520.0	2.087904482414816
60.0	530.0	2.094033058430036
60.0	540.0	2.101847204861347
60.0	550.0	2.1106743454728982
60.0	560.0	2.1173581684875415
60.0	570.0	2.1239311788129687
60.0	580.0	2.1301095305176174
60.0	590.0	2.1153255884001654
60.0	600.0	2.1133898565536837
60.0	610.0	2.1130788180692393
60.0	620.0	2.1104357881873534
60.0	630.0	2.1138029932723548
60.0	640.0	2.116326380378013
60.0	650.0	2.1138993232013683
60.0	660.0	2.1149082230005964
60.0	670.0	2.1175004337164864
60.0	680.0	2.120077677081713
60.0	690.0	2.1233117934899313
60.0	700.0	2.130713559161569
60.0	710.0	2.139309728682731
60.0	720.0	2.150667293401826
60.0	730.0	2.090948873787553
60.0	740.0	2.1228078028853954
60.0	750.0	2.180522448682516
60.0	760.0	2.2124339539948386
60.0	770.0	2.221156727208273
60.0	780.0	2.197850633116725
60.0	790.0	2.203140691041958
60.0	800.0	2.2150099610864205
60.0	810.0	2.209067895102379
60.0	820.0	2.204523916330998
60.0	830.0	2.200138912341031
60.0	840.0	2.209503516224124
60.0	850.0	2.205140864108518
60.0	860.0	2.1873513419102224
60.0	870.0	2.18906055261862
60.0	880.0	2.179657700853561
60.0	890.0	2.177590157543847
60.0	900.0	2.1783057872933695
60.0	910.0	2.1785508726941076
60.0	920.0	2.2004317745916313
60.0	930.0	2.195584291876047
60.0	940.0	2.195874227025742
60.0	950.0	2.199712378815527
60.0	960.0	2.2019692548971252
60.0	970.0	2.2112819087588753
60.0	980.0	2.209667937580801
60.0	990.0	2.204101746477224
60.0	1000.0	2.205010842414804
60.0	1010.0	2.2060259953551737
60.0	1020.0	2.193192034968178
60.0	1030.0	2.2035004923943755
60.0	1040.0	2.200098333386218
60.0	1050.0	2.1876349037125107
60.0	1060.0	2.2074504640669543
60.0	1070.0	2.1978972958853196
60.0	1080.0	2.2119734589499376
60.0	1090.0	2.2085311827602756
60.0	1100.0	2.2007546553345065
60.0	1110.0	2.2006619333268964
60.0	1120.0	2.188822803212477
60.0	1130.0	2.167810128144587
60.0	1140.0	2.168542091671368
60.0	1150.0	2.1669351431054795
60.0	1160.0	2.1694346956868467
60.0	1170.0	2.1459295615990728
60.0	1180.0	2.1184476490991164
60.0	1190.0	2.0825599532299486
60.0	1200.0	2.075026005981089
60.0	1210.0	2.1228302197459774
60.0	1220.0	2.1150201968400824
60.0	1230.0	2.1098654406851494
60.0	1240.0	2.1072940880806432
60.0	1250.0	2.1061297460914714
60.0	1260.0	2.106485021094417
60.0	1270.0	2.1057912533265393
60.0	1280.0	2.1046498767620814
60.0	1290.0	2.1072216977360436
60.0	1300.0	2.109840547221931
60.0	1310.0	2.108840453760654
60.0	1320.0	2.1068341233616956
60.0	1330.0	2.106632973141701
60.0	1340.0	2.1256550316224487
60.0	1350.0	2.119417154760099
60.0	1360.0	2.1128020395358975
60.0	1370.0	2.105338222141758
60.0	1380.0	2.0986783057292753
60.0	1390.0	2.090311062082169
60.0	1400.0	2.08180409187298
60.0	1410.0	2.0750820564423917
60.0	1420.0	2.069393058853246
60.0	1430.0	2.0642976287633577
60.0	1440.0	2.03514158528777
60.0	1450.0	2.03514158528777
60.0	1460.0	2.03514158528777
60.0	1470.0	2.03514158528777
60.0	1480.0	2.03514158528777
60.0	1490.0	2.03514158528777
60.0	1500.0	2.03514158528777
60.0	1510.0	2.03514158528777
60.0	1520.0	2.03514158528777
60.0	1530.0	2.03514158528777
60.0	1540.0	2.03514158528777
60.0	1550.0	2.03514158528777
60.0	1560.0	2.03514158528777
60.0	1570.0	2.03514158528777
60.0	1580.0	2.03514158528777
60.0	1590.0	2.03514158528777
60.0	1600.0	2.03514158528777
60.0	1610.0	2.03514158528777
60.0	1620.0	2.03514158528777
60.0	1630.0	2.03514158528777
60.0	1640.0	2.03514158528777
60.0	1650.0	2.03514158528777
60.0	1660.0	2.03514158528777
60.0	1670.0	2.03514158528777
60.0	1680.0	2.03514158528777
60.0	1690.0	2.03514158528777
60.0	1700.0	2.03514158528777
60.0	1710.0	2.03514158528777
60.0	1720.0	2.03514158528777
60.0	1730.0	2.03514158528777
60.0	1740.0	2.03514158528777
60.0	1750.0	2.03514158528777
60.0	1760.0	2.03514158528777
60.0	1770.0	2.03514158528777
60.0	1780.0	2.03514158528777
60.0	1790.0	2.03514158528777
60.0	1800.0	2.03514158528777
60.0	1810.0	2.03514158528777
60.0	1820.0	2.03514158528777
60.0	1830.0	2.03514158528777
60.0	1840.0	2.03514158528777
60.0	1850.0	2.03514158528777
60.0	1860.0	2.03514158528777
70.0	50.0	2.03514158528777
70.0	60.0	2.03514158528777
70.0	70.0	2.03514158528777
70.0	80.0	2.03514158528777
70.0	90.0	2.03514158528777
70.0	100.0	2.03514158528777
70.0	110.0	2.03514158528777
70.0	120.0	2.03514158528777
70.0	130.0	2.03514158528777
70.0	140.0	2.03514158528777
70.0	150.0	2.03514158528777
70.0	160.0	2.03514158528777
70.0	170.0	2.03514158528777
70.0	180.0	2.03514158528777
70.0	190.0	2.03514158528777
70.0	200.0	2.03514158528777
70.0	210.0	2.03514158528777
70.0	220.0	2.03514158528777
70.0	230.0	2.03514158528777
70.0	240.0	2.03514158528777
70.0	250.0	2.03514158528777
70.0	260.0	2.03514158528777
70.0	270.0	2.03514158528777
70.0	280.0	2.03514158528777
70.0	290.0	2.03514158528777
70.0	300.0	2.03514158528777
70.0	310.0	2.03514158528777
70.0	320.0	2.03514158528777
70.0	330.0	2.03514158528777
70.0	340.0	2.03514158528777
70.0	350.0	2.03514158528777
70.0	360.0	2.03514158528777
70.0	370.0	2.03514158528777
70.0	380.0	2.03514158528777
70.0	390.0	2.03514158528777
70.0	400.0	2.03514158528777
70.0	410.0	2.03514158528777
70.0	420.0	2.03514158528777
70.0	430.0	2.03514158528777
70.0	440.0	2.03514158528777
70.0	450.0	2.03514158528777
70.0	460.0	2.03514158528777
70.0	470.0	2.03514158528777
70.0	480.0	2.03514158528777
70.0	490.0	2.0639657691894255
70.0	500.0	2.0726830686103965
70.0	510.0	2.0801690475815646
70.0	520.0	2.0895401884823377
70.0	530.0	2.0963376632442774
70.0	540.0	2.1050028461011325
70.0	550.0	2.113793148965389
70.0	560.0	2.1205970890359747
70.0	570.0	2.1280983109254494
70.0	580.0	2.135291531033115
70.0	590.0	2.119841352484151
70.0	600.0	2.1192055942976125
70.0	610.0	2.119923244895091
70.0	620.0	2.1188078796551735
70.0	630.0	2.1207616279575987
70.0	640.0	2.1228441154966524
70.0	650.0	2.1207864242065653
70.0	660.0	2.1234830699149776
70.0	670.0	2.126883192044549
70.0	680.0	2.128886547907157
70.0	690.0	2.1327232981830244
70.0	700.0	2.1411576054838037
70.0	710.0	2.1237951517343503
70.0	720.0	2.097254152557655
70.0	730.0	2.1407252078511854
70.0	740.0	2.1965243925629947
70.0	750.0	2.215108288110883
70.0	760.0	2.2175997807336416
70.0	770.0	2.20637992355122
70.0	780.0	2.218203767032466
70.0	790.0	2.202859497810933
70.0	800.0	2.2065699267439385
70.0	810.0	2.216279091481005
70.0	820.0	2.2223472626548637
70.0	830.0	2.2234253596927513
70.0	840.0	2.204587460341273
70.0	850.0	2.1921383927634306
70.0	860.0	2.1936549785836874
70.0	870.0	2.1982485307338058
70.0	880.0	2.1937081229080118
70.0	890.0	2.189005897695095
70.0	900.0	2.1841571993641047
70.0	910.0	2.1918779592457196
70.0	920.0	2.2022615394739837
70.0	930.0	2.2002823626182795
70.0	940.0	2.203346174006181
70.0	950.0	2.2098395900247927
70.0	960.0	2.2106663174110714
70.0	970.0	2.21807239942198
70.0	980.0	2.216079967858783
70.0	990.0	2.2124056742218134
70.0	1000.0	2.2128251269619503
70.0	1010.0	2.207587909992781
70.0	1020.0	2.198683253050557
70.0	1030.0	2.199656758879982
70.0	1040.0	2.1989385663602623
70.0	1050.0	2.1865000924927704
70.0	1060.0	2.1985604999493824
70.0	1070.0	2.1870859943000904
70.0	1080.0	2.1921140244209245
70.0	1090.0	2.201048876510909
70.0	1100.0	2.206738437609303
70.0	1110.0	2.2013275846782183
70.0	1120.0	2.185352006076022
70.0	1130.0	2.186262666758916
70.0	1140.0	2.1843329945258083
70.0	1150.0	2.1710191557709337
70.0	1160.0	2.167313611232526
70.0	1170.0	2.1850132126392037
70.0	1180.0	2.1654624676917584
70.0	1190.0	2.1284750224601487
70.0	1200.0	2.102951504120834
70.0	1210.0	2.0830527845446336
70.0	1220.0	2.1332732947995128
70.0	1230.0	2.1236700903503514
70.0	1240.0	2.1183416275620286
70.0	1250.0	2.1151827772744904
70.0	1260.0	2.114014859636325
70.0	1270.0	2.112454115982416
70.0	1280.0	2.111058103800936
70.0	1290.0	2.1116935093204323
70.0	1300.0	2.1124974667537093
70.0	1310.0	2.1106892859292414
70.0	1320.0	2.1077308297685287
70.0	1330.0	2.106101718714498
70.0	1340.0	2.1242868009605917
70.0	1350.0	2.118315247268168
70.0	1360.0	2.111593867190898
70.0	1370.0	2.1036056331587027
70.0	1380.0	2.096856594578446
70.0	1390.0	2.089182317183684
70.0	1400.0	2.0812182173057496
70.0	1410.0	2.0745898544018186
70.0	1420.0	2.0690744082062085
70.0	1430.0	2.064266290713597
70.0	1440.0	2.03514158528777
70.0	1450.0	2.03514158528777
70.0	1460.0	2.03514158528777
70.0	1470.0	2.03514158528777
70.0	1480.0	2.03514158528777
70.0	1490.0	2.03514158528777
70.0	1500.0	2.03514158528777
70.0	1510.0	2.03514158528777
70.0	1520.0	2.03514158528777
70.0	1530.0	2.03514158528777
70.0	1540.0	2.03514158528777
70.0	1550.0	2.03514158528777
70.0	1560.0	2.03514158528777
70.0	1570.0	2.03514158528777
70.0	1580.0	2.03514158528777
70.0	1590.0	2.03514158528777
70.0	1600.0	2.03514158528777
70.0	1610.0	2.03514158528777
70.0	1620.0	2.03514158528777
70.0	1630.0	2.03514158528777
70.0	1640.0	2.03514158528777
70.0	1650.0	2.03514158528777
70.0	1660.0	2.03514158528777
70.0	1670.0	2.03514158528777
70.0	1680.0	2.03514158528777
70.0	1690.0	2.03514158528777
70.0	1700.0	2.03514158528777
70.0	1710.0	2.03514158528777
70.0	1720.0	2.03514158528777
70.0	1730.0	2.03514158528777
70.0	1740.0	2.03514158528777
70.0	1750.0	2.03514158528777
70.0	1760.0	2.03514158528777
70.0	1770.0	2.03514158528777
70.0	1780.0	2.03514158528777
70.0	1790.0	2.03514158528777
70.0	1800.0	2.03514158528777
70.0	1810.0	2.03514158528777
70.0	1820.0	2.03514158528777
70.0	1830.0	2.03514158528777
70.0	1840.0	2.03514158528777
70.0	1850.0	2.03514158528777
70.0	1860.0	2.03514158528777
80.0	50.0	2.03514158528777
80.0	60.0	2.03514158528777
80.0	70.0	2.03514158528777
80.0	80.0	2.03514158528777
80.0	90.0	2.03514158528777
80.0	100.0	2.03514158528777
80.0	110.0	2.03514158528777
80.0	120.0	2.03514158528777
80.0	130.0	2.03514158528777
80.0	140.0	2.03514158528777
80.0	150.0	2.03514158528777
80.0	160.0	2.03514158528777
80.0	170.0	2.03514158528777
80.0	180.0	2.03514158528777
80.0	190.0	2.03514158528777
80.0	200.0	2.03514158528777
80.0	210.0	2.03514158528777
80.0	220.0	2.03514158528777
80.0	230.0	2.03514158528777
80.0	240.0	2.03514158528777
80.0	250.0	2.03514158528777
80.0	260.0	2.03514158528777
80.0	270.0	2.03514158528777
80.0	280.0	2.03514158528777
80.0	290.0	2.03514158528777
80.0	300.0	2.03514158528777
80.0	310.0	2.03514158528777
80.0	320.0	2.03514158528777
80.0	330.0	2.03514158528777
80.0	340.0	2.03514158528777
80.0	350.0	2.03514158528777
80.0	360.0	2.03514158528777
80.0	370.0	2.03514158528777
80.0	380.0	2.03514158528777
80.0	390.0	2.03514158528777
80.0	400.0	2.03514158528777
80.0	410.0	2.03514158528777
80.0	420.0	2.03514158528777
80.0	430.0	2.03514158528777
80.0	440.0	2.03514158528777
80.0	450.0	2.03514158528777
80.0	460.0	2.03514158528777
80.0	470.0	2.03514158528777
80.0	480.0	2.03514158528777
80.0	490.0	2.06394453537867
80.0	500.0	2.072426746735092
80.0	510.0	2.0794688402542594
80.0	520.0	2.088768173756892
80.0	530.0	2.095335991709005
80.0	540.0	2.1043241563102337
80.0	550.0	2.113891958441455
80.0	560.0	2.1210866863579265
80.0	570.0	2.127970877189451
80.0	580.0	2.135060094544164
80.0	590.0	2.1228473726256616
80.0	600.0	2.124668866183539
80.0	610.0	2.125095622797692
80.0	620.0	2.1251010146620457
80.0	630.0	2.1293860310092847
80.0	640.0	2.13235680799635
80.0	650.0	2.1299948506788375
80.0	660.0	2.1347448242982767
80.0	670.0	2.138710415152037
80.0	680.0	2.1436672386939963
80.0	690.0	2.146701981138023
80.0	700.0	2.1080169350256575
80.0	710.0	2.115827915589354
80.0	720.0	2.156142349765395
80.0	730.0	2.214691725671373
80.0	740.0	2.2203341882622945
80.0	750.0	2.2147372993409142
80.0	760.0	2.218380969792993
80.0	770.0	2.2143676004493265
80.0	780.0	2.2047362646835627
80.0	790.0	2.2136367820686638
80.0	800.0	2.230358357314613
80.0	810.0	2.224315048356412
80.0	820.0	2.211866734709508
80.0	830.0	2.1915004361229107
80.0	840.0	2.1966326417839124
80.0	850.0	2.1875636705194617
80.0	860.0	2.185858310079425
80.0	870.0	2.1840412251674457
80.0	880.0	2.1827496773227857
80.0	890.0	2.1842925144132876
80.0	900.0	2.18123548450416
80.0	910.0	2.1806531837438716
80.0	920.0	2.1946898743478385
80.0	930.0	2.191668322237675
80.0	940.0	2.194170479136582
80.0	950.0	2.194678981960748
80.0	960.0	2.2011484685283875
80.0	970.0	2.202843298782873
80.0	980.0	2.20150150950467
80.0	990.0	2.1968640325056223
80.0	1000.0	2.199798124442281
80.0	1010.0	2.193669018420454
80.0	1020.0	2.1890175998867583
80.0	1030.0	2.185071812337633
80.0	1040.0	2.187710888618494
80.0	1050.0	2.1836605859938296
80.0	1060.0	2.2006833853483214
80.0	1070.0	2.1923020355583622
80.0	1080.0	2.1757896137746187
80.0	1090.0	2.1913425609916666
80.0	1100.0	2.1953064257651356
80.0	1110.0	2.204619633590992
80.0	1120.0	2.209066525228425
80.0	1130.0	2.196865111096978
80.0	1140.0	2.189959561565543
80.0	1150.0	2.1871465893795947
80.0	1160.0	2.1809774423289587
80.0	1170.0	2.1671891488378687
80.0	1180.0	2.179179995669664
80.0	1190.0	2.1754879666552895
80.0	1200.0	2.1681465533483775
80.0	1210.0	2.1294407971375997
80.0	1220.0	2.0818137737487086
80.0	1230.0	2.1197656149799817
80.0	1240.0	2.1346242698082003
80.0	1250.0	2.1303736459823646
80.0	1260.0	2.1273033251660625
80.0	1270.0	2.1263768411942205
80.0	1280.0	2.1221367673232012
80.0	1290.0	2.121743676475738
80.0	1300.0	2.120425861527334
80.0	1310.0	2.1174652242947456
80.0	1320.0	2.11278574838147
80.0	1330.0	2.1102577592998317
80.0	1340.0	2.126546054102955
80.0	1350.0	2.119382436361443
80.0	1360.0	2.1115156461815094
80.0	1370.0	2.103775074555837
80.0	1380.0	2.0970169255524187
80.0	1390.0	2.0892095000441633
80.0	1400.0	2.08064047278955
80.0	1410.0	2.0746971061022843
80.0	1420.0	2.068869912596747
80.0	1430.0	2.0642406538379903
80.0	1440.0	2.03514158528777
80.0	1450.0	2.03514158528777
80.0	1460.0	2.03514158528777
80.0	1470.0	2.03514158528777
80.0	1480.0	2.03514158528777
80.0	1490.0	2.03514158528777
80.0	1500.0	2.03514158528777
80.0	1510.0	2.03514158528777
80.0	1520.0	2.03514158528777
80.0	1530.0	2.03514158528777
80.0	1540.0	2.03514158528777
80.0	1550.0	2.03514158528777
80.0	1560.0	2.03514158528777
80.0	1570.0	2.03514158528777
80.0	1580.0	2.03514158528777
80.0	1590.0	2.03514158528777
80.0	1600.0	2.03514158528777
80.0	1610.0	2.03514158528777
80.0	1620.0	2.03514158528777
80.0	1630.0	2.03514158528777
80.0	1640.0	2.03514158528777
80.0	1650.0	2.03514158528777
80.0	1660.0	2.03514158528777
80.0	1670.0	2.03514158528777
80.0	1680.0	2.03514158528777
80.0	1690.0	2.03514158528777
80.0	1700.0	2.03514158528777
80.0	1710.0	2.03514158528777
80.0	1720.0	2.03514158528777
80.0	1730.0	2.03514158528777
80.0	1740.0	2.03514158528777
80.0	1750.0	2.03514158528777
80.0	1760.0	2.03514158528777
80.0	1770.0	2.03514158528777
80.0	1780.0	2.03514158528777
80.0	1790.0	2.03514158528777
80.0	1800.0	2.03514158528777
80.0	1810.0	2.03514158528777
80.0	1820.0	2.03514158528777
80.0	1830.0	2.03514158528777
80.0	1840.0	2.03514158528777
80.0	1850.0	2.03514158528777
80.0	1860.0	2.03514158528777
90.0	50.0	2.03514158528777
90.0	60.0	2.03514158528777
90.0	70.0	2.03514158528777
90.0	80.0	2.03514158528777
90.0	90.0	2.03514158528777
90.0	100.0	2.03514158528777
90.0	110.0	2.03514158528777
90.0	120.0	2.03514158528777
90.0	130.0	2.03514158528777
90.0	140.0	2.03514158528777
90.0	150.0	2.03514158528777
90.0	160.0	2.03514158528777
90.0	170.0	2.03514158528777
90.0	180.0	2.03514158528777
90.0	190.0	2.03514158528777
90.0	200.0	2.03514158528777
90.0	210.0	2.03514158528777
90.0	220.0	2.03514158528777
90.0	230.0	2.03514158528777
90.0	240.0	2.03514158528777
90.0	250.0	2.03514158528777
90.0	260.0	2.03514158528777
90.0	270.0	2.03514158528777
90.0	280.0	2.03514158528777
90.0	290.0	2.03514158528777
90.0	300.0	2.03514158528777
90.0	310.0	2.03514158528777
90.0	320.0	2.03514158528777
90.0	330.0	2.03514158528777
90.0	340.0	2.03514158528777
90.0	350.0	2.03514158528777
90.0	360.0	2.03514158528777
90.0	370.0	2.03514158528777
90.0	380.0	2.03514158528777
90.0	390.0	2.03514158528777
90.0	400.0	2.03514158528777
90.0	410.0	2.03514158528777
90.0	420.0	2.03514158528777
90.0	430.0	2.03514158528777
90.0	440.0	2.03514158528777
90.0	450.0	2.03514158528777
90.0	460.0	2.03514158528777
90.0	470.0	2.03514158528777
90.0	480.0	2.03514158528777
90.0	490.0	2.0639657691894255
90.0	500.0	2.072372448069119
90.0	510.0	2.0798703490530666
90.0	520.0	2.0897797653354266
90.0	530.0	2.0971252770598423
90.0	540.0	2.1061385899896408
90.0	550.0	2.1157087931300573
90.0	560.0	2.1233155732229845
90.0	570.0	2.1302932651353466
90.0	580.0	2.1402167644832897
90.0	590.0	2.1288262245597953
90.0	600.0	2.131181765870103
90.0	610.0	2.1331700802558573
90.0	620.0	2.1349236828093527
90.0	630.0	2.138690525805001
90.0	640.0	2.1426251720022194
90.0	650.0	2.142941408280195
90.0	660.0	2.14802131194184
90.0	670.0	2.152010768594602
90.0	680.0	2.157465864661751
90.0	690.0	2.135035126615995
90.0	700.0	2.116971016367688
90.0	710.0	2.1723417042613598
90.0	720.0	2.219772422926374
90.0	730.0	2.2212087238493234
90.0	740.0	2.233034444108405
90.0	750.0	2.215430579118988
90.0	760.0	2.2159539477154837
90.0	770.0	2.203903228354926
90.0	780.0	2.2227436361951853
90.0	790.0	2.2358613376747516
90.0	800.0	2.2245940616672044
90.0	810.0	2.2219738873304498
90.0	820.0	2.211012868358645
90.0	830.0	2.2039039898135155
90.0	840.0	2.2041975127940834
90.0	850.0	2.1966904333216144
90.0	860.0	2.19204597695153
90.0	870.0	2.1962746937082294
90.0	880.0	2.1913962804246916
90.0	890.0	2.1842165143542807
90.0	900.0	2.180790841124999
90.0	910.0	2.178700545248703
90.0	920.0	2.188964969245262
90.0	930.0	2.1869710748964746
90.0	940.0	2.185216814454904
90.0	950.0	2.191050394598186
90.0	960.0	2.181268006117696
90.0	970.0	2.180835390755802
90.0	980.0	2.1811197526571133
90.0	990.0	2.179785166386558
90.0	1000.0	2.179310493956862
90.0	1010.0	2.176826731721304
90.0	1020.0	2.171389331145872
90.0	1030.0	2.175644371788376
90.0	1040.0	2.1792950808073286
90.0	1050.0	2.178026087050876
90.0	1060.0	2.1932591928076537
90.0	1070.0	2.19340652193731
90.0	1080.0	2.1942022661615606
90.0	1090.0	2.193300819233451
90.0	1100.0	2.197490541049206
90.0	1110.0	2.1941015506945134
90.0	1120.0	2.1927559114128012
90.0	1130.0	2.2170359672270035
90.0	1140.0	2.216833495154429
90.0	1150.0	2.196842585054081
90.0	1160.0	2.174336882702982
90.0	1170.0	2.1735650082738793
90.0	1180.0	2.1849107063950384
90.0	1190.0	2.186717304183538
90.0	1200.0	2.1920909835871605
90.0	1210.0	2.1832859725755123
90.0	1220.0	2.137826225329389
90.0	1230.0	2.09938299273961
90.0	1240.0	2.1244867991220113
90.0	1250.0	2.148083890214788
90.0	1260.0	2.143412124460481
90.0	1270.0	2.140893284495304
90.0	1280.0	2.1369191505574583
90.0	1290.0	2.1346602338012266
90.0	1300.0	2.1320918425741797
90.0	1310.0	2.127260401330573
90.0	1320.0	2.1210623516657714
90.0	1330.0	2.1161634143538954
90.0	1340.0	2.1315972527617584
90.0	1350.0	2.122368415908063
90.0	1360.0	2.113494544112225
90.0	1370.0	2.105586962302107
90.0	1380.0	2.0984372398013917
90.0	1390.0	2.089891803937027
90.0	1400.0	2.0811922520626256
90.0	1410.0	2.074515195520029
90.0	1420.0	2.068900980957906
90.0	1430.0	2.064199911349316
90.0	1440.0	2.03514158528777
90.0	1450.0	2.03514158528777
90.0	1460.0	2.03514158528777
90.0	1470.0	2.03514158528777
90.0	1480.0	2.03514158528777
90.0	1490.0	2.03514158528777
90.0	1500.0	2.03514158528777
90.0	1510.0	2.03514158528777
90.0	1520.0	2.03514158528777
90.0	1530.0	2.03514158528777
90.0	1540.0	2.03514158528777
90.0	1550.0	2.03514158528777
90.0	1560.0	2.03514158528777
90.0	1570.0	2.03514158528777
90.0	1580.0	2.03514158528777
90.0	1590.0	2.03514158528777
90.0	1600.0	2.03514158528777
90.0	1610.0	2.03514158528777
90.0	1620.0	2.03514158528777
90.0	1630.0	2.03514158528777
90.0	1640.0	2.03514158528777
90.0	1650.0	2.03514158528777
90.0	1660.0	2.03514158528777
90.0	1670.0	2.03514158528777
90.0	1680.0	2.03514158528777
90.0	1690.0	2.03514158528777
90.0	1700.0	2.03514158528777
90.0	1710.0	2.03514158528777
90.0	1720.0	2.03514158528777
90.0	1730.0	2.03514158528777
90.0	1740.0	2.03514158528777
90.0	1750.0	2.03514158528777
90.0	1760.0	2.03514158528777
90.0	1770.0	2.03514158528777
90.0	1780.0	2.03514158528777
90.0	1790.0	2.03514158528777
90.0	1800.0	2.03514158528777
90.0	1810.0	2.03514158528777
90.0	1820.0	2.03514158528777
90.0	1830.0	2.03514158528777
90.0	1840.0	2.03514158528777
90.0	1850.0	2.03514158528777
90.0	1860.0	2.03514158528777
100.0	50.0	2.03514158528777
100.0	60.0	2.03514158528777
100.0	70.0	2.03514158528777
100.0	80.0	2.03514158528777
100.0	90.0	2.03514158528777
100.0	100.0	2.03514158528777
100.0	110.0	2.03514158528777
100.0	120.0	2.03514158528777
100.0	130.0	2.03514158528777
100.0	140.0	2.03514158528777
100.0	150.0	2.03514158528777
100.0	160.0	2.03514158528777
100.0	170.0	2.03514158528777
100.0	180.0	2.03514158528777
100.0	190.0	2.03514158528777
100.0	200.0	2.03514158528777
100.0	210.0	2.03514158528777
100.0	220.0	2.03514158528777
100.0	230.0	2.03514158528777
100.0	240.0	2.03514158528777
100.0	250.0	2.03514158528777
100.0	260.0	2.03514158528777
100.0	270.0	2.03514158528777
100.0	280.0	2.03514158528777
100.0	290.0	2.03514158528777
100.0	300.0	2.03514158528777
100.0	310.0	2.03514158528777
100.0	320.0	2.03514158528777
100.0	330.0	2.03514158528777
100.0	340.0	2.03514158528777
100.0	350.0	2.03514158528777
100.0	360.0	2.03514158528777
100.0	370.0	2.03514158528777
100.0	380.0	2.03514158528777
100.0	390.0	2.03514158528777
100.0	400.0	2.03514158528777
100.0	410.0	2.03514158528777
100.0	420.0	2.03514158528777
100.0	430.0	2.03514158528777
100.0	440.0	2.03514158528777
100.0	450.0	2.03514158528777
100.0	460.0	2.03514158528777
100.0	470.0	2.03514158528777
100.0	480.0	2.03514158528777
100.0	490.0	2.064090320120361
100.0	500.0	2.072415076716142
100.0	510.0	2.0797323066872138
100.0	520.0	2.0897250458271834
100.0	530.0	2.097469392724449
100.0	540.0	2.107300426375447
100.0	550.0	2.1163731985179117
100.0	560.0	2.1234780655079057
100.0	570.0	2.1313169139261285
100.0	580.0	2.140992920728307
100.0	590.0	2.1316043437727585
100.0	600.0	2.133540518977993
100.0	610.0	2.13747552828304
100.0	620.0	2.1399732825161157
100.0	630.0	2.1460342110314197
100.0	640.0	2.150849578024222
100.0	650.0	2.1528862947868737
100.0	660.0	2.1580139997797843
100.0	670.0	2.165888571440767
100.0	680.0	2.124508974963597
100.0	690.0	2.1272887846099873
100.0	700.0	2.1801589952085756
100.0	710.0	2.232315358375063
100.0	720.0	2.2227487423206718
100.0	730.0	2.227733134507911
100.0	740.0	2.2261847623813575
100.0	750.0	2.213614738423909
100.0	760.0	2.2167693701975453
100.0	770.0	2.240427430220276
100.0	780.0	2.2482141268391307
100.0	790.0	2.23552197285722
100.0	800.0	2.2249614326870946
100.0	810.0	2.2240671528380647
100.0	820.0	2.2260384496095704
100.0	830.0	2.2167805917990813
100.0	840.0	2.2149529215751556
100.0	850.0	2.206136154520584
100.0	860.0	2.2093753620688106
100.0	870.0	2.2114531251886866
100.0	880.0	2.207115670009227
100.0	890.0	2.2141141996490803
100.0	900.0	2.2154089848296903
100.0	910.0	2.2041455478319647
100.0	920.0	2.217836531953383
100.0	930.0	2.2146007461574277
100.0	940.0	2.228800472629963
100.0	950.0	2.2272113204413944
100.0	960.0	2.218952988923232
100.0	970.0	2.2179907941141526
100.0	980.0	2.221703288280142
100.0	990.0	2.2116136904091563
100.0	1000.0	2.2109932316929632
100.0	1010.0	2.2060144595338014
100.0	1020.0	2.197589227728342
100.0	1030.0	2.1928864865594115
100.0	1040.0	2.1931265081805487
100.0	1050.0	2.185055963603784
100.0	1060.0	2.1948546010490473
100.0	1070.0	2.1992623746930344
100.0	1080.0	2.1864834977233922
100.0	1090.0	2.1862226441408543
100.0	1100.0	2.195848953444688
100.0	1110.0	2.2042371204516025
100.0	1120.0	2.1983233121338497
100.0	1130.0	2.2076984053000164
100.0	1140.0	2.21592432274574
100.0	1150.0	2.2260754374181486
100.0	1160.0	2.2062128551297193
100.0	1170.0	2.187108505774187
100.0	1180.0	2.1881703754853823
100.0	1190.0	2.191317490689206
100.0	1200.0	2.2081816014351485
100.0	1210.0	2.204987843935706
100.0	1220.0	2.2053377225154156
100.0	1230.0	2.146611131084122
100.0	1240.0	2.1032101957985487
100.0	1250.0	2.131486763917779
100.0	1260.0	2.1549048419336763
100.0	1270.0	2.148348471067484
100.0	1280.0	2.1409424208490924
100.0	1290.0	2.136742227692923
100.0	1300.0	2.1338416042547865
100.0	1310.0	2.1282745541101376
100.0	1320.0	2.1208789137094204
100.0	1330.0	2.1148004452232616
100.0	1340.0	2.130624609802101
100.0	1350.0	2.1216379435756862
100.0	1360.0	2.1123843360642964
100.0	1370.0	2.104589118881094
100.0	1380.0	2.097725142223947
100.0	1390.0	2.0896795356098017
100.0	1400.0	2.0808840223067206
100.0	1410.0	2.0743010341674175
100.0	1420.0	2.0687701370083813
100.0	1430.0	2.064379604372625
100.0	1440.0	2.03514158528777
100.0	1450.0	2.03514158528777
100.0	1460.0	2.03514158528777
100.0	1470.0	2.03514158528777
100.0	1480.0	2.03514158528777
100.0	1490.0	2.03514158528777
100.0	1500.0	2.03514158528777
100.0	1510.0	2.03514158528777
100.0	1520.0	2.03514158528777
100.0	1530.0	2.03514158528777
100.0	1540.0	2.03514158528777
100.0	1550.0	2.03514158528777
100.0	1560.0	2.03514158528777
100.0	1570.0	2.03514158528777
100.0	1580.0	2.03514158528777
100.0	1590.0	2.03514158528777
100.0	1600.0	2.03514158528777
100.0	1610.0	2.03514158528777
100.0	1620.0	2.03514158528777
100.0	1630.0	2.03514158528777
100.0	1640.0	2.03514158528777
100.0	1650.0	2.03514158528777
100.0	1660.0	2.03514158528777
100.0	1670.0	2.03514158528777
100.0	1680.0	2.03514158528777
100.0	1690.0	2.03514158528777
100.0	1700.0	2.03514158528777
100.0	1710.0	2.03514158528777
100.0	1720.0	2.03514158528777
100.0	1730.0	2.03514158528777
100.0	1740.0	2.03514158528777
100.0	1750.0	2.03514158528777
100.0	1760.0	2.03514158528777
100.0	1770.0	2.03514158528777
100.0	1780.0	2.03514158528777
100.0	1790.0	2.03514158528777
100.0	1800.0	2.03514158528777
100.0	1810.0	2.03514158528777
100.0	1820.0	2.03514158528777
100.0	1830.0	2.03514158528777
100.0	1840.0	2.03514158528777
100.0	1850.0	2.03514158528777
100.0	1860.0	2.03514158528777
110.0	50.0	2.03514158528777
110.0	60.0	2.03514158528777
110.0	70.0	2.03514158528777
110.0	80.0	2.03514158528777
110.0	90.0	2.03514158528777
110.0	100.0	2.03514158528777
110.0	110.0	2.03514158528777
110.0	120.0	2.03514158528777
110.0	130.0	2.03514158528777
110.0	140.0	2.03514158528777
110.0	150.0	2.03514158528777
110.0	160.0	2.03514158528777
110.0	170.0	2.03514158528777
110.0	180.0	2.03514158528777
110.0	190.0	2.03514158528777
110.0	200.0	2.03514158528777
110.0	210.0	2.03514158528777
110.0	220.0	2.03514158528777
110.0	230.0	2.03514158528777
110.0	240.0	2.03514158528777
110.0	250.0	2.03514158528777
110.0	260.0	2.03514158528777
110.0	270.0	2.03514158528777
110.0	280.0	2.03514158528777
110.0	290.0	2.03514158528777
110.0	300.0	2.03514158528777
110.0	310.0	2.03514158528777
110.0	320.0	2.03514158528777
110.0	330.0	2.03514158528777
110.0	340.0	2.03514158528777
110.0	350.0	2.03514158528777
110.0	360.0	2.03514158528777
110.0	370.0	2.03514158528777
110.0	380.0	2.03514158528777
110.0	390.0	2.03514158528777
110.0	400.0	2.03514158528777
110.0	410.0	2.03514158528777
110.0	420.0	2.03514158528777
110.0	430.0	2.03514158528777
110.0	440.0	2.03514158528777
110.0	450.0	2.03514158528777
110.0	460.0	2.03514158528777
110.0	470.0	2.03514158528777
110.0	480.0	2.03514158528777
110.0	490.0	2.063370264691202
110.0	500.0	2.0701002323086004
110.0	510.0	2.077054152525257
110.0	520.0	2.0861691559159325
110.0	530.0	2.0934893316548586
110.0	540.0	2.102566813967296
110.0	550.0	2.110865628894336
110.0	560.0	2.1186265653230683
110.0	570.0	2.126130603060468
110.0	580.0	2.135756580595842
110.0	590.0	2.125334315282442
110.0	600.0	2.1306887592160466
110.0	610.0	2.1344896214839
110.0	620.0	2.139027972929778
110.0	630.0	2.1448406115221337
110.0	640.0	2.151011624901051
110.0	650.0	2.1539260410129315
110.0	660.0	2.1620113458473624
110.0	670.0	2.1453073154112166
110.0	680.0	2.127486352897561
110.0	690.0	2.180953694942807
110.0	700.0	2.234043451693043
110.0	710.0	2.227276138123983
110.0	720.0	2.241811107506296
110.0	730.0	2.2107009349888926
110.0	740.0	2.2278520763199494
110.0	750.0	2.2294555081298584
110.0	760.0	2.2526983301547285
110.0	770.0	2.2573863780548993
110.0	780.0	2.2271452151187168
110.0	790.0	2.2382600834557795
110.0	800.0	2.240925875792104
110.0	810.0	2.2418956282633884
110.0	820.0	2.2303974816788674
110.0	830.0	2.2208865520794108
110.0	840.0	2.2268669713445384
110.0	850.0	2.2158718561433086
110.0	860.0	2.204006889799044
110.0	870.0	2.2080150335615416
110.0	880.0	2.202652008764417
110.0	890.0	2.1906575637147676
110.0	900.0	2.196182644077323
110.0	910.0	2.1967236229683644
110.0	920.0	2.2036709422943823
110.0	930.0	2.207442976962156
110.0	940.0	2.2159357990745083
110.0	950.0	2.2190187165976494
110.0	960.0	2.2216427441999596
110.0	970.0	2.228641576480635
110.0	980.0	2.2286118471149305
110.0	990.0	2.2235363590728143
110.0	1000.0	2.2259823440902196
110.0	1010.0	2.216662772569054
110.0	1020.0	2.2110716208445913
110.0	1030.0	2.217012427639054
110.0	1040.0	2.213655287777278
110.0	1050.0	2.2089821829342675
110.0	1060.0	2.2154430340343434
110.0	1070.0	2.2066069515034346
110.0	1080.0	2.204160149109887
110.0	1090.0	2.203983492347083
110.0	1100.0	2.1998279209937746
110.0	1110.0	2.2126413415917314
110.0	1120.0	2.2141806627516187
110.0	1130.0	2.2132305023754673
110.0	1140.0	2.2103376784489885
110.0	1150.0	2.219358602641707
110.0	1160.0	2.232084480414418
110.0	1170.0	2.2175362278815562
110.0	1180.0	2.200753540817907
110.0	1190.0	2.1823124514598318
110.0	1200.0	2.1963083714783314
110.0	1210.0	2.2123791919348412
110.0	1220.0	2.197161154295216
110.0	1230.0	2.2070654921680886
110.0	1240.0	2.1361868380479274
110.0	1250.0	2.100717691043494
110.0	1260.0	2.122985274545973
110.0	1270.0	2.1447088388175577
110.0	1280.0	2.135816960740647
110.0	1290.0	2.1299313107591655
110.0	1300.0	2.125747389929396
110.0	1310.0	2.118782316364363
110.0	1320.0	2.1120287196255076
110.0	1330.0	2.107520993229141
110.0	1340.0	2.123702623570342
110.0	1350.0	2.1149278634146222
110.0	1360.0	2.106394364877665
110.0	1370.0	2.099555641136125
110.0	1380.0	2.094073500908789
110.0	1390.0	2.0871057981540346
110.0	1400.0	2.079817254443454
110.0	1410.0	2.074257021416673
110.0	1420.0	2.068717544692039
110.0	1430.0	2.0640472877748657
110.0	1440.0	2.03514158528777
110.0	1450.0	2.03514158528777
110.0	1460.0	2.03514158528777
110.0	1470.0	2.03514158528777
110.0	1480.0	2.03514158528777
110.0	1490.0	2.03514158528777
110.0	1500.0	2.03514158528777
110.0	1510.0	2.03514158528777
110.0	1520.0	2.03514158528777
110.0	1530.0	2.03514158528777
110.0	1540.0	2.03514158528777
110.0	1550.0	2.03514158528777
110.0	1560.0	2.03514158528777
110.0	1570.0	2.03514158528777
110.0	1580.0	2.03514158528777
110.0	1590.0	2.03514158528777
110.0	1600.0	2.03514158528777
110.0	1610.0	2.03514158528777
110.0	1620.0	2.03514158528777
110.0	1630.0	2.03514158528777
110.0	1640.0	2.03514158528777
110.0	1650.0	2.03514158528777
110.0	1660.0	2.03514158528777
110.0	1670.0	2.03514158528777
110.0	1680.0	2.03514158528777
110.0	1690.0	2.03514158528777
110.0	1700.0	2.03514158528777
110.0	1710.0	2.03514158528777
110.0	1720.0	2.03514158528777
110.0	1730.0	2.03514158528777
110.0	1740.0	2.03514158528777
110.0	1750.0	2.03514158528777
110.0	1760.0	2.03514158528777
110.0	1770.0	2.03514158528777
110.0	1780.0	2.03514158528777
110.0	1790.0	2.03514158528777
110.0	1800.0	2.03514158528777
110.0	1810.0	2.03514158528777
110.0	1820.0	2.03514158528777
110.0	1830.0	2.03514158528777
110.0	1840.0	2.03514158528777
110.0	1850.0	2.03514158528777
110.0	1860.0	2.03514158528777
120.0	50.0	2.03514158528777
120.0	60.0	2.03514158528777
120.0	70.0	2.03514158528777
120.0	80.0	2.03514158528777
120.0	90.0	2.03514158528777
120.0	100.0	2.03514158528777
120.0	110.0	2.03514158528777
120.0	120.0	2.03514158528777
120.0	130.0	2.03514158528777
120.0	140.0	2.03514158528777
120.0	150.0	2.03514158528777
120.0	160.0	2.03514158528777
120.0	170.0	2.03514158528777
120.0	180.0	2.03514158528777
120.0	190.0	2.03514158528777
120.0	200.0	2.03514158528777
120.0	210.0	2.03514158528777
120.0	220.0	2.03514158528777
120.0	230.0	2.03514158528777
120.0	240.0	2.03514158528777
120.0	250.0	2.03514158528777
120.0	260.0	2.03514158528777
120.0	270.0	2.03514158528777
120.0	280.0	2.03514158528777
120.0	290.0	2.03514158528777
120.0	300.0	2.03514158528777
120.0	310.0	2.03514158528777
120.0	320.0	2.03514158528777
120.0	330.0	2.03514158528777
120.0	340.0	2.03514158528777
120.0	350.0	2.03514158528777
120.0	360.0	2.03514158528777
120.0	370.0	2.03514158528777
120.0	380.0	2.03514158528777
120.0	390.0	2.03514158528777
120.0	400.0	2.03514158528777
120.0	410.0	2.03514158528777
120.0	420.0	2.03514158528777
120.0	430.0	2.03514158528777
120.0	440.0	2.03514158528777
120.0	450.0	2.03514158528777
120.0	460.0	2.03514158528777
120.0	470.0	2.03514158528777
120.0	480.0	2.03514158528777
120.0	490.0	2.063124940509928
120.0	500.0	2.0693806283845757
120.0	510.0	2.0755057024584413
120.0	520.0	2.084190736728473
120.0	530.0	2.091839652106443
120.0	540.0	2.101037094618533
120.0	550.0	2.1088350745980695
120.0	560.0	2.116983033052415
120.0	570.0	2.1246545508150367
120.0	580.0	2.1339814225341813
120.0	590.0	2.1243415801311816
120.0	600.0	2.1297363442696033
120.0	610.0	2.134975519433632
120.0	620.0	2.1404464897571533
120.0	630.0	2.146702469506956
120.0	640.0	2.1522675861084077
120.0	650.0	2.156712906954418
120.0	660.0	2.1496850400198113
120.0	670.0	2.1280165874930344
120.0	680.0	2.174781602522685
120.0	690.0	2.218195709107068
120.0	700.0	2.224735865729391
120.0	710.0	2.22519193813392
120.0	720.0	2.209043170167833
120.0	730.0	2.232209186386902
120.0	740.0	2.2316269072257233
120.0	750.0	2.2617090643167774
120.0	760.0	2.2536246435521265
120.0	770.0	2.237995473517629
120.0	780.0	2.2461135356723214
120.0	790.0	2.2519109457436812
120.0	800.0	2.247200762364458
120.0	810.0	2.233484595787588
120.0	820.0	2.2427005918589624
120.0	830.0	2.2308659044502277
120.0	840.0	2.2205410164906305
120.0	850.0	2.201761091156919
120.0	860.0	2.2045158261379845
120.0	870.0	2.2040672114769815
120.0	880.0	2.208869588178974
120.0	890.0	2.187751392845035
120.0	900.0	2.182591572327106
120.0	910.0	2.1972198684708286
120.0	920.0	2.1989564335286875
120.0	930.0	2.2006452904682066
120.0	940.0	2.198759111444632
120.0	950.0	2.2081327341509063
120.0	960.0	2.209863614525761
120.0	970.0	2.213403874186801
120.0	980.0	2.2054732274776128
120.0	990.0	2.1954015340878508
120.0	1000.0	2.2123175900817316
120.0	1010.0	2.203946063088936
120.0	1020.0	2.204634846648815
120.0	1030.0	2.1968272549334706
120.0	1040.0	2.196761946872967
120.0	1050.0	2.2002076979974543
120.0	1060.0	2.221952412434394
120.0	1070.0	2.204732609735541
120.0	1080.0	2.2040173816499156
120.0	1090.0	2.211588644733228
120.0	1100.0	2.2141932297172073
120.0	1110.0	2.230219124499224
120.0	1120.0	2.226042289682312
120.0	1130.0	2.2284422367227803
120.0	1140.0	2.229229530026136
120.0	1150.0	2.227617793055618
120.0	1160.0	2.231724328329536
120.0	1170.0	2.2437300849452404
120.0	1180.0	2.228736652409943
120.0	1190.0	2.2079545050906977
120.0	1200.0	2.204379587559449
120.0	1210.0	2.1987335144799145
120.0	1220.0	2.2291824164162266
120.0	1230.0	2.186668467362181
120.0	1240.0	2.1989635358650124
120.0	1250.0	2.1393469237746605
120.0	1260.0	2.0917055200009393
120.0	1270.0	2.153413865629232
120.0	1280.0	2.140043021578787
120.0	1290.0	2.1328449152888056
120.0	1300.0	2.1261271974807667
120.0	1310.0	2.1185579962692462
120.0	1320.0	2.1130455390428877
120.0	1330.0	2.1082703120312014
120.0	1340.0	2.1233395873236827
120.0	1350.0	2.114128292536949
120.0	1360.0	2.1062566346978806
120.0	1370.0	2.09853716426328
120.0	1380.0	2.0922630578748898
120.0	1390.0	2.0859558544566954
120.0	1400.0	2.0800026386969965
120.0	1410.0	2.074673047077539
120.0	1420.0	2.068567400540189
120.0	1430.0	2.063290884531019
120.0	1440.0	2.03514158528777
120.0	1450.0	2.03514158528777
120.0	1460.0	2.03514158528777
120.0	1470.0	2.03514158528777
120.0	1480.0	2.03514158528777
120.0	1490.0	2.03514158528777
120.0	1500.0	2.03514158528777
120.0	1510.0	2.03514158528777
120.0	1520.0	2.03514158528777
120.0	1530.0	2.03514158528777
120.0	1540.0	2.03514158528777
120.0	1550.0	2.03514158528777
120.0	1560.0	2.03514158528777
120.0	1570.0	2.03514158528777
120.0	1580.0	2.03514158528777
120.0	1590.0	2.03514158528777
120.0	1600.0	2.03514158528777
120.0	1610.0	2.03514158528777
120.0	1620.0	2.03514158528777
120.0	1630.0	2.03514158528777
120.0	1640.0	2.03514158528777
120.0	1650.0	2.03514158528777
120.0	1660.0	2.03514158528777
120.0	1670.0	2.03514158528777
120.0	1680.0	2.03514158528777
120.0	1690.0	2.03514158528777
120.0	1700.0	2.03514158528777
120.0	1710.0	2.03514158528777
120.0	1720.0	2.03514158528777
120.0	1730.0	2.03514158528777
120.0	1740.0	2.03514158528777
120.0	1750.0	2.03514158528777
120.0	1760.0	2.03514158528777
120.0	1770.0	2.03514158528777
120.0	1780.0	2.03514158528777
120.0	1790.0	2.03514158528777
120.0	1800.0	2.03514158528777
120.0	1810.0	2.03514158528777
120.0	1820.0	2.03514158528777
120.0	1830.0	2.03514158528777
120.0	1840.0	2.03514158528777
120.0	1850.0	2.03514158528777
120.0	1860.0	2.03514158528777
130.0	50.0	2.03514158528777
130.0	60.0	2.03514158528777
130.0	70.0	2.03514158528777
130.0	80.0	2.03514158528777
130.0	90.0	2.03514158528777
130.0	100.0	2.03514158528777
130.0	110.0	2.03514158528777
130.0	120.0	2.03514158528777
130.0	130.0	2.03514158528777
130.0	140.0	2.03514158528777
130.0	150.0	2.03514158528777
130.0	160.0	2.03514158528777
130.0	170.0	2.03514158528777
130.0	180.0	2.03514158528777
130.0	190.0	2.03514158528777
130.0	200.0	2.03514158528777
130.0	210.0	2.03514158528777
130.0	220.0	2.03514158528777
130.0	230.0	2.03514158528777
130.0	240.0	2.03514158528777
130.0	250.0	2.03514158528777
130.0	260.0	2.03514158528777
130.0	270.0	2.03514158528777
130.0	280.0	2.03514158528777
130.0	290.0	2.03514158528777
130.0	300.0	2.03514158528777
130.0	310.0	2.03514158528777
130.0	320.0	2.03514158528777
130.0	330.0	2.03514158528777
130.0	340.0	2.03514158528777
130.0	350.0	2.03514158528777
130.0	360.0	2.03514158528777
130.0	370.0	2.03514158528777
130.0	380.0	2.03514158528777
130.0	390.0	2.03514158528777
130.0	400.0	2.03514158528777
130.0	410.0	2.03514158528777
130.0	420.0	2.03514158528777
130.0	430.0	2.03514158528777
130.0	440.0	2.03514158528777
130.0	450.0	2.03514158528777
130.0	460.0	2.03514158528777
130.0	470.0	2.03514158528777
130.0	480.0	2.03514158528777
130.0	490.0	2.0637936299121966
130.0	500.0	2.0696723847805756
130.0	510.0	2.0749129717948653
130.0	520.0	2.0824172210402065
130.0	530.0	2.089064034298593
130.0	540.0	2.098298621342323
130.0	550.0	2.105918895890199
130.0	560.0	2.1131599890637145
130.0	570.0	2.120960576324986
130.0	580.0	2.130523691014716
130.0	590.0	2.1197269794700566
130.0	600.0	2.1272851688441428
130.0	610.0	2.135487654488263
130.0	620.0	2.142758638392198
130.0	630.0	2.150608273342933
130.0	640.0	2.1585922175145256
130.0	650.0	2.168635570017501
130.0	660.0	2.1231818903773707
130.0	670.0	2.1773217738243593
130.0	680.0	2.2325956539674854
130.0	690.0	2.2433481703969314
130.0	700.0	2.2408142274807985
130.0	710.0	2.2218316366235755
130.0	720.0	2.2380283228998015
130.0	730.0	2.2341112890554395
130.0	740.0	2.275117865176917
130.0	750.0	2.2593702834243157
130.0	760.0	2.245679675366925
130.0	770.0	2.2636927958320037
130.0	780.0	2.262361658738948
130.0	790.0	2.2511729429177856
130.0	800.0	2.2461633016643128
130.0	810.0	2.2398149726860237
130.0	820.0	2.2441313316080556
130.0	830.0	2.2283769374124613
130.0	840.0	2.2237810981577497
130.0	850.0	2.2078016855278735
130.0	860.0	2.1987062912615243
130.0	870.0	2.198654295224814
130.0	880.0	2.192592165800109
130.0	890.0	2.1877873659297635
130.0	900.0	2.1925582632471796
130.0	910.0	2.180231390278578
130.0	920.0	2.1844739723574844
130.0	930.0	2.1833684950045904
130.0	940.0	2.1794095797666637
130.0	950.0	2.196920978497363
130.0	960.0	2.1825275173250085
130.0	970.0	2.1786775861173715
130.0	980.0	2.1836084695703573
130.0	990.0	2.1652820190932296
130.0	1000.0	2.186574907490783
130.0	1010.0	2.1712052000833153
130.0	1020.0	2.193949001404612
130.0	1030.0	2.184345926419306
130.0	1040.0	2.1863564956546675
130.0	1050.0	2.1852634871321563
130.0	1060.0	2.1893458163600177
130.0	1070.0	2.2185193266061125
130.0	1080.0	2.2081458250485406
130.0	1090.0	2.2170953239858346
130.0	1100.0	2.229901010688885
130.0	1110.0	2.235749742510053
130.0	1120.0	2.233661322196998
130.0	1130.0	2.2443953851403813
130.0	1140.0	2.246662722200129
130.0	1150.0	2.2525365726980353
130.0	1160.0	2.2487399257733744
130.0	1170.0	2.2290950672144985
130.0	1180.0	2.251224205009994
130.0	1190.0	2.23927941295502
130.0	1200.0	2.219482280316077
130.0	1210.0	2.2062694228200126
130.0	1220.0	2.188523863322616
130.0	1230.0	2.20785574396402
130.0	1240.0	2.182039697022981
130.0	1250.0	2.192825146424559
130.0	1260.0	2.1286476293611294
130.0	1270.0	2.0752431857922247
130.0	1280.0	2.1465544426626444
130.0	1290.0	2.1347184209001746
130.0	1300.0	2.1276451871635667
130.0	1310.0	2.1192341348838704
130.0	1320.0	2.112488004039537
130.0	1330.0	2.1066780966800924
130.0	1340.0	2.1211351692182663
130.0	1350.0	2.112293174915803
130.0	1360.0	2.1050060460327833
130.0	1370.0	2.097538099101602
130.0	1380.0	2.0913161409988295
130.0	1390.0	2.0852683542941355
130.0	1400.0	2.0784275841399316
130.0	1410.0	2.072959464624048
130.0	1420.0	2.0669571883543525
130.0	1430.0	2.0624368771354247
130.0	1440.0	2.03514158528777
130.0	1450.0	2.03514158528777
130.0	1460.0	2.03514158528777
130.0	1470.0	2.03514158528777
130.0	1480.0	2.03514158528777
130.0	1490.0	2.03514158528777
130.0	1500.0	2.03514158528777
130.0	1510.0	2.03514158528777
130.0	1520.0	2.03514158528777
130.0	1530.0	2.03514158528777
130.0	1540.0	2.03514158528777
130.0	1550.0	2.03514158528777
130.0	1560.0	2.03514158528777
130.0	1570.0	2.03514158528777
130.0	1580.0	2.03514158528777
130.0	1590.0	2.03514158528777
130.0	1600.0	2.03514158528777
130.0	1610.0	2.03514158528777
130.0	1620.0	2.03514158528777
130.0	1630.0	2.03514158528777
130.0	1640.0	2.03514158528777
130.0	1650.0	2.03514158528777
130.0	1660.0	2.03514158528777
130.0	1670.0	2.03514158528777
130.0	1680.0	2.03514158528777
130.0	1690.0	2.03514158528777
130.0	1700.0	2.03514158528777
130.0	1710.0	2.03514158528777
130.0	1720.0	2.03514158528777
130.0	1730.0	2.03514158528777
130.0	1740.0	2.03514158528777
130.0	1750.0	2.03514158528777
130.0	1760.0	2.03514158528777
130.0	1770.0	2.03514158528777
130.0	1780.0	2.03514158528777
130.0	1790.0	2.03514158528777
130.0	1800.0	2.03514158528777
130.0	1810.0	2.03514158528777
130.0	1820.0	2.03514158528777
130.0	1830.0	2.03514158528777
130.0	1840.0	2.03514158528777
130.0	1850.0	2.03514158528777
130.0	1860.0	2.03514158528777
140.0	50.0	2.03514158528777
140.0	60.0	2.03514158528777
140.0	70.0	2.03514158528777
140.0	80.0	2.03514158528777
140.0	90.0	2.03514158528777
140.0	100.0	2.03514158528777
140.0	110.0	2.03514158528777
140.0	120.0	2.03514158528777
140.0	130.0	2.03514158528777
140.0	140.0	2.03514158528777
140.0	150.0	2.03514158528777
140.0	160.0	2.03514158528777
140.0	170.0	2.03514158528777
140.0	180.0	2.03514158528777
140.0	190.0	2.03514158528777
140.0	200.0	2.03514158528777
140.0	210.0	2.03514158528777
140.0	220.0	2.03514158528777
140.0	230.0	2.03514158528777
140.0	240.0	2.03514158528777
140.0	250.0	2.03514158528777
140.0	260.0	2.03514158528777
140.0	270.0	2.03514158528777
140.0	280.0	2.03514158528777
140.0	290.0	2.03514158528777
140.0	300.0	2.03514158528777
140.0	310.0	2.03514158528777
140.0	320.0	2.03514158528777
140.0	330.0	2.03514158528777
140.0	340.0	2.03514158528777
140.0	350.0	2.03514158528777
140.0	360.0	2.03514158528777
140.0	370.0	2.03514158528777
140.0	380.0	2.03514158528777
140.0	390.0	2.03514158528777
140.0	400.0	2.03514158528777
140.0	410.0	2.03514158528777
140.0	420.0	2.03514158528777
140.0	430.0	2.03514158528777
140.0	440.0	2.03514158528777
140.0	450.0	2.03514158528777
140.0	460.0	2.03514158528777
140.0	470.0	2.03514158528777
140.0	480.0	2.03514158528777
140.0	490.0	2.064102749655397
140.0	500.0	2.0706348584446
140.0	510.0	2.075242584488523
140.0	520.0	2.082276371885677
140.0	530.0	2.0885462946484172
140.0	540.0	2.096726878520199
140.0	550.0	2.1033833945169698
140.0	560.0	2.1108795545620698
140.0	570.0	2.11885450895317
140.0	580.0	2.129055766607033
140.0	590.0	2.1169145174398585
140.0	600.0	2.1242578879405785
140.0	610.0	2.132662934280653
140.0	620.0	2.1403068304437705
140.0	630.0	2.148819549975891
140.0	640.0	2.160546862476316
140.0	650.0	2.1323377538478687
140.0	660.0	2.139685809509274
140.0	670.0	2.1938964358735626
140.0	680.0	2.2186156592470203
140.0	690.0	2.2355524957369988
140.0	700.0	2.2162639013189516
140.0	710.0	2.2269417070157105
140.0	720.0	2.2222847810447592
140.0	730.0	2.2676545819169855
140.0	740.0	2.2629503244300757
140.0	750.0	2.2541211641266066
140.0	760.0	2.270650351910552
140.0	770.0	2.2786977164841593
140.0	780.0	2.2603478810217736
140.0	790.0	2.249822572339107
140.0	800.0	2.261183836823549
140.0	810.0	2.2655571661105927
140.0	820.0	2.250230758796495
140.0	830.0	2.2289542889781595
140.0	840.0	2.218370363659094
140.0	850.0	2.203035358475741
140.0	860.0	2.1948757399600733
140.0	870.0	2.1805432672006266
140.0	880.0	2.1874698341439167
140.0	890.0	2.170392572639666
140.0	900.0	2.167395273398438
140.0	910.0	2.173817782691015
140.0	920.0	2.1709796964774424
140.0	930.0	2.179195346604919
140.0	940.0	2.1752040014726117
140.0	950.0	2.179236604593973
140.0	960.0	2.1811303891155314
140.0	970.0	2.1783752210648926
140.0	980.0	2.1738999855119747
140.0	990.0	2.1576968924354545
140.0	1000.0	2.171483159851303
140.0	1010.0	2.1663448690502696
140.0	1020.0	2.1804200373315688
140.0	1030.0	2.1756482756939706
140.0	1040.0	2.1705122692052976
140.0	1050.0	2.1720430282391616
140.0	1060.0	2.172741795364347
140.0	1070.0	2.181748376127482
140.0	1080.0	2.1896139372884975
140.0	1090.0	2.2061234313469957
140.0	1100.0	2.2166404407377924
140.0	1110.0	2.2321993770101907
140.0	1120.0	2.2355134938568493
140.0	1130.0	2.240111974111959
140.0	1140.0	2.249055884703193
140.0	1150.0	2.2552976116586
140.0	1160.0	2.2606706817899584
140.0	1170.0	2.261887649070583
140.0	1180.0	2.248436960416086
140.0	1190.0	2.257230177849961
140.0	1200.0	2.249975319032049
140.0	1210.0	2.222782954755067
140.0	1220.0	2.206237402657345
140.0	1230.0	2.1949392174148223
140.0	1240.0	2.19764982218014
140.0	1250.0	2.1931144841012906
140.0	1260.0	2.175728296203298
140.0	1270.0	2.114509419364498
140.0	1280.0	2.0904778635542445
140.0	1290.0	2.1390027245164753
140.0	1300.0	2.1301425849354656
140.0	1310.0	2.1201709646023277
140.0	1320.0	2.1123077060043904
140.0	1330.0	2.105505503737446
140.0	1340.0	2.1195214663803315
140.0	1350.0	2.110099229070652
140.0	1360.0	2.1026712865456507
140.0	1370.0	2.0956031060356777
140.0	1380.0	2.0893862341275478
140.0	1390.0	2.0831331917441607
140.0	1400.0	2.076699075402387
140.0	1410.0	2.0721911824713173
140.0	1420.0	2.0663509158862827
140.0	1430.0	2.062101865650703
140.0	1440.0	2.03514158528777
140.0	1450.0	2.03514158528777
140.0	1460.0	2.03514158528777
140.0	1470.0	2.03514158528777
140.0	1480.0	2.03514158528777
140.0	1490.0	2.03514158528777
140.0	1500.0	2.03514158528777
140.0	1510.0	2.03514158528777
140.0	1520.0	2.03514158528777
140.0	1530.0	2.03514158528777
140.0	1540.0	2.03514158528777
140.0	1550.0	2.03514158528777
140.0	1560.0	2.03514158528777
140.0	1570.0	2.03514158528777
140.0	1580.0	2.03514158528777
140.0	1590.0	2.03514158528777
140.0	1600.0	2.03514158528777
140.0	1610.0	2.03514158528777
140.0	1620.0	2.03514158528777
140.0	1630.0	2.03514158528777
140.0	1640.0	2.03514158528777
140.0	1650.0	2.03514158528777
140.0	1660.0	2.03514158528777
140.0	1670.0	2.03514158528777
140.0	1680.0	2.03514158528777
140.0	1690.0	2.03514158528777
140.0	1700.0	2.03514158528777
140.0	1710.0	2.03514158528777
140.0	1720.0	2.03514158528777
140.0	1730.0	2.03514158528777
140.0	1740.0	2.03514158528777
140.0	1750.0	2.03514158528777
140.0	1760.0	2.03514158528777
140.0	1770.0	2.03514158528777
140.0	1780.0	2.03514158528777
140.0	1790.0	2.03514158528777
140.0	1800.0	2.03514158528777
140.0	1810.0	2.03514158528777
140.0	1820.0	2.03514158528777
140.0	1830.0	2.03514158528777
140.0	1840.0	2.03514158528777
140.0	1850.0	2.03514158528777
140.0	1860.0	2.03514158528777
150.0	50.0	2.03514158528777
150.0	60.0	2.03514158528777
150.0	70.0	2.03514158528777
150.0	80.0	2.03514158528777
150.0	90.0	2.03514158528777
150.0	100.0	2.03514158528777
150.0	110.0	2.03514158528777
150.0	120.0	2.03514158528777
150.0	130.0	2.03514158528777
150.0	140.0	2.03514158528777
150.0	150.0	2.03514158528777
150.0	160.0	2.03514158528777
150.0	170.0	2.03514158528777
150.0	180.0	2.03514158528777
150.0	190.0	2.03514158528777
150.0	200.0	2.03514158528777
150.0	210.0	2.03514158528777
150.0	220.0	2.03514158528777
150.0	230.0	2.03514158528777
150.0	240.0	2.03514158528777
150.0	250.0	2.03514158528777
150.0	260.0	2.03514158528777
150.0	270.0	2.03514158528777
150.0	280.0	2.03514158528777
150.0	290.0	2.03514158528777
150.0	300.0	2.03514158528777
150.0	310.0	2.03514158528777
150.0	320.0	2.03514158528777
150.0	330.0	2.03514158528777
150.0	340.0	2.03514158528777
150.0	350.0	2.03514158528777
150.0	360.0	2.03514158528777
150.0	370.0	2.03514158528777
150.0	380.0	2.03514158528777
150.0	390.0	2.03514158528777
150.0	400.0	2.03514158528777
150.0	410.0	2.03514158528777
150.0	420.0	2.03514158528777
150.0	430.0	2.03514158528777
150.0	440.0	2.03514158528777
150.0	450.0	2.03514158528777
150.0	460.0	2.03514158528777
150.0	470.0	2.03514158528777
150.0	480.0	2.03514158528777
150.0	490.0	2.0639223092598065
150.0	500.0	2.0709465865519983
150.0	510.0	2.0759134518880864
150.0	520.0	2.082879273257635
150.0	530.0	2.089476138785498
150.0	540.0	2.0972344940509067
150.0	550.0	2.105179446175403
150.0	560.0	2.1138373352925854
150.0	570.0	2.122614720690286
150.0	580.0	2.132428363329972
150.0	590.0	2.1210038123170305
150.0	600.0	2.1274417344874172
150.0	610.0	2.136733868067675
150.0	620.0	2.1454701598952406
150.0	630.0	2.1538480142313743
150.0	640.0	2.145058306675699
150.0	650.0	2.130578788672189
150.0	660.0	2.1915052423252463
150.0	670.0	2.217242386860973
150.0	680.0	2.230824900236529
150.0	690.0	2.2324449855717643
150.0	700.0	2.237659323295318
150.0	710.0	2.2384169607171605
150.0	720.0	2.261936112770526
150.0	730.0	2.260405956839807
150.0	740.0	2.2612821408493917
150.0	750.0	2.2725177444391673
150.0	760.0	2.2824142666458935
150.0	770.0	2.2710203276161463
150.0	780.0	2.2611385187749713
150.0	790.0	2.2505434424996342
150.0	800.0	2.267366817321522
150.0	810.0	2.260128567395907
150.0	820.0	2.2464191851522375
150.0	830.0	2.21913423233956
150.0	840.0	2.1914085359878803
150.0	850.0	2.180231715999077
150.0	860.0	2.183365397383446
150.0	870.0	2.1713028951046427
150.0	880.0	2.172718185777118
150.0	890.0	2.153943830857667
150.0	900.0	2.14507033470894
150.0	910.0	2.134440369463801
150.0	920.0	2.123752868708966
150.0	930.0	2.1357901864715294
150.0	940.0	2.151625931665912
150.0	950.0	2.1504166652239163
150.0	960.0	2.1460963398022197
150.0	970.0	2.145896959780204
150.0	980.0	2.1548657861302125
150.0	990.0	2.1443251084272825
150.0	1000.0	2.158077694567456
150.0	1010.0	2.1570082365105114
150.0	1020.0	2.177976214108254
150.0	1030.0	2.1770928072982336
150.0	1040.0	2.1757641429541414
150.0	1050.0	2.176528095031168
150.0	1060.0	2.175431189906094
150.0	1070.0	2.203341365861969
150.0	1080.0	2.18880945276602
150.0	1090.0	2.2002951418931374
150.0	1100.0	2.2133373300302837
150.0	1110.0	2.2432421584303928
150.0	1120.0	2.2552861121937227
150.0	1130.0	2.245081123877107
150.0	1140.0	2.254031602403927
150.0	1150.0	2.260137828369013
150.0	1160.0	2.26202885401414
150.0	1170.0	2.264850106680601
150.0	1180.0	2.270449962753329
150.0	1190.0	2.2454958496732997
150.0	1200.0	2.259585311184202
150.0	1210.0	2.2434905325551266
150.0	1220.0	2.212022734267988
150.0	1230.0	2.1942891936888382
150.0	1240.0	2.1941134184746263
150.0	1250.0	2.192322470622343
150.0	1260.0	2.190874655789542
150.0	1270.0	2.1560134107796243
150.0	1280.0	2.1041684200718422
150.0	1290.0	2.1137945138358645
150.0	1300.0	2.1351977984000565
150.0	1310.0	2.1230310996748027
150.0	1320.0	2.115039448548799
150.0	1330.0	2.107692488547739
150.0	1340.0	2.1192635084031015
150.0	1350.0	2.108895329758493
150.0	1360.0	2.1010813817573237
150.0	1370.0	2.093699372727652
150.0	1380.0	2.087077983965762
150.0	1390.0	2.081237249096696
150.0	1400.0	2.0750647807505267
150.0	1410.0	2.0713772388238985
150.0	1420.0	2.0662915499472017
150.0	1430.0	2.0614165950522643
150.0	1440.0	2.03514158528777
150.0	1450.0	2.03514158528777
150.0	1460.0	2.03514158528777
150.0	1470.0	2.03514158528777
150.0	1480.0	2.03514158528777
150.0	1490.0	2.03514158528777
150.0	1500.0	2.03514158528777
150.0	1510.0	2.03514158528777
150.0	1520.0	2.03514158528777
150.0	1530.0	2.03514158528777
150.0	1540.0	2.03514158528777
150.0	1550.0	2.03514158528777
150.0	1560.0	2.03514158528777
150.0	1570.0	2.03514158528777
150.0	1580.0	2.03514158528777
150.0	1590.0	2.03514158528777
150.0	1600.0	2.03514158528777
150.0	1610.0	2.03514158528777
150.0	1620.0	2.03514158528777
150.0	1630.0	2.03514158528777
150.0	1640.0	2.03514158528777
150.0	1650.0	2.03514158528777
150.0	1660.0	2.03514158528777
150.0	1670.0	2.03514158528777
150.0	1680.0	2.03514158528777
150.0	1690.0	2.03514158528777
150.0	1700.0	2.03514158528777
150.0	1710.0	2.03514158528777
150.0	1720.0	2.03514158528777
150.0	1730.0	2.03514158528777
150.0	1740.0	2.03514158528777
150.0	1750.0	2.03514158528777
150.0	1760.0	2.03514158528777
150.0	1770.0	2.03514158528777
150.0	1780.0	2.03514158528777
150.0	1790.0	2.03514158528777
150.0	1800.0	2.03514158528777
150.0	1810.0	2.03514158528777
150.0	1820.0	2.03514158528777
150.0	1830.0	2.03514158528777
150.0	1840.0	2.03514158528777
[truncated: 15,836 more rows]
