# Supplementary material for: Characterizing Visual Neurosurgical Expertise in Brain MRI Visualization Using Eye-Tracking and 3D Fractal Dimension Analysis
Source: J Eye Mov Res. 2026 Jun 2;19(3):62. doi: 10.3390/jemr19030062 (PMC13301434; doi:10.3390/jemr19030062)
Supplement: Supplementary file 1 [file jemr-19-00062-s001.zip › jemr-4253847-supplementary/Supplementary files/4_3DFDmapsCalculation/3DFD_Stimuli_BRN40/3DFDs_BRAIN_34_PATH_Colloid and pineal cysts.png_Heatmap_100_10.csv]

50.0	50.0	2.03514158528777
50.0	60.0	2.03514158528777
50.0	70.0	2.03514158528777
50.0	80.0	2.03514158528777
50.0	90.0	2.03514158528777
50.0	100.0	2.03514158528777
50.0	110.0	2.03514158528777
50.0	120.0	2.03514158528777
50.0	130.0	2.03514158528777
50.0	140.0	2.03514158528777
50.0	150.0	2.03514158528777
50.0	160.0	2.03514158528777
50.0	170.0	2.03514158528777
50.0	180.0	2.03514158528777
50.0	190.0	2.03514158528777
50.0	200.0	2.03514158528777
50.0	210.0	2.03514158528777
50.0	220.0	2.03514158528777
50.0	230.0	2.03514158528777
50.0	240.0	2.03514158528777
50.0	250.0	2.03514158528777
50.0	260.0	2.03514158528777
50.0	270.0	2.03514158528777
50.0	280.0	2.03514158528777
50.0	290.0	2.03514158528777
50.0	300.0	2.03514158528777
50.0	310.0	2.03514158528777
50.0	320.0	2.03514158528777
50.0	330.0	2.03514158528777
50.0	340.0	2.03514158528777
50.0	350.0	2.03514158528777
50.0	360.0	2.03514158528777
50.0	370.0	2.03514158528777
50.0	380.0	2.03514158528777
50.0	390.0	2.03514158528777
50.0	400.0	2.03514158528777
50.0	410.0	2.03514158528777
50.0	420.0	2.03514158528777
50.0	430.0	2.03514158528777
50.0	440.0	2.03514158528777
50.0	450.0	2.03514158528777
50.0	460.0	2.03514158528777
50.0	470.0	2.03514158528777
50.0	480.0	2.03514158528777
50.0	490.0	2.03514158528777
50.0	500.0	2.03514158528777
50.0	510.0	2.03514158528777
50.0	520.0	2.03514158528777
50.0	530.0	2.03514158528777
50.0	540.0	2.03514158528777
50.0	550.0	2.03514158528777
50.0	560.0	2.03514158528777
50.0	570.0	2.03514158528777
50.0	580.0	2.03514158528777
50.0	590.0	2.03514158528777
50.0	600.0	2.03514158528777
50.0	610.0	2.0353923091892927
50.0	620.0	2.0363012206947944
50.0	630.0	2.037302453637292
50.0	640.0	2.038897126608757
50.0	650.0	2.0407119623457257
50.0	660.0	2.043727877617724
50.0	670.0	2.0461784529112945
50.0	680.0	2.05074763269356
50.0	690.0	2.0575317982401713
50.0	700.0	2.0665254976895073
50.0	710.0	2.0771311902211864
50.0	720.0	2.09078584276463
50.0	730.0	2.109622545601625
50.0	740.0	2.079026456815066
50.0	750.0	2.0977658066032836
50.0	760.0	2.1570313212850065
50.0	770.0	2.2021842972251857
50.0	780.0	2.2203583829598483
50.0	790.0	2.2183394727741645
50.0	800.0	2.232009631725982
50.0	810.0	2.2281457668390803
50.0	820.0	2.2449181367804907
50.0	830.0	2.2587496857805562
50.0	840.0	2.257272219656998
50.0	850.0	2.2534100648882167
50.0	860.0	2.240409906131913
50.0	870.0	2.2349020379593814
50.0	880.0	2.2239463359615406
50.0	890.0	2.2126593422628544
50.0	900.0	2.2119276991414183
50.0	910.0	2.2058814593016307
50.0	920.0	2.203197823427311
50.0	930.0	2.196197213394517
50.0	940.0	2.2026730867424904
50.0	950.0	2.2076877791272285
50.0	960.0	2.2176110909682114
50.0	970.0	2.220034341790127
50.0	980.0	2.2186431581435957
50.0	990.0	2.2203598056442035
50.0	1000.0	2.2222116621141037
50.0	1010.0	2.2116758288285236
50.0	1020.0	2.218340967488695
50.0	1030.0	2.21806382991132
50.0	1040.0	2.210384814159945
50.0	1050.0	2.2030386311272463
50.0	1060.0	2.2027571681607148
50.0	1070.0	2.1958967268965544
50.0	1080.0	2.2055961950664673
50.0	1090.0	2.2004192137613834
50.0	1100.0	2.205686835320708
50.0	1110.0	2.2314457922900313
50.0	1120.0	2.232259929931161
50.0	1130.0	2.237643572660335
50.0	1140.0	2.2279925705781536
50.0	1150.0	2.2388253744482114
50.0	1160.0	2.2235981503293547
50.0	1170.0	2.2125009816143275
50.0	1180.0	2.213123947278626
50.0	1190.0	2.2049413654910865
50.0	1200.0	2.1910346316286207
50.0	1210.0	2.167912437706738
50.0	1220.0	2.1699619826130987
50.0	1230.0	2.130896968014879
50.0	1240.0	2.0780435487866646
50.0	1250.0	2.0841649225608188
50.0	1260.0	2.091110094430786
50.0	1270.0	2.0784133761656616
50.0	1280.0	2.066857895608778
50.0	1290.0	2.057250291460448
50.0	1300.0	2.051591263048174
50.0	1310.0	2.045227309193594
50.0	1320.0	2.041949278163616
50.0	1330.0	2.0399389220480533
50.0	1340.0	2.0389447746741087
50.0	1350.0	2.037715471812176
50.0	1360.0	2.0361788309971707
50.0	1370.0	2.0355425034274104
50.0	1380.0	2.0352419349700206
50.0	1390.0	2.035191770159851
50.0	1400.0	2.03514158528777
50.0	1410.0	2.03514158528777
50.0	1420.0	2.03514158528777
50.0	1430.0	2.03514158528777
50.0	1440.0	2.03514158528777
50.0	1450.0	2.03514158528777
50.0	1460.0	2.03514158528777
50.0	1470.0	2.03514158528777
50.0	1480.0	2.03514158528777
50.0	1490.0	2.03514158528777
50.0	1500.0	2.03514158528777
50.0	1510.0	2.03514158528777
50.0	1520.0	2.03514158528777
50.0	1530.0	2.03514158528777
50.0	1540.0	2.03514158528777
50.0	1550.0	2.03514158528777
50.0	1560.0	2.03514158528777
50.0	1570.0	2.03514158528777
50.0	1580.0	2.03514158528777
50.0	1590.0	2.03514158528777
50.0	1600.0	2.03514158528777
50.0	1610.0	2.03514158528777
50.0	1620.0	2.03514158528777
50.0	1630.0	2.03514158528777
50.0	1640.0	2.03514158528777
50.0	1650.0	2.03514158528777
50.0	1660.0	2.03514158528777
50.0	1670.0	2.03514158528777
50.0	1680.0	2.03514158528777
50.0	1690.0	2.03514158528777
50.0	1700.0	2.03514158528777
50.0	1710.0	2.03514158528777
50.0	1720.0	2.03514158528777
50.0	1730.0	2.03514158528777
50.0	1740.0	2.03514158528777
50.0	1750.0	2.03514158528777
50.0	1760.0	2.03514158528777
50.0	1770.0	2.03514158528777
50.0	1780.0	2.03514158528777
50.0	1790.0	2.03514158528777
50.0	1800.0	2.03514158528777
50.0	1810.0	2.03514158528777
50.0	1820.0	2.03514158528777
50.0	1830.0	2.03514158528777
50.0	1840.0	2.03514158528777
50.0	1850.0	2.03514158528777
50.0	1860.0	2.03514158528777
60.0	50.0	2.03514158528777
60.0	60.0	2.03514158528777
60.0	70.0	2.03514158528777
60.0	80.0	2.03514158528777
60.0	90.0	2.03514158528777
60.0	100.0	2.03514158528777
60.0	110.0	2.03514158528777
60.0	120.0	2.03514158528777
60.0	130.0	2.03514158528777
60.0	140.0	2.03514158528777
60.0	150.0	2.03514158528777
60.0	160.0	2.03514158528777
60.0	170.0	2.03514158528777
60.0	180.0	2.03514158528777
60.0	190.0	2.03514158528777
60.0	200.0	2.03514158528777
60.0	210.0	2.03514158528777
60.0	220.0	2.03514158528777
60.0	230.0	2.03514158528777
60.0	240.0	2.03514158528777
60.0	250.0	2.03514158528777
60.0	260.0	2.03514158528777
60.0	270.0	2.03514158528777
60.0	280.0	2.03514158528777
60.0	290.0	2.03514158528777
60.0	300.0	2.03514158528777
60.0	310.0	2.03514158528777
60.0	320.0	2.03514158528777
60.0	330.0	2.03514158528777
60.0	340.0	2.03514158528777
60.0	350.0	2.03514158528777
60.0	360.0	2.03514158528777
60.0	370.0	2.03514158528777
60.0	380.0	2.03514158528777
60.0	390.0	2.03514158528777
60.0	400.0	2.03514158528777
60.0	410.0	2.03514158528777
60.0	420.0	2.03514158528777
60.0	430.0	2.03514158528777
60.0	440.0	2.03514158528777
60.0	450.0	2.03514158528777
60.0	460.0	2.03514158528777
60.0	470.0	2.03514158528777
60.0	480.0	2.03514158528777
60.0	490.0	2.03514158528777
60.0	500.0	2.03514158528777
60.0	510.0	2.03514158528777
60.0	520.0	2.03514158528777
60.0	530.0	2.03514158528777
60.0	540.0	2.03514158528777
60.0	550.0	2.03514158528777
60.0	560.0	2.03514158528777
60.0	570.0	2.03514158528777
60.0	580.0	2.03514158528777
60.0	590.0	2.03514158528777
60.0	600.0	2.03514158528777
60.0	610.0	2.0355925282520566
60.0	620.0	2.0367132119010307
60.0	630.0	2.038302669433869
60.0	640.0	2.0400979366633507
60.0	650.0	2.04204694649888
60.0	660.0	2.0459739909284744
60.0	670.0	2.0507360530931456
60.0	680.0	2.0584738262524707
60.0	690.0	2.067305150416849
60.0	700.0	2.078284476778259
60.0	710.0	2.0913805054731087
60.0	720.0	2.0902426700056718
60.0	730.0	2.090257969083065
60.0	740.0	2.1501750886868587
60.0	750.0	2.191534660780427
60.0	760.0	2.2162233289902797
60.0	770.0	2.22671532208539
60.0	780.0	2.246801712234874
60.0	790.0	2.2455892417895633
60.0	800.0	2.2462698363964506
60.0	810.0	2.257441531534115
60.0	820.0	2.2584557999383765
60.0	830.0	2.2500297977348382
60.0	840.0	2.247696817776845
60.0	850.0	2.2491269662004534
60.0	860.0	2.247188284552297
60.0	870.0	2.246259854321866
60.0	880.0	2.2397648800449277
60.0	890.0	2.2317865443740454
60.0	900.0	2.2278466737831826
60.0	910.0	2.2377643050724956
60.0	920.0	2.244271639955545
60.0	930.0	2.232297220129984
60.0	940.0	2.23151726693879
60.0	950.0	2.2356424548268317
60.0	960.0	2.241254415224967
60.0	970.0	2.2383645548422857
60.0	980.0	2.2380194823995407
60.0	990.0	2.2327852923238494
60.0	1000.0	2.226187402369907
60.0	1010.0	2.2198202803537015
60.0	1020.0	2.2284801972250396
60.0	1030.0	2.227678258105792
60.0	1040.0	2.209342539024557
60.0	1050.0	2.205180719686649
60.0	1060.0	2.1979529176447086
60.0	1070.0	2.1953168672244265
60.0	1080.0	2.199053558058424
60.0	1090.0	2.193991479372391
60.0	1100.0	2.1991437640130727
60.0	1110.0	2.222430044926801
60.0	1120.0	2.2237924015233212
60.0	1130.0	2.2186952154790056
60.0	1140.0	2.220851952836462
60.0	1150.0	2.2327725570239068
60.0	1160.0	2.2344123143910197
60.0	1170.0	2.2439216850836408
60.0	1180.0	2.23229433664654
60.0	1190.0	2.2128155993016074
60.0	1200.0	2.2138915076611525
60.0	1210.0	2.1841258783199295
60.0	1220.0	2.207088917934202
60.0	1230.0	2.1823926400525937
60.0	1240.0	2.149987197516377
60.0	1250.0	2.0915537574118352
60.0	1260.0	2.0556495397036456
60.0	1270.0	2.09522230336745
60.0	1280.0	2.078993078848065
60.0	1290.0	2.066158056176473
60.0	1300.0	2.0577787446731457
60.0	1310.0	2.0497314466021064
60.0	1320.0	2.0456417969003673
60.0	1330.0	2.042365145086973
60.0	1340.0	2.0402643084571763
60.0	1350.0	2.0387005171352546
60.0	1360.0	2.0370840743892664
60.0	1370.0	2.036390225151747
60.0	1380.0	2.0359296752100335
60.0	1390.0	2.0355925282520566
60.0	1400.0	2.035417354049363
60.0	1410.0	2.035216855071672
60.0	1420.0	2.03514158528777
60.0	1430.0	2.03514158528777
60.0	1440.0	2.03514158528777
60.0	1450.0	2.03514158528777
60.0	1460.0	2.03514158528777
60.0	1470.0	2.03514158528777
60.0	1480.0	2.03514158528777
60.0	1490.0	2.03514158528777
60.0	1500.0	2.03514158528777
60.0	1510.0	2.03514158528777
60.0	1520.0	2.03514158528777
60.0	1530.0	2.03514158528777
60.0	1540.0	2.03514158528777
60.0	1550.0	2.03514158528777
60.0	1560.0	2.03514158528777
60.0	1570.0	2.03514158528777
60.0	1580.0	2.03514158528777
60.0	1590.0	2.03514158528777
60.0	1600.0	2.03514158528777
60.0	1610.0	2.03514158528777
60.0	1620.0	2.03514158528777
60.0	1630.0	2.03514158528777
60.0	1640.0	2.03514158528777
60.0	1650.0	2.03514158528777
60.0	1660.0	2.03514158528777
60.0	1670.0	2.03514158528777
60.0	1680.0	2.03514158528777
60.0	1690.0	2.03514158528777
60.0	1700.0	2.03514158528777
60.0	1710.0	2.03514158528777
60.0	1720.0	2.03514158528777
60.0	1730.0	2.03514158528777
60.0	1740.0	2.03514158528777
60.0	1750.0	2.03514158528777
60.0	1760.0	2.03514158528777
60.0	1770.0	2.03514158528777
60.0	1780.0	2.03514158528777
60.0	1790.0	2.03514158528777
60.0	1800.0	2.03514158528777
60.0	1810.0	2.03514158528777
60.0	1820.0	2.03514158528777
60.0	1830.0	2.03514158528777
60.0	1840.0	2.03514158528777
60.0	1850.0	2.03514158528777
60.0	1860.0	2.03514158528777
70.0	50.0	2.03514158528777
70.0	60.0	2.03514158528777
70.0	70.0	2.03514158528777
70.0	80.0	2.03514158528777
70.0	90.0	2.03514158528777
70.0	100.0	2.03514158528777
70.0	110.0	2.03514158528777
70.0	120.0	2.03514158528777
70.0	130.0	2.03514158528777
70.0	140.0	2.03514158528777
70.0	150.0	2.03514158528777
70.0	160.0	2.03514158528777
70.0	170.0	2.03514158528777
70.0	180.0	2.03514158528777
70.0	190.0	2.03514158528777
70.0	200.0	2.03514158528777
70.0	210.0	2.03514158528777
70.0	220.0	2.03514158528777
70.0	230.0	2.03514158528777
70.0	240.0	2.03514158528777
70.0	250.0	2.03514158528777
70.0	260.0	2.03514158528777
70.0	270.0	2.03514158528777
70.0	280.0	2.03514158528777
70.0	290.0	2.03514158528777
70.0	300.0	2.03514158528777
70.0	310.0	2.03514158528777
70.0	320.0	2.03514158528777
70.0	330.0	2.03514158528777
70.0	340.0	2.03514158528777
70.0	350.0	2.03514158528777
70.0	360.0	2.03514158528777
70.0	370.0	2.03514158528777
70.0	380.0	2.03514158528777
70.0	390.0	2.03514158528777
70.0	400.0	2.03514158528777
70.0	410.0	2.03514158528777
70.0	420.0	2.03514158528777
70.0	430.0	2.03514158528777
70.0	440.0	2.03514158528777
70.0	450.0	2.03514158528777
70.0	460.0	2.03514158528777
70.0	470.0	2.03514158528777
70.0	480.0	2.03514158528777
70.0	490.0	2.03514158528777
70.0	500.0	2.03514158528777
70.0	510.0	2.03514158528777
70.0	520.0	2.03514158528777
70.0	530.0	2.03514158528777
70.0	540.0	2.03514158528777
70.0	550.0	2.03514158528777
70.0	560.0	2.03514158528777
70.0	570.0	2.03514158528777
70.0	580.0	2.03514158528777
70.0	590.0	2.035304612795092
70.0	600.0	2.0354924586526826
70.0	610.0	2.0362286028455037
70.0	620.0	2.0373675155507427
70.0	630.0	2.0391316841247096
70.0	640.0	2.041071058268853
70.0	650.0	2.043537490130363
70.0	660.0	2.0487840071959487
70.0	670.0	2.0570339179836683
70.0	680.0	2.069375247763068
70.0	690.0	2.08289963609195
70.0	700.0	2.098094518353875
70.0	710.0	2.0747821268977975
70.0	720.0	2.108074488138836
70.0	730.0	2.179545003061706
70.0	740.0	2.2289919899931054
70.0	750.0	2.231664767814666
70.0	760.0	2.2349981487021338
70.0	770.0	2.251828275030149
70.0	780.0	2.267223826529295
70.0	790.0	2.260201674681547
70.0	800.0	2.250715712921963
70.0	810.0	2.2502572445187377
70.0	820.0	2.2687069079440993
70.0	830.0	2.2668279535187876
70.0	840.0	2.249708193668945
70.0	850.0	2.2409194272564674
70.0	860.0	2.2308815472813825
70.0	870.0	2.22954792906838
70.0	880.0	2.2264664417113265
70.0	890.0	2.2269245741687334
70.0	900.0	2.2260733037739184
70.0	910.0	2.226618684634718
70.0	920.0	2.2273465401774057
70.0	930.0	2.219085411905474
70.0	940.0	2.226793461916861
70.0	950.0	2.2355591569938316
70.0	960.0	2.2374231762401826
70.0	970.0	2.2392461812860103
70.0	980.0	2.2402089765837765
70.0	990.0	2.2329384718305754
70.0	1000.0	2.2345639557778174
70.0	1010.0	2.234643211150194
70.0	1020.0	2.235828454718395
70.0	1030.0	2.232403840283023
70.0	1040.0	2.217205232290027
70.0	1050.0	2.2069839390944215
70.0	1060.0	2.216441688317707
70.0	1070.0	2.210094132232845
70.0	1080.0	2.2082710396382246
70.0	1090.0	2.209630988490317
70.0	1100.0	2.200662738188268
70.0	1110.0	2.205650517280757
70.0	1120.0	2.2069356851867776
70.0	1130.0	2.210526247182413
70.0	1140.0	2.2086462139601535
70.0	1150.0	2.227673999217965
70.0	1160.0	2.230422441226021
70.0	1170.0	2.213324895025372
70.0	1180.0	2.2101097350681274
70.0	1190.0	2.210035194165371
70.0	1200.0	2.213168996261046
70.0	1210.0	2.1854964326769952
70.0	1220.0	2.2013790751586204
70.0	1230.0	2.190587643353998
70.0	1240.0	2.180268793169619
70.0	1250.0	2.1456796358308026
70.0	1260.0	2.1024344117147886
70.0	1270.0	2.0743108484927113
70.0	1280.0	2.0753627187346404
70.0	1290.0	2.080063936173388
70.0	1300.0	2.0685639006696444
70.0	1310.0	2.0581604828475157
70.0	1320.0	2.0505692063478866
70.0	1330.0	2.04647074208339
70.0	1340.0	2.042809291599754
70.0	1350.0	2.040275244292847
70.0	1360.0	2.0381667163835755
70.0	1370.0	2.037478843951069
70.0	1380.0	2.0367871800765633
70.0	1390.0	2.036253481368774
70.0	1400.0	2.0357175031363703
70.0	1410.0	2.035216855071672
70.0	1420.0	2.03514158528777
70.0	1430.0	2.03514158528777
70.0	1440.0	2.03514158528777
70.0	1450.0	2.03514158528777
70.0	1460.0	2.03514158528777
70.0	1470.0	2.03514158528777
70.0	1480.0	2.03514158528777
70.0	1490.0	2.03514158528777
70.0	1500.0	2.03514158528777
70.0	1510.0	2.03514158528777
70.0	1520.0	2.03514158528777
70.0	1530.0	2.03514158528777
70.0	1540.0	2.03514158528777
70.0	1550.0	2.03514158528777
70.0	1560.0	2.03514158528777
70.0	1570.0	2.03514158528777
70.0	1580.0	2.03514158528777
70.0	1590.0	2.03514158528777
70.0	1600.0	2.03514158528777
70.0	1610.0	2.03514158528777
70.0	1620.0	2.03514158528777
70.0	1630.0	2.03514158528777
70.0	1640.0	2.03514158528777
70.0	1650.0	2.03514158528777
70.0	1660.0	2.03514158528777
70.0	1670.0	2.03514158528777
70.0	1680.0	2.03514158528777
70.0	1690.0	2.03514158528777
70.0	1700.0	2.03514158528777
70.0	1710.0	2.03514158528777
70.0	1720.0	2.03514158528777
70.0	1730.0	2.03514158528777
70.0	1740.0	2.03514158528777
70.0	1750.0	2.03514158528777
70.0	1760.0	2.03514158528777
70.0	1770.0	2.03514158528777
70.0	1780.0	2.03514158528777
70.0	1790.0	2.03514158528777
70.0	1800.0	2.03514158528777
70.0	1810.0	2.03514158528777
70.0	1820.0	2.03514158528777
70.0	1830.0	2.03514158528777
70.0	1840.0	2.03514158528777
70.0	1850.0	2.03514158528777
70.0	1860.0	2.03514158528777
80.0	50.0	2.03514158528777
80.0	60.0	2.03514158528777
80.0	70.0	2.03514158528777
80.0	80.0	2.03514158528777
80.0	90.0	2.03514158528777
80.0	100.0	2.03514158528777
80.0	110.0	2.03514158528777
80.0	120.0	2.03514158528777
80.0	130.0	2.03514158528777
80.0	140.0	2.03514158528777
80.0	150.0	2.03514158528777
80.0	160.0	2.03514158528777
80.0	170.0	2.03514158528777
80.0	180.0	2.03514158528777
80.0	190.0	2.03514158528777
80.0	200.0	2.03514158528777
80.0	210.0	2.03514158528777
80.0	220.0	2.03514158528777
80.0	230.0	2.03514158528777
80.0	240.0	2.03514158528777
80.0	250.0	2.03514158528777
80.0	260.0	2.03514158528777
80.0	270.0	2.03514158528777
80.0	280.0	2.03514158528777
80.0	290.0	2.03514158528777
80.0	300.0	2.03514158528777
80.0	310.0	2.03514158528777
80.0	320.0	2.03514158528777
80.0	330.0	2.03514158528777
80.0	340.0	2.03514158528777
80.0	350.0	2.03514158528777
80.0	360.0	2.03514158528777
80.0	370.0	2.03514158528777
80.0	380.0	2.03514158528777
80.0	390.0	2.03514158528777
80.0	400.0	2.03514158528777
80.0	410.0	2.03514158528777
80.0	420.0	2.03514158528777
80.0	430.0	2.03514158528777
80.0	440.0	2.03514158528777
80.0	450.0	2.03514158528777
80.0	460.0	2.03514158528777
80.0	470.0	2.03514158528777
80.0	480.0	2.03514158528777
80.0	490.0	2.03514158528777
80.0	500.0	2.03514158528777
80.0	510.0	2.03514158528777
80.0	520.0	2.03514158528777
80.0	530.0	2.03514158528777
80.0	540.0	2.03514158528777
80.0	550.0	2.03514158528777
80.0	560.0	2.03514158528777
80.0	570.0	2.03514158528777
80.0	580.0	2.035329675162054
80.0	590.0	2.0357175031363703
80.0	600.0	2.0362161617340107
80.0	610.0	2.0370840743892664
80.0	620.0	2.038414008256198
80.0	630.0	2.040178557572496
80.0	640.0	2.0433997904697825
80.0	650.0	2.047312185150397
80.0	660.0	2.0556377762899247
80.0	670.0	2.068589912885843
80.0	680.0	2.084555233369227
80.0	690.0	2.1025328543276465
80.0	700.0	2.0773687387669297
80.0	710.0	2.129657873061578
80.0	720.0	2.196719115244831
80.0	730.0	2.24222632630496
80.0	740.0	2.273313550162649
80.0	750.0	2.245043966456969
80.0	760.0	2.2675423754216095
80.0	770.0	2.261610232865829
80.0	780.0	2.2600051825971192
80.0	790.0	2.269601259183046
80.0	800.0	2.263738814663524
80.0	810.0	2.2674161713105487
80.0	820.0	2.2596215787355516
80.0	830.0	2.2507796007254495
80.0	840.0	2.241502985054602
80.0	850.0	2.229947262700316
80.0	860.0	2.2308689751424113
80.0	870.0	2.224817215863748
80.0	880.0	2.2207516737477144
80.0	890.0	2.2185376016207625
80.0	900.0	2.214835702518873
80.0	910.0	2.2099517618283158
80.0	920.0	2.2104791034867617
80.0	930.0	2.2058683072847134
80.0	940.0	2.216948042709569
80.0	950.0	2.229068404229278
80.0	960.0	2.2291733620798695
80.0	970.0	2.23876746135594
80.0	980.0	2.2315546343607013
80.0	990.0	2.2339981391554034
80.0	1000.0	2.233111892859468
80.0	1010.0	2.2370698666346303
80.0	1020.0	2.2361753720902864
80.0	1030.0	2.2418440518834903
80.0	1040.0	2.2269154708947365
80.0	1050.0	2.2011788033972883
80.0	1060.0	2.2137301287019033
80.0	1070.0	2.2107977850290124
80.0	1080.0	2.2127650307699263
80.0	1090.0	2.204506284741498
80.0	1100.0	2.2057638597819267
80.0	1110.0	2.2107965035806307
80.0	1120.0	2.2064977701626107
80.0	1130.0	2.2049610010060534
80.0	1140.0	2.204380594648558
80.0	1150.0	2.215745408321157
80.0	1160.0	2.2106107700386692
80.0	1170.0	2.2273583773947774
80.0	1180.0	2.2425332879740116
80.0	1190.0	2.2301950886434847
80.0	1200.0	2.2123538059321612
80.0	1210.0	2.202349381362787
80.0	1220.0	2.2126821643661683
80.0	1230.0	2.2016470549462657
80.0	1240.0	2.2073849930927265
80.0	1250.0	2.196791223277006
80.0	1260.0	2.173027869567033
80.0	1270.0	2.12512796285185
80.0	1280.0	2.0612155300996724
80.0	1290.0	2.0730581587863357
80.0	1300.0	2.0809680671146658
80.0	1310.0	2.068717950801445
80.0	1320.0	2.0587830741976823
80.0	1330.0	2.0523825722963163
80.0	1340.0	2.0460954158728084
80.0	1350.0	2.042662791778595
80.0	1360.0	2.039677137314397
80.0	1370.0	2.0383380969383107
80.0	1380.0	2.037651165880409
80.0	1390.0	2.0370593600079028
80.0	1400.0	2.0362161617340107
80.0	1410.0	2.0354298746052195
80.0	1420.0	2.0351792258232626
80.0	1430.0	2.03514158528777
80.0	1440.0	2.03514158528777
80.0	1450.0	2.03514158528777
80.0	1460.0	2.03514158528777
80.0	1470.0	2.03514158528777
80.0	1480.0	2.03514158528777
80.0	1490.0	2.03514158528777
80.0	1500.0	2.03514158528777
80.0	1510.0	2.03514158528777
80.0	1520.0	2.03514158528777
80.0	1530.0	2.03514158528777
80.0	1540.0	2.03514158528777
80.0	1550.0	2.03514158528777
80.0	1560.0	2.03514158528777
80.0	1570.0	2.03514158528777
80.0	1580.0	2.03514158528777
80.0	1590.0	2.03514158528777
80.0	1600.0	2.03514158528777
80.0	1610.0	2.03514158528777
80.0	1620.0	2.03514158528777
80.0	1630.0	2.03514158528777
80.0	1640.0	2.03514158528777
80.0	1650.0	2.03514158528777
80.0	1660.0	2.03514158528777
80.0	1670.0	2.03514158528777
80.0	1680.0	2.03514158528777
80.0	1690.0	2.03514158528777
80.0	1700.0	2.03514158528777
80.0	1710.0	2.03514158528777
80.0	1720.0	2.03514158528777
80.0	1730.0	2.03514158528777
80.0	1740.0	2.03514158528777
80.0	1750.0	2.03514158528777
80.0	1760.0	2.03514158528777
80.0	1770.0	2.03514158528777
80.0	1780.0	2.03514158528777
80.0	1790.0	2.03514158528777
80.0	1800.0	2.03514158528777
80.0	1810.0	2.03514158528777
80.0	1820.0	2.03514158528777
80.0	1830.0	2.03514158528777
80.0	1840.0	2.03514158528777
80.0	1850.0	2.03514158528777
80.0	1860.0	2.03514158528777
90.0	50.0	2.03514158528777
90.0	60.0	2.03514158528777
90.0	70.0	2.03514158528777
90.0	80.0	2.03514158528777
90.0	90.0	2.03514158528777
90.0	100.0	2.03514158528777
90.0	110.0	2.03514158528777
90.0	120.0	2.03514158528777
90.0	130.0	2.03514158528777
90.0	140.0	2.03514158528777
90.0	150.0	2.03514158528777
90.0	160.0	2.03514158528777
90.0	170.0	2.03514158528777
90.0	180.0	2.03514158528777
90.0	190.0	2.03514158528777
90.0	200.0	2.03514158528777
90.0	210.0	2.03514158528777
90.0	220.0	2.03514158528777
90.0	230.0	2.03514158528777
90.0	240.0	2.03514158528777
90.0	250.0	2.03514158528777
90.0	260.0	2.03514158528777
90.0	270.0	2.03514158528777
90.0	280.0	2.03514158528777
90.0	290.0	2.03514158528777
90.0	300.0	2.03514158528777
90.0	310.0	2.03514158528777
90.0	320.0	2.03514158528777
90.0	330.0	2.03514158528777
90.0	340.0	2.03514158528777
90.0	350.0	2.03514158528777
90.0	360.0	2.03514158528777
90.0	370.0	2.03514158528777
90.0	380.0	2.03514158528777
90.0	390.0	2.03514158528777
90.0	400.0	2.03514158528777
90.0	410.0	2.03514158528777
90.0	420.0	2.03514158528777
90.0	430.0	2.03514158528777
90.0	440.0	2.03514158528777
90.0	450.0	2.03514158528777
90.0	460.0	2.03514158528777
90.0	470.0	2.03514158528777
90.0	480.0	2.03514158528777
90.0	490.0	2.03514158528777
90.0	500.0	2.03514158528777
90.0	510.0	2.03514158528777
90.0	520.0	2.03514158528777
90.0	530.0	2.03514158528777
90.0	540.0	2.03514158528777
90.0	550.0	2.03514158528777
90.0	560.0	2.03514158528777
90.0	570.0	2.035216855071672
90.0	580.0	2.0359933388498916
90.0	590.0	2.0364790243237203
90.0	600.0	2.037222581334107
90.0	610.0	2.038219445199324
90.0	620.0	2.0396843715922293
90.0	630.0	2.041965690896852
90.0	640.0	2.0468508228420452
90.0	650.0	2.053082074232297
90.0	660.0	2.0644633971753703
90.0	670.0	2.081284569361395
90.0	680.0	2.1033767499863485
90.0	690.0	2.077098457742423
90.0	700.0	2.153937557453453
90.0	710.0	2.214863180749042
90.0	720.0	2.2428934084668986
90.0	730.0	2.2783013298363857
90.0	740.0	2.2662419924231196
90.0	750.0	2.257152819556182
90.0	760.0	2.244090821596864
90.0	770.0	2.25417194050391
90.0	780.0	2.2795278149244282
90.0	790.0	2.2689992467840177
90.0	800.0	2.2480675189165478
90.0	810.0	2.243921102190152
90.0	820.0	2.246994902280084
90.0	830.0	2.2423212977172104
90.0	840.0	2.2281492212402214
90.0	850.0	2.2344802860516055
90.0	860.0	2.227171847695035
90.0	870.0	2.225117455156787
90.0	880.0	2.2294602883446433
90.0	890.0	2.232636205000545
90.0	900.0	2.226943879886083
90.0	910.0	2.2294275757009223
90.0	920.0	2.2342573498973417
90.0	930.0	2.2277939797773176
90.0	940.0	2.2480765520050583
90.0	950.0	2.259273723657842
90.0	960.0	2.2574868106790453
90.0	970.0	2.2647887911735287
90.0	980.0	2.259041906884201
90.0	990.0	2.254715086622377
90.0	1000.0	2.2520944725019745
90.0	1010.0	2.2594668535304416
90.0	1020.0	2.2535063621608518
90.0	1030.0	2.2567443481151273
90.0	1040.0	2.2385913665404558
90.0	1050.0	2.2168503862156257
90.0	1060.0	2.225143270403331
90.0	1070.0	2.210958260775594
90.0	1080.0	2.2097109854540626
90.0	1090.0	2.196715161839363
90.0	1100.0	2.198725308723891
90.0	1110.0	2.2050548057359545
90.0	1120.0	2.2008691837452377
90.0	1130.0	2.203534452860143
90.0	1140.0	2.201614451431331
90.0	1150.0	2.209691856805974
90.0	1160.0	2.2101418535488557
90.0	1170.0	2.2266510869028657
90.0	1180.0	2.229692794827866
90.0	1190.0	2.243498527167782
90.0	1200.0	2.249173370726674
90.0	1210.0	2.213089351393325
90.0	1220.0	2.2103524410706687
90.0	1230.0	2.212815457813794
90.0	1240.0	2.2283780591650006
90.0	1250.0	2.2083843967367947
90.0	1260.0	2.2130334349813086
90.0	1270.0	2.1860604230969694
90.0	1280.0	2.117464701988417
90.0	1290.0	2.0803790863099847
90.0	1300.0	2.0697469609031907
90.0	1310.0	2.0851116202383078
90.0	1320.0	2.0724846016725
90.0	1330.0	2.0624772821177877
90.0	1340.0	2.0531937862163487
90.0	1350.0	2.047944678756054
90.0	1360.0	2.0419779916114824
90.0	1370.0	2.039298433452218
90.0	1380.0	2.038495687226495
90.0	1390.0	2.03793084432555
90.0	1400.0	2.036946441981355
90.0	1410.0	2.035975866034725
90.0	1420.0	2.035490526923948
90.0	1430.0	2.03514158528777
90.0	1440.0	2.03514158528777
90.0	1450.0	2.03514158528777
90.0	1460.0	2.03514158528777
90.0	1470.0	2.03514158528777
90.0	1480.0	2.03514158528777
90.0	1490.0	2.03514158528777
90.0	1500.0	2.03514158528777
90.0	1510.0	2.03514158528777
90.0	1520.0	2.03514158528777
90.0	1530.0	2.03514158528777
90.0	1540.0	2.03514158528777
90.0	1550.0	2.03514158528777
90.0	1560.0	2.03514158528777
90.0	1570.0	2.03514158528777
90.0	1580.0	2.03514158528777
90.0	1590.0	2.03514158528777
90.0	1600.0	2.03514158528777
90.0	1610.0	2.03514158528777
90.0	1620.0	2.03514158528777
90.0	1630.0	2.03514158528777
90.0	1640.0	2.03514158528777
90.0	1650.0	2.03514158528777
90.0	1660.0	2.03514158528777
90.0	1670.0	2.03514158528777
90.0	1680.0	2.03514158528777
90.0	1690.0	2.03514158528777
90.0	1700.0	2.03514158528777
90.0	1710.0	2.03514158528777
90.0	1720.0	2.03514158528777
90.0	1730.0	2.03514158528777
90.0	1740.0	2.03514158528777
90.0	1750.0	2.03514158528777
90.0	1760.0	2.03514158528777
90.0	1770.0	2.03514158528777
90.0	1780.0	2.03514158528777
90.0	1790.0	2.03514158528777
90.0	1800.0	2.03514158528777
90.0	1810.0	2.03514158528777
90.0	1820.0	2.03514158528777
90.0	1830.0	2.03514158528777
90.0	1840.0	2.03514158528777
90.0	1850.0	2.03514158528777
90.0	1860.0	2.03514158528777
100.0	50.0	2.03514158528777
100.0	60.0	2.03514158528777
100.0	70.0	2.03514158528777
100.0	80.0	2.03514158528777
100.0	90.0	2.03514158528777
100.0	100.0	2.03514158528777
100.0	110.0	2.03514158528777
100.0	120.0	2.03514158528777
100.0	130.0	2.03514158528777
100.0	140.0	2.03514158528777
100.0	150.0	2.03514158528777
100.0	160.0	2.03514158528777
100.0	170.0	2.03514158528777
100.0	180.0	2.03514158528777
100.0	190.0	2.03514158528777
100.0	200.0	2.03514158528777
100.0	210.0	2.03514158528777
100.0	220.0	2.03514158528777
100.0	230.0	2.03514158528777
100.0	240.0	2.03514158528777
100.0	250.0	2.03514158528777
100.0	260.0	2.03514158528777
100.0	270.0	2.03514158528777
100.0	280.0	2.03514158528777
100.0	290.0	2.03514158528777
100.0	300.0	2.03514158528777
100.0	310.0	2.03514158528777
100.0	320.0	2.03514158528777
100.0	330.0	2.03514158528777
100.0	340.0	2.03514158528777
100.0	350.0	2.03514158528777
100.0	360.0	2.03514158528777
100.0	370.0	2.03514158528777
100.0	380.0	2.03514158528777
100.0	390.0	2.03514158528777
100.0	400.0	2.03514158528777
100.0	410.0	2.03514158528777
100.0	420.0	2.03514158528777
100.0	430.0	2.03514158528777
100.0	440.0	2.03514158528777
100.0	450.0	2.03514158528777
100.0	460.0	2.03514158528777
100.0	470.0	2.03514158528777
100.0	480.0	2.03514158528777
100.0	490.0	2.03514158528777
100.0	500.0	2.03514158528777
100.0	510.0	2.03514158528777
100.0	520.0	2.03514158528777
100.0	530.0	2.03514158528777
100.0	540.0	2.03514158528777
100.0	550.0	2.03514158528777
100.0	560.0	2.03514158528777
100.0	570.0	2.0352670098568986
100.0	580.0	2.036734289680108
100.0	590.0	2.0375641448639823
100.0	600.0	2.0384253353976614
100.0	610.0	2.039645444873168
100.0	620.0	2.041217996444923
100.0	630.0	2.0441783447989494
100.0	640.0	2.0508282404511973
100.0	650.0	2.060206029457173
100.0	660.0	2.075068271895295
100.0	670.0	2.076139936784807
100.0	680.0	2.060913831090896
100.0	690.0	2.140794712934331
100.0	700.0	2.2079244456819977
100.0	710.0	2.232499012895763
100.0	720.0	2.2460087773167765
100.0	730.0	2.249034858592246
100.0	740.0	2.2575004736859476
100.0	750.0	2.2524276189701933
100.0	760.0	2.270280672496456
100.0	770.0	2.2758301412411996
100.0	780.0	2.2786929244166596
100.0	790.0	2.269797888898867
100.0	800.0	2.244828088255545
100.0	810.0	2.2483574117670484
100.0	820.0	2.252114240541323
100.0	830.0	2.245505407036187
100.0	840.0	2.2283738193337483
100.0	850.0	2.2309414767729128
100.0	860.0	2.2227874725673344
100.0	870.0	2.2106867885489514
100.0	880.0	2.2104379888741423
100.0	890.0	2.2050703542269727
100.0	900.0	2.1948841574983406
100.0	910.0	2.1903570112067254
100.0	920.0	2.1866757484901944
100.0	930.0	2.177364726642905
100.0	940.0	2.1948775721854252
100.0	950.0	2.2127429379323837
100.0	960.0	2.209655773944845
100.0	970.0	2.2207085018209005
100.0	980.0	2.218785501921725
100.0	990.0	2.21652777953789
100.0	1000.0	2.212964120112146
100.0	1010.0	2.2277574604495993
100.0	1020.0	2.2299394087556577
100.0	1030.0	2.2336170313244037
100.0	1040.0	2.2195674031553763
100.0	1050.0	2.2010661944882246
100.0	1060.0	2.209876508370756
100.0	1070.0	2.2051082438291427
100.0	1080.0	2.215795310351365
100.0	1090.0	2.208647087734945
100.0	1100.0	2.204771159461788
100.0	1110.0	2.2098586633538893
100.0	1120.0	2.216678041522911
100.0	1130.0	2.2205091029464805
100.0	1140.0	2.201750516877781
100.0	1150.0	2.209674605146241
100.0	1160.0	2.218008956432852
100.0	1170.0	2.2323287468239585
100.0	1180.0	2.2333134808726833
100.0	1190.0	2.2326472483462534
100.0	1200.0	2.240608397433522
100.0	1210.0	2.2414998638824746
100.0	1220.0	2.239818485703989
100.0	1230.0	2.223184147180619
100.0	1240.0	2.214155907580508
100.0	1250.0	2.2208844668324805
100.0	1260.0	2.2217376609093757
100.0	1270.0	2.2021121509951223
100.0	1280.0	2.196555203031801
100.0	1290.0	2.124329988380427
100.0	1300.0	2.0788008323469747
100.0	1310.0	2.075613598824912
100.0	1320.0	2.0869723440655505
100.0	1330.0	2.0741063098453205
100.0	1340.0	2.0620824739212185
100.0	1350.0	2.053416176764855
100.0	1360.0	2.044569192162028
100.0	1370.0	2.0407256250312185
100.0	1380.0	2.0397365522898476
100.0	1390.0	2.0391763797860785
100.0	1400.0	2.0379910176281424
100.0	1410.0	2.0369400841093204
100.0	1420.0	2.0363952685921705
100.0	1430.0	2.0352670098568986
100.0	1440.0	2.03514158528777
100.0	1450.0	2.03514158528777
100.0	1460.0	2.03514158528777
100.0	1470.0	2.03514158528777
100.0	1480.0	2.03514158528777
100.0	1490.0	2.03514158528777
100.0	1500.0	2.03514158528777
100.0	1510.0	2.03514158528777
100.0	1520.0	2.03514158528777
100.0	1530.0	2.03514158528777
100.0	1540.0	2.03514158528777
100.0	1550.0	2.03514158528777
100.0	1560.0	2.03514158528777
100.0	1570.0	2.03514158528777
100.0	1580.0	2.03514158528777
100.0	1590.0	2.03514158528777
100.0	1600.0	2.03514158528777
100.0	1610.0	2.03514158528777
100.0	1620.0	2.03514158528777
100.0	1630.0	2.03514158528777
100.0	1640.0	2.03514158528777
100.0	1650.0	2.03514158528777
100.0	1660.0	2.03514158528777
100.0	1670.0	2.03514158528777
100.0	1680.0	2.03514158528777
100.0	1690.0	2.03514158528777
100.0	1700.0	2.03514158528777
100.0	1710.0	2.03514158528777
100.0	1720.0	2.03514158528777
100.0	1730.0	2.03514158528777
100.0	1740.0	2.03514158528777
100.0	1750.0	2.03514158528777
100.0	1760.0	2.03514158528777
100.0	1770.0	2.03514158528777
100.0	1780.0	2.03514158528777
100.0	1790.0	2.03514158528777
100.0	1800.0	2.03514158528777
100.0	1810.0	2.03514158528777
100.0	1820.0	2.03514158528777
100.0	1830.0	2.03514158528777
100.0	1840.0	2.03514158528777
100.0	1850.0	2.03514158528777
100.0	1860.0	2.03514158528777
110.0	50.0	2.03514158528777
110.0	60.0	2.03514158528777
110.0	70.0	2.03514158528777
110.0	80.0	2.03514158528777
110.0	90.0	2.03514158528777
110.0	100.0	2.03514158528777
110.0	110.0	2.03514158528777
110.0	120.0	2.03514158528777
110.0	130.0	2.03514158528777
110.0	140.0	2.03514158528777
110.0	150.0	2.03514158528777
110.0	160.0	2.03514158528777
110.0	170.0	2.03514158528777
110.0	180.0	2.03514158528777
110.0	190.0	2.03514158528777
110.0	200.0	2.03514158528777
110.0	210.0	2.03514158528777
110.0	220.0	2.03514158528777
110.0	230.0	2.03514158528777
110.0	240.0	2.03514158528777
110.0	250.0	2.03514158528777
110.0	260.0	2.03514158528777
110.0	270.0	2.03514158528777
110.0	280.0	2.03514158528777
110.0	290.0	2.03514158528777
110.0	300.0	2.03514158528777
110.0	310.0	2.03514158528777
110.0	320.0	2.03514158528777
110.0	330.0	2.03514158528777
110.0	340.0	2.03514158528777
110.0	350.0	2.03514158528777
110.0	360.0	2.03514158528777
110.0	370.0	2.03514158528777
110.0	380.0	2.03514158528777
110.0	390.0	2.03514158528777
110.0	400.0	2.03514158528777
110.0	410.0	2.03514158528777
110.0	420.0	2.03514158528777
110.0	430.0	2.03514158528777
110.0	440.0	2.03514158528777
110.0	450.0	2.03514158528777
110.0	460.0	2.03514158528777
110.0	470.0	2.03514158528777
110.0	480.0	2.03514158528777
110.0	490.0	2.03514158528777
110.0	500.0	2.03514158528777
110.0	510.0	2.03514158528777
110.0	520.0	2.03514158528777
110.0	530.0	2.03514158528777
110.0	540.0	2.03514158528777
110.0	550.0	2.03514158528777
110.0	560.0	2.03514158528777
110.0	570.0	2.0352670098568986
110.0	580.0	2.037032182451377
110.0	590.0	2.038192167451415
110.0	600.0	2.039085667522842
110.0	610.0	2.0406010130750145
110.0	620.0	2.04331236831529
110.0	630.0	2.047831155284161
110.0	640.0	2.0572808269511484
110.0	650.0	2.0709883744700814
110.0	660.0	2.0744652399067323
110.0	670.0	2.072825260284493
110.0	680.0	2.1556456732881557
110.0	690.0	2.2216019548735306
110.0	700.0	2.2402121068138765
110.0	710.0	2.2741854099404697
110.0	720.0	2.2646064292415886
110.0	730.0	2.275561002694
110.0	740.0	2.283784625943706
110.0	750.0	2.2929525866974236
110.0	760.0	2.293572681646843
110.0	770.0	2.282597824906768
110.0	780.0	2.281287459937709
110.0	790.0	2.2852947725177852
110.0	800.0	2.2559757142115964
110.0	810.0	2.25986947269221
110.0	820.0	2.2392454799976047
110.0	830.0	2.2373142593046573
110.0	840.0	2.2250902805215826
110.0	850.0	2.217122422137184
110.0	860.0	2.207445136969467
110.0	870.0	2.1997623150040497
110.0	880.0	2.2039548684472265
110.0	890.0	2.1998023468746095
110.0	900.0	2.1944590328913645
110.0	910.0	2.1874088620588323
110.0	920.0	2.188910232681605
110.0	930.0	2.179607472555106
110.0	940.0	2.2004385772528026
110.0	950.0	2.2129205430245733
110.0	960.0	2.215194795098269
110.0	970.0	2.2272396474011447
110.0	980.0	2.2125967124936854
110.0	990.0	2.2167729046456275
110.0	1000.0	2.212098510968403
110.0	1010.0	2.2150318366357715
110.0	1020.0	2.229772308400552
110.0	1030.0	2.237930526892718
110.0	1040.0	2.2087234868368357
110.0	1050.0	2.1787416889099753
110.0	1060.0	2.188659513302343
110.0	1070.0	2.1710927985278365
110.0	1080.0	2.1789970617845538
110.0	1090.0	2.1569912189741083
110.0	1100.0	2.1713751219021096
110.0	1110.0	2.180792491738124
110.0	1120.0	2.1895931065374685
110.0	1130.0	2.196154676415742
110.0	1140.0	2.19836418534731
110.0	1150.0	2.209762369476555
110.0	1160.0	2.215760454610771
110.0	1170.0	2.247620781272746
110.0	1180.0	2.2517718523562738
110.0	1190.0	2.2541800947172876
110.0	1200.0	2.245327951786563
110.0	1210.0	2.233928938370764
110.0	1220.0	2.2628580049356994
110.0	1230.0	2.2519318358062157
110.0	1240.0	2.242775049765635
110.0	1250.0	2.227067204297285
110.0	1260.0	2.2169874532325915
110.0	1270.0	2.23344018583087
110.0	1280.0	2.194372687422885
110.0	1290.0	2.1992566421451585
110.0	1300.0	2.1331324052700498
110.0	1310.0	2.079845477796902
110.0	1320.0	2.0728815934877898
110.0	1330.0	2.0850229876724953
110.0	1340.0	2.069684930792467
110.0	1350.0	2.059314117715687
110.0	1360.0	2.047917364223244
110.0	1370.0	2.0430888015899393
110.0	1380.0	2.040678526411354
110.0	1390.0	2.0401227254811527
110.0	1400.0	2.038836300435402
110.0	1410.0	2.0376570855394296
110.0	1420.0	2.036793009879087
110.0	1430.0	2.0354423939119566
110.0	1440.0	2.035191770159851
110.0	1450.0	2.03514158528777
110.0	1460.0	2.03514158528777
110.0	1470.0	2.03514158528777
110.0	1480.0	2.03514158528777
110.0	1490.0	2.03514158528777
110.0	1500.0	2.03514158528777
110.0	1510.0	2.03514158528777
110.0	1520.0	2.03514158528777
110.0	1530.0	2.03514158528777
110.0	1540.0	2.03514158528777
110.0	1550.0	2.03514158528777
110.0	1560.0	2.03514158528777
110.0	1570.0	2.03514158528777
110.0	1580.0	2.03514158528777
110.0	1590.0	2.03514158528777
110.0	1600.0	2.03514158528777
110.0	1610.0	2.03514158528777
110.0	1620.0	2.03514158528777
110.0	1630.0	2.03514158528777
110.0	1640.0	2.03514158528777
110.0	1650.0	2.03514158528777
110.0	1660.0	2.03514158528777
110.0	1670.0	2.03514158528777
110.0	1680.0	2.03514158528777
110.0	1690.0	2.03514158528777
110.0	1700.0	2.03514158528777
110.0	1710.0	2.03514158528777
110.0	1720.0	2.03514158528777
110.0	1730.0	2.03514158528777
110.0	1740.0	2.03514158528777
110.0	1750.0	2.03514158528777
110.0	1760.0	2.03514158528777
110.0	1770.0	2.03514158528777
110.0	1780.0	2.03514158528777
110.0	1790.0	2.03514158528777
110.0	1800.0	2.03514158528777
110.0	1810.0	2.03514158528777
110.0	1820.0	2.03514158528777
110.0	1830.0	2.03514158528777
110.0	1840.0	2.03514158528777
110.0	1850.0	2.03514158528777
110.0	1860.0	2.03514158528777
120.0	50.0	2.03514158528777
120.0	60.0	2.03514158528777
120.0	70.0	2.03514158528777
120.0	80.0	2.03514158528777
120.0	90.0	2.03514158528777
120.0	100.0	2.03514158528777
120.0	110.0	2.03514158528777
120.0	120.0	2.03514158528777
120.0	130.0	2.03514158528777
120.0	140.0	2.03514158528777
120.0	150.0	2.03514158528777
120.0	160.0	2.03514158528777
120.0	170.0	2.03514158528777
120.0	180.0	2.03514158528777
120.0	190.0	2.03514158528777
120.0	200.0	2.03514158528777
120.0	210.0	2.03514158528777
120.0	220.0	2.03514158528777
120.0	230.0	2.03514158528777
120.0	240.0	2.03514158528777
120.0	250.0	2.03514158528777
120.0	260.0	2.03514158528777
120.0	270.0	2.03514158528777
120.0	280.0	2.03514158528777
120.0	290.0	2.03514158528777
120.0	300.0	2.03514158528777
120.0	310.0	2.03514158528777
120.0	320.0	2.03514158528777
120.0	330.0	2.03514158528777
120.0	340.0	2.03514158528777
120.0	350.0	2.03514158528777
120.0	360.0	2.03514158528777
120.0	370.0	2.03514158528777
120.0	380.0	2.03514158528777
120.0	390.0	2.03514158528777
120.0	400.0	2.03514158528777
120.0	410.0	2.03514158528777
120.0	420.0	2.03514158528777
120.0	430.0	2.03514158528777
120.0	440.0	2.03514158528777
120.0	450.0	2.03514158528777
120.0	460.0	2.03514158528777
120.0	470.0	2.03514158528777
120.0	480.0	2.03514158528777
120.0	490.0	2.03514158528777
120.0	500.0	2.03514158528777
120.0	510.0	2.03514158528777
120.0	520.0	2.03514158528777
120.0	530.0	2.03514158528777
120.0	540.0	2.03514158528777
120.0	550.0	2.03514158528777
120.0	560.0	2.0352419349700206
120.0	570.0	2.0356800237381223
120.0	580.0	2.037542794195628
120.0	590.0	2.038929814881735
120.0	600.0	2.0401750103821716
120.0	610.0	2.0434038776688297
120.0	620.0	2.0495142732150136
120.0	630.0	2.056404802521705
120.0	640.0	2.070580123835245
120.0	650.0	2.071160690560036
120.0	660.0	2.075887526814029
120.0	670.0	2.1719648164195986
120.0	680.0	2.232871013400446
120.0	690.0	2.2464291784495694
120.0	700.0	2.2802766792585287
120.0	710.0	2.2538538133695862
120.0	720.0	2.2919976458256315
120.0	730.0	2.283517075441209
120.0	740.0	2.304362427758125
120.0	750.0	2.30677771378935
120.0	760.0	2.2813453652112767
120.0	770.0	2.2771497373566714
120.0	780.0	2.275522928149187
120.0	790.0	2.2746357356196047
120.0	800.0	2.249525884431874
120.0	810.0	2.243093493192281
120.0	820.0	2.237901846059266
120.0	830.0	2.2289332165792204
120.0	840.0	2.197103290740748
120.0	850.0	2.213935140132126
120.0	860.0	2.201276298378255
120.0	870.0	2.1940167108390645
120.0	880.0	2.1871603446513794
120.0	890.0	2.1878635509672475
120.0	900.0	2.1875495750060616
120.0	910.0	2.182120831029335
120.0	920.0	2.1795526868765287
120.0	930.0	2.176222075639037
120.0	940.0	2.184649412577705
120.0	950.0	2.2060823689440805
120.0	960.0	2.2125836312626266
120.0	970.0	2.2206662386969813
120.0	980.0	2.2066614268121953
120.0	990.0	2.1909920098670463
120.0	1000.0	2.201109976516761
120.0	1010.0	2.2147813476201135
120.0	1020.0	2.2138945802184127
120.0	1030.0	2.228920812383009
120.0	1040.0	2.213143140854352
120.0	1050.0	2.179897657470073
120.0	1060.0	2.2149854078123496
120.0	1070.0	2.187931774327711
120.0	1080.0	2.1839300769457126
120.0	1090.0	2.171592097787844
120.0	1100.0	2.1828633427894624
120.0	1110.0	2.1927400222855207
120.0	1120.0	2.2131238943929468
120.0	1130.0	2.204374286777512
120.0	1140.0	2.208433177308784
120.0	1150.0	2.209581952337336
120.0	1160.0	2.2322340665962646
120.0	1170.0	2.2545476683049395
120.0	1180.0	2.25074392768227
120.0	1190.0	2.2653306765638086
120.0	1200.0	2.253574236594741
120.0	1210.0	2.2473010239734643
120.0	1220.0	2.2559549664236007
120.0	1230.0	2.263549404762198
120.0	1240.0	2.258496259327848
120.0	1250.0	2.2400030489406473
120.0	1260.0	2.2272130947726345
120.0	1270.0	2.2307503441344294
120.0	1280.0	2.2116240173477792
120.0	1290.0	2.1944066731083764
120.0	1300.0	2.2033997033436012
120.0	1310.0	2.1294481342556786
120.0	1320.0	2.091507645933609
120.0	1330.0	2.077129968885675
120.0	1340.0	2.082013598351296
120.0	1350.0	2.068517071575354
120.0	1360.0	2.053178368242306
120.0	1370.0	2.045446963966672
120.0	1380.0	2.042075261462794
120.0	1390.0	2.0412298317155426
120.0	1400.0	2.0398092634097766
120.0	1410.0	2.0382719190622187
120.0	1420.0	2.0373625633446832
120.0	1430.0	2.03591720442533
120.0	1440.0	2.0352419349700206
120.0	1450.0	2.03514158528777
120.0	1460.0	2.03514158528777
120.0	1470.0	2.03514158528777
120.0	1480.0	2.03514158528777
120.0	1490.0	2.03514158528777
120.0	1500.0	2.03514158528777
120.0	1510.0	2.03514158528777
120.0	1520.0	2.03514158528777
120.0	1530.0	2.03514158528777
120.0	1540.0	2.03514158528777
120.0	1550.0	2.03514158528777
120.0	1560.0	2.03514158528777
120.0	1570.0	2.03514158528777
120.0	1580.0	2.03514158528777
120.0	1590.0	2.03514158528777
120.0	1600.0	2.03514158528777
120.0	1610.0	2.03514158528777
120.0	1620.0	2.03514158528777
120.0	1630.0	2.03514158528777
120.0	1640.0	2.03514158528777
120.0	1650.0	2.03514158528777
120.0	1660.0	2.03514158528777
120.0	1670.0	2.03514158528777
120.0	1680.0	2.03514158528777
120.0	1690.0	2.03514158528777
120.0	1700.0	2.03514158528777
120.0	1710.0	2.03514158528777
120.0	1720.0	2.03514158528777
120.0	1730.0	2.03514158528777
120.0	1740.0	2.03514158528777
120.0	1750.0	2.03514158528777
120.0	1760.0	2.03514158528777
120.0	1770.0	2.03514158528777
120.0	1780.0	2.03514158528777
120.0	1790.0	2.03514158528777
120.0	1800.0	2.03514158528777
120.0	1810.0	2.03514158528777
120.0	1820.0	2.03514158528777
120.0	1830.0	2.03514158528777
120.0	1840.0	2.03514158528777
120.0	1850.0	2.03514158528777
120.0	1860.0	2.03514158528777
130.0	50.0	2.03514158528777
130.0	60.0	2.03514158528777
130.0	70.0	2.03514158528777
130.0	80.0	2.03514158528777
130.0	90.0	2.03514158528777
130.0	100.0	2.03514158528777
130.0	110.0	2.03514158528777
130.0	120.0	2.03514158528777
130.0	130.0	2.03514158528777
130.0	140.0	2.03514158528777
130.0	150.0	2.03514158528777
130.0	160.0	2.03514158528777
130.0	170.0	2.03514158528777
130.0	180.0	2.03514158528777
130.0	190.0	2.03514158528777
130.0	200.0	2.03514158528777
130.0	210.0	2.03514158528777
130.0	220.0	2.03514158528777
130.0	230.0	2.03514158528777
130.0	240.0	2.03514158528777
130.0	250.0	2.03514158528777
130.0	260.0	2.03514158528777
130.0	270.0	2.03514158528777
130.0	280.0	2.03514158528777
130.0	290.0	2.03514158528777
130.0	300.0	2.03514158528777
130.0	310.0	2.03514158528777
130.0	320.0	2.03514158528777
130.0	330.0	2.03514158528777
130.0	340.0	2.03514158528777
130.0	350.0	2.03514158528777
130.0	360.0	2.03514158528777
130.0	370.0	2.03514158528777
130.0	380.0	2.03514158528777
130.0	390.0	2.03514158528777
130.0	400.0	2.03514158528777
130.0	410.0	2.03514158528777
130.0	420.0	2.03514158528777
130.0	430.0	2.03514158528777
130.0	440.0	2.03514158528777
130.0	450.0	2.03514158528777
130.0	460.0	2.03514158528777
130.0	470.0	2.03514158528777
130.0	480.0	2.03514158528777
130.0	490.0	2.03514158528777
130.0	500.0	2.03514158528777
130.0	510.0	2.03514158528777
130.0	520.0	2.03514158528777
130.0	530.0	2.03514158528777
130.0	540.0	2.0352419349700206
130.0	550.0	2.0352419349700206
130.0	560.0	2.0355174835348
130.0	570.0	2.0361290394000613
130.0	580.0	2.038229012258422
130.0	590.0	2.040030976957732
130.0	600.0	2.042370549938667
130.0	610.0	2.0475717844735826
130.0	620.0	2.056728614099184
130.0	630.0	2.067035765699617
130.0	640.0	2.09101883757961
130.0	650.0	2.0696012813046774
130.0	660.0	2.164607452852371
130.0	670.0	2.245814788150499
130.0	680.0	2.2666063636701326
130.0	690.0	2.307269796849678
130.0	700.0	2.262230842211493
130.0	710.0	2.289034386119015
130.0	720.0	2.286441745259075
130.0	730.0	2.3141729126015305
130.0	740.0	2.3249263388317365
130.0	750.0	2.2959589832434
130.0	760.0	2.2884955660848094
130.0	770.0	2.2832726235650407
130.0	780.0	2.274494296579704
130.0	790.0	2.2631863024589776
130.0	800.0	2.2399560490644546
130.0	810.0	2.244147133287435
130.0	820.0	2.2268851416120485
130.0	830.0	2.220130303676641
130.0	840.0	2.2005533949485754
130.0	850.0	2.200983242040767
130.0	860.0	2.2020992688327716
130.0	870.0	2.176177926951053
130.0	880.0	2.1748881624140144
130.0	890.0	2.188419685610653
130.0	900.0	2.179119725489231
130.0	910.0	2.1926322912352902
130.0	920.0	2.186075548229779
130.0	930.0	2.1716744112666704
130.0	940.0	2.1795367528161624
130.0	950.0	2.199747098320018
130.0	960.0	2.194806389801949
130.0	970.0	2.2104386326839816
130.0	980.0	2.191646944302677
130.0	990.0	2.1679937001904452
130.0	1000.0	2.161586805806912
130.0	1010.0	2.19220548794225
130.0	1020.0	2.196665816744423
130.0	1030.0	2.20284085660689
130.0	1040.0	2.1886574439408086
130.0	1050.0	2.1514740550019558
130.0	1060.0	2.183321901212413
130.0	1070.0	2.174974345327553
130.0	1080.0	2.1818934669133268
130.0	1090.0	2.1632938748416595
130.0	1100.0	2.1743654055832766
130.0	1110.0	2.158017486746435
130.0	1120.0	2.177127406475403
130.0	1130.0	2.1865959627049576
130.0	1140.0	2.1993011620312504
130.0	1150.0	2.2179201329752014
130.0	1160.0	2.232255264777156
130.0	1170.0	2.241771275004595
130.0	1180.0	2.253510160380676
130.0	1190.0	2.2715465380237725
130.0	1200.0	2.2740666721299188
130.0	1210.0	2.2728438160841673
130.0	1220.0	2.266211516567521
130.0	1230.0	2.256722201751255
130.0	1240.0	2.284757132592899
130.0	1250.0	2.2758171879261018
130.0	1260.0	2.237973846108966
130.0	1270.0	2.2379869511544963
130.0	1280.0	2.2066323664265233
130.0	1290.0	2.2251538011644594
130.0	1300.0	2.2019842277996196
130.0	1310.0	2.2038471671546285
130.0	1320.0	2.1406352121279633
130.0	1330.0	2.0719712879092302
130.0	1340.0	2.095869162998846
130.0	1350.0	2.0775109689762377
130.0	1360.0	2.0588728452270195
130.0	1370.0	2.049585632777918
130.0	1380.0	2.044490825772176
130.0	1390.0	2.0425659372044547
130.0	1400.0	2.039930355063452
130.0	1410.0	2.0383945251012503
130.0	1420.0	2.0374860379890705
130.0	1430.0	2.036041856537463
130.0	1440.0	2.0352670098568986
130.0	1450.0	2.03514158528777
130.0	1460.0	2.03514158528777
130.0	1470.0	2.03514158528777
130.0	1480.0	2.03514158528777
130.0	1490.0	2.03514158528777
130.0	1500.0	2.03514158528777
130.0	1510.0	2.03514158528777
130.0	1520.0	2.03514158528777
130.0	1530.0	2.03514158528777
130.0	1540.0	2.03514158528777
130.0	1550.0	2.03514158528777
130.0	1560.0	2.03514158528777
130.0	1570.0	2.03514158528777
130.0	1580.0	2.03514158528777
130.0	1590.0	2.03514158528777
130.0	1600.0	2.03514158528777
130.0	1610.0	2.03514158528777
130.0	1620.0	2.03514158528777
130.0	1630.0	2.03514158528777
130.0	1640.0	2.03514158528777
130.0	1650.0	2.03514158528777
130.0	1660.0	2.03514158528777
130.0	1670.0	2.03514158528777
130.0	1680.0	2.03514158528777
130.0	1690.0	2.03514158528777
130.0	1700.0	2.03514158528777
130.0	1710.0	2.03514158528777
130.0	1720.0	2.03514158528777
130.0	1730.0	2.03514158528777
130.0	1740.0	2.03514158528777
130.0	1750.0	2.03514158528777
130.0	1760.0	2.03514158528777
130.0	1770.0	2.03514158528777
130.0	1780.0	2.03514158528777
130.0	1790.0	2.03514158528777
130.0	1800.0	2.03514158528777
130.0	1810.0	2.03514158528777
130.0	1820.0	2.03514158528777
130.0	1830.0	2.03514158528777
130.0	1840.0	2.03514158528777
130.0	1850.0	2.03514158528777
130.0	1860.0	2.03514158528777
140.0	50.0	2.03514158528777
140.0	60.0	2.03514158528777
140.0	70.0	2.03514158528777
140.0	80.0	2.03514158528777
140.0	90.0	2.03514158528777
140.0	100.0	2.03514158528777
140.0	110.0	2.03514158528777
140.0	120.0	2.03514158528777
140.0	130.0	2.03514158528777
140.0	140.0	2.03514158528777
140.0	150.0	2.03514158528777
140.0	160.0	2.03514158528777
140.0	170.0	2.03514158528777
140.0	180.0	2.03514158528777
140.0	190.0	2.03514158528777
140.0	200.0	2.03514158528777
140.0	210.0	2.03514158528777
140.0	220.0	2.03514158528777
140.0	230.0	2.03514158528777
140.0	240.0	2.03514158528777
140.0	250.0	2.03514158528777
140.0	260.0	2.03514158528777
140.0	270.0	2.03514158528777
140.0	280.0	2.03514158528777
140.0	290.0	2.03514158528777
140.0	300.0	2.03514158528777
140.0	310.0	2.03514158528777
140.0	320.0	2.03514158528777
140.0	330.0	2.03514158528777
140.0	340.0	2.03514158528777
140.0	350.0	2.03514158528777
140.0	360.0	2.03514158528777
140.0	370.0	2.03514158528777
140.0	380.0	2.03514158528777
140.0	390.0	2.03514158528777
140.0	400.0	2.03514158528777
140.0	410.0	2.03514158528777
140.0	420.0	2.03514158528777
140.0	430.0	2.03514158528777
140.0	440.0	2.03514158528777
140.0	450.0	2.03514158528777
140.0	460.0	2.03514158528777
140.0	470.0	2.03514158528777
140.0	480.0	2.03514158528777
140.0	490.0	2.03514158528777
140.0	500.0	2.03514158528777
140.0	510.0	2.03514158528777
140.0	520.0	2.03514158528777
140.0	530.0	2.03514158528777
140.0	540.0	2.0355425034274104
140.0	550.0	2.0355425034274104
140.0	560.0	2.0361414891516434
140.0	570.0	2.036750018849017
140.0	580.0	2.038795466727326
140.0	590.0	2.0409479152355234
140.0	600.0	2.0444840937604933
140.0	610.0	2.0514004556160392
140.0	620.0	2.063175149821165
140.0	630.0	2.0846979470633573
140.0	640.0	2.051539772349966
140.0	650.0	2.156812693137719
140.0	660.0	2.238805041446766
140.0	670.0	2.268903087655052
140.0	680.0	2.320384472995121
140.0	690.0	2.273504805892642
140.0	700.0	2.3013071831948744
140.0	710.0	2.288640407411017
140.0	720.0	2.3277899600872156
140.0	730.0	2.329304178961667
140.0	740.0	2.3105503162166015
140.0	750.0	2.30562637510776
140.0	760.0	2.2967658296461892
140.0	770.0	2.279993880086289
140.0	780.0	2.265044357648999
140.0	790.0	2.259882569327091
140.0	800.0	2.245058690570916
140.0	810.0	2.24188139711933
140.0	820.0	2.224533210749678
140.0	830.0	2.210821529244224
140.0	840.0	2.182711521270921
140.0	850.0	2.2052233405325237
140.0	860.0	2.1861574292593837
140.0	870.0	2.1644946581196987
140.0	880.0	2.1661555921695825
140.0	890.0	2.1893252954297413
140.0	900.0	2.180095257471649
140.0	910.0	2.1772158726415856
140.0	920.0	2.178340973609909
140.0	930.0	2.1645355933571633
140.0	940.0	2.1793001050608654
140.0	950.0	2.19505873235084
140.0	960.0	2.1996343522630903
140.0	970.0	2.2120632067867168
140.0	980.0	2.189094849140871
140.0	990.0	2.170405658602259
140.0	1000.0	2.159105555512529
140.0	1010.0	2.1818390650811685
140.0	1020.0	2.1938725554513385
140.0	1030.0	2.197684606673896
140.0	1040.0	2.179792467892472
140.0	1050.0	2.1422581670103042
140.0	1060.0	2.178103722323862
140.0	1070.0	2.16314715973067
140.0	1080.0	2.1646992606487503
140.0	1090.0	2.141977213723937
140.0	1100.0	2.162197947937897
140.0	1110.0	2.1688662149415006
140.0	1120.0	2.14826529036154
140.0	1130.0	2.1713894146201267
140.0	1140.0	2.1955983959013667
140.0	1150.0	2.2037354440540917
140.0	1160.0	2.237561842494968
140.0	1170.0	2.248676507729183
140.0	1180.0	2.2598316502866864
140.0	1190.0	2.275120531331077
140.0	1200.0	2.2832709439415626
140.0	1210.0	2.265750400106178
140.0	1220.0	2.2664068235516095
140.0	1230.0	2.2751455678812014
140.0	1240.0	2.273659490336123
140.0	1250.0	2.2828098988950996
140.0	1260.0	2.2668733406859585
140.0	1270.0	2.244547078569815
140.0	1280.0	2.222187124034305
140.0	1290.0	2.2113938387542778
140.0	1300.0	2.225892841855838
140.0	1310.0	2.2093499760527946
140.0	1320.0	2.2148285135484937
140.0	1330.0	2.123335911657812
140.0	1340.0	2.05124529119882
140.0	1350.0	2.088071701273622
140.0	1360.0	2.0671568300714465
140.0	1370.0	2.055146333245365
140.0	1380.0	2.0468835157325933
140.0	1390.0	2.0435090806724507
140.0	1400.0	2.0402095303531143
140.0	1410.0	2.0386760652117624
140.0	1420.0	2.0377342116925012
140.0	1430.0	2.036315656106689
140.0	1440.0	2.0354549119698215
140.0	1450.0	2.035216855071672
140.0	1460.0	2.03514158528777
140.0	1470.0	2.03514158528777
140.0	1480.0	2.03514158528777
140.0	1490.0	2.03514158528777
140.0	1500.0	2.03514158528777
140.0	1510.0	2.03514158528777
140.0	1520.0	2.03514158528777
140.0	1530.0	2.03514158528777
140.0	1540.0	2.03514158528777
140.0	1550.0	2.03514158528777
140.0	1560.0	2.03514158528777
140.0	1570.0	2.03514158528777
140.0	1580.0	2.03514158528777
140.0	1590.0	2.03514158528777
140.0	1600.0	2.03514158528777
140.0	1610.0	2.03514158528777
140.0	1620.0	2.03514158528777
140.0	1630.0	2.03514158528777
140.0	1640.0	2.03514158528777
140.0	1650.0	2.03514158528777
140.0	1660.0	2.03514158528777
140.0	1670.0	2.03514158528777
140.0	1680.0	2.03514158528777
140.0	1690.0	2.03514158528777
140.0	1700.0	2.03514158528777
140.0	1710.0	2.03514158528777
140.0	1720.0	2.03514158528777
140.0	1730.0	2.03514158528777
140.0	1740.0	2.03514158528777
140.0	1750.0	2.03514158528777
140.0	1760.0	2.03514158528777
140.0	1770.0	2.03514158528777
140.0	1780.0	2.03514158528777
140.0	1790.0	2.03514158528777
140.0	1800.0	2.03514158528777
140.0	1810.0	2.03514158528777
140.0	1820.0	2.03514158528777
140.0	1830.0	2.03514158528777
140.0	1840.0	2.03514158528777
140.0	1850.0	2.03514158528777
140.0	1860.0	2.03514158528777
150.0	50.0	2.03514158528777
150.0	60.0	2.03514158528777
150.0	70.0	2.03514158528777
150.0	80.0	2.03514158528777
150.0	90.0	2.03514158528777
150.0	100.0	2.03514158528777
150.0	110.0	2.03514158528777
150.0	120.0	2.03514158528777
150.0	130.0	2.03514158528777
150.0	140.0	2.03514158528777
150.0	150.0	2.03514158528777
150.0	160.0	2.03514158528777
150.0	170.0	2.03514158528777
150.0	180.0	2.03514158528777
150.0	190.0	2.03514158528777
150.0	200.0	2.03514158528777
150.0	210.0	2.03514158528777
150.0	220.0	2.03514158528777
150.0	230.0	2.03514158528777
150.0	240.0	2.03514158528777
150.0	250.0	2.03514158528777
150.0	260.0	2.03514158528777
150.0	270.0	2.03514158528777
150.0	280.0	2.03514158528777
150.0	290.0	2.03514158528777
150.0	300.0	2.03514158528777
150.0	310.0	2.03514158528777
150.0	320.0	2.03514158528777
150.0	330.0	2.03514158528777
150.0	340.0	2.03514158528777
150.0	350.0	2.03514158528777
150.0	360.0	2.03514158528777
150.0	370.0	2.03514158528777
150.0	380.0	2.03514158528777
150.0	390.0	2.03514158528777
150.0	400.0	2.03514158528777
150.0	410.0	2.03514158528777
150.0	420.0	2.03514158528777
150.0	430.0	2.03514158528777
150.0	440.0	2.03514158528777
150.0	450.0	2.03514158528777
150.0	460.0	2.03514158528777
150.0	470.0	2.03514158528777
150.0	480.0	2.03514158528777
150.0	490.0	2.03514158528777
150.0	500.0	2.03514158528777
150.0	510.0	2.03514158528777
150.0	520.0	2.03514158528777
150.0	530.0	2.03514158528777
150.0	540.0	2.0355425034274104
150.0	550.0	2.0355425034274104
150.0	560.0	2.0361414891516434
150.0	570.0	2.036750018849017
150.0	580.0	2.0390692814503777
150.0	590.0	2.0416705634035694
150.0	600.0	2.0465917410088634
150.0	610.0	2.055062305714236
150.0	620.0	2.0743586517431147
150.0	630.0	2.0655139692718714
150.0	640.0	2.128254538388021
150.0	650.0	2.229733743273043
150.0	660.0	2.265250895091466
150.0	670.0	2.3064942896702743
150.0	680.0	2.2815072223350157
150.0	690.0	2.2979844473407005
150.0	700.0	2.281153857955603
150.0	710.0	2.3208088780284712
150.0	720.0	2.3281084103144574
150.0	730.0	2.311567563880709
150.0	740.0	2.311405330709691
150.0	750.0	2.3084335988821523
150.0	760.0	2.284348326040974
150.0	770.0	2.2643129892827223
150.0	780.0	2.2558622139406044
150.0	790.0	2.2498206814477433
150.0	800.0	2.234889802141426
150.0	810.0	2.2326219427875005
150.0	820.0	2.2119312975264025
150.0	830.0	2.197139186087468
150.0	840.0	2.1569439156055523
150.0	850.0	2.1868155115812415
150.0	860.0	2.1894784921549793
150.0	870.0	2.1632852738659882
150.0	880.0	2.173020554707815
150.0	890.0	2.1820919540775003
150.0	900.0	2.1776456481256687
150.0	910.0	2.178085706870524
150.0	920.0	2.1816424795882923
150.0	930.0	2.1722974726858237
150.0	940.0	2.19357556897795
150.0	950.0	2.207408808011082
150.0	960.0	2.1999481892880457
150.0	970.0	2.2115573130823822
150.0	980.0	2.186612723451023
150.0	990.0	2.169804673998331
150.0	1000.0	2.1671478903821826
150.0	1010.0	2.178712011154247
150.0	1020.0	2.183408121974213
150.0	1030.0	2.195188006926458
150.0	1040.0	2.1690685853093776
150.0	1050.0	2.131692443814277
150.0	1060.0	2.1803144590975454
150.0	1070.0	2.1558372730188426
150.0	1080.0	2.1541684884114036
150.0	1090.0	2.13618303810036
150.0	1100.0	2.145203718074313
150.0	1110.0	2.145347663954064
150.0	1120.0	2.1626711627251223
150.0	1130.0	2.1699801876502116
150.0	1140.0	2.1565022893838544
150.0	1150.0	2.177682524341152
150.0	1160.0	2.2055563722915257
150.0	1170.0	2.2465024173822608
150.0	1180.0	2.2728890155374013
150.0	1190.0	2.2617659124814327
150.0	1200.0	2.273337796103517
150.0	1210.0	2.2554075294583
150.0	1220.0	2.2607383070180305
150.0	1230.0	2.27120843302121
150.0	1240.0	2.280062219793709
150.0	1250.0	2.2715841742547944
150.0	1260.0	2.2677733621883087
150.0	1270.0	2.2692116690398296
150.0	1280.0	2.2326532739644063
150.0	1290.0	2.220494121469329
150.0	1300.0	2.208417565843579
150.0	1310.0	2.2308860295119057
150.0	1320.0	2.2214587919743054
150.0	1330.0	2.1896081908326566
150.0	1340.0	2.106942742729546
150.0	1350.0	2.0479248400795083
150.0	1360.0	2.0773977996140234
150.0	1370.0	2.0614869317323943
150.0	1380.0	2.050683291005412
150.0	1390.0	2.045613262293403
150.0	1400.0	2.0417351719335963
150.0	1410.0	2.039738743235388
150.0	1420.0	2.0383469753039045
150.0	1430.0	2.0369109714163507
150.0	1440.0	2.035879784633502
150.0	1450.0	2.0355174835348
150.0	1460.0	2.035342204468737
150.0	1470.0	2.03514158528777
150.0	1480.0	2.03514158528777
150.0	1490.0	2.03514158528777
150.0	1500.0	2.03514158528777
150.0	1510.0	2.03514158528777
150.0	1520.0	2.03514158528777
150.0	1530.0	2.03514158528777
150.0	1540.0	2.03514158528777
150.0	1550.0	2.03514158528777
150.0	1560.0	2.03514158528777
150.0	1570.0	2.03514158528777
150.0	1580.0	2.03514158528777
150.0	1590.0	2.03514158528777
150.0	1600.0	2.03514158528777
150.0	1610.0	2.03514158528777
150.0	1620.0	2.03514158528777
150.0	1630.0	2.03514158528777
150.0	1640.0	2.03514158528777
150.0	1650.0	2.03514158528777
150.0	1660.0	2.03514158528777
150.0	1670.0	2.03514158528777
150.0	1680.0	2.03514158528777
150.0	1690.0	2.03514158528777
150.0	1700.0	2.03514158528777
150.0	1710.0	2.03514158528777
150.0	1720.0	2.03514158528777
150.0	1730.0	2.03514158528777
150.0	1740.0	2.03514158528777
150.0	1750.0	2.03514158528777
150.0	1760.0	2.03514158528777
150.0	1770.0	2.03514158528777
150.0	1780.0	2.03514158528777
150.0	1790.0	2.03514158528777
150.0	1800.0	2.03514158528777
150.0	1810.0	2.03514158528777
150.0	1820.0	2.03514158528777
150.0	1830.0	2.03514158528777
150.0	1840.0	2.03514158528777
[truncated: 15,836 more rows]
