# Supplementary material for: Characterizing Visual Neurosurgical Expertise in Brain MRI Visualization Using Eye-Tracking and 3D Fractal Dimension Analysis
Source: J Eye Mov Res. 2026 Jun 2;19(3):62. doi: 10.3390/jemr19030062 (PMC13301434; doi:10.3390/jemr19030062)
Supplement: Supplementary file 1 [file jemr-19-00062-s001.zip › jemr-4253847-supplementary/Supplementary files/4_3DFDmapsCalculation/3DFD_Stimuli_BRN40/3DFDs_BRAIN_35_PATH_SAH.png_Heatmap_100_10.csv]

50.0	50.0	2.03514158528777
50.0	60.0	2.03514158528777
50.0	70.0	2.03514158528777
50.0	80.0	2.03514158528777
50.0	90.0	2.03514158528777
50.0	100.0	2.03514158528777
50.0	110.0	2.03514158528777
50.0	120.0	2.03514158528777
50.0	130.0	2.03514158528777
50.0	140.0	2.03514158528777
50.0	150.0	2.03514158528777
50.0	160.0	2.03514158528777
50.0	170.0	2.03514158528777
50.0	180.0	2.03514158528777
50.0	190.0	2.03514158528777
50.0	200.0	2.03514158528777
50.0	210.0	2.03514158528777
50.0	220.0	2.03514158528777
50.0	230.0	2.03514158528777
50.0	240.0	2.03514158528777
50.0	250.0	2.03514158528777
50.0	260.0	2.03514158528777
50.0	270.0	2.03514158528777
50.0	280.0	2.03514158528777
50.0	290.0	2.03514158528777
50.0	300.0	2.03514158528777
50.0	310.0	2.03514158528777
50.0	320.0	2.03514158528777
50.0	330.0	2.03514158528777
50.0	340.0	2.03514158528777
50.0	350.0	2.03514158528777
50.0	360.0	2.03514158528777
50.0	370.0	2.03514158528777
50.0	380.0	2.03514158528777
50.0	390.0	2.03514158528777
50.0	400.0	2.03514158528777
50.0	410.0	2.03514158528777
50.0	420.0	2.03514158528777
50.0	430.0	2.03514158528777
50.0	440.0	2.03514158528777
50.0	450.0	2.03514158528777
50.0	460.0	2.03514158528777
50.0	470.0	2.03514158528777
50.0	480.0	2.03514158528777
50.0	490.0	2.03514158528777
50.0	500.0	2.03514158528777
50.0	510.0	2.03514158528777
50.0	520.0	2.03514158528777
50.0	530.0	2.03514158528777
50.0	540.0	2.03514158528777
50.0	550.0	2.03514158528777
50.0	560.0	2.03514158528777
50.0	570.0	2.03514158528777
50.0	580.0	2.03514158528777
50.0	590.0	2.03514158528777
50.0	600.0	2.03514158528777
50.0	610.0	2.03514158528777
50.0	620.0	2.03514158528777
50.0	630.0	2.03514158528777
50.0	640.0	2.03514158528777
50.0	650.0	2.03514158528777
50.0	660.0	2.03514158528777
50.0	670.0	2.03514158528777
50.0	680.0	2.03514158528777
50.0	690.0	2.03514158528777
50.0	700.0	2.03514158528777
50.0	710.0	2.03514158528777
50.0	720.0	2.03514158528777
50.0	730.0	2.0364159761036986
50.0	740.0	2.038368779217077
50.0	750.0	2.009781595433041
50.0	760.0	2.036400451709052
50.0	770.0	2.061935836866719
50.0	780.0	2.089981116523085
50.0	790.0	2.09985729559433
50.0	800.0	2.0911659934966087
50.0	810.0	2.118741779334215
50.0	820.0	2.117928751512069
50.0	830.0	2.128880401599542
50.0	840.0	2.1644195902215473
50.0	850.0	2.1575194701297704
50.0	860.0	2.1676190453876316
50.0	870.0	2.1533744756289543
50.0	880.0	2.158390365200111
50.0	890.0	2.160722925311499
50.0	900.0	2.163519818587513
50.0	910.0	2.1636830792942687
50.0	920.0	2.146618651159127
50.0	930.0	2.1478344556126356
50.0	940.0	2.1397859705045006
50.0	950.0	2.137345376520019
50.0	960.0	2.1261386069416313
50.0	970.0	2.117200546303983
50.0	980.0	2.1150659843214483
50.0	990.0	2.1070828374333184
50.0	1000.0	2.1068359341901717
50.0	1010.0	2.1038419079115522
50.0	1020.0	2.09123665213333
50.0	1030.0	2.0817927928377347
50.0	1040.0	2.074117191717134
50.0	1050.0	2.0731741129576657
50.0	1060.0	2.0691694816512656
50.0	1070.0	2.0402655876804143
50.0	1080.0	2.0222324088962247
50.0	1090.0	2.041827745877241
50.0	1100.0	2.0357243092942947
50.0	1110.0	2.035342204468737
50.0	1120.0	2.03514158528777
50.0	1130.0	2.03514158528777
50.0	1140.0	2.03514158528777
50.0	1150.0	2.03514158528777
50.0	1160.0	2.03514158528777
50.0	1170.0	2.03514158528777
50.0	1180.0	2.03514158528777
50.0	1190.0	2.03514158528777
50.0	1200.0	2.03514158528777
50.0	1210.0	2.03514158528777
50.0	1220.0	2.03514158528777
50.0	1230.0	2.03514158528777
50.0	1240.0	2.03514158528777
50.0	1250.0	2.03514158528777
50.0	1260.0	2.03514158528777
50.0	1270.0	2.03514158528777
50.0	1280.0	2.03514158528777
50.0	1290.0	2.03514158528777
50.0	1300.0	2.03514158528777
50.0	1310.0	2.03514158528777
50.0	1320.0	2.03514158528777
50.0	1330.0	2.03514158528777
50.0	1340.0	2.03514158528777
50.0	1350.0	2.03514158528777
50.0	1360.0	2.03514158528777
50.0	1370.0	2.03514158528777
50.0	1380.0	2.03514158528777
50.0	1390.0	2.03514158528777
50.0	1400.0	2.03514158528777
50.0	1410.0	2.03514158528777
50.0	1420.0	2.03514158528777
50.0	1430.0	2.03514158528777
50.0	1440.0	2.03514158528777
50.0	1450.0	2.03514158528777
50.0	1460.0	2.03514158528777
50.0	1470.0	2.03514158528777
50.0	1480.0	2.03514158528777
50.0	1490.0	2.03514158528777
50.0	1500.0	2.03514158528777
50.0	1510.0	2.03514158528777
50.0	1520.0	2.03514158528777
50.0	1530.0	2.03514158528777
50.0	1540.0	2.03514158528777
50.0	1550.0	2.03514158528777
50.0	1560.0	2.03514158528777
50.0	1570.0	2.03514158528777
50.0	1580.0	2.03514158528777
50.0	1590.0	2.03514158528777
50.0	1600.0	2.03514158528777
50.0	1610.0	2.03514158528777
50.0	1620.0	2.03514158528777
50.0	1630.0	2.03514158528777
50.0	1640.0	2.03514158528777
50.0	1650.0	2.03514158528777
50.0	1660.0	2.03514158528777
50.0	1670.0	2.03514158528777
50.0	1680.0	2.03514158528777
50.0	1690.0	2.03514158528777
50.0	1700.0	2.03514158528777
50.0	1710.0	2.03514158528777
50.0	1720.0	2.03514158528777
50.0	1730.0	2.03514158528777
50.0	1740.0	2.03514158528777
50.0	1750.0	2.03514158528777
50.0	1760.0	2.03514158528777
50.0	1770.0	2.03514158528777
50.0	1780.0	2.03514158528777
50.0	1790.0	2.03514158528777
50.0	1800.0	2.03514158528777
50.0	1810.0	2.03514158528777
50.0	1820.0	2.03514158528777
50.0	1830.0	2.03514158528777
50.0	1840.0	2.03514158528777
50.0	1850.0	2.03514158528777
50.0	1860.0	2.03514158528777
60.0	50.0	2.03514158528777
60.0	60.0	2.03514158528777
60.0	70.0	2.03514158528777
60.0	80.0	2.03514158528777
60.0	90.0	2.03514158528777
60.0	100.0	2.03514158528777
60.0	110.0	2.03514158528777
60.0	120.0	2.03514158528777
60.0	130.0	2.03514158528777
60.0	140.0	2.03514158528777
60.0	150.0	2.03514158528777
60.0	160.0	2.03514158528777
60.0	170.0	2.03514158528777
60.0	180.0	2.03514158528777
60.0	190.0	2.03514158528777
60.0	200.0	2.03514158528777
60.0	210.0	2.03514158528777
60.0	220.0	2.03514158528777
60.0	230.0	2.03514158528777
60.0	240.0	2.03514158528777
60.0	250.0	2.03514158528777
60.0	260.0	2.03514158528777
60.0	270.0	2.03514158528777
60.0	280.0	2.03514158528777
60.0	290.0	2.03514158528777
60.0	300.0	2.03514158528777
60.0	310.0	2.03514158528777
60.0	320.0	2.03514158528777
60.0	330.0	2.03514158528777
60.0	340.0	2.03514158528777
60.0	350.0	2.03514158528777
60.0	360.0	2.03514158528777
60.0	370.0	2.03514158528777
60.0	380.0	2.03514158528777
60.0	390.0	2.03514158528777
60.0	400.0	2.03514158528777
60.0	410.0	2.03514158528777
60.0	420.0	2.03514158528777
60.0	430.0	2.03514158528777
60.0	440.0	2.03514158528777
60.0	450.0	2.03514158528777
60.0	460.0	2.03514158528777
60.0	470.0	2.03514158528777
60.0	480.0	2.03514158528777
60.0	490.0	2.03514158528777
60.0	500.0	2.03514158528777
60.0	510.0	2.03514158528777
60.0	520.0	2.03514158528777
60.0	530.0	2.03514158528777
60.0	540.0	2.03514158528777
60.0	550.0	2.03514158528777
60.0	560.0	2.03514158528777
60.0	570.0	2.03514158528777
60.0	580.0	2.03514158528777
60.0	590.0	2.03514158528777
60.0	600.0	2.03514158528777
60.0	610.0	2.03514158528777
60.0	620.0	2.03514158528777
60.0	630.0	2.03514158528777
60.0	640.0	2.03514158528777
60.0	650.0	2.03514158528777
60.0	660.0	2.03514158528777
60.0	670.0	2.03514158528777
60.0	680.0	2.03514158528777
60.0	690.0	2.03514158528777
60.0	700.0	2.03514158528777
60.0	710.0	2.035216855071672
60.0	720.0	2.03541345015444
60.0	730.0	2.044167387551938
60.0	740.0	2.0130128232702034
60.0	750.0	2.065734076348772
60.0	760.0	2.079726632669555
60.0	770.0	2.0920985764647035
60.0	780.0	2.111329737458946
60.0	790.0	2.0992389760717605
60.0	800.0	2.1100821128291654
60.0	810.0	2.118655272731599
60.0	820.0	2.137168809191548
60.0	830.0	2.1548405923497698
60.0	840.0	2.162767808125068
60.0	850.0	2.165689181385812
60.0	860.0	2.164630247362096
60.0	870.0	2.1682515733707137
60.0	880.0	2.1692990304676254
60.0	890.0	2.1625638275325123
60.0	900.0	2.1643751406458462
60.0	910.0	2.16055321854689
60.0	920.0	2.1505792407557953
60.0	930.0	2.1451770486492414
60.0	940.0	2.136892264880682
60.0	950.0	2.123851201792357
60.0	960.0	2.120402915627009
60.0	970.0	2.1107631400529407
60.0	980.0	2.1122992607215823
60.0	990.0	2.1119366858898747
60.0	1000.0	2.109419290021401
60.0	1010.0	2.1049400469425374
60.0	1020.0	2.097558240959603
60.0	1030.0	2.1100173409989016
60.0	1040.0	2.0867491860922947
60.0	1050.0	2.0923085973197817
60.0	1060.0	2.0748895215876817
60.0	1070.0	2.0629970283941597
60.0	1080.0	2.0726441181794404
60.0	1090.0	2.0459653849895636
60.0	1100.0	2.037200150122717
60.0	1110.0	2.0169558798820177
60.0	1120.0	2.0381879959868985
60.0	1130.0	2.0363098135085704
60.0	1140.0	2.0361974536106304
60.0	1150.0	2.035711916980475
60.0	1160.0	2.035166680232553
60.0	1170.0	2.03514158528777
60.0	1180.0	2.03514158528777
60.0	1190.0	2.03514158528777
60.0	1200.0	2.03514158528777
60.0	1210.0	2.03514158528777
60.0	1220.0	2.03514158528777
60.0	1230.0	2.03514158528777
60.0	1240.0	2.03514158528777
60.0	1250.0	2.03514158528777
60.0	1260.0	2.03514158528777
60.0	1270.0	2.03514158528777
60.0	1280.0	2.03514158528777
60.0	1290.0	2.03514158528777
60.0	1300.0	2.03514158528777
60.0	1310.0	2.03514158528777
60.0	1320.0	2.03514158528777
60.0	1330.0	2.03514158528777
60.0	1340.0	2.03514158528777
60.0	1350.0	2.03514158528777
60.0	1360.0	2.03514158528777
60.0	1370.0	2.03514158528777
60.0	1380.0	2.03514158528777
60.0	1390.0	2.03514158528777
60.0	1400.0	2.03514158528777
60.0	1410.0	2.03514158528777
60.0	1420.0	2.03514158528777
60.0	1430.0	2.03514158528777
60.0	1440.0	2.03514158528777
60.0	1450.0	2.03514158528777
60.0	1460.0	2.03514158528777
60.0	1470.0	2.03514158528777
60.0	1480.0	2.03514158528777
60.0	1490.0	2.03514158528777
60.0	1500.0	2.03514158528777
60.0	1510.0	2.03514158528777
60.0	1520.0	2.03514158528777
60.0	1530.0	2.03514158528777
60.0	1540.0	2.03514158528777
60.0	1550.0	2.03514158528777
60.0	1560.0	2.03514158528777
60.0	1570.0	2.03514158528777
60.0	1580.0	2.03514158528777
60.0	1590.0	2.03514158528777
60.0	1600.0	2.03514158528777
60.0	1610.0	2.03514158528777
60.0	1620.0	2.03514158528777
60.0	1630.0	2.03514158528777
60.0	1640.0	2.03514158528777
60.0	1650.0	2.03514158528777
60.0	1660.0	2.03514158528777
60.0	1670.0	2.03514158528777
60.0	1680.0	2.03514158528777
60.0	1690.0	2.03514158528777
60.0	1700.0	2.03514158528777
60.0	1710.0	2.03514158528777
60.0	1720.0	2.03514158528777
60.0	1730.0	2.03514158528777
60.0	1740.0	2.03514158528777
60.0	1750.0	2.03514158528777
60.0	1760.0	2.03514158528777
60.0	1770.0	2.03514158528777
60.0	1780.0	2.03514158528777
60.0	1790.0	2.03514158528777
60.0	1800.0	2.03514158528777
60.0	1810.0	2.03514158528777
60.0	1820.0	2.03514158528777
60.0	1830.0	2.03514158528777
60.0	1840.0	2.03514158528777
60.0	1850.0	2.03514158528777
60.0	1860.0	2.03514158528777
70.0	50.0	2.03514158528777
70.0	60.0	2.03514158528777
70.0	70.0	2.03514158528777
70.0	80.0	2.03514158528777
70.0	90.0	2.03514158528777
70.0	100.0	2.03514158528777
70.0	110.0	2.03514158528777
70.0	120.0	2.03514158528777
70.0	130.0	2.03514158528777
70.0	140.0	2.03514158528777
70.0	150.0	2.03514158528777
70.0	160.0	2.03514158528777
70.0	170.0	2.03514158528777
70.0	180.0	2.03514158528777
70.0	190.0	2.03514158528777
70.0	200.0	2.03514158528777
70.0	210.0	2.03514158528777
70.0	220.0	2.03514158528777
70.0	230.0	2.03514158528777
70.0	240.0	2.03514158528777
70.0	250.0	2.03514158528777
70.0	260.0	2.03514158528777
70.0	270.0	2.03514158528777
70.0	280.0	2.03514158528777
70.0	290.0	2.03514158528777
70.0	300.0	2.03514158528777
70.0	310.0	2.03514158528777
70.0	320.0	2.03514158528777
70.0	330.0	2.03514158528777
70.0	340.0	2.03514158528777
70.0	350.0	2.03514158528777
70.0	360.0	2.03514158528777
70.0	370.0	2.03514158528777
70.0	380.0	2.03514158528777
70.0	390.0	2.03514158528777
70.0	400.0	2.03514158528777
70.0	410.0	2.03514158528777
70.0	420.0	2.03514158528777
70.0	430.0	2.03514158528777
70.0	440.0	2.03514158528777
70.0	450.0	2.03514158528777
70.0	460.0	2.03514158528777
70.0	470.0	2.03514158528777
70.0	480.0	2.03514158528777
70.0	490.0	2.03514158528777
70.0	500.0	2.03514158528777
70.0	510.0	2.03514158528777
70.0	520.0	2.03514158528777
70.0	530.0	2.03514158528777
70.0	540.0	2.03514158528777
70.0	550.0	2.03514158528777
70.0	560.0	2.03514158528777
70.0	570.0	2.03514158528777
70.0	580.0	2.03514158528777
70.0	590.0	2.03514158528777
70.0	600.0	2.03514158528777
70.0	610.0	2.03514158528777
70.0	620.0	2.03514158528777
70.0	630.0	2.03514158528777
70.0	640.0	2.03514158528777
70.0	650.0	2.03514158528777
70.0	660.0	2.03514158528777
70.0	670.0	2.03514158528777
70.0	680.0	2.03514158528777
70.0	690.0	2.03514158528777
70.0	700.0	2.03514158528777
70.0	710.0	2.035216855071672
70.0	720.0	2.0275781308390886
70.0	730.0	2.0290743227479764
70.0	740.0	2.0650431093434616
70.0	750.0	2.102346859761802
70.0	760.0	2.1151531589347643
70.0	770.0	2.136770957718529
70.0	780.0	2.1293676581579044
70.0	790.0	2.134619789176724
70.0	800.0	2.143687950194057
70.0	810.0	2.1633240666355444
70.0	820.0	2.1818469214168488
70.0	830.0	2.181488403420595
70.0	840.0	2.201051230069668
70.0	850.0	2.1994370511449715
70.0	860.0	2.1981747660924227
70.0	870.0	2.190674408371377
70.0	880.0	2.1886714345869334
70.0	890.0	2.1915909955877857
70.0	900.0	2.188772944939851
70.0	910.0	2.186281582404001
70.0	920.0	2.1749922496748173
70.0	930.0	2.170805955826515
70.0	940.0	2.1556041672423216
70.0	950.0	2.149322781380585
70.0	960.0	2.137979086448467
70.0	970.0	2.1312858981498746
70.0	980.0	2.136178307258407
70.0	990.0	2.133341942274019
70.0	1000.0	2.1292879289749003
70.0	1010.0	2.1146683522645904
70.0	1020.0	2.109411869702177
70.0	1030.0	2.1278839565729086
70.0	1040.0	2.1169414187145326
70.0	1050.0	2.112513076404942
70.0	1060.0	2.0930970406618625
70.0	1070.0	2.0878162403444005
70.0	1080.0	2.085823089823107
70.0	1090.0	2.0833489768310725
70.0	1100.0	2.0689269368865446
70.0	1110.0	2.0595988169792423
70.0	1120.0	2.048854085518123
70.0	1130.0	2.027497097490517
70.0	1140.0	2.0417310923455783
70.0	1150.0	2.03639578371072
70.0	1160.0	2.035229395647406
70.0	1170.0	2.03514158528777
70.0	1180.0	2.03514158528777
70.0	1190.0	2.03514158528777
70.0	1200.0	2.03514158528777
70.0	1210.0	2.03514158528777
70.0	1220.0	2.03514158528777
70.0	1230.0	2.03514158528777
70.0	1240.0	2.03514158528777
70.0	1250.0	2.03514158528777
70.0	1260.0	2.03514158528777
70.0	1270.0	2.03514158528777
70.0	1280.0	2.03514158528777
70.0	1290.0	2.03514158528777
70.0	1300.0	2.03514158528777
70.0	1310.0	2.03514158528777
70.0	1320.0	2.03514158528777
70.0	1330.0	2.03514158528777
70.0	1340.0	2.03514158528777
70.0	1350.0	2.03514158528777
70.0	1360.0	2.03514158528777
70.0	1370.0	2.03514158528777
70.0	1380.0	2.03514158528777
70.0	1390.0	2.03514158528777
70.0	1400.0	2.03514158528777
70.0	1410.0	2.03514158528777
70.0	1420.0	2.03514158528777
70.0	1430.0	2.03514158528777
70.0	1440.0	2.03514158528777
70.0	1450.0	2.03514158528777
70.0	1460.0	2.03514158528777
70.0	1470.0	2.03514158528777
70.0	1480.0	2.03514158528777
70.0	1490.0	2.03514158528777
70.0	1500.0	2.03514158528777
70.0	1510.0	2.03514158528777
70.0	1520.0	2.03514158528777
70.0	1530.0	2.03514158528777
70.0	1540.0	2.03514158528777
70.0	1550.0	2.03514158528777
70.0	1560.0	2.03514158528777
70.0	1570.0	2.03514158528777
70.0	1580.0	2.03514158528777
70.0	1590.0	2.03514158528777
70.0	1600.0	2.03514158528777
70.0	1610.0	2.03514158528777
70.0	1620.0	2.03514158528777
70.0	1630.0	2.03514158528777
70.0	1640.0	2.03514158528777
70.0	1650.0	2.03514158528777
70.0	1660.0	2.03514158528777
70.0	1670.0	2.03514158528777
70.0	1680.0	2.03514158528777
70.0	1690.0	2.03514158528777
70.0	1700.0	2.03514158528777
70.0	1710.0	2.03514158528777
70.0	1720.0	2.03514158528777
70.0	1730.0	2.03514158528777
70.0	1740.0	2.03514158528777
70.0	1750.0	2.03514158528777
70.0	1760.0	2.03514158528777
70.0	1770.0	2.03514158528777
70.0	1780.0	2.03514158528777
70.0	1790.0	2.03514158528777
70.0	1800.0	2.03514158528777
70.0	1810.0	2.03514158528777
70.0	1820.0	2.03514158528777
70.0	1830.0	2.03514158528777
70.0	1840.0	2.03514158528777
70.0	1850.0	2.03514158528777
70.0	1860.0	2.03514158528777
80.0	50.0	2.03514158528777
80.0	60.0	2.03514158528777
80.0	70.0	2.03514158528777
80.0	80.0	2.03514158528777
80.0	90.0	2.03514158528777
80.0	100.0	2.03514158528777
80.0	110.0	2.03514158528777
80.0	120.0	2.03514158528777
80.0	130.0	2.03514158528777
80.0	140.0	2.03514158528777
80.0	150.0	2.03514158528777
80.0	160.0	2.03514158528777
80.0	170.0	2.03514158528777
80.0	180.0	2.03514158528777
80.0	190.0	2.03514158528777
80.0	200.0	2.03514158528777
80.0	210.0	2.03514158528777
80.0	220.0	2.03514158528777
80.0	230.0	2.03514158528777
80.0	240.0	2.03514158528777
80.0	250.0	2.03514158528777
80.0	260.0	2.03514158528777
80.0	270.0	2.03514158528777
80.0	280.0	2.03514158528777
80.0	290.0	2.03514158528777
80.0	300.0	2.03514158528777
80.0	310.0	2.03514158528777
80.0	320.0	2.03514158528777
80.0	330.0	2.03514158528777
80.0	340.0	2.03514158528777
80.0	350.0	2.03514158528777
80.0	360.0	2.03514158528777
80.0	370.0	2.03514158528777
80.0	380.0	2.03514158528777
80.0	390.0	2.03514158528777
80.0	400.0	2.03514158528777
80.0	410.0	2.03514158528777
80.0	420.0	2.03514158528777
80.0	430.0	2.03514158528777
80.0	440.0	2.03514158528777
80.0	450.0	2.03514158528777
80.0	460.0	2.03514158528777
80.0	470.0	2.03514158528777
80.0	480.0	2.03514158528777
80.0	490.0	2.03514158528777
80.0	500.0	2.03514158528777
80.0	510.0	2.03514158528777
80.0	520.0	2.03514158528777
80.0	530.0	2.03514158528777
80.0	540.0	2.03514158528777
80.0	550.0	2.03514158528777
80.0	560.0	2.03514158528777
80.0	570.0	2.03514158528777
80.0	580.0	2.03514158528777
80.0	590.0	2.03514158528777
80.0	600.0	2.03514158528777
80.0	610.0	2.03514158528777
80.0	620.0	2.03514158528777
80.0	630.0	2.03514158528777
80.0	640.0	2.03514158528777
80.0	650.0	2.03514158528777
80.0	660.0	2.03514158528777
80.0	670.0	2.03514158528777
80.0	680.0	2.0352419349700206
80.0	690.0	2.0358048378019507
80.0	700.0	2.025196065793323
80.0	710.0	2.038815606351373
80.0	720.0	2.0581520462902114
80.0	730.0	2.0809134859517644
80.0	740.0	2.122309027883773
80.0	750.0	2.136567798381038
80.0	760.0	2.159567126063981
80.0	770.0	2.1474704827428615
80.0	780.0	2.1502706569745818
80.0	790.0	2.1569773303366477
80.0	800.0	2.1701012426741286
80.0	810.0	2.173744858930447
80.0	820.0	2.1709220052200373
80.0	830.0	2.1750196656850505
80.0	840.0	2.175031854170726
80.0	850.0	2.1737557903105573
80.0	860.0	2.167037961266333
80.0	870.0	2.1547585782297993
80.0	880.0	2.1525896360479715
80.0	890.0	2.1472898328572234
80.0	900.0	2.140082142332173
80.0	910.0	2.1333024214915897
80.0	920.0	2.123874457119084
80.0	930.0	2.121515314771336
80.0	940.0	2.1162301286218623
80.0	950.0	2.1122601831740804
80.0	960.0	2.105904819290372
80.0	970.0	2.110566779294253
80.0	980.0	2.1126261244389366
80.0	990.0	2.1218028608548902
80.0	1000.0	2.1213323969968982
80.0	1010.0	2.114682690782309
80.0	1020.0	2.114800898186127
80.0	1030.0	2.1280070973348484
80.0	1040.0	2.12788856621089
80.0	1050.0	2.125182937563655
80.0	1060.0	2.117392757266922
80.0	1070.0	2.098302101299055
80.0	1080.0	2.0961193377139398
80.0	1090.0	2.1039371008787353
80.0	1100.0	2.0866706378778
80.0	1110.0	2.081374885920786
80.0	1120.0	2.0668948177699717
80.0	1130.0	2.0598673473455165
80.0	1140.0	2.0490698029434284
80.0	1150.0	2.02327036453919
80.0	1160.0	2.0376713713876833
80.0	1170.0	2.035216855071672
80.0	1180.0	2.03514158528777
80.0	1190.0	2.03514158528777
80.0	1200.0	2.03514158528777
80.0	1210.0	2.03514158528777
80.0	1220.0	2.03514158528777
80.0	1230.0	2.03514158528777
80.0	1240.0	2.03514158528777
80.0	1250.0	2.03514158528777
80.0	1260.0	2.03514158528777
80.0	1270.0	2.03514158528777
80.0	1280.0	2.03514158528777
80.0	1290.0	2.03514158528777
80.0	1300.0	2.03514158528777
80.0	1310.0	2.03514158528777
80.0	1320.0	2.03514158528777
80.0	1330.0	2.03514158528777
80.0	1340.0	2.03514158528777
80.0	1350.0	2.03514158528777
80.0	1360.0	2.03514158528777
80.0	1370.0	2.03514158528777
80.0	1380.0	2.03514158528777
80.0	1390.0	2.03514158528777
80.0	1400.0	2.03514158528777
80.0	1410.0	2.03514158528777
80.0	1420.0	2.03514158528777
80.0	1430.0	2.03514158528777
80.0	1440.0	2.03514158528777
80.0	1450.0	2.03514158528777
80.0	1460.0	2.03514158528777
80.0	1470.0	2.03514158528777
80.0	1480.0	2.03514158528777
80.0	1490.0	2.03514158528777
80.0	1500.0	2.03514158528777
80.0	1510.0	2.03514158528777
80.0	1520.0	2.03514158528777
80.0	1530.0	2.03514158528777
80.0	1540.0	2.03514158528777
80.0	1550.0	2.03514158528777
80.0	1560.0	2.03514158528777
80.0	1570.0	2.03514158528777
80.0	1580.0	2.03514158528777
80.0	1590.0	2.03514158528777
80.0	1600.0	2.03514158528777
80.0	1610.0	2.03514158528777
80.0	1620.0	2.03514158528777
80.0	1630.0	2.03514158528777
80.0	1640.0	2.03514158528777
80.0	1650.0	2.03514158528777
80.0	1660.0	2.03514158528777
80.0	1670.0	2.03514158528777
80.0	1680.0	2.03514158528777
80.0	1690.0	2.03514158528777
80.0	1700.0	2.03514158528777
80.0	1710.0	2.03514158528777
80.0	1720.0	2.03514158528777
80.0	1730.0	2.03514158528777
80.0	1740.0	2.03514158528777
80.0	1750.0	2.03514158528777
80.0	1760.0	2.03514158528777
80.0	1770.0	2.03514158528777
80.0	1780.0	2.03514158528777
80.0	1790.0	2.03514158528777
80.0	1800.0	2.03514158528777
80.0	1810.0	2.03514158528777
80.0	1820.0	2.03514158528777
80.0	1830.0	2.03514158528777
80.0	1840.0	2.03514158528777
80.0	1850.0	2.03514158528777
80.0	1860.0	2.03514158528777
90.0	50.0	2.03514158528777
90.0	60.0	2.03514158528777
90.0	70.0	2.03514158528777
90.0	80.0	2.03514158528777
90.0	90.0	2.03514158528777
90.0	100.0	2.03514158528777
90.0	110.0	2.03514158528777
90.0	120.0	2.03514158528777
90.0	130.0	2.03514158528777
90.0	140.0	2.03514158528777
90.0	150.0	2.03514158528777
90.0	160.0	2.03514158528777
90.0	170.0	2.03514158528777
90.0	180.0	2.03514158528777
90.0	190.0	2.03514158528777
90.0	200.0	2.03514158528777
90.0	210.0	2.03514158528777
90.0	220.0	2.03514158528777
90.0	230.0	2.03514158528777
90.0	240.0	2.03514158528777
90.0	250.0	2.03514158528777
90.0	260.0	2.03514158528777
90.0	270.0	2.03514158528777
90.0	280.0	2.03514158528777
90.0	290.0	2.03514158528777
90.0	300.0	2.03514158528777
90.0	310.0	2.03514158528777
90.0	320.0	2.03514158528777
90.0	330.0	2.03514158528777
90.0	340.0	2.03514158528777
90.0	350.0	2.03514158528777
90.0	360.0	2.03514158528777
90.0	370.0	2.03514158528777
90.0	380.0	2.03514158528777
90.0	390.0	2.03514158528777
90.0	400.0	2.03514158528777
90.0	410.0	2.03514158528777
90.0	420.0	2.03514158528777
90.0	430.0	2.03514158528777
90.0	440.0	2.03514158528777
90.0	450.0	2.03514158528777
90.0	460.0	2.03514158528777
90.0	470.0	2.03514158528777
90.0	480.0	2.03514158528777
90.0	490.0	2.03514158528777
90.0	500.0	2.03514158528777
90.0	510.0	2.03514158528777
90.0	520.0	2.03514158528777
90.0	530.0	2.03514158528777
90.0	540.0	2.03514158528777
90.0	550.0	2.03514158528777
90.0	560.0	2.03514158528777
90.0	570.0	2.03514158528777
90.0	580.0	2.03514158528777
90.0	590.0	2.03514158528777
90.0	600.0	2.03514158528777
90.0	610.0	2.03514158528777
90.0	620.0	2.03514158528777
90.0	630.0	2.03514158528777
90.0	640.0	2.03514158528777
90.0	650.0	2.03514158528777
90.0	660.0	2.03514158528777
90.0	670.0	2.03514158528777
90.0	680.0	2.0408806250893514
90.0	690.0	2.0277822646399684
90.0	700.0	2.0392723770515158
90.0	710.0	2.0578323560019514
90.0	720.0	2.1029638705329265
90.0	730.0	2.1359423729620755
90.0	740.0	2.145786315015111
90.0	750.0	2.1479333683328816
90.0	760.0	2.1466752183326405
90.0	770.0	2.1600927590582253
90.0	780.0	2.1579521851748433
90.0	790.0	2.155414499732063
90.0	800.0	2.1640895249235768
90.0	810.0	2.1746739642307706
90.0	820.0	2.17439910038618
90.0	830.0	2.1589032867571385
90.0	840.0	2.164717968191621
90.0	850.0	2.1648602656117255
90.0	860.0	2.1614876430903798
90.0	870.0	2.142805582682787
90.0	880.0	2.1434512481335704
90.0	890.0	2.1421265597062504
90.0	900.0	2.139475023312971
90.0	910.0	2.1427792803761734
90.0	920.0	2.1193869327967274
90.0	930.0	2.1208618047657524
90.0	940.0	2.120402658874127
90.0	950.0	2.119886872791447
90.0	960.0	2.1149099294276246
90.0	970.0	2.114750763204979
90.0	980.0	2.1196526047688327
90.0	990.0	2.1303174589211746
90.0	1000.0	2.12085814640497
90.0	1010.0	2.1187631148982353
90.0	1020.0	2.1258946161298344
90.0	1030.0	2.1292614831175265
90.0	1040.0	2.128204267032997
90.0	1050.0	2.1244352204788823
90.0	1060.0	2.1237038613857484
90.0	1070.0	2.111727012606028
90.0	1080.0	2.1006244894850834
90.0	1090.0	2.0969867356581
90.0	1100.0	2.100675861508113
90.0	1110.0	2.0923528226962045
90.0	1120.0	2.0781010684721593
90.0	1130.0	2.0547050854634397
90.0	1140.0	2.0662300717521163
90.0	1150.0	2.0655245421143866
90.0	1160.0	2.029588153679631
90.0	1170.0	2.042951887307276
90.0	1180.0	2.03514158528777
90.0	1190.0	2.03514158528777
90.0	1200.0	2.03514158528777
90.0	1210.0	2.03514158528777
90.0	1220.0	2.03514158528777
90.0	1230.0	2.03514158528777
90.0	1240.0	2.03514158528777
90.0	1250.0	2.03514158528777
90.0	1260.0	2.03514158528777
90.0	1270.0	2.03514158528777
90.0	1280.0	2.03514158528777
90.0	1290.0	2.03514158528777
90.0	1300.0	2.03514158528777
90.0	1310.0	2.03514158528777
90.0	1320.0	2.03514158528777
90.0	1330.0	2.03514158528777
90.0	1340.0	2.03514158528777
90.0	1350.0	2.03514158528777
90.0	1360.0	2.03514158528777
90.0	1370.0	2.03514158528777
90.0	1380.0	2.03514158528777
90.0	1390.0	2.03514158528777
90.0	1400.0	2.03514158528777
90.0	1410.0	2.03514158528777
90.0	1420.0	2.03514158528777
90.0	1430.0	2.03514158528777
90.0	1440.0	2.03514158528777
90.0	1450.0	2.03514158528777
90.0	1460.0	2.03514158528777
90.0	1470.0	2.03514158528777
90.0	1480.0	2.03514158528777
90.0	1490.0	2.03514158528777
90.0	1500.0	2.03514158528777
90.0	1510.0	2.03514158528777
90.0	1520.0	2.03514158528777
90.0	1530.0	2.03514158528777
90.0	1540.0	2.03514158528777
90.0	1550.0	2.03514158528777
90.0	1560.0	2.03514158528777
90.0	1570.0	2.03514158528777
90.0	1580.0	2.03514158528777
90.0	1590.0	2.03514158528777
90.0	1600.0	2.03514158528777
90.0	1610.0	2.03514158528777
90.0	1620.0	2.03514158528777
90.0	1630.0	2.03514158528777
90.0	1640.0	2.03514158528777
90.0	1650.0	2.03514158528777
90.0	1660.0	2.03514158528777
90.0	1670.0	2.03514158528777
90.0	1680.0	2.03514158528777
90.0	1690.0	2.03514158528777
90.0	1700.0	2.03514158528777
90.0	1710.0	2.03514158528777
90.0	1720.0	2.03514158528777
90.0	1730.0	2.03514158528777
90.0	1740.0	2.03514158528777
90.0	1750.0	2.03514158528777
90.0	1760.0	2.03514158528777
90.0	1770.0	2.03514158528777
90.0	1780.0	2.03514158528777
90.0	1790.0	2.03514158528777
90.0	1800.0	2.03514158528777
90.0	1810.0	2.03514158528777
90.0	1820.0	2.03514158528777
90.0	1830.0	2.03514158528777
90.0	1840.0	2.03514158528777
90.0	1850.0	2.03514158528777
90.0	1860.0	2.03514158528777
100.0	50.0	2.03514158528777
100.0	60.0	2.03514158528777
100.0	70.0	2.03514158528777
100.0	80.0	2.03514158528777
100.0	90.0	2.03514158528777
100.0	100.0	2.03514158528777
100.0	110.0	2.03514158528777
100.0	120.0	2.03514158528777
100.0	130.0	2.03514158528777
100.0	140.0	2.03514158528777
100.0	150.0	2.03514158528777
100.0	160.0	2.03514158528777
100.0	170.0	2.03514158528777
100.0	180.0	2.03514158528777
100.0	190.0	2.03514158528777
100.0	200.0	2.03514158528777
100.0	210.0	2.03514158528777
100.0	220.0	2.03514158528777
100.0	230.0	2.03514158528777
100.0	240.0	2.03514158528777
100.0	250.0	2.03514158528777
100.0	260.0	2.03514158528777
100.0	270.0	2.03514158528777
100.0	280.0	2.03514158528777
100.0	290.0	2.03514158528777
100.0	300.0	2.03514158528777
100.0	310.0	2.03514158528777
100.0	320.0	2.03514158528777
100.0	330.0	2.03514158528777
100.0	340.0	2.03514158528777
100.0	350.0	2.03514158528777
100.0	360.0	2.03514158528777
100.0	370.0	2.03514158528777
100.0	380.0	2.03514158528777
100.0	390.0	2.03514158528777
100.0	400.0	2.03514158528777
100.0	410.0	2.03514158528777
100.0	420.0	2.03514158528777
100.0	430.0	2.03514158528777
100.0	440.0	2.03514158528777
100.0	450.0	2.03514158528777
100.0	460.0	2.03514158528777
100.0	470.0	2.03514158528777
100.0	480.0	2.03514158528777
100.0	490.0	2.03514158528777
100.0	500.0	2.03514158528777
100.0	510.0	2.03514158528777
100.0	520.0	2.03514158528777
100.0	530.0	2.03514158528777
100.0	540.0	2.03514158528777
100.0	550.0	2.03514158528777
100.0	560.0	2.03514158528777
100.0	570.0	2.03514158528777
100.0	580.0	2.03514158528777
100.0	590.0	2.03514158528777
100.0	600.0	2.03514158528777
100.0	610.0	2.03514158528777
100.0	620.0	2.03514158528777
100.0	630.0	2.03514158528777
100.0	640.0	2.03514158528777
100.0	650.0	2.03514158528777
100.0	660.0	2.03514158528777
100.0	670.0	2.020804952424594
100.0	680.0	2.0231323980388267
100.0	690.0	2.046654959061735
100.0	700.0	2.082030419387224
100.0	710.0	2.106882071679773
100.0	720.0	2.132235547486599
100.0	730.0	2.13005179190981
100.0	740.0	2.145342038840519
100.0	750.0	2.1322456811537815
100.0	760.0	2.1569419170724227
100.0	770.0	2.163690931469975
100.0	780.0	2.1651675973679665
100.0	790.0	2.1717175820308214
100.0	800.0	2.1598567086716782
100.0	810.0	2.171741742207436
100.0	820.0	2.1678871474773036
100.0	830.0	2.188198808064625
100.0	840.0	2.1857793424571517
100.0	850.0	2.1800985192767146
100.0	860.0	2.1804323535605894
100.0	870.0	2.1784435335907464
100.0	880.0	2.171813531858048
100.0	890.0	2.1714746877697064
100.0	900.0	2.1621921968772653
100.0	910.0	2.1547865967511184
100.0	920.0	2.146261618851764
100.0	930.0	2.138946748415205
100.0	940.0	2.1359805274658945
100.0	950.0	2.1358788874415615
100.0	960.0	2.1329516761078873
100.0	970.0	2.124236558399863
100.0	980.0	2.140288485485638
100.0	990.0	2.1340249785401437
100.0	1000.0	2.13650754779438
100.0	1010.0	2.137474301305943
100.0	1020.0	2.1384972310852035
100.0	1030.0	2.1470391840284555
100.0	1040.0	2.1373561950960465
100.0	1050.0	2.1414191692122038
100.0	1060.0	2.143989609074356
100.0	1070.0	2.1310417469474645
100.0	1080.0	2.125803462725523
100.0	1090.0	2.137825248264793
100.0	1100.0	2.1210135262011973
100.0	1110.0	2.110636235833061
100.0	1120.0	2.105605724402216
100.0	1130.0	2.09078911353107
100.0	1140.0	2.0905770242475366
100.0	1150.0	2.072428537887089
100.0	1160.0	2.0338469388195577
100.0	1170.0	2.037238142554769
100.0	1180.0	2.0182947219673757
100.0	1190.0	2.0361607960064143
100.0	1200.0	2.03514158528777
100.0	1210.0	2.03514158528777
100.0	1220.0	2.03514158528777
100.0	1230.0	2.03514158528777
100.0	1240.0	2.03514158528777
100.0	1250.0	2.03514158528777
100.0	1260.0	2.03514158528777
100.0	1270.0	2.03514158528777
100.0	1280.0	2.03514158528777
100.0	1290.0	2.03514158528777
100.0	1300.0	2.03514158528777
100.0	1310.0	2.03514158528777
100.0	1320.0	2.03514158528777
100.0	1330.0	2.03514158528777
100.0	1340.0	2.03514158528777
100.0	1350.0	2.03514158528777
100.0	1360.0	2.03514158528777
100.0	1370.0	2.03514158528777
100.0	1380.0	2.03514158528777
100.0	1390.0	2.03514158528777
100.0	1400.0	2.03514158528777
100.0	1410.0	2.03514158528777
100.0	1420.0	2.03514158528777
100.0	1430.0	2.03514158528777
100.0	1440.0	2.03514158528777
100.0	1450.0	2.03514158528777
100.0	1460.0	2.03514158528777
100.0	1470.0	2.03514158528777
100.0	1480.0	2.03514158528777
100.0	1490.0	2.03514158528777
100.0	1500.0	2.03514158528777
100.0	1510.0	2.03514158528777
100.0	1520.0	2.03514158528777
100.0	1530.0	2.03514158528777
100.0	1540.0	2.03514158528777
100.0	1550.0	2.03514158528777
100.0	1560.0	2.03514158528777
100.0	1570.0	2.03514158528777
100.0	1580.0	2.03514158528777
100.0	1590.0	2.03514158528777
100.0	1600.0	2.03514158528777
100.0	1610.0	2.03514158528777
100.0	1620.0	2.03514158528777
100.0	1630.0	2.03514158528777
100.0	1640.0	2.03514158528777
100.0	1650.0	2.03514158528777
100.0	1660.0	2.03514158528777
100.0	1670.0	2.03514158528777
100.0	1680.0	2.03514158528777
100.0	1690.0	2.03514158528777
100.0	1700.0	2.03514158528777
100.0	1710.0	2.03514158528777
100.0	1720.0	2.03514158528777
100.0	1730.0	2.03514158528777
100.0	1740.0	2.03514158528777
100.0	1750.0	2.03514158528777
100.0	1760.0	2.03514158528777
100.0	1770.0	2.03514158528777
100.0	1780.0	2.03514158528777
100.0	1790.0	2.03514158528777
100.0	1800.0	2.03514158528777
100.0	1810.0	2.03514158528777
100.0	1820.0	2.03514158528777
100.0	1830.0	2.03514158528777
100.0	1840.0	2.03514158528777
100.0	1850.0	2.03514158528777
100.0	1860.0	2.03514158528777
110.0	50.0	2.03514158528777
110.0	60.0	2.03514158528777
110.0	70.0	2.03514158528777
110.0	80.0	2.03514158528777
110.0	90.0	2.03514158528777
110.0	100.0	2.03514158528777
110.0	110.0	2.03514158528777
110.0	120.0	2.03514158528777
110.0	130.0	2.03514158528777
110.0	140.0	2.03514158528777
110.0	150.0	2.03514158528777
110.0	160.0	2.03514158528777
110.0	170.0	2.03514158528777
110.0	180.0	2.03514158528777
110.0	190.0	2.03514158528777
110.0	200.0	2.03514158528777
110.0	210.0	2.03514158528777
110.0	220.0	2.03514158528777
110.0	230.0	2.03514158528777
110.0	240.0	2.03514158528777
110.0	250.0	2.03514158528777
110.0	260.0	2.03514158528777
110.0	270.0	2.03514158528777
110.0	280.0	2.03514158528777
110.0	290.0	2.03514158528777
110.0	300.0	2.03514158528777
110.0	310.0	2.03514158528777
110.0	320.0	2.03514158528777
110.0	330.0	2.03514158528777
110.0	340.0	2.03514158528777
110.0	350.0	2.03514158528777
110.0	360.0	2.03514158528777
110.0	370.0	2.03514158528777
110.0	380.0	2.03514158528777
110.0	390.0	2.03514158528777
110.0	400.0	2.03514158528777
110.0	410.0	2.03514158528777
110.0	420.0	2.03514158528777
110.0	430.0	2.03514158528777
110.0	440.0	2.03514158528777
110.0	450.0	2.03514158528777
110.0	460.0	2.03514158528777
110.0	470.0	2.03514158528777
110.0	480.0	2.03514158528777
110.0	490.0	2.03514158528777
110.0	500.0	2.03514158528777
110.0	510.0	2.03514158528777
110.0	520.0	2.03514158528777
110.0	530.0	2.03514158528777
110.0	540.0	2.03514158528777
110.0	550.0	2.03514158528777
110.0	560.0	2.03514158528777
110.0	570.0	2.03514158528777
110.0	580.0	2.03514158528777
110.0	590.0	2.03514158528777
110.0	600.0	2.03514158528777
110.0	610.0	2.03514158528777
110.0	620.0	2.03514158528777
110.0	630.0	2.03514158528777
110.0	640.0	2.035250504067262
110.0	650.0	2.0355511420301693
110.0	660.0	2.023894261381515
110.0	670.0	2.032112025241763
110.0	680.0	2.0567993470796773
110.0	690.0	2.1096228866368927
110.0	700.0	2.13920420717084
110.0	710.0	2.1490640159462635
110.0	720.0	2.1394219838131026
110.0	730.0	2.1469345033947658
110.0	740.0	2.145579877689145
110.0	750.0	2.1656195678368304
110.0	760.0	2.1641993751985003
110.0	770.0	2.165147032660667
110.0	780.0	2.1684106856679937
110.0	790.0	2.1574595112722403
110.0	800.0	2.1599300438928317
110.0	810.0	2.1655542156522336
110.0	820.0	2.1752129162022955
110.0	830.0	2.174414512262523
110.0	840.0	2.1846319600842503
110.0	850.0	2.184121948469834
110.0	860.0	2.183914937432165
110.0	870.0	2.188324615547785
110.0	880.0	2.180163999674344
110.0	890.0	2.1805230070152586
110.0	900.0	2.162510755104414
110.0	910.0	2.16482034324505
110.0	920.0	2.1603160087316158
110.0	930.0	2.1526863957164015
110.0	940.0	2.1525777976210643
110.0	950.0	2.146760506764101
110.0	960.0	2.139381167881938
110.0	970.0	2.135961665117861
110.0	980.0	2.149617171340466
110.0	990.0	2.157033502844057
110.0	1000.0	2.1561430178467944
110.0	1010.0	2.1532731226308077
110.0	1020.0	2.1442732615577627
110.0	1030.0	2.161208549625416
110.0	1040.0	2.158648206564684
110.0	1050.0	2.160973208435539
110.0	1060.0	2.1519124299840096
110.0	1070.0	2.1340855105019205
110.0	1080.0	2.136828704013323
110.0	1090.0	2.144220807147327
110.0	1100.0	2.138328077591652
110.0	1110.0	2.1141048516300374
110.0	1120.0	2.1131435853202793
110.0	1130.0	2.115152900592715
110.0	1140.0	2.1191348686149847
110.0	1150.0	2.107027781755639
110.0	1160.0	2.083638855367205
110.0	1170.0	2.039891327135615
110.0	1180.0	2.039372392931919
110.0	1190.0	2.045011822972252
110.0	1200.0	2.035447092323969
110.0	1210.0	2.03531320068159
110.0	1220.0	2.03514158528777
110.0	1230.0	2.03514158528777
110.0	1240.0	2.03514158528777
110.0	1250.0	2.03514158528777
110.0	1260.0	2.03514158528777
110.0	1270.0	2.03514158528777
110.0	1280.0	2.03514158528777
110.0	1290.0	2.03514158528777
110.0	1300.0	2.03514158528777
110.0	1310.0	2.03514158528777
110.0	1320.0	2.03514158528777
110.0	1330.0	2.03514158528777
110.0	1340.0	2.03514158528777
110.0	1350.0	2.03514158528777
110.0	1360.0	2.03514158528777
110.0	1370.0	2.03514158528777
110.0	1380.0	2.03514158528777
110.0	1390.0	2.03514158528777
110.0	1400.0	2.03514158528777
110.0	1410.0	2.03514158528777
110.0	1420.0	2.03514158528777
110.0	1430.0	2.03514158528777
110.0	1440.0	2.03514158528777
110.0	1450.0	2.03514158528777
110.0	1460.0	2.03514158528777
110.0	1470.0	2.03514158528777
110.0	1480.0	2.03514158528777
110.0	1490.0	2.03514158528777
110.0	1500.0	2.03514158528777
110.0	1510.0	2.03514158528777
110.0	1520.0	2.03514158528777
110.0	1530.0	2.03514158528777
110.0	1540.0	2.03514158528777
110.0	1550.0	2.03514158528777
110.0	1560.0	2.03514158528777
110.0	1570.0	2.03514158528777
110.0	1580.0	2.03514158528777
110.0	1590.0	2.03514158528777
110.0	1600.0	2.03514158528777
110.0	1610.0	2.03514158528777
110.0	1620.0	2.03514158528777
110.0	1630.0	2.03514158528777
110.0	1640.0	2.03514158528777
110.0	1650.0	2.03514158528777
110.0	1660.0	2.03514158528777
110.0	1670.0	2.03514158528777
110.0	1680.0	2.03514158528777
110.0	1690.0	2.03514158528777
110.0	1700.0	2.03514158528777
110.0	1710.0	2.03514158528777
110.0	1720.0	2.03514158528777
110.0	1730.0	2.03514158528777
110.0	1740.0	2.03514158528777
110.0	1750.0	2.03514158528777
110.0	1760.0	2.03514158528777
110.0	1770.0	2.03514158528777
110.0	1780.0	2.03514158528777
110.0	1790.0	2.03514158528777
110.0	1800.0	2.03514158528777
110.0	1810.0	2.03514158528777
110.0	1820.0	2.03514158528777
110.0	1830.0	2.03514158528777
110.0	1840.0	2.03514158528777
110.0	1850.0	2.03514158528777
110.0	1860.0	2.03514158528777
120.0	50.0	2.03514158528777
120.0	60.0	2.03514158528777
120.0	70.0	2.03514158528777
120.0	80.0	2.03514158528777
120.0	90.0	2.03514158528777
120.0	100.0	2.03514158528777
120.0	110.0	2.03514158528777
120.0	120.0	2.03514158528777
120.0	130.0	2.03514158528777
120.0	140.0	2.03514158528777
120.0	150.0	2.03514158528777
120.0	160.0	2.03514158528777
120.0	170.0	2.03514158528777
120.0	180.0	2.03514158528777
120.0	190.0	2.03514158528777
120.0	200.0	2.03514158528777
120.0	210.0	2.03514158528777
120.0	220.0	2.03514158528777
120.0	230.0	2.03514158528777
120.0	240.0	2.03514158528777
120.0	250.0	2.03514158528777
120.0	260.0	2.03514158528777
120.0	270.0	2.03514158528777
120.0	280.0	2.03514158528777
120.0	290.0	2.03514158528777
120.0	300.0	2.03514158528777
120.0	310.0	2.03514158528777
120.0	320.0	2.03514158528777
120.0	330.0	2.03514158528777
120.0	340.0	2.03514158528777
120.0	350.0	2.03514158528777
120.0	360.0	2.03514158528777
120.0	370.0	2.03514158528777
120.0	380.0	2.03514158528777
120.0	390.0	2.03514158528777
120.0	400.0	2.03514158528777
120.0	410.0	2.03514158528777
120.0	420.0	2.03514158528777
120.0	430.0	2.03514158528777
120.0	440.0	2.03514158528777
120.0	450.0	2.03514158528777
120.0	460.0	2.03514158528777
120.0	470.0	2.03514158528777
120.0	480.0	2.03514158528777
120.0	490.0	2.03514158528777
120.0	500.0	2.03514158528777
120.0	510.0	2.03514158528777
120.0	520.0	2.03514158528777
120.0	530.0	2.03514158528777
120.0	540.0	2.03514158528777
120.0	550.0	2.03514158528777
120.0	560.0	2.03514158528777
120.0	570.0	2.03514158528777
120.0	580.0	2.03514158528777
120.0	590.0	2.03514158528777
120.0	600.0	2.03514158528777
120.0	610.0	2.03514158528777
120.0	620.0	2.03514158528777
120.0	630.0	2.03514158528777
120.0	640.0	2.0353006638644593
120.0	650.0	2.0207560491879253
120.0	660.0	2.0303781748788845
120.0	670.0	2.0542638383295446
120.0	680.0	2.1167296840911667
120.0	690.0	2.155492426327326
120.0	700.0	2.1598326658591733
120.0	710.0	2.1579688149502854
120.0	720.0	2.14524745406194
120.0	730.0	2.152504481718711
120.0	740.0	2.166826430229538
120.0	750.0	2.173186458107639
120.0	760.0	2.1795982066661335
120.0	770.0	2.174468596305306
120.0	780.0	2.159951887528263
120.0	790.0	2.154419086075882
120.0	800.0	2.157795087156012
120.0	810.0	2.176598573548147
120.0	820.0	2.1789982089990416
120.0	830.0	2.185127216338851
120.0	840.0	2.190681082613967
120.0	850.0	2.1923934378762686
120.0	860.0	2.206025686369242
120.0	870.0	2.200984226502475
120.0	880.0	2.203413823437823
120.0	890.0	2.20740550154041
120.0	900.0	2.1910989439222113
120.0	910.0	2.189563536770745
120.0	920.0	2.176107879737918
120.0	930.0	2.1629497401716704
120.0	940.0	2.174410090816965
120.0	950.0	2.164057481354449
120.0	960.0	2.158312573917227
120.0	970.0	2.1545254422326177
120.0	980.0	2.1592903047446512
120.0	990.0	2.165300216718253
120.0	1000.0	2.1621507196789507
120.0	1010.0	2.159262878033237
120.0	1020.0	2.1628031887233314
120.0	1030.0	2.1722645325203054
120.0	1040.0	2.152462766204393
120.0	1050.0	2.147480651413145
120.0	1060.0	2.1363854086593816
120.0	1070.0	2.1311469591713403
120.0	1080.0	2.1380202941863815
120.0	1090.0	2.1457022155558367
120.0	1100.0	2.144728871544607
120.0	1110.0	2.1255518261626443
120.0	1120.0	2.121570641240994
120.0	1130.0	2.1163284598044814
120.0	1140.0	2.1276580833932104
120.0	1150.0	2.1337796218798015
120.0	1160.0	2.1080483160685137
120.0	1170.0	2.098586633637703
120.0	1180.0	2.0415863818439357
120.0	1190.0	2.0102166723627644
120.0	1200.0	2.037985379301332
120.0	1210.0	2.0355472717692398
120.0	1220.0	2.03514158528777
120.0	1230.0	2.03514158528777
120.0	1240.0	2.03514158528777
120.0	1250.0	2.03514158528777
120.0	1260.0	2.03514158528777
120.0	1270.0	2.03514158528777
120.0	1280.0	2.03514158528777
120.0	1290.0	2.03514158528777
120.0	1300.0	2.03514158528777
120.0	1310.0	2.03514158528777
120.0	1320.0	2.03514158528777
120.0	1330.0	2.03514158528777
120.0	1340.0	2.03514158528777
120.0	1350.0	2.03514158528777
120.0	1360.0	2.03514158528777
120.0	1370.0	2.03514158528777
120.0	1380.0	2.03514158528777
120.0	1390.0	2.03514158528777
120.0	1400.0	2.03514158528777
120.0	1410.0	2.03514158528777
120.0	1420.0	2.03514158528777
120.0	1430.0	2.03514158528777
120.0	1440.0	2.03514158528777
120.0	1450.0	2.03514158528777
120.0	1460.0	2.03514158528777
120.0	1470.0	2.03514158528777
120.0	1480.0	2.03514158528777
120.0	1490.0	2.03514158528777
120.0	1500.0	2.03514158528777
120.0	1510.0	2.03514158528777
120.0	1520.0	2.03514158528777
120.0	1530.0	2.03514158528777
120.0	1540.0	2.03514158528777
120.0	1550.0	2.03514158528777
120.0	1560.0	2.03514158528777
120.0	1570.0	2.03514158528777
120.0	1580.0	2.03514158528777
120.0	1590.0	2.03514158528777
120.0	1600.0	2.03514158528777
120.0	1610.0	2.03514158528777
120.0	1620.0	2.03514158528777
120.0	1630.0	2.03514158528777
120.0	1640.0	2.03514158528777
120.0	1650.0	2.03514158528777
120.0	1660.0	2.03514158528777
120.0	1670.0	2.03514158528777
120.0	1680.0	2.03514158528777
120.0	1690.0	2.03514158528777
120.0	1700.0	2.03514158528777
120.0	1710.0	2.03514158528777
120.0	1720.0	2.03514158528777
120.0	1730.0	2.03514158528777
120.0	1740.0	2.03514158528777
120.0	1750.0	2.03514158528777
120.0	1760.0	2.03514158528777
120.0	1770.0	2.03514158528777
120.0	1780.0	2.03514158528777
120.0	1790.0	2.03514158528777
120.0	1800.0	2.03514158528777
120.0	1810.0	2.03514158528777
120.0	1820.0	2.03514158528777
120.0	1830.0	2.03514158528777
120.0	1840.0	2.03514158528777
120.0	1850.0	2.03514158528777
120.0	1860.0	2.03514158528777
130.0	50.0	2.03514158528777
130.0	60.0	2.03514158528777
130.0	70.0	2.03514158528777
130.0	80.0	2.03514158528777
130.0	90.0	2.03514158528777
130.0	100.0	2.03514158528777
130.0	110.0	2.03514158528777
130.0	120.0	2.03514158528777
130.0	130.0	2.03514158528777
130.0	140.0	2.03514158528777
130.0	150.0	2.03514158528777
130.0	160.0	2.03514158528777
130.0	170.0	2.03514158528777
130.0	180.0	2.03514158528777
130.0	190.0	2.03514158528777
130.0	200.0	2.03514158528777
130.0	210.0	2.03514158528777
130.0	220.0	2.03514158528777
130.0	230.0	2.03514158528777
130.0	240.0	2.03514158528777
130.0	250.0	2.03514158528777
130.0	260.0	2.03514158528777
130.0	270.0	2.03514158528777
130.0	280.0	2.03514158528777
130.0	290.0	2.03514158528777
130.0	300.0	2.03514158528777
130.0	310.0	2.03514158528777
130.0	320.0	2.03514158528777
130.0	330.0	2.03514158528777
130.0	340.0	2.03514158528777
130.0	350.0	2.03514158528777
130.0	360.0	2.03514158528777
130.0	370.0	2.03514158528777
130.0	380.0	2.03514158528777
130.0	390.0	2.03514158528777
130.0	400.0	2.03514158528777
130.0	410.0	2.03514158528777
130.0	420.0	2.03514158528777
130.0	430.0	2.03514158528777
130.0	440.0	2.03514158528777
130.0	450.0	2.03514158528777
130.0	460.0	2.03514158528777
130.0	470.0	2.03514158528777
130.0	480.0	2.03514158528777
130.0	490.0	2.03514158528777
130.0	500.0	2.03514158528777
130.0	510.0	2.03514158528777
130.0	520.0	2.03514158528777
130.0	530.0	2.03514158528777
130.0	540.0	2.03514158528777
130.0	550.0	2.03514158528777
130.0	560.0	2.03514158528777
130.0	570.0	2.03514158528777
130.0	580.0	2.03514158528777
130.0	590.0	2.03514158528777
130.0	600.0	2.03514158528777
130.0	610.0	2.03514158528777
130.0	620.0	2.03514158528777
130.0	630.0	2.0352881257947124
130.0	640.0	2.0434311536897196
130.0	650.0	2.0226942420826424
130.0	660.0	2.053633764989346
130.0	670.0	2.1182461560304207
130.0	680.0	2.153600610247346
130.0	690.0	2.1981849453432387
130.0	700.0	2.1706179541460044
130.0	710.0	2.1660569829123113
130.0	720.0	2.164721168841886
130.0	730.0	2.1669236129249305
130.0	740.0	2.192458793150974
130.0	750.0	2.190151832395146
130.0	760.0	2.189939655658958
130.0	770.0	2.180419758633522
130.0	780.0	2.1655429174882252
130.0	790.0	2.166004729927155
130.0	800.0	2.172913109101812
130.0	810.0	2.17965471857477
130.0	820.0	2.179534576295793
130.0	830.0	2.185134316157925
130.0	840.0	2.2001889492233504
130.0	850.0	2.2034043798191547
130.0	860.0	2.2087729502640094
130.0	870.0	2.1996072537579754
130.0	880.0	2.1979920776789976
130.0	890.0	2.2051558466301504
130.0	900.0	2.1853102795670956
130.0	910.0	2.1881198089221194
130.0	920.0	2.180180796049031
130.0	930.0	2.1673250003146687
130.0	940.0	2.16904342929773
130.0	950.0	2.1762121980817257
130.0	960.0	2.1644091201957916
130.0	970.0	2.1576608361025835
130.0	980.0	2.1668323246582015
130.0	990.0	2.176217010561677
130.0	1000.0	2.17395697457616
130.0	1010.0	2.1620256897372143
130.0	1020.0	2.17151464463122
130.0	1030.0	2.1869801650966805
130.0	1040.0	2.169161402880025
130.0	1050.0	2.159439651243298
130.0	1060.0	2.148013519154672
130.0	1070.0	2.131400235379487
130.0	1080.0	2.1404930153363533
130.0	1090.0	2.1556955496413712
130.0	1100.0	2.1429466811904088
130.0	1110.0	2.144002203892127
130.0	1120.0	2.127533379690658
130.0	1130.0	2.1157211872054478
130.0	1140.0	2.1280996242308627
130.0	1150.0	2.128609548514031
130.0	1160.0	2.138669349680931
130.0	1170.0	2.1200055388631673
130.0	1180.0	2.0849885311352816
130.0	1190.0	2.0291355538972926
130.0	1200.0	2.0194322166566456
130.0	1210.0	2.0363447292550223
130.0	1220.0	2.03514158528777
130.0	1230.0	2.03514158528777
130.0	1240.0	2.03514158528777
130.0	1250.0	2.03514158528777
130.0	1260.0	2.03514158528777
130.0	1270.0	2.03514158528777
130.0	1280.0	2.03514158528777
130.0	1290.0	2.03514158528777
130.0	1300.0	2.03514158528777
130.0	1310.0	2.03514158528777
130.0	1320.0	2.03514158528777
130.0	1330.0	2.03514158528777
130.0	1340.0	2.03514158528777
130.0	1350.0	2.03514158528777
130.0	1360.0	2.03514158528777
130.0	1370.0	2.03514158528777
130.0	1380.0	2.03514158528777
130.0	1390.0	2.03514158528777
130.0	1400.0	2.03514158528777
130.0	1410.0	2.03514158528777
130.0	1420.0	2.03514158528777
130.0	1430.0	2.03514158528777
130.0	1440.0	2.03514158528777
130.0	1450.0	2.03514158528777
130.0	1460.0	2.03514158528777
130.0	1470.0	2.03514158528777
130.0	1480.0	2.03514158528777
130.0	1490.0	2.03514158528777
130.0	1500.0	2.03514158528777
130.0	1510.0	2.03514158528777
130.0	1520.0	2.03514158528777
130.0	1530.0	2.03514158528777
130.0	1540.0	2.03514158528777
130.0	1550.0	2.03514158528777
130.0	1560.0	2.03514158528777
130.0	1570.0	2.03514158528777
130.0	1580.0	2.03514158528777
130.0	1590.0	2.03514158528777
130.0	1600.0	2.03514158528777
130.0	1610.0	2.03514158528777
130.0	1620.0	2.03514158528777
130.0	1630.0	2.03514158528777
130.0	1640.0	2.03514158528777
130.0	1650.0	2.03514158528777
130.0	1660.0	2.03514158528777
130.0	1670.0	2.03514158528777
130.0	1680.0	2.03514158528777
130.0	1690.0	2.03514158528777
130.0	1700.0	2.03514158528777
130.0	1710.0	2.03514158528777
130.0	1720.0	2.03514158528777
130.0	1730.0	2.03514158528777
130.0	1740.0	2.03514158528777
130.0	1750.0	2.03514158528777
130.0	1760.0	2.03514158528777
130.0	1770.0	2.03514158528777
130.0	1780.0	2.03514158528777
130.0	1790.0	2.03514158528777
130.0	1800.0	2.03514158528777
130.0	1810.0	2.03514158528777
130.0	1820.0	2.03514158528777
130.0	1830.0	2.03514158528777
130.0	1840.0	2.03514158528777
130.0	1850.0	2.03514158528777
130.0	1860.0	2.03514158528777
140.0	50.0	2.03514158528777
140.0	60.0	2.03514158528777
140.0	70.0	2.03514158528777
140.0	80.0	2.03514158528777
140.0	90.0	2.03514158528777
140.0	100.0	2.03514158528777
140.0	110.0	2.03514158528777
140.0	120.0	2.03514158528777
140.0	130.0	2.03514158528777
140.0	140.0	2.03514158528777
140.0	150.0	2.03514158528777
140.0	160.0	2.03514158528777
140.0	170.0	2.03514158528777
140.0	180.0	2.03514158528777
140.0	190.0	2.03514158528777
140.0	200.0	2.03514158528777
140.0	210.0	2.03514158528777
140.0	220.0	2.03514158528777
140.0	230.0	2.03514158528777
140.0	240.0	2.03514158528777
140.0	250.0	2.03514158528777
140.0	260.0	2.03514158528777
140.0	270.0	2.03514158528777
140.0	280.0	2.03514158528777
140.0	290.0	2.03514158528777
140.0	300.0	2.03514158528777
140.0	310.0	2.03514158528777
140.0	320.0	2.03514158528777
140.0	330.0	2.03514158528777
140.0	340.0	2.03514158528777
140.0	350.0	2.03514158528777
140.0	360.0	2.03514158528777
140.0	370.0	2.03514158528777
140.0	380.0	2.03514158528777
140.0	390.0	2.03514158528777
140.0	400.0	2.03514158528777
140.0	410.0	2.03514158528777
140.0	420.0	2.03514158528777
140.0	430.0	2.03514158528777
140.0	440.0	2.03514158528777
140.0	450.0	2.03514158528777
140.0	460.0	2.03514158528777
140.0	470.0	2.03514158528777
140.0	480.0	2.03514158528777
140.0	490.0	2.03514158528777
140.0	500.0	2.03514158528777
140.0	510.0	2.03514158528777
140.0	520.0	2.03514158528777
140.0	530.0	2.03514158528777
140.0	540.0	2.03514158528777
140.0	550.0	2.03514158528777
140.0	560.0	2.03514158528777
140.0	570.0	2.03514158528777
140.0	580.0	2.03514158528777
140.0	590.0	2.03514158528777
140.0	600.0	2.03514158528777
140.0	610.0	2.03514158528777
140.0	620.0	2.03514158528777
140.0	630.0	2.039241746960247
140.0	640.0	2.0338924176814883
140.0	650.0	2.0497915632717536
140.0	660.0	2.1129622661560155
140.0	670.0	2.1562665407417763
140.0	680.0	2.2065915757694716
140.0	690.0	2.2036761930876723
140.0	700.0	2.183109907526177
140.0	710.0	2.1720657277154256
140.0	720.0	2.1735839088712496
140.0	730.0	2.1954543387432945
140.0	740.0	2.2009174055324867
140.0	750.0	2.1911780161906402
140.0	760.0	2.1891223348578324
140.0	770.0	2.1936368996996647
140.0	780.0	2.179192736474288
140.0	790.0	2.164275704743768
140.0	800.0	2.1671343993697487
140.0	810.0	2.1716238698967274
140.0	820.0	2.1847785734678298
140.0	830.0	2.1942606838896643
140.0	840.0	2.196308296603741
140.0	850.0	2.1940560879296127
140.0	860.0	2.1917285948548737
140.0	870.0	2.1784340847187686
140.0	880.0	2.1902955872739227
140.0	890.0	2.1880030066011713
140.0	900.0	2.1747273583586937
140.0	910.0	2.1792656166249853
140.0	920.0	2.1706884573116367
140.0	930.0	2.1472292486288396
140.0	940.0	2.1508991150095387
140.0	950.0	2.149878893287011
140.0	960.0	2.1412802338058827
140.0	970.0	2.147080550821249
140.0	980.0	2.157927630794445
140.0	990.0	2.153865412822567
140.0	1000.0	2.16352715355411
140.0	1010.0	2.1598619937329344
140.0	1020.0	2.170150912790714
140.0	1030.0	2.1733287250680857
140.0	1040.0	2.157272173782206
140.0	1050.0	2.159482716516958
140.0	1060.0	2.154237598672863
140.0	1070.0	2.139958699640542
140.0	1080.0	2.139019216791389
140.0	1090.0	2.157361538338942
140.0	1100.0	2.1590900830814745
140.0	1110.0	2.151630221807278
140.0	1120.0	2.141249145936495
140.0	1130.0	2.127247716283776
140.0	1140.0	2.145220908564003
140.0	1150.0	2.1477895221000547
140.0	1160.0	2.145833493237933
140.0	1170.0	2.1327201081146305
140.0	1180.0	2.1073506879268953
140.0	1190.0	2.05871694189757
140.0	1200.0	2.0372357122173472
140.0	1210.0	2.0375737257734055
140.0	1220.0	2.03514158528777
140.0	1230.0	2.03514158528777
140.0	1240.0	2.03514158528777
140.0	1250.0	2.03514158528777
140.0	1260.0	2.03514158528777
140.0	1270.0	2.03514158528777
140.0	1280.0	2.03514158528777
140.0	1290.0	2.03514158528777
140.0	1300.0	2.03514158528777
140.0	1310.0	2.03514158528777
140.0	1320.0	2.03514158528777
140.0	1330.0	2.03514158528777
140.0	1340.0	2.03514158528777
140.0	1350.0	2.03514158528777
140.0	1360.0	2.03514158528777
140.0	1370.0	2.03514158528777
140.0	1380.0	2.03514158528777
140.0	1390.0	2.03514158528777
140.0	1400.0	2.03514158528777
140.0	1410.0	2.03514158528777
140.0	1420.0	2.03514158528777
140.0	1430.0	2.03514158528777
140.0	1440.0	2.03514158528777
140.0	1450.0	2.03514158528777
140.0	1460.0	2.03514158528777
140.0	1470.0	2.03514158528777
140.0	1480.0	2.03514158528777
140.0	1490.0	2.03514158528777
140.0	1500.0	2.03514158528777
140.0	1510.0	2.03514158528777
140.0	1520.0	2.03514158528777
140.0	1530.0	2.03514158528777
140.0	1540.0	2.03514158528777
140.0	1550.0	2.03514158528777
140.0	1560.0	2.03514158528777
140.0	1570.0	2.03514158528777
140.0	1580.0	2.03514158528777
140.0	1590.0	2.03514158528777
140.0	1600.0	2.03514158528777
140.0	1610.0	2.03514158528777
140.0	1620.0	2.03514158528777
140.0	1630.0	2.03514158528777
140.0	1640.0	2.03514158528777
140.0	1650.0	2.03514158528777
140.0	1660.0	2.03514158528777
140.0	1670.0	2.03514158528777
140.0	1680.0	2.03514158528777
140.0	1690.0	2.03514158528777
140.0	1700.0	2.03514158528777
140.0	1710.0	2.03514158528777
140.0	1720.0	2.03514158528777
140.0	1730.0	2.03514158528777
140.0	1740.0	2.03514158528777
140.0	1750.0	2.03514158528777
140.0	1760.0	2.03514158528777
140.0	1770.0	2.03514158528777
140.0	1780.0	2.03514158528777
140.0	1790.0	2.03514158528777
140.0	1800.0	2.03514158528777
140.0	1810.0	2.03514158528777
140.0	1820.0	2.03514158528777
140.0	1830.0	2.03514158528777
140.0	1840.0	2.03514158528777
140.0	1850.0	2.03514158528777
140.0	1860.0	2.03514158528777
150.0	50.0	2.03514158528777
150.0	60.0	2.03514158528777
150.0	70.0	2.03514158528777
150.0	80.0	2.03514158528777
150.0	90.0	2.03514158528777
150.0	100.0	2.03514158528777
150.0	110.0	2.03514158528777
150.0	120.0	2.03514158528777
150.0	130.0	2.03514158528777
150.0	140.0	2.03514158528777
150.0	150.0	2.03514158528777
150.0	160.0	2.03514158528777
150.0	170.0	2.03514158528777
150.0	180.0	2.03514158528777
150.0	190.0	2.03514158528777
150.0	200.0	2.03514158528777
150.0	210.0	2.03514158528777
150.0	220.0	2.03514158528777
150.0	230.0	2.03514158528777
150.0	240.0	2.03514158528777
150.0	250.0	2.03514158528777
150.0	260.0	2.03514158528777
150.0	270.0	2.03514158528777
150.0	280.0	2.03514158528777
150.0	290.0	2.03514158528777
150.0	300.0	2.03514158528777
150.0	310.0	2.03514158528777
150.0	320.0	2.03514158528777
150.0	330.0	2.03514158528777
150.0	340.0	2.03514158528777
150.0	350.0	2.03514158528777
150.0	360.0	2.03514158528777
150.0	370.0	2.03514158528777
150.0	380.0	2.03514158528777
150.0	390.0	2.03514158528777
150.0	400.0	2.03514158528777
150.0	410.0	2.03514158528777
150.0	420.0	2.03514158528777
150.0	430.0	2.03514158528777
150.0	440.0	2.03514158528777
150.0	450.0	2.03514158528777
150.0	460.0	2.03514158528777
150.0	470.0	2.03514158528777
150.0	480.0	2.03514158528777
150.0	490.0	2.03514158528777
150.0	500.0	2.03514158528777
150.0	510.0	2.03514158528777
150.0	520.0	2.03514158528777
150.0	530.0	2.03514158528777
150.0	540.0	2.03514158528777
150.0	550.0	2.03514158528777
150.0	560.0	2.03514158528777
150.0	570.0	2.03514158528777
150.0	580.0	2.03514158528777
150.0	590.0	2.03514158528777
150.0	600.0	2.03514158528777
150.0	610.0	2.03514158528777
150.0	620.0	2.035254473039768
150.0	630.0	2.0275593927531586
150.0	640.0	2.029805128483323
150.0	650.0	2.0925364089392366
150.0	660.0	2.1503125385956485
150.0	670.0	2.1707169460934677
150.0	680.0	2.1900438494026253
150.0	690.0	2.1831710277629774
150.0	700.0	2.181536522944057
150.0	710.0	2.181861311505716
150.0	720.0	2.1912442032613058
150.0	730.0	2.192222802089239
150.0	740.0	2.1921772620041153
150.0	750.0	2.205256975033948
150.0	760.0	2.202380975757754
150.0	770.0	2.1925080958053944
150.0	780.0	2.177453279564481
150.0	790.0	2.164653562338789
150.0	800.0	2.181183811019268
150.0	810.0	2.184321530560121
150.0	820.0	2.190430402034954
150.0	830.0	2.193035153616108
150.0	840.0	2.1776315529013606
150.0	850.0	2.18711158483026
150.0	860.0	2.1869825610591693
150.0	870.0	2.1802377468402834
150.0	880.0	2.1766724957047705
150.0	890.0	2.166748742825369
150.0	900.0	2.1625918634686094
150.0	910.0	2.1746398609669098
150.0	920.0	2.170174912517095
150.0	930.0	2.1525114289212275
150.0	940.0	2.145021002580606
150.0	950.0	2.1528930559545927
150.0	960.0	2.165993063626036
150.0	970.0	2.1561173028362455
150.0	980.0	2.160143515295135
150.0	990.0	2.1605847159858804
150.0	1000.0	2.169217590311955
150.0	1010.0	2.1721170426412115
150.0	1020.0	2.183148571587959
150.0	1030.0	2.188793298104334
150.0	1040.0	2.1744941200019086
150.0	1050.0	2.1801018874151357
150.0	1060.0	2.1683491086884388
150.0	1070.0	2.1617285232601535
150.0	1080.0	2.1627200715005506
150.0	1090.0	2.173546951558412
150.0	1100.0	2.170350190928038
150.0	1110.0	2.1649655219287283
150.0	1120.0	2.1519429122671463
150.0	1130.0	2.146814507762434
150.0	1140.0	2.154476697828227
150.0	1150.0	2.137286935987363
150.0	1160.0	2.140449817498147
150.0	1170.0	2.136157314837548
150.0	1180.0	2.109748502698428
150.0	1190.0	2.0740963877842353
150.0	1200.0	2.0319097489118394
150.0	1210.0	2.037122972739771
150.0	1220.0	2.0354423939119566
150.0	1230.0	2.03514158528777
150.0	1240.0	2.03514158528777
150.0	1250.0	2.03514158528777
150.0	1260.0	2.03514158528777
150.0	1270.0	2.03514158528777
150.0	1280.0	2.03514158528777
150.0	1290.0	2.03514158528777
150.0	1300.0	2.03514158528777
150.0	1310.0	2.03514158528777
150.0	1320.0	2.03514158528777
150.0	1330.0	2.03514158528777
150.0	1340.0	2.03514158528777
150.0	1350.0	2.03514158528777
150.0	1360.0	2.03514158528777
150.0	1370.0	2.03514158528777
150.0	1380.0	2.03514158528777
150.0	1390.0	2.03514158528777
150.0	1400.0	2.03514158528777
150.0	1410.0	2.03514158528777
150.0	1420.0	2.03514158528777
150.0	1430.0	2.03514158528777
150.0	1440.0	2.03514158528777
150.0	1450.0	2.03514158528777
150.0	1460.0	2.03514158528777
150.0	1470.0	2.03514158528777
150.0	1480.0	2.03514158528777
150.0	1490.0	2.03514158528777
150.0	1500.0	2.03514158528777
150.0	1510.0	2.03514158528777
150.0	1520.0	2.03514158528777
150.0	1530.0	2.03514158528777
150.0	1540.0	2.03514158528777
150.0	1550.0	2.03514158528777
150.0	1560.0	2.03514158528777
150.0	1570.0	2.03514158528777
150.0	1580.0	2.03514158528777
150.0	1590.0	2.03514158528777
150.0	1600.0	2.03514158528777
150.0	1610.0	2.03514158528777
150.0	1620.0	2.03514158528777
150.0	1630.0	2.03514158528777
150.0	1640.0	2.03514158528777
150.0	1650.0	2.03514158528777
150.0	1660.0	2.03514158528777
150.0	1670.0	2.03514158528777
150.0	1680.0	2.03514158528777
150.0	1690.0	2.03514158528777
150.0	1700.0	2.03514158528777
150.0	1710.0	2.03514158528777
150.0	1720.0	2.03514158528777
150.0	1730.0	2.03514158528777
150.0	1740.0	2.03514158528777
150.0	1750.0	2.03514158528777
150.0	1760.0	2.03514158528777
150.0	1770.0	2.03514158528777
150.0	1780.0	2.03514158528777
150.0	1790.0	2.03514158528777
150.0	1800.0	2.03514158528777
150.0	1810.0	2.03514158528777
150.0	1820.0	2.03514158528777
150.0	1830.0	2.03514158528777
150.0	1840.0	2.03514158528777
[truncated: 15,836 more rows]
