# Supplementary material for: Characterizing Visual Neurosurgical Expertise in Brain MRI Visualization Using Eye-Tracking and 3D Fractal Dimension Analysis
Source: J Eye Mov Res. 2026 Jun 2;19(3):62. doi: 10.3390/jemr19030062 (PMC13301434; doi:10.3390/jemr19030062)
Supplement: Supplementary file 1 [file jemr-19-00062-s001.zip › jemr-4253847-supplementary/Supplementary files/4_3DFDmapsCalculation/3DFD_Stimuli_BRN40/3DFDs_BRAIN_36_NORMAL_T1C a.png_Heatmap_100_10.csv]

50.0	50.0	2.03514158528777
50.0	60.0	2.03514158528777
50.0	70.0	2.03514158528777
50.0	80.0	2.03514158528777
50.0	90.0	2.03514158528777
50.0	100.0	2.03514158528777
50.0	110.0	2.03514158528777
50.0	120.0	2.03514158528777
50.0	130.0	2.03514158528777
50.0	140.0	2.03514158528777
50.0	150.0	2.03514158528777
50.0	160.0	2.03514158528777
50.0	170.0	2.03514158528777
50.0	180.0	2.03514158528777
50.0	190.0	2.03514158528777
50.0	200.0	2.03514158528777
50.0	210.0	2.03514158528777
50.0	220.0	2.03514158528777
50.0	230.0	2.03514158528777
50.0	240.0	2.03514158528777
50.0	250.0	2.03514158528777
50.0	260.0	2.03514158528777
50.0	270.0	2.03514158528777
50.0	280.0	2.03514158528777
50.0	290.0	2.03514158528777
50.0	300.0	2.03514158528777
50.0	310.0	2.03514158528777
50.0	320.0	2.03514158528777
50.0	330.0	2.03514158528777
50.0	340.0	2.03514158528777
50.0	350.0	2.03514158528777
50.0	360.0	2.03514158528777
50.0	370.0	2.03514158528777
50.0	380.0	2.03514158528777
50.0	390.0	2.03514158528777
50.0	400.0	2.03514158528777
50.0	410.0	2.03514158528777
50.0	420.0	2.03514158528777
50.0	430.0	2.03514158528777
50.0	440.0	2.03514158528777
50.0	450.0	2.03514158528777
50.0	460.0	2.03514158528777
50.0	470.0	2.03514158528777
50.0	480.0	2.03514158528777
50.0	490.0	2.03514158528777
50.0	500.0	2.03514158528777
50.0	510.0	2.03514158528777
50.0	520.0	2.03514158528777
50.0	530.0	2.03514158528777
50.0	540.0	2.03514158528777
50.0	550.0	2.03514158528777
50.0	560.0	2.03514158528777
50.0	570.0	2.03514158528777
50.0	580.0	2.03514158528777
50.0	590.0	2.03514158528777
50.0	600.0	2.03514158528777
50.0	610.0	2.0352670098568986
50.0	620.0	2.0360711729471204
50.0	630.0	2.0372223007094488
50.0	640.0	2.038475442313166
50.0	650.0	2.029522672386238
50.0	660.0	2.0655584363949693
50.0	670.0	2.109661298889567
50.0	680.0	2.1260338248756288
50.0	690.0	2.150858464759093
50.0	700.0	2.1578366331447563
50.0	710.0	2.1686013086900155
50.0	720.0	2.182365436583021
50.0	730.0	2.1833081654086874
50.0	740.0	2.1813680715349357
50.0	750.0	2.1852264911825943
50.0	760.0	2.194524582005482
50.0	770.0	2.205277971549618
50.0	780.0	2.2102329167700767
50.0	790.0	2.2059615411233184
50.0	800.0	2.191360545940665
50.0	810.0	2.1991560529885428
50.0	820.0	2.1943902424152855
50.0	830.0	2.1906845016800807
50.0	840.0	2.195956842798002
50.0	850.0	2.179244455671197
50.0	860.0	2.187450806554841
50.0	870.0	2.1807407234974376
50.0	880.0	2.1797936598045253
50.0	890.0	2.1882326461247397
50.0	900.0	2.183185917063771
50.0	910.0	2.1939838115061727
50.0	920.0	2.2062047126018296
50.0	930.0	2.2103974619611173
50.0	940.0	2.2133386529735484
50.0	950.0	2.2040959964921627
50.0	960.0	2.1856043886832826
50.0	970.0	2.1890237772010805
50.0	980.0	2.1832192246488136
50.0	990.0	2.1724950677606603
50.0	1000.0	2.1621196008685635
50.0	1010.0	2.169030671922714
50.0	1020.0	2.1901457115428316
50.0	1030.0	2.199316971647359
50.0	1040.0	2.2002392360358094
50.0	1050.0	2.2031812308362193
50.0	1060.0	2.1955576884506365
50.0	1070.0	2.231746911056102
50.0	1080.0	2.2407871384368536
50.0	1090.0	2.2264148642558172
50.0	1100.0	2.2295246496790986
50.0	1110.0	2.2218246154041386
50.0	1120.0	2.2176441706772096
50.0	1130.0	2.2063891427367994
50.0	1140.0	2.2079224477947346
50.0	1150.0	2.2154532585090863
50.0	1160.0	2.222077719302573
50.0	1170.0	2.2149664036680936
50.0	1180.0	2.196706389227222
50.0	1190.0	2.1924360125836007
50.0	1200.0	2.188618186368251
50.0	1210.0	2.167310432959047
50.0	1220.0	2.203410262006148
50.0	1230.0	2.18417560586397
50.0	1240.0	2.1344516926022807
50.0	1250.0	2.075310455426794
50.0	1260.0	2.022769702560864
50.0	1270.0	2.050955498687678
50.0	1280.0	2.044413091473886
50.0	1290.0	2.0430625952659516
50.0	1300.0	2.041538392642959
50.0	1310.0	2.0427569721202863
50.0	1320.0	2.04392811819773
50.0	1330.0	2.0453308367465293
50.0	1340.0	2.0459468374609595
50.0	1350.0	2.045276679270229
50.0	1360.0	2.043730321754209
50.0	1370.0	2.041327496288928
50.0	1380.0	2.0409139458296384
50.0	1390.0	2.040775602479874
50.0	1400.0	2.0406967837597354
50.0	1410.0	2.0392537150575354
50.0	1420.0	2.0380392253100075
50.0	1430.0	2.0367094333324056
50.0	1440.0	2.03514158528777
50.0	1450.0	2.03514158528777
50.0	1460.0	2.03514158528777
50.0	1470.0	2.03514158528777
50.0	1480.0	2.03514158528777
50.0	1490.0	2.03514158528777
50.0	1500.0	2.03514158528777
50.0	1510.0	2.03514158528777
50.0	1520.0	2.03514158528777
50.0	1530.0	2.03514158528777
50.0	1540.0	2.03514158528777
50.0	1550.0	2.03514158528777
50.0	1560.0	2.03514158528777
50.0	1570.0	2.03514158528777
50.0	1580.0	2.03514158528777
50.0	1590.0	2.03514158528777
50.0	1600.0	2.03514158528777
50.0	1610.0	2.03514158528777
50.0	1620.0	2.03514158528777
50.0	1630.0	2.03514158528777
50.0	1640.0	2.03514158528777
50.0	1650.0	2.03514158528777
50.0	1660.0	2.03514158528777
50.0	1670.0	2.03514158528777
50.0	1680.0	2.03514158528777
50.0	1690.0	2.03514158528777
50.0	1700.0	2.03514158528777
50.0	1710.0	2.03514158528777
50.0	1720.0	2.03514158528777
50.0	1730.0	2.03514158528777
50.0	1740.0	2.03514158528777
50.0	1750.0	2.03514158528777
50.0	1760.0	2.03514158528777
50.0	1770.0	2.03514158528777
50.0	1780.0	2.03514158528777
50.0	1790.0	2.03514158528777
50.0	1800.0	2.03514158528777
50.0	1810.0	2.03514158528777
50.0	1820.0	2.03514158528777
50.0	1830.0	2.03514158528777
50.0	1840.0	2.03514158528777
50.0	1850.0	2.03514158528777
50.0	1860.0	2.03514158528777
60.0	50.0	2.03514158528777
60.0	60.0	2.03514158528777
60.0	70.0	2.03514158528777
60.0	80.0	2.03514158528777
60.0	90.0	2.03514158528777
60.0	100.0	2.03514158528777
60.0	110.0	2.03514158528777
60.0	120.0	2.03514158528777
60.0	130.0	2.03514158528777
60.0	140.0	2.03514158528777
60.0	150.0	2.03514158528777
60.0	160.0	2.03514158528777
60.0	170.0	2.03514158528777
60.0	180.0	2.03514158528777
60.0	190.0	2.03514158528777
60.0	200.0	2.03514158528777
60.0	210.0	2.03514158528777
60.0	220.0	2.03514158528777
60.0	230.0	2.03514158528777
60.0	240.0	2.03514158528777
60.0	250.0	2.03514158528777
60.0	260.0	2.03514158528777
60.0	270.0	2.03514158528777
60.0	280.0	2.03514158528777
60.0	290.0	2.03514158528777
60.0	300.0	2.03514158528777
60.0	310.0	2.03514158528777
60.0	320.0	2.03514158528777
60.0	330.0	2.03514158528777
60.0	340.0	2.03514158528777
60.0	350.0	2.03514158528777
60.0	360.0	2.03514158528777
60.0	370.0	2.03514158528777
60.0	380.0	2.03514158528777
60.0	390.0	2.03514158528777
60.0	400.0	2.03514158528777
60.0	410.0	2.03514158528777
60.0	420.0	2.03514158528777
60.0	430.0	2.03514158528777
60.0	440.0	2.03514158528777
60.0	450.0	2.03514158528777
60.0	460.0	2.03514158528777
60.0	470.0	2.03514158528777
60.0	480.0	2.03514158528777
60.0	490.0	2.03514158528777
60.0	500.0	2.03514158528777
60.0	510.0	2.03514158528777
60.0	520.0	2.03514158528777
60.0	530.0	2.03514158528777
60.0	540.0	2.03514158528777
60.0	550.0	2.03514158528777
60.0	560.0	2.03514158528777
60.0	570.0	2.03514158528777
60.0	580.0	2.03514158528777
60.0	590.0	2.03514158528777
60.0	600.0	2.03514158528777
60.0	610.0	2.0352670098568986
60.0	620.0	2.036094211118064
60.0	630.0	2.0379966743189657
60.0	640.0	2.0285497288101935
60.0	650.0	2.0717990799565347
60.0	660.0	2.1128714256559378
60.0	670.0	2.1423165153066495
60.0	680.0	2.147797963910068
60.0	690.0	2.1568813193051457
60.0	700.0	2.179121575906489
60.0	710.0	2.186586117865114
60.0	720.0	2.184153893046772
60.0	730.0	2.1794680006993365
60.0	740.0	2.194287646377369
60.0	750.0	2.1992820086353877
60.0	760.0	2.208755611730097
60.0	770.0	2.203318947300679
60.0	780.0	2.196934561194336
60.0	790.0	2.207134717719435
60.0	800.0	2.2005683707705934
60.0	810.0	2.2078733979563965
60.0	820.0	2.200836572220641
60.0	830.0	2.2014604157418614
60.0	840.0	2.1990501098920507
60.0	850.0	2.1939193173873033
60.0	860.0	2.196167746041905
60.0	870.0	2.1850204378604676
60.0	880.0	2.196074058646475
60.0	890.0	2.1998450829709295
60.0	900.0	2.1930599175073087
60.0	910.0	2.2009616761635438
60.0	920.0	2.2181319181373493
60.0	930.0	2.2248634235555445
60.0	940.0	2.2166871661150855
60.0	950.0	2.21983740453334
60.0	960.0	2.21343387517241
60.0	970.0	2.2087755361890347
60.0	980.0	2.204035451912916
60.0	990.0	2.1839018957725953
60.0	1000.0	2.187573921503224
60.0	1010.0	2.2144051849524304
60.0	1020.0	2.2177049326127203
60.0	1030.0	2.2298501733301763
60.0	1040.0	2.232760711226395
60.0	1050.0	2.231727652897315
60.0	1060.0	2.2292436067129033
60.0	1070.0	2.2559755789045126
60.0	1080.0	2.2592054234820225
60.0	1090.0	2.244777731029285
60.0	1100.0	2.243328249659033
60.0	1110.0	2.2354145128863037
60.0	1120.0	2.2262126021293795
60.0	1130.0	2.216192557475398
60.0	1140.0	2.207434921682863
60.0	1150.0	2.218279199123452
60.0	1160.0	2.2146368292967336
60.0	1170.0	2.2107852798886753
60.0	1180.0	2.1938354804642732
60.0	1190.0	2.193212754551288
60.0	1200.0	2.1797576226837974
60.0	1210.0	2.166469949393606
60.0	1220.0	2.19631254068329
60.0	1230.0	2.1791801268008553
60.0	1240.0	2.145344604606347
60.0	1250.0	2.10192912380813
60.0	1260.0	2.043661325601217
60.0	1270.0	2.0560320444985627
60.0	1280.0	2.044602257915091
60.0	1290.0	2.0430269071287044
60.0	1300.0	2.041559619711982
60.0	1310.0	2.0428578480089423
60.0	1320.0	2.0439601098805236
60.0	1330.0	2.045384804023908
60.0	1340.0	2.0461248351992083
60.0	1350.0	2.0454554635073707
60.0	1360.0	2.0438646062325243
60.0	1370.0	2.0414866967145935
60.0	1380.0	2.0410503874325943
60.0	1390.0	2.0409348029055385
60.0	1400.0	2.0408559841853995
60.0	1410.0	2.039367801815997
60.0	1420.0	2.0380850474755214
60.0	1430.0	2.0367554499342733
60.0	1440.0	2.03514158528777
60.0	1450.0	2.03514158528777
60.0	1460.0	2.03514158528777
60.0	1470.0	2.03514158528777
60.0	1480.0	2.03514158528777
60.0	1490.0	2.03514158528777
60.0	1500.0	2.03514158528777
60.0	1510.0	2.03514158528777
60.0	1520.0	2.03514158528777
60.0	1530.0	2.03514158528777
60.0	1540.0	2.03514158528777
60.0	1550.0	2.03514158528777
60.0	1560.0	2.03514158528777
60.0	1570.0	2.03514158528777
60.0	1580.0	2.03514158528777
60.0	1590.0	2.03514158528777
60.0	1600.0	2.03514158528777
60.0	1610.0	2.03514158528777
60.0	1620.0	2.03514158528777
60.0	1630.0	2.03514158528777
60.0	1640.0	2.03514158528777
60.0	1650.0	2.03514158528777
60.0	1660.0	2.03514158528777
60.0	1670.0	2.03514158528777
60.0	1680.0	2.03514158528777
60.0	1690.0	2.03514158528777
60.0	1700.0	2.03514158528777
60.0	1710.0	2.03514158528777
60.0	1720.0	2.03514158528777
60.0	1730.0	2.03514158528777
60.0	1740.0	2.03514158528777
60.0	1750.0	2.03514158528777
60.0	1760.0	2.03514158528777
60.0	1770.0	2.03514158528777
60.0	1780.0	2.03514158528777
60.0	1790.0	2.03514158528777
60.0	1800.0	2.03514158528777
60.0	1810.0	2.03514158528777
60.0	1820.0	2.03514158528777
60.0	1830.0	2.03514158528777
60.0	1840.0	2.03514158528777
60.0	1850.0	2.03514158528777
60.0	1860.0	2.03514158528777
70.0	50.0	2.03514158528777
70.0	60.0	2.03514158528777
70.0	70.0	2.03514158528777
70.0	80.0	2.03514158528777
70.0	90.0	2.03514158528777
70.0	100.0	2.03514158528777
70.0	110.0	2.03514158528777
70.0	120.0	2.03514158528777
70.0	130.0	2.03514158528777
70.0	140.0	2.03514158528777
70.0	150.0	2.03514158528777
70.0	160.0	2.03514158528777
70.0	170.0	2.03514158528777
70.0	180.0	2.03514158528777
70.0	190.0	2.03514158528777
70.0	200.0	2.03514158528777
70.0	210.0	2.03514158528777
70.0	220.0	2.03514158528777
70.0	230.0	2.03514158528777
70.0	240.0	2.03514158528777
70.0	250.0	2.03514158528777
70.0	260.0	2.03514158528777
70.0	270.0	2.03514158528777
70.0	280.0	2.03514158528777
70.0	290.0	2.03514158528777
70.0	300.0	2.03514158528777
70.0	310.0	2.03514158528777
70.0	320.0	2.03514158528777
70.0	330.0	2.03514158528777
70.0	340.0	2.03514158528777
70.0	350.0	2.03514158528777
70.0	360.0	2.03514158528777
70.0	370.0	2.03514158528777
70.0	380.0	2.03514158528777
70.0	390.0	2.03514158528777
70.0	400.0	2.03514158528777
70.0	410.0	2.03514158528777
70.0	420.0	2.03514158528777
70.0	430.0	2.03514158528777
70.0	440.0	2.03514158528777
70.0	450.0	2.03514158528777
70.0	460.0	2.03514158528777
70.0	470.0	2.03514158528777
70.0	480.0	2.03514158528777
70.0	490.0	2.03514158528777
70.0	500.0	2.03514158528777
70.0	510.0	2.03514158528777
70.0	520.0	2.03514158528777
70.0	530.0	2.03514158528777
70.0	540.0	2.03514158528777
70.0	550.0	2.03514158528777
70.0	560.0	2.03514158528777
70.0	570.0	2.03514158528777
70.0	580.0	2.03514158528777
70.0	590.0	2.03514158528777
70.0	600.0	2.03514158528777
70.0	610.0	2.0352670098568986
70.0	620.0	2.0369773650201513
70.0	630.0	2.006706504069269
70.0	640.0	2.0570121167168938
70.0	650.0	2.106607118555461
70.0	660.0	2.137974448256522
70.0	670.0	2.1504419149371454
70.0	680.0	2.153015306416203
70.0	690.0	2.1650317314880883
70.0	700.0	2.155038063903084
70.0	710.0	2.1713885818750582
70.0	720.0	2.198764973653398
70.0	730.0	2.1981442193204765
70.0	740.0	2.186634375611677
70.0	750.0	2.189647043944588
70.0	760.0	2.2031092372899277
70.0	770.0	2.2125028911973184
70.0	780.0	2.2112973462737395
70.0	790.0	2.2187652216324194
70.0	800.0	2.197160135092171
70.0	810.0	2.204191538472551
70.0	820.0	2.219148047588986
70.0	830.0	2.2124571325532516
70.0	840.0	2.2193457257919675
70.0	850.0	2.1972774806602677
70.0	860.0	2.2086850338493846
70.0	870.0	2.2048022428083796
70.0	880.0	2.1991892832653446
70.0	890.0	2.203208612998905
70.0	900.0	2.1998372273880715
70.0	910.0	2.2059408560274743
70.0	920.0	2.217702517060824
70.0	930.0	2.2028716579960643
70.0	940.0	2.1838597996470486
70.0	950.0	2.1910552814593487
70.0	960.0	2.185224605489191
70.0	970.0	2.1924338617629187
70.0	980.0	2.1782321545784695
70.0	990.0	2.1595125222106475
70.0	1000.0	2.1610871110701435
70.0	1010.0	2.1979035848777824
70.0	1020.0	2.201446619089966
70.0	1030.0	2.2231371668593534
70.0	1040.0	2.2258948446725793
70.0	1050.0	2.2312266368478952
70.0	1060.0	2.2314002837699354
70.0	1070.0	2.260430603668425
70.0	1080.0	2.264227642807446
70.0	1090.0	2.256650443430426
70.0	1100.0	2.2605621013942985
70.0	1110.0	2.2493295480810196
70.0	1120.0	2.2374456208409597
70.0	1130.0	2.2315194623399863
70.0	1140.0	2.2279677396930815
70.0	1150.0	2.223473904987817
70.0	1160.0	2.2270851336172224
70.0	1170.0	2.2218460290354574
70.0	1180.0	2.1988537943035413
70.0	1190.0	2.178967120320555
70.0	1200.0	2.1928470764589947
70.0	1210.0	2.173435517869486
70.0	1220.0	2.1664795509653603
70.0	1230.0	2.168636972247837
70.0	1240.0	2.1363077655334073
70.0	1250.0	2.1163232613343768
70.0	1260.0	2.076906448658992
70.0	1270.0	2.019514204312446
70.0	1280.0	2.046633069546054
70.0	1290.0	2.0432416782508946
70.0	1300.0	2.041655857119844
70.0	1310.0	2.0429524170213162
70.0	1320.0	2.0441235630987604
70.0	1330.0	2.0455649113386865
70.0	1340.0	2.046180650370578
70.0	1350.0	2.045510753862385
70.0	1360.0	2.0439263161215244
70.0	1370.0	2.041406315009068
70.0	1380.0	2.040992764549778
70.0	1390.0	2.040854332189581
70.0	1400.0	2.040775602479874
70.0	1410.0	2.0392537150575354
70.0	1420.0	2.0380392253100075
70.0	1430.0	2.0367094333324056
70.0	1440.0	2.03514158528777
70.0	1450.0	2.03514158528777
70.0	1460.0	2.03514158528777
70.0	1470.0	2.03514158528777
70.0	1480.0	2.03514158528777
70.0	1490.0	2.03514158528777
70.0	1500.0	2.03514158528777
70.0	1510.0	2.03514158528777
70.0	1520.0	2.03514158528777
70.0	1530.0	2.03514158528777
70.0	1540.0	2.03514158528777
70.0	1550.0	2.03514158528777
70.0	1560.0	2.03514158528777
70.0	1570.0	2.03514158528777
70.0	1580.0	2.03514158528777
70.0	1590.0	2.03514158528777
70.0	1600.0	2.03514158528777
70.0	1610.0	2.03514158528777
70.0	1620.0	2.03514158528777
70.0	1630.0	2.03514158528777
70.0	1640.0	2.03514158528777
70.0	1650.0	2.03514158528777
70.0	1660.0	2.03514158528777
70.0	1670.0	2.03514158528777
70.0	1680.0	2.03514158528777
70.0	1690.0	2.03514158528777
70.0	1700.0	2.03514158528777
70.0	1710.0	2.03514158528777
70.0	1720.0	2.03514158528777
70.0	1730.0	2.03514158528777
70.0	1740.0	2.03514158528777
70.0	1750.0	2.03514158528777
70.0	1760.0	2.03514158528777
70.0	1770.0	2.03514158528777
70.0	1780.0	2.03514158528777
70.0	1790.0	2.03514158528777
70.0	1800.0	2.03514158528777
70.0	1810.0	2.03514158528777
70.0	1820.0	2.03514158528777
70.0	1830.0	2.03514158528777
70.0	1840.0	2.03514158528777
70.0	1850.0	2.03514158528777
70.0	1860.0	2.03514158528777
80.0	50.0	2.03514158528777
80.0	60.0	2.03514158528777
80.0	70.0	2.03514158528777
80.0	80.0	2.03514158528777
80.0	90.0	2.03514158528777
80.0	100.0	2.03514158528777
80.0	110.0	2.03514158528777
80.0	120.0	2.03514158528777
80.0	130.0	2.03514158528777
80.0	140.0	2.03514158528777
80.0	150.0	2.03514158528777
80.0	160.0	2.03514158528777
80.0	170.0	2.03514158528777
80.0	180.0	2.03514158528777
80.0	190.0	2.03514158528777
80.0	200.0	2.03514158528777
80.0	210.0	2.03514158528777
80.0	220.0	2.03514158528777
80.0	230.0	2.03514158528777
80.0	240.0	2.03514158528777
80.0	250.0	2.03514158528777
80.0	260.0	2.03514158528777
80.0	270.0	2.03514158528777
80.0	280.0	2.03514158528777
80.0	290.0	2.03514158528777
80.0	300.0	2.03514158528777
80.0	310.0	2.03514158528777
80.0	320.0	2.03514158528777
80.0	330.0	2.03514158528777
80.0	340.0	2.03514158528777
80.0	350.0	2.03514158528777
80.0	360.0	2.03514158528777
80.0	370.0	2.03514158528777
80.0	380.0	2.03514158528777
80.0	390.0	2.03514158528777
80.0	400.0	2.03514158528777
80.0	410.0	2.03514158528777
80.0	420.0	2.03514158528777
80.0	430.0	2.03514158528777
80.0	440.0	2.03514158528777
80.0	450.0	2.03514158528777
80.0	460.0	2.03514158528777
80.0	470.0	2.03514158528777
80.0	480.0	2.03514158528777
80.0	490.0	2.03514158528777
80.0	500.0	2.03514158528777
80.0	510.0	2.03514158528777
80.0	520.0	2.03514158528777
80.0	530.0	2.03514158528777
80.0	540.0	2.03514158528777
80.0	550.0	2.03514158528777
80.0	560.0	2.03514158528777
80.0	570.0	2.03514158528777
80.0	580.0	2.03514158528777
80.0	590.0	2.03514158528777
80.0	600.0	2.03514158528777
80.0	610.0	2.0352670098568986
80.0	620.0	2.0487999648698887
80.0	630.0	2.0427788705620036
80.0	640.0	2.0991117599699587
80.0	650.0	2.138898115786139
80.0	660.0	2.1575924874188215
80.0	670.0	2.1564445067535134
80.0	680.0	2.160148884714569
80.0	690.0	2.1750059561983384
80.0	700.0	2.1864859019045806
80.0	710.0	2.1917479038343597
80.0	720.0	2.1891103165425903
80.0	730.0	2.1877017193586523
80.0	740.0	2.1814863736721835
80.0	750.0	2.2032857808041433
80.0	760.0	2.209407445576851
80.0	770.0	2.2203147020246035
80.0	780.0	2.2143025237690055
80.0	790.0	2.220863116260426
80.0	800.0	2.212674432325524
80.0	810.0	2.2291474069672157
80.0	820.0	2.2425728622947005
80.0	830.0	2.2319521201353707
80.0	840.0	2.228844176768481
80.0	850.0	2.213864450721653
80.0	860.0	2.2006738260092606
80.0	870.0	2.21385452999498
80.0	880.0	2.205580856481703
80.0	890.0	2.219593615723488
80.0	900.0	2.211538674285665
80.0	910.0	2.1991965421228623
80.0	920.0	2.1973199910939756
80.0	930.0	2.1850249396508237
80.0	940.0	2.1910353989686535
80.0	950.0	2.191071368141217
80.0	960.0	2.19759859159761
80.0	970.0	2.1883144771327774
80.0	980.0	2.1778105359691384
80.0	990.0	2.154850595614434
80.0	1000.0	2.1512106095989028
80.0	1010.0	2.1861534624196897
80.0	1020.0	2.2123516111151598
80.0	1030.0	2.2249734290354715
80.0	1040.0	2.223020155185257
80.0	1050.0	2.2285415410475586
80.0	1060.0	2.2358323036065326
80.0	1070.0	2.2509228810673374
80.0	1080.0	2.2519734031522507
80.0	1090.0	2.2458127205472462
80.0	1100.0	2.2608427899912042
80.0	1110.0	2.2498615965987296
80.0	1120.0	2.2269297328892996
80.0	1130.0	2.2258389094111393
80.0	1140.0	2.2216177961834034
80.0	1150.0	2.2237009081909966
80.0	1160.0	2.226217388039248
80.0	1170.0	2.227679380754653
80.0	1180.0	2.2141856924937175
80.0	1190.0	2.1994055020831853
80.0	1200.0	2.16927222740794
80.0	1210.0	2.1826672950666817
80.0	1220.0	2.181433224705542
80.0	1230.0	2.1885041824727645
80.0	1240.0	2.1438722063660185
80.0	1250.0	2.1060205543094583
80.0	1260.0	2.0894226335444865
80.0	1270.0	2.050097878890823
80.0	1280.0	2.050058949341882
80.0	1290.0	2.0414015232697746
80.0	1300.0	2.0403217887718132
80.0	1310.0	2.0403708232417794
80.0	1320.0	2.041391149437062
80.0	1330.0	2.042764697527083
80.0	1340.0	2.0441163306767
80.0	1350.0	2.0440242831009923
80.0	1360.0	2.0423465221532147
80.0	1370.0	2.0398984682111956
80.0	1380.0	2.039458590277351
80.0	1390.0	2.0392625929380657
80.0	1400.0	2.0392625929380657
80.0	1410.0	2.0390048809810475
80.0	1420.0	2.0380233374811785
80.0	1430.0	2.0367554499342733
80.0	1440.0	2.03514158528777
80.0	1450.0	2.03514158528777
80.0	1460.0	2.03514158528777
80.0	1470.0	2.03514158528777
80.0	1480.0	2.03514158528777
80.0	1490.0	2.03514158528777
80.0	1500.0	2.03514158528777
80.0	1510.0	2.03514158528777
80.0	1520.0	2.03514158528777
80.0	1530.0	2.03514158528777
80.0	1540.0	2.03514158528777
80.0	1550.0	2.03514158528777
80.0	1560.0	2.03514158528777
80.0	1570.0	2.03514158528777
80.0	1580.0	2.03514158528777
80.0	1590.0	2.03514158528777
80.0	1600.0	2.03514158528777
80.0	1610.0	2.03514158528777
80.0	1620.0	2.03514158528777
80.0	1630.0	2.03514158528777
80.0	1640.0	2.03514158528777
80.0	1650.0	2.03514158528777
80.0	1660.0	2.03514158528777
80.0	1670.0	2.03514158528777
80.0	1680.0	2.03514158528777
80.0	1690.0	2.03514158528777
80.0	1700.0	2.03514158528777
80.0	1710.0	2.03514158528777
80.0	1720.0	2.03514158528777
80.0	1730.0	2.03514158528777
80.0	1740.0	2.03514158528777
80.0	1750.0	2.03514158528777
80.0	1760.0	2.03514158528777
80.0	1770.0	2.03514158528777
80.0	1780.0	2.03514158528777
80.0	1790.0	2.03514158528777
80.0	1800.0	2.03514158528777
80.0	1810.0	2.03514158528777
80.0	1820.0	2.03514158528777
80.0	1830.0	2.03514158528777
80.0	1840.0	2.03514158528777
80.0	1850.0	2.03514158528777
80.0	1860.0	2.03514158528777
90.0	50.0	2.03514158528777
90.0	60.0	2.03514158528777
90.0	70.0	2.03514158528777
90.0	80.0	2.03514158528777
90.0	90.0	2.03514158528777
90.0	100.0	2.03514158528777
90.0	110.0	2.03514158528777
90.0	120.0	2.03514158528777
90.0	130.0	2.03514158528777
90.0	140.0	2.03514158528777
90.0	150.0	2.03514158528777
90.0	160.0	2.03514158528777
90.0	170.0	2.03514158528777
90.0	180.0	2.03514158528777
90.0	190.0	2.03514158528777
90.0	200.0	2.03514158528777
90.0	210.0	2.03514158528777
90.0	220.0	2.03514158528777
90.0	230.0	2.03514158528777
90.0	240.0	2.03514158528777
90.0	250.0	2.03514158528777
90.0	260.0	2.03514158528777
90.0	270.0	2.03514158528777
90.0	280.0	2.03514158528777
90.0	290.0	2.03514158528777
90.0	300.0	2.03514158528777
90.0	310.0	2.03514158528777
90.0	320.0	2.03514158528777
90.0	330.0	2.03514158528777
90.0	340.0	2.03514158528777
90.0	350.0	2.03514158528777
90.0	360.0	2.03514158528777
90.0	370.0	2.03514158528777
90.0	380.0	2.03514158528777
90.0	390.0	2.03514158528777
90.0	400.0	2.03514158528777
90.0	410.0	2.03514158528777
90.0	420.0	2.03514158528777
90.0	430.0	2.03514158528777
90.0	440.0	2.03514158528777
90.0	450.0	2.03514158528777
90.0	460.0	2.03514158528777
90.0	470.0	2.03514158528777
90.0	480.0	2.03514158528777
90.0	490.0	2.03514158528777
90.0	500.0	2.03514158528777
90.0	510.0	2.03514158528777
90.0	520.0	2.03514158528777
90.0	530.0	2.03514158528777
90.0	540.0	2.03514158528777
90.0	550.0	2.03514158528777
90.0	560.0	2.03514158528777
90.0	570.0	2.03514158528777
90.0	580.0	2.03514158528777
90.0	590.0	2.03514158528777
90.0	600.0	2.03514158528777
90.0	610.0	2.0391255945927718
90.0	620.0	2.0428374762818557
90.0	630.0	2.079584228637174
90.0	640.0	2.119813112345813
90.0	650.0	2.1580646651268403
90.0	660.0	2.163816730210735
90.0	670.0	2.1785270141334734
90.0	680.0	2.1782189378114793
90.0	690.0	2.1987646534815415
90.0	700.0	2.2178350410461607
90.0	710.0	2.204621905095539
90.0	720.0	2.224261785424481
90.0	730.0	2.209544776293408
90.0	740.0	2.2286515977778287
90.0	750.0	2.241223309531424
90.0	760.0	2.2417362922782416
90.0	770.0	2.2422185624267548
90.0	780.0	2.237927589632622
90.0	790.0	2.2368474620127468
90.0	800.0	2.2321221901023014
90.0	810.0	2.2386387739392593
90.0	820.0	2.2350029492060757
90.0	830.0	2.2268187947160176
90.0	840.0	2.215638502315677
90.0	850.0	2.2032188330636076
90.0	860.0	2.191894219836939
90.0	870.0	2.1857580336984697
90.0	880.0	2.1796327892732807
90.0	890.0	2.1865435048032102
90.0	900.0	2.1792106225922665
90.0	910.0	2.1691515007324336
90.0	920.0	2.153185335115361
90.0	930.0	2.140927160415743
90.0	940.0	2.12756478281822
90.0	950.0	2.1438872194336485
90.0	960.0	2.15049282350533
90.0	970.0	2.1499685606699055
90.0	980.0	2.142400510839106
90.0	990.0	2.1232531329766755
90.0	1000.0	2.1243221298466985
90.0	1010.0	2.1684798560203786
90.0	1020.0	2.1933190477152147
90.0	1030.0	2.209919790849958
90.0	1040.0	2.213143826350642
90.0	1050.0	2.2101854993651413
90.0	1060.0	2.217932118727385
90.0	1070.0	2.2584087498479875
90.0	1080.0	2.25072503640897
90.0	1090.0	2.237040388321641
90.0	1100.0	2.253466214664166
90.0	1110.0	2.2352890035533313
90.0	1120.0	2.231057162104524
90.0	1130.0	2.228189150265611
90.0	1140.0	2.23091683885327
90.0	1150.0	2.24788051123853
90.0	1160.0	2.2423680496095146
90.0	1170.0	2.227056849204189
90.0	1180.0	2.218828566174484
90.0	1190.0	2.2066097968197127
90.0	1200.0	2.1869831143873206
90.0	1210.0	2.1845117798306193
90.0	1220.0	2.2044004598419438
90.0	1230.0	2.1684146215548683
90.0	1240.0	2.155976662806715
90.0	1250.0	2.1149944014430804
90.0	1260.0	2.0982681685578037
90.0	1270.0	2.0894124481277556
90.0	1280.0	2.0105115894271206
90.0	1290.0	2.043635032816536
90.0	1300.0	2.039925756200397
90.0	1310.0	2.0400590742575937
90.0	1320.0	2.041073967010774
90.0	1330.0	2.042387220262018
90.0	1340.0	2.043887559880423
90.0	1350.0	2.043865915627866
90.0	1360.0	2.04231167722104
90.0	1370.0	2.0398574646947902
90.0	1380.0	2.0394406876512754
90.0	1390.0	2.0392219609904143
90.0	1400.0	2.0392219609904143
90.0	1410.0	2.038964400162049
90.0	1420.0	2.0380515636681085
90.0	1430.0	2.0367839876098532
90.0	1440.0	2.03514158528777
90.0	1450.0	2.03514158528777
90.0	1460.0	2.03514158528777
90.0	1470.0	2.03514158528777
90.0	1480.0	2.03514158528777
90.0	1490.0	2.03514158528777
90.0	1500.0	2.03514158528777
90.0	1510.0	2.03514158528777
90.0	1520.0	2.03514158528777
90.0	1530.0	2.03514158528777
90.0	1540.0	2.03514158528777
90.0	1550.0	2.03514158528777
90.0	1560.0	2.03514158528777
90.0	1570.0	2.03514158528777
90.0	1580.0	2.03514158528777
90.0	1590.0	2.03514158528777
90.0	1600.0	2.03514158528777
90.0	1610.0	2.03514158528777
90.0	1620.0	2.03514158528777
90.0	1630.0	2.03514158528777
90.0	1640.0	2.03514158528777
90.0	1650.0	2.03514158528777
90.0	1660.0	2.03514158528777
90.0	1670.0	2.03514158528777
90.0	1680.0	2.03514158528777
90.0	1690.0	2.03514158528777
90.0	1700.0	2.03514158528777
90.0	1710.0	2.03514158528777
90.0	1720.0	2.03514158528777
90.0	1730.0	2.03514158528777
90.0	1740.0	2.03514158528777
90.0	1750.0	2.03514158528777
90.0	1760.0	2.03514158528777
90.0	1770.0	2.03514158528777
90.0	1780.0	2.03514158528777
90.0	1790.0	2.03514158528777
90.0	1800.0	2.03514158528777
90.0	1810.0	2.03514158528777
90.0	1820.0	2.03514158528777
90.0	1830.0	2.03514158528777
90.0	1840.0	2.03514158528777
90.0	1850.0	2.03514158528777
90.0	1860.0	2.03514158528777
100.0	50.0	2.03514158528777
100.0	60.0	2.03514158528777
100.0	70.0	2.03514158528777
100.0	80.0	2.03514158528777
100.0	90.0	2.03514158528777
100.0	100.0	2.03514158528777
100.0	110.0	2.03514158528777
100.0	120.0	2.03514158528777
100.0	130.0	2.03514158528777
100.0	140.0	2.03514158528777
100.0	150.0	2.03514158528777
100.0	160.0	2.03514158528777
100.0	170.0	2.03514158528777
100.0	180.0	2.03514158528777
100.0	190.0	2.03514158528777
100.0	200.0	2.03514158528777
100.0	210.0	2.03514158528777
100.0	220.0	2.03514158528777
100.0	230.0	2.03514158528777
100.0	240.0	2.03514158528777
100.0	250.0	2.03514158528777
100.0	260.0	2.03514158528777
100.0	270.0	2.03514158528777
100.0	280.0	2.03514158528777
100.0	290.0	2.03514158528777
100.0	300.0	2.03514158528777
100.0	310.0	2.03514158528777
100.0	320.0	2.03514158528777
100.0	330.0	2.03514158528777
100.0	340.0	2.03514158528777
100.0	350.0	2.03514158528777
100.0	360.0	2.03514158528777
100.0	370.0	2.03514158528777
100.0	380.0	2.03514158528777
100.0	390.0	2.03514158528777
100.0	400.0	2.03514158528777
100.0	410.0	2.03514158528777
100.0	420.0	2.03514158528777
100.0	430.0	2.03514158528777
100.0	440.0	2.03514158528777
100.0	450.0	2.03514158528777
100.0	460.0	2.03514158528777
100.0	470.0	2.03514158528777
100.0	480.0	2.03514158528777
100.0	490.0	2.03514158528777
100.0	500.0	2.03514158528777
100.0	510.0	2.03514158528777
100.0	520.0	2.03514158528777
100.0	530.0	2.03514158528777
100.0	540.0	2.03514158528777
100.0	550.0	2.03514158528777
100.0	560.0	2.03514158528777
100.0	570.0	2.03514158528777
100.0	580.0	2.03514158528777
100.0	590.0	2.03514158528777
100.0	600.0	2.0363003587529973
100.0	610.0	2.0163587100981584
100.0	620.0	2.047868436490213
100.0	630.0	2.1111170733863736
100.0	640.0	2.1495483965531137
100.0	650.0	2.151047780805269
100.0	660.0	2.167484743792865
100.0	670.0	2.174775814177141
100.0	680.0	2.1789428484834494
100.0	690.0	2.2202574478741255
100.0	700.0	2.211663259615052
100.0	710.0	2.2202992587539563
100.0	720.0	2.2429236433926616
100.0	730.0	2.23536400444499
100.0	740.0	2.2441685342130984
100.0	750.0	2.2513423487273685
100.0	760.0	2.250612466374595
100.0	770.0	2.2380775262177797
100.0	780.0	2.2307020201519396
100.0	790.0	2.231649095786008
100.0	800.0	2.224288876229057
100.0	810.0	2.2278055266255143
100.0	820.0	2.226988870940532
100.0	830.0	2.215843399687698
100.0	840.0	2.19987409458487
100.0	850.0	2.1856512779355657
100.0	860.0	2.177428220464467
100.0	870.0	2.1852436803517747
100.0	880.0	2.1594029642126364
100.0	890.0	2.177125065423751
100.0	900.0	2.1668039476461507
100.0	910.0	2.1488481553728143
100.0	920.0	2.1543535565828713
100.0	930.0	2.1381466636552013
100.0	940.0	2.139655582594972
100.0	950.0	2.1407357526111213
100.0	960.0	2.143959042566351
100.0	970.0	2.1493644198204596
100.0	980.0	2.151433083571164
100.0	990.0	2.1277208665566425
100.0	1000.0	2.134722831830381
100.0	1010.0	2.162876886683101
100.0	1020.0	2.18536601435146
100.0	1030.0	2.201224886917333
100.0	1040.0	2.2025568172594525
100.0	1050.0	2.2086253182243216
100.0	1060.0	2.2212626216746982
100.0	1070.0	2.2577086398812027
100.0	1080.0	2.2763703069264465
100.0	1090.0	2.2779406403584024
100.0	1100.0	2.2773358962483545
100.0	1110.0	2.264976426888161
100.0	1120.0	2.265021875477167
100.0	1130.0	2.237013272599996
100.0	1140.0	2.2648312924767096
100.0	1150.0	2.2684687528692353
100.0	1160.0	2.2810534117903756
100.0	1170.0	2.2597620166651184
100.0	1180.0	2.222820416165861
100.0	1190.0	2.230492936607621
100.0	1200.0	2.1964903541030885
100.0	1210.0	2.200551391053038
100.0	1220.0	2.2023845522706256
100.0	1230.0	2.205498968099795
100.0	1240.0	2.1741850641738467
100.0	1250.0	2.127514231009795
100.0	1260.0	2.1158152720988332
100.0	1270.0	2.1170366607451387
100.0	1280.0	2.0502446660810865
100.0	1290.0	2.0219325450819987
100.0	1300.0	2.040210479143754
100.0	1310.0	2.0401047463270987
100.0	1320.0	2.0410346175359604
100.0	1330.0	2.0423474081484474
100.0	1340.0	2.0440437882893043
100.0	1350.0	2.0439773854922563
100.0	1360.0	2.042401031195779
100.0	1370.0	2.0400447522040195
100.0	1380.0	2.0396053876475317
100.0	1390.0	2.0394096196344016
100.0	1400.0	2.0394096196344016
100.0	1410.0	2.0391522097575434
100.0	1420.0	2.038171390516894
100.0	1430.0	2.036904514221411
100.0	1440.0	2.03514158528777
100.0	1450.0	2.03514158528777
100.0	1460.0	2.03514158528777
100.0	1470.0	2.03514158528777
100.0	1480.0	2.03514158528777
100.0	1490.0	2.03514158528777
100.0	1500.0	2.03514158528777
100.0	1510.0	2.03514158528777
100.0	1520.0	2.03514158528777
100.0	1530.0	2.03514158528777
100.0	1540.0	2.03514158528777
100.0	1550.0	2.03514158528777
100.0	1560.0	2.03514158528777
100.0	1570.0	2.03514158528777
100.0	1580.0	2.03514158528777
100.0	1590.0	2.03514158528777
100.0	1600.0	2.03514158528777
100.0	1610.0	2.03514158528777
100.0	1620.0	2.03514158528777
100.0	1630.0	2.03514158528777
100.0	1640.0	2.03514158528777
100.0	1650.0	2.03514158528777
100.0	1660.0	2.03514158528777
100.0	1670.0	2.03514158528777
100.0	1680.0	2.03514158528777
100.0	1690.0	2.03514158528777
100.0	1700.0	2.03514158528777
100.0	1710.0	2.03514158528777
100.0	1720.0	2.03514158528777
100.0	1730.0	2.03514158528777
100.0	1740.0	2.03514158528777
100.0	1750.0	2.03514158528777
100.0	1760.0	2.03514158528777
100.0	1770.0	2.03514158528777
100.0	1780.0	2.03514158528777
100.0	1790.0	2.03514158528777
100.0	1800.0	2.03514158528777
100.0	1810.0	2.03514158528777
100.0	1820.0	2.03514158528777
100.0	1830.0	2.03514158528777
100.0	1840.0	2.03514158528777
100.0	1850.0	2.03514158528777
100.0	1860.0	2.03514158528777
110.0	50.0	2.03514158528777
110.0	60.0	2.03514158528777
110.0	70.0	2.03514158528777
110.0	80.0	2.03514158528777
110.0	90.0	2.03514158528777
110.0	100.0	2.03514158528777
110.0	110.0	2.03514158528777
110.0	120.0	2.03514158528777
110.0	130.0	2.03514158528777
110.0	140.0	2.03514158528777
110.0	150.0	2.03514158528777
110.0	160.0	2.03514158528777
110.0	170.0	2.03514158528777
110.0	180.0	2.03514158528777
110.0	190.0	2.03514158528777
110.0	200.0	2.03514158528777
110.0	210.0	2.03514158528777
110.0	220.0	2.03514158528777
110.0	230.0	2.03514158528777
110.0	240.0	2.03514158528777
110.0	250.0	2.03514158528777
110.0	260.0	2.03514158528777
110.0	270.0	2.03514158528777
110.0	280.0	2.03514158528777
110.0	290.0	2.03514158528777
110.0	300.0	2.03514158528777
110.0	310.0	2.03514158528777
110.0	320.0	2.03514158528777
110.0	330.0	2.03514158528777
110.0	340.0	2.03514158528777
110.0	350.0	2.03514158528777
110.0	360.0	2.03514158528777
110.0	370.0	2.03514158528777
110.0	380.0	2.03514158528777
110.0	390.0	2.03514158528777
110.0	400.0	2.03514158528777
110.0	410.0	2.03514158528777
110.0	420.0	2.03514158528777
110.0	430.0	2.03514158528777
110.0	440.0	2.03514158528777
110.0	450.0	2.03514158528777
110.0	460.0	2.03514158528777
110.0	470.0	2.03514158528777
110.0	480.0	2.03514158528777
110.0	490.0	2.03514158528777
110.0	500.0	2.03514158528777
110.0	510.0	2.03514158528777
110.0	520.0	2.03514158528777
110.0	530.0	2.03514158528777
110.0	540.0	2.03514158528777
110.0	550.0	2.03514158528777
110.0	560.0	2.03514158528777
110.0	570.0	2.03514158528777
110.0	580.0	2.03514158528777
110.0	590.0	2.035513561614326
110.0	600.0	2.0433618733322034
110.0	610.0	2.0230967311701162
110.0	620.0	2.099660144628663
110.0	630.0	2.1352699002066258
110.0	640.0	2.154414031318774
110.0	650.0	2.1789895397818375
110.0	660.0	2.169975373326881
110.0	670.0	2.200631897681407
110.0	680.0	2.2118515085902413
110.0	690.0	2.2187238630371797
110.0	700.0	2.235159235433105
110.0	710.0	2.2362265376692956
110.0	720.0	2.260660861850182
110.0	730.0	2.236691807912464
110.0	740.0	2.2440942770194585
110.0	750.0	2.253817939477329
110.0	760.0	2.242785259913316
110.0	770.0	2.2446192467156947
110.0	780.0	2.241771399675104
110.0	790.0	2.2375393546390097
110.0	800.0	2.213197327962487
110.0	810.0	2.221363332566406
110.0	820.0	2.213591039826405
110.0	830.0	2.208798038202623
110.0	840.0	2.19468096032686
110.0	850.0	2.1731050765963214
110.0	860.0	2.171109698439721
110.0	870.0	2.1588475230967155
110.0	880.0	2.161472739019896
110.0	890.0	2.1641180017348596
110.0	900.0	2.1620724071159554
110.0	910.0	2.147315605357241
110.0	920.0	2.138937321497641
110.0	930.0	2.1367456289893823
110.0	940.0	2.1248560530260976
110.0	950.0	2.1512157046937412
110.0	960.0	2.14638274756222
110.0	970.0	2.160453133711534
110.0	980.0	2.154360278642313
110.0	990.0	2.141281277919165
110.0	1000.0	2.1643194357043325
110.0	1010.0	2.2050960130973336
110.0	1020.0	2.222082218859868
110.0	1030.0	2.230452663307763
110.0	1040.0	2.2280830404675123
110.0	1050.0	2.2325277224635873
110.0	1060.0	2.2519267921208894
110.0	1070.0	2.2721393906180762
110.0	1080.0	2.2536003626005723
110.0	1090.0	2.263150133529548
110.0	1100.0	2.2702227169364373
110.0	1110.0	2.264008290198311
110.0	1120.0	2.2676978899703433
110.0	1130.0	2.2534756441713295
110.0	1140.0	2.2587559895425224
110.0	1150.0	2.2808162808089394
110.0	1160.0	2.27951671618013
110.0	1170.0	2.263209234585508
110.0	1180.0	2.242170685850921
110.0	1190.0	2.2305529442811016
110.0	1200.0	2.226301999307877
110.0	1210.0	2.196665893572946
110.0	1220.0	2.2156483993804024
110.0	1230.0	2.210350094227226
110.0	1240.0	2.1961801993254135
110.0	1250.0	2.1556530208794267
110.0	1260.0	2.115330209130827
110.0	1270.0	2.144634588119001
110.0	1280.0	2.087054839374607
110.0	1290.0	2.0538696160128156
110.0	1300.0	2.0496831919157446
110.0	1310.0	2.0400673080664133
110.0	1320.0	2.041043216202525
110.0	1330.0	2.0423809888375337
110.0	1340.0	2.0439534606851124
110.0	1350.0	2.043931753587285
110.0	1360.0	2.0423780570399024
110.0	1370.0	2.0399305853752905
110.0	1380.0	2.039514064870576
110.0	1390.0	2.039295452805672
110.0	1400.0	2.039295452805672
110.0	1410.0	2.0390380429288153
110.0	1420.0	2.0381255683513824
110.0	1430.0	2.0368584976195434
110.0	1440.0	2.03514158528777
110.0	1450.0	2.03514158528777
110.0	1460.0	2.03514158528777
110.0	1470.0	2.03514158528777
110.0	1480.0	2.03514158528777
110.0	1490.0	2.03514158528777
110.0	1500.0	2.03514158528777
110.0	1510.0	2.03514158528777
110.0	1520.0	2.03514158528777
110.0	1530.0	2.03514158528777
110.0	1540.0	2.03514158528777
110.0	1550.0	2.03514158528777
110.0	1560.0	2.03514158528777
110.0	1570.0	2.03514158528777
110.0	1580.0	2.03514158528777
110.0	1590.0	2.03514158528777
110.0	1600.0	2.03514158528777
110.0	1610.0	2.03514158528777
110.0	1620.0	2.03514158528777
110.0	1630.0	2.03514158528777
110.0	1640.0	2.03514158528777
110.0	1650.0	2.03514158528777
110.0	1660.0	2.03514158528777
110.0	1670.0	2.03514158528777
110.0	1680.0	2.03514158528777
110.0	1690.0	2.03514158528777
110.0	1700.0	2.03514158528777
110.0	1710.0	2.03514158528777
110.0	1720.0	2.03514158528777
110.0	1730.0	2.03514158528777
110.0	1740.0	2.03514158528777
110.0	1750.0	2.03514158528777
110.0	1760.0	2.03514158528777
110.0	1770.0	2.03514158528777
110.0	1780.0	2.03514158528777
110.0	1790.0	2.03514158528777
110.0	1800.0	2.03514158528777
110.0	1810.0	2.03514158528777
110.0	1820.0	2.03514158528777
110.0	1830.0	2.03514158528777
110.0	1840.0	2.03514158528777
110.0	1850.0	2.03514158528777
110.0	1860.0	2.03514158528777
120.0	50.0	2.03514158528777
120.0	60.0	2.03514158528777
120.0	70.0	2.03514158528777
120.0	80.0	2.03514158528777
120.0	90.0	2.03514158528777
120.0	100.0	2.03514158528777
120.0	110.0	2.03514158528777
120.0	120.0	2.03514158528777
120.0	130.0	2.03514158528777
120.0	140.0	2.03514158528777
120.0	150.0	2.03514158528777
120.0	160.0	2.03514158528777
120.0	170.0	2.03514158528777
120.0	180.0	2.03514158528777
120.0	190.0	2.03514158528777
120.0	200.0	2.03514158528777
120.0	210.0	2.03514158528777
120.0	220.0	2.03514158528777
120.0	230.0	2.03514158528777
120.0	240.0	2.03514158528777
120.0	250.0	2.03514158528777
120.0	260.0	2.03514158528777
120.0	270.0	2.03514158528777
120.0	280.0	2.03514158528777
120.0	290.0	2.03514158528777
120.0	300.0	2.03514158528777
120.0	310.0	2.03514158528777
120.0	320.0	2.03514158528777
120.0	330.0	2.03514158528777
120.0	340.0	2.03514158528777
120.0	350.0	2.03514158528777
120.0	360.0	2.03514158528777
120.0	370.0	2.03514158528777
120.0	380.0	2.03514158528777
120.0	390.0	2.03514158528777
120.0	400.0	2.03514158528777
120.0	410.0	2.03514158528777
120.0	420.0	2.03514158528777
120.0	430.0	2.03514158528777
120.0	440.0	2.03514158528777
120.0	450.0	2.03514158528777
120.0	460.0	2.03514158528777
120.0	470.0	2.03514158528777
120.0	480.0	2.03514158528777
120.0	490.0	2.03514158528777
120.0	500.0	2.03514158528777
120.0	510.0	2.03514158528777
120.0	520.0	2.03514158528777
120.0	530.0	2.03514158528777
120.0	540.0	2.03514158528777
120.0	550.0	2.03514158528777
120.0	560.0	2.03514158528777
120.0	570.0	2.03514158528777
120.0	580.0	2.03514158528777
120.0	590.0	2.0364502539780265
120.0	600.0	2.0528783619725375
120.0	610.0	2.0625045568146434
120.0	620.0	2.134709060385357
120.0	630.0	2.143655154781385
120.0	640.0	2.1718719643707263
120.0	650.0	2.1866481555874775
120.0	660.0	2.185849090961348
120.0	670.0	2.2077161808365493
120.0	680.0	2.198560721788463
120.0	690.0	2.226882915783931
120.0	700.0	2.230218511895906
120.0	710.0	2.225069698090977
120.0	720.0	2.239613059518059
120.0	730.0	2.2313718880790248
120.0	740.0	2.241157966095442
120.0	750.0	2.241168714367451
120.0	760.0	2.234163182519203
120.0	770.0	2.240359551507185
120.0	780.0	2.2281891177863034
120.0	790.0	2.2210984262228024
120.0	800.0	2.204861545392922
120.0	810.0	2.2177992769597807
120.0	820.0	2.2096596434200304
120.0	830.0	2.2017232520209347
120.0	840.0	2.1773032842655717
120.0	850.0	2.16263244591386
120.0	860.0	2.1693494131807034
120.0	870.0	2.1557567034880933
120.0	880.0	2.1301844738685225
120.0	890.0	2.139328675599689
120.0	900.0	2.13287096343957
120.0	910.0	2.135384318532672
120.0	920.0	2.130400141128175
120.0	930.0	2.1102699068362627
120.0	940.0	2.0978616926145515
120.0	950.0	2.125503139545891
120.0	960.0	2.1410313964559022
120.0	970.0	2.136461344046789
120.0	980.0	2.1464976544859997
120.0	990.0	2.133062362045755
120.0	1000.0	2.1570034947158963
120.0	1010.0	2.2051690501350842
120.0	1020.0	2.2158887938419674
120.0	1030.0	2.228903167248058
120.0	1040.0	2.2220118055269413
120.0	1050.0	2.2215097978805316
120.0	1060.0	2.2455302696317965
120.0	1070.0	2.265201173518039
120.0	1080.0	2.2526957908427816
120.0	1090.0	2.256776174703808
120.0	1100.0	2.258824760065266
120.0	1110.0	2.2514005599970353
120.0	1120.0	2.265376842191292
120.0	1130.0	2.236611533563857
120.0	1140.0	2.255985485957028
120.0	1150.0	2.2660695638347774
120.0	1160.0	2.2715000127627065
120.0	1170.0	2.269555588554871
120.0	1180.0	2.2461068747861823
120.0	1190.0	2.2488146932078794
120.0	1200.0	2.2241872632404074
120.0	1210.0	2.2183789184557936
120.0	1220.0	2.2089901475012956
120.0	1230.0	2.2189600542787367
120.0	1240.0	2.2122101998142845
120.0	1250.0	2.1750690602753235
120.0	1260.0	2.149954797224647
120.0	1270.0	2.129161897961346
120.0	1280.0	2.1251685384217587
120.0	1290.0	2.063022241498156
120.0	1300.0	2.010112004561407
120.0	1310.0	2.0458066103119137
120.0	1320.0	2.0415302969971885
120.0	1330.0	2.0425396715981323
120.0	1340.0	2.0440592347293167
120.0	1350.0	2.0439926764398613
120.0	1360.0	2.042416011309644
120.0	1370.0	2.039922860721907
120.0	1380.0	2.039483068434254
120.0	1390.0	2.0392871093532983
120.0	1400.0	2.0392871093532983
120.0	1410.0	2.0390294477921995
120.0	1420.0	2.038048025120638
120.0	1430.0	2.0367803062819743
120.0	1440.0	2.03514158528777
120.0	1450.0	2.03514158528777
120.0	1460.0	2.03514158528777
120.0	1470.0	2.03514158528777
120.0	1480.0	2.03514158528777
120.0	1490.0	2.03514158528777
120.0	1500.0	2.03514158528777
120.0	1510.0	2.03514158528777
120.0	1520.0	2.03514158528777
120.0	1530.0	2.03514158528777
120.0	1540.0	2.03514158528777
120.0	1550.0	2.03514158528777
120.0	1560.0	2.03514158528777
120.0	1570.0	2.03514158528777
120.0	1580.0	2.03514158528777
120.0	1590.0	2.03514158528777
120.0	1600.0	2.03514158528777
120.0	1610.0	2.03514158528777
120.0	1620.0	2.03514158528777
120.0	1630.0	2.03514158528777
120.0	1640.0	2.03514158528777
120.0	1650.0	2.03514158528777
120.0	1660.0	2.03514158528777
120.0	1670.0	2.03514158528777
120.0	1680.0	2.03514158528777
120.0	1690.0	2.03514158528777
120.0	1700.0	2.03514158528777
120.0	1710.0	2.03514158528777
120.0	1720.0	2.03514158528777
120.0	1730.0	2.03514158528777
120.0	1740.0	2.03514158528777
120.0	1750.0	2.03514158528777
120.0	1760.0	2.03514158528777
120.0	1770.0	2.03514158528777
120.0	1780.0	2.03514158528777
120.0	1790.0	2.03514158528777
120.0	1800.0	2.03514158528777
120.0	1810.0	2.03514158528777
120.0	1820.0	2.03514158528777
120.0	1830.0	2.03514158528777
120.0	1840.0	2.03514158528777
120.0	1850.0	2.03514158528777
120.0	1860.0	2.03514158528777
130.0	50.0	2.03514158528777
130.0	60.0	2.03514158528777
130.0	70.0	2.03514158528777
130.0	80.0	2.03514158528777
130.0	90.0	2.03514158528777
130.0	100.0	2.03514158528777
130.0	110.0	2.03514158528777
130.0	120.0	2.03514158528777
130.0	130.0	2.03514158528777
130.0	140.0	2.03514158528777
130.0	150.0	2.03514158528777
130.0	160.0	2.03514158528777
130.0	170.0	2.03514158528777
130.0	180.0	2.03514158528777
130.0	190.0	2.03514158528777
130.0	200.0	2.03514158528777
130.0	210.0	2.03514158528777
130.0	220.0	2.03514158528777
130.0	230.0	2.03514158528777
130.0	240.0	2.03514158528777
130.0	250.0	2.03514158528777
130.0	260.0	2.03514158528777
130.0	270.0	2.03514158528777
130.0	280.0	2.03514158528777
130.0	290.0	2.03514158528777
130.0	300.0	2.03514158528777
130.0	310.0	2.03514158528777
130.0	320.0	2.03514158528777
130.0	330.0	2.03514158528777
130.0	340.0	2.03514158528777
130.0	350.0	2.03514158528777
130.0	360.0	2.03514158528777
130.0	370.0	2.03514158528777
130.0	380.0	2.03514158528777
130.0	390.0	2.03514158528777
130.0	400.0	2.03514158528777
130.0	410.0	2.03514158528777
130.0	420.0	2.03514158528777
130.0	430.0	2.03514158528777
130.0	440.0	2.03514158528777
130.0	450.0	2.03514158528777
130.0	460.0	2.03514158528777
130.0	470.0	2.03514158528777
130.0	480.0	2.03514158528777
130.0	490.0	2.03514158528777
130.0	500.0	2.03514158528777
130.0	510.0	2.03514158528777
130.0	520.0	2.03514158528777
130.0	530.0	2.03514158528777
130.0	540.0	2.03514158528777
130.0	550.0	2.03514158528777
130.0	560.0	2.03514158528777
130.0	570.0	2.03514158528777
130.0	580.0	2.035480711413578
130.0	590.0	2.0382054557742295
130.0	600.0	2.0630715932970745
130.0	610.0	2.0855334899935407
130.0	620.0	2.151286929684906
130.0	630.0	2.151811119677344
130.0	640.0	2.1810482635497728
130.0	650.0	2.186059382684832
130.0	660.0	2.1895069312032565
130.0	670.0	2.2072895349504384
130.0	680.0	2.1874447086334823
130.0	690.0	2.20923220613475
130.0	700.0	2.2192614802961215
130.0	710.0	2.211776910581816
130.0	720.0	2.2268830727341786
130.0	730.0	2.2156522067008693
130.0	740.0	2.228117460476925
130.0	750.0	2.2245555447001473
130.0	760.0	2.2126848628384477
130.0	770.0	2.217308568827211
130.0	780.0	2.206696832039478
130.0	790.0	2.2098127345156855
130.0	800.0	2.203416561063474
130.0	810.0	2.2181976450530225
130.0	820.0	2.2243641350402625
130.0	830.0	2.222754037744153
130.0	840.0	2.211057440712374
130.0	850.0	2.1936027724660883
130.0	860.0	2.178595465140093
130.0	870.0	2.1923192257350896
130.0	880.0	2.1644439236525486
130.0	890.0	2.1696505056572675
130.0	900.0	2.175054350281218
130.0	910.0	2.1489324479764313
130.0	920.0	2.139694196549067
130.0	930.0	2.1320862660236064
130.0	940.0	2.12295553148073
130.0	950.0	2.1378338694292283
130.0	960.0	2.150256870091966
130.0	970.0	2.1613463764343503
130.0	980.0	2.166040743809044
130.0	990.0	2.1491518029659105
130.0	1000.0	2.1532646293084956
130.0	1010.0	2.1935831730111994
130.0	1020.0	2.2082308211642885
130.0	1030.0	2.210389059058953
130.0	1040.0	2.209719265539697
130.0	1050.0	2.2191187153314704
130.0	1060.0	2.228025037061992
130.0	1070.0	2.2374056877974855
130.0	1080.0	2.2293093540670523
130.0	1090.0	2.24505216805325
130.0	1100.0	2.239082076036785
130.0	1110.0	2.2279632180939815
130.0	1120.0	2.220782308139963
130.0	1130.0	2.2129082245579417
130.0	1140.0	2.2310074972042475
130.0	1150.0	2.232557613692904
130.0	1160.0	2.2472203891276905
130.0	1170.0	2.2546617354707603
130.0	1180.0	2.23900606378218
130.0	1190.0	2.2386162608105096
130.0	1200.0	2.218368136450909
130.0	1210.0	2.22352829085717
130.0	1220.0	2.214950392077088
130.0	1230.0	2.2203088227083256
130.0	1240.0	2.205452940563298
130.0	1250.0	2.175794524602373
130.0	1260.0	2.169435120202078
130.0	1270.0	2.139426644513667
130.0	1280.0	2.139029038789928
130.0	1290.0	2.1071999550341673
130.0	1300.0	2.0314871765162152
130.0	1310.0	2.0588083507993313
130.0	1320.0	2.0405232514936924
130.0	1330.0	2.0411367730599212
130.0	1340.0	2.0425549947241497
130.0	1350.0	2.04251048009671
130.0	1360.0	2.041065273864954
130.0	1370.0	2.039341135563704
130.0	1380.0	2.039118828643939
130.0	1390.0	2.038924111700984
130.0	1400.0	2.038924111700984
130.0	1410.0	2.0387642944349476
130.0	1420.0	2.037899826377736
130.0	1430.0	2.0366080887004356
130.0	1440.0	2.03514158528777
130.0	1450.0	2.03514158528777
130.0	1460.0	2.03514158528777
130.0	1470.0	2.03514158528777
130.0	1480.0	2.03514158528777
130.0	1490.0	2.03514158528777
130.0	1500.0	2.03514158528777
130.0	1510.0	2.03514158528777
130.0	1520.0	2.03514158528777
130.0	1530.0	2.03514158528777
130.0	1540.0	2.03514158528777
130.0	1550.0	2.03514158528777
130.0	1560.0	2.03514158528777
130.0	1570.0	2.03514158528777
130.0	1580.0	2.03514158528777
130.0	1590.0	2.03514158528777
130.0	1600.0	2.03514158528777
130.0	1610.0	2.03514158528777
130.0	1620.0	2.03514158528777
130.0	1630.0	2.03514158528777
130.0	1640.0	2.03514158528777
130.0	1650.0	2.03514158528777
130.0	1660.0	2.03514158528777
130.0	1670.0	2.03514158528777
130.0	1680.0	2.03514158528777
130.0	1690.0	2.03514158528777
130.0	1700.0	2.03514158528777
130.0	1710.0	2.03514158528777
130.0	1720.0	2.03514158528777
130.0	1730.0	2.03514158528777
130.0	1740.0	2.03514158528777
130.0	1750.0	2.03514158528777
130.0	1760.0	2.03514158528777
130.0	1770.0	2.03514158528777
130.0	1780.0	2.03514158528777
130.0	1790.0	2.03514158528777
130.0	1800.0	2.03514158528777
130.0	1810.0	2.03514158528777
130.0	1820.0	2.03514158528777
130.0	1830.0	2.03514158528777
130.0	1840.0	2.03514158528777
130.0	1850.0	2.03514158528777
130.0	1860.0	2.03514158528777
140.0	50.0	2.03514158528777
140.0	60.0	2.03514158528777
140.0	70.0	2.03514158528777
140.0	80.0	2.03514158528777
140.0	90.0	2.03514158528777
140.0	100.0	2.03514158528777
140.0	110.0	2.03514158528777
140.0	120.0	2.03514158528777
140.0	130.0	2.03514158528777
140.0	140.0	2.03514158528777
140.0	150.0	2.03514158528777
140.0	160.0	2.03514158528777
140.0	170.0	2.03514158528777
140.0	180.0	2.03514158528777
140.0	190.0	2.03514158528777
140.0	200.0	2.03514158528777
140.0	210.0	2.03514158528777
140.0	220.0	2.03514158528777
140.0	230.0	2.03514158528777
140.0	240.0	2.03514158528777
140.0	250.0	2.03514158528777
140.0	260.0	2.03514158528777
140.0	270.0	2.03514158528777
140.0	280.0	2.03514158528777
140.0	290.0	2.03514158528777
140.0	300.0	2.03514158528777
140.0	310.0	2.03514158528777
140.0	320.0	2.03514158528777
140.0	330.0	2.03514158528777
140.0	340.0	2.03514158528777
140.0	350.0	2.03514158528777
140.0	360.0	2.03514158528777
140.0	370.0	2.03514158528777
140.0	380.0	2.03514158528777
140.0	390.0	2.03514158528777
140.0	400.0	2.03514158528777
140.0	410.0	2.03514158528777
140.0	420.0	2.03514158528777
140.0	430.0	2.03514158528777
140.0	440.0	2.03514158528777
140.0	450.0	2.03514158528777
140.0	460.0	2.03514158528777
140.0	470.0	2.03514158528777
140.0	480.0	2.03514158528777
140.0	490.0	2.03514158528777
140.0	500.0	2.03514158528777
140.0	510.0	2.03514158528777
140.0	520.0	2.03514158528777
140.0	530.0	2.03514158528777
140.0	540.0	2.03514158528777
140.0	550.0	2.03514158528777
140.0	560.0	2.03514158528777
140.0	570.0	2.03514158528777
140.0	580.0	2.0366667026487733
140.0	590.0	2.040249698890559
140.0	600.0	2.072042816940581
140.0	610.0	2.106203278513621
140.0	620.0	2.161061811277432
140.0	630.0	2.164371753350139
140.0	640.0	2.196153456889853
140.0	650.0	2.2092956169787286
140.0	660.0	2.194047989835671
140.0	670.0	2.1985842956807224
140.0	680.0	2.1910121305258077
140.0	690.0	2.229173596575679
140.0	700.0	2.2334429121516832
140.0	710.0	2.2181621097737714
140.0	720.0	2.2451826805782864
140.0	730.0	2.225511385217451
140.0	740.0	2.256858484067313
140.0	750.0	2.2451930773693656
140.0	760.0	2.240609558075652
140.0	770.0	2.2190244680531306
140.0	780.0	2.2315381919196686
140.0	790.0	2.2333803977281756
140.0	800.0	2.2057454874945903
140.0	810.0	2.232466240483485
140.0	820.0	2.220781939833514
140.0	830.0	2.2127724071094277
140.0	840.0	2.209205117383968
140.0	850.0	2.183387858162799
140.0	860.0	2.1721655468258803
140.0	870.0	2.1864438691977957
140.0	880.0	2.157866614322004
140.0	890.0	2.177512602047348
140.0	900.0	2.184631026127882
140.0	910.0	2.1645868996724467
140.0	920.0	2.158475788921443
140.0	930.0	2.147311050836628
140.0	940.0	2.139073756210784
140.0	950.0	2.1523300133667638
140.0	960.0	2.162656124440212
140.0	970.0	2.1738371080076804
140.0	980.0	2.1780054648979688
140.0	990.0	2.161820516036048
140.0	1000.0	2.1591007203724843
140.0	1010.0	2.1934684538149516
140.0	1020.0	2.2092049369110893
140.0	1030.0	2.2080899291762353
140.0	1040.0	2.2122178986106906
140.0	1050.0	2.2155761586322438
140.0	1060.0	2.2298937077181424
140.0	1070.0	2.2371243230889295
140.0	1080.0	2.2313755746961603
140.0	1090.0	2.228815977497602
140.0	1100.0	2.256678383060138
140.0	1110.0	2.21602744349117
140.0	1120.0	2.207334363403989
140.0	1130.0	2.21356043147182
140.0	1140.0	2.220088982986392
140.0	1150.0	2.246275672678316
140.0	1160.0	2.2382449139357328
140.0	1170.0	2.2441814702623324
140.0	1180.0	2.2408936065608165
140.0	1190.0	2.2331847932829922
140.0	1200.0	2.2236861842388085
140.0	1210.0	2.23764770830191
140.0	1220.0	2.225614884122801
140.0	1230.0	2.206909332276846
140.0	1240.0	2.20769488193138
140.0	1250.0	2.2001559710398952
140.0	1260.0	2.161437231276868
140.0	1270.0	2.1661020005808798
140.0	1280.0	2.1248832827927506
140.0	1290.0	2.121852688754974
140.0	1300.0	2.0674161600448047
140.0	1310.0	2.005812942118999
140.0	1320.0	2.039594827752195
140.0	1330.0	2.0358396635338805
140.0	1340.0	2.036659705861588
140.0	1350.0	2.036659705861588
140.0	1360.0	2.036659705861588
140.0	1370.0	2.0367057224634544
140.0	1380.0	2.0367057224634544
140.0	1390.0	2.0367057224634544
140.0	1400.0	2.0367057224634544
140.0	1410.0	2.0367057224634544
140.0	1420.0	2.036522853621719
140.0	1430.0	2.035987630713432
140.0	1440.0	2.03514158528777
140.0	1450.0	2.03514158528777
140.0	1460.0	2.03514158528777
140.0	1470.0	2.03514158528777
140.0	1480.0	2.03514158528777
140.0	1490.0	2.03514158528777
140.0	1500.0	2.03514158528777
140.0	1510.0	2.03514158528777
140.0	1520.0	2.03514158528777
140.0	1530.0	2.03514158528777
140.0	1540.0	2.03514158528777
140.0	1550.0	2.03514158528777
140.0	1560.0	2.03514158528777
140.0	1570.0	2.03514158528777
140.0	1580.0	2.03514158528777
140.0	1590.0	2.03514158528777
140.0	1600.0	2.03514158528777
140.0	1610.0	2.03514158528777
140.0	1620.0	2.03514158528777
140.0	1630.0	2.03514158528777
140.0	1640.0	2.03514158528777
140.0	1650.0	2.03514158528777
140.0	1660.0	2.03514158528777
140.0	1670.0	2.03514158528777
140.0	1680.0	2.03514158528777
140.0	1690.0	2.03514158528777
140.0	1700.0	2.03514158528777
140.0	1710.0	2.03514158528777
140.0	1720.0	2.03514158528777
140.0	1730.0	2.03514158528777
140.0	1740.0	2.03514158528777
140.0	1750.0	2.03514158528777
140.0	1760.0	2.03514158528777
140.0	1770.0	2.03514158528777
140.0	1780.0	2.03514158528777
140.0	1790.0	2.03514158528777
140.0	1800.0	2.03514158528777
140.0	1810.0	2.03514158528777
140.0	1820.0	2.03514158528777
140.0	1830.0	2.03514158528777
140.0	1840.0	2.03514158528777
140.0	1850.0	2.03514158528777
140.0	1860.0	2.03514158528777
150.0	50.0	2.03514158528777
150.0	60.0	2.03514158528777
150.0	70.0	2.03514158528777
150.0	80.0	2.03514158528777
150.0	90.0	2.03514158528777
150.0	100.0	2.03514158528777
150.0	110.0	2.03514158528777
150.0	120.0	2.03514158528777
150.0	130.0	2.03514158528777
150.0	140.0	2.03514158528777
150.0	150.0	2.03514158528777
150.0	160.0	2.03514158528777
150.0	170.0	2.03514158528777
150.0	180.0	2.03514158528777
150.0	190.0	2.03514158528777
150.0	200.0	2.03514158528777
150.0	210.0	2.03514158528777
150.0	220.0	2.03514158528777
150.0	230.0	2.03514158528777
150.0	240.0	2.03514158528777
150.0	250.0	2.03514158528777
150.0	260.0	2.03514158528777
150.0	270.0	2.03514158528777
150.0	280.0	2.03514158528777
150.0	290.0	2.03514158528777
150.0	300.0	2.03514158528777
150.0	310.0	2.03514158528777
150.0	320.0	2.03514158528777
150.0	330.0	2.03514158528777
150.0	340.0	2.03514158528777
150.0	350.0	2.03514158528777
150.0	360.0	2.03514158528777
150.0	370.0	2.03514158528777
150.0	380.0	2.03514158528777
150.0	390.0	2.03514158528777
150.0	400.0	2.03514158528777
150.0	410.0	2.03514158528777
150.0	420.0	2.03514158528777
150.0	430.0	2.03514158528777
150.0	440.0	2.03514158528777
150.0	450.0	2.03514158528777
150.0	460.0	2.03514158528777
150.0	470.0	2.03514158528777
150.0	480.0	2.03514158528777
150.0	490.0	2.03514158528777
150.0	500.0	2.03514158528777
150.0	510.0	2.03514158528777
150.0	520.0	2.03514158528777
150.0	530.0	2.03514158528777
150.0	540.0	2.03514158528777
150.0	550.0	2.03514158528777
150.0	560.0	2.03514158528777
150.0	570.0	2.03514158528777
150.0	580.0	2.0366600614735106
150.0	590.0	2.0425344369623595
150.0	600.0	2.03470752079089
150.0	610.0	2.1127736085395177
150.0	620.0	2.1628074031472293
150.0	630.0	2.1742011250705815
150.0	640.0	2.1977346399995996
150.0	650.0	2.1914958751746783
150.0	660.0	2.1798272752996346
150.0	670.0	2.1822677086093667
150.0	680.0	2.1967929968194158
150.0	690.0	2.2253519686476095
150.0	700.0	2.228392374881851
150.0	710.0	2.2185602124618966
150.0	720.0	2.2399520304910623
150.0	730.0	2.2185604449040275
150.0	740.0	2.249201731415603
150.0	750.0	2.246851929720883
150.0	760.0	2.2512096205467054
150.0	770.0	2.2154967522577267
150.0	780.0	2.2151653590585867
150.0	790.0	2.2072786397788735
150.0	800.0	2.2014580224162312
150.0	810.0	2.2235171609990076
150.0	820.0	2.228393309724234
150.0	830.0	2.2115615101847275
150.0	840.0	2.1949345862718768
150.0	850.0	2.1796064475980486
150.0	860.0	2.164515480020956
150.0	870.0	2.1753572257413607
150.0	880.0	2.1700574574717173
150.0	890.0	2.179513808871518
150.0	900.0	2.1922750354463534
150.0	910.0	2.168483150748403
150.0	920.0	2.162439672921834
150.0	930.0	2.1421660902028052
150.0	940.0	2.146880494906676
150.0	950.0	2.1512902072070403
150.0	960.0	2.1606295995805262
150.0	970.0	2.163852396695668
150.0	980.0	2.1730248467916895
150.0	990.0	2.154024904143553
150.0	1000.0	2.141726334119779
150.0	1010.0	2.1854581065832153
150.0	1020.0	2.1989786118284056
150.0	1030.0	2.1984658916313244
150.0	1040.0	2.2040890089011898
150.0	1050.0	2.207488049948124
150.0	1060.0	2.2299374250224204
150.0	1070.0	2.2289973169115607
150.0	1080.0	2.2455020826381986
150.0	1090.0	2.2418960978237
150.0	1100.0	2.2492344791456107
150.0	1110.0	2.231842631902174
150.0	1120.0	2.2199746793248636
150.0	1130.0	2.22706997402642
150.0	1140.0	2.241403876792283
150.0	1150.0	2.2507761927659042
150.0	1160.0	2.245405867430262
150.0	1170.0	2.2294292916183855
150.0	1180.0	2.2382081612565616
150.0	1190.0	2.2438424949526583
150.0	1200.0	2.2261864711001746
150.0	1210.0	2.2290630027583327
150.0	1220.0	2.222696627322244
150.0	1230.0	2.2036628792478505
150.0	1240.0	2.2016959688107827
150.0	1250.0	2.1953043711166265
150.0	1260.0	2.1716376230109504
150.0	1270.0	2.1834824963539456
150.0	1280.0	2.1374323538794004
150.0	1290.0	2.1257624054611903
150.0	1300.0	2.085369665871918
150.0	1310.0	2.0377593485352086
150.0	1320.0	2.049555094270654
150.0	1330.0	2.03514158528777
150.0	1340.0	2.0352920797343095
150.0	1350.0	2.0352920797343095
150.0	1360.0	2.0352920797343095
150.0	1370.0	2.0352920797343095
150.0	1380.0	2.0352920797343095
150.0	1390.0	2.0352920797343095
150.0	1400.0	2.0352920797343095
150.0	1410.0	2.0352920797343095
150.0	1420.0	2.0352920797343095
150.0	1430.0	2.0352920797343095
150.0	1440.0	2.03514158528777
150.0	1450.0	2.03514158528777
150.0	1460.0	2.03514158528777
150.0	1470.0	2.03514158528777
150.0	1480.0	2.03514158528777
150.0	1490.0	2.03514158528777
150.0	1500.0	2.03514158528777
150.0	1510.0	2.03514158528777
150.0	1520.0	2.03514158528777
150.0	1530.0	2.03514158528777
150.0	1540.0	2.03514158528777
150.0	1550.0	2.03514158528777
150.0	1560.0	2.03514158528777
150.0	1570.0	2.03514158528777
150.0	1580.0	2.03514158528777
150.0	1590.0	2.03514158528777
150.0	1600.0	2.03514158528777
150.0	1610.0	2.03514158528777
150.0	1620.0	2.03514158528777
150.0	1630.0	2.03514158528777
150.0	1640.0	2.03514158528777
150.0	1650.0	2.03514158528777
150.0	1660.0	2.03514158528777
150.0	1670.0	2.03514158528777
150.0	1680.0	2.03514158528777
150.0	1690.0	2.03514158528777
150.0	1700.0	2.03514158528777
150.0	1710.0	2.03514158528777
150.0	1720.0	2.03514158528777
150.0	1730.0	2.03514158528777
150.0	1740.0	2.03514158528777
150.0	1750.0	2.03514158528777
150.0	1760.0	2.03514158528777
150.0	1770.0	2.03514158528777
150.0	1780.0	2.03514158528777
150.0	1790.0	2.03514158528777
150.0	1800.0	2.03514158528777
150.0	1810.0	2.03514158528777
150.0	1820.0	2.03514158528777
150.0	1830.0	2.03514158528777
150.0	1840.0	2.03514158528777
[truncated: 15,836 more rows]
