# Supplementary material for: Characterizing Visual Neurosurgical Expertise in Brain MRI Visualization Using Eye-Tracking and 3D Fractal Dimension Analysis
Source: J Eye Mov Res. 2026 Jun 2;19(3):62. doi: 10.3390/jemr19030062 (PMC13301434; doi:10.3390/jemr19030062)
Supplement: Supplementary file 1 [file jemr-19-00062-s001.zip › jemr-4253847-supplementary/Supplementary files/4_3DFDmapsCalculation/3DFD_Stimuli_BRN40/3DFDs_BRAIN_37_NORMAL_Normal MRA.png_Heatmap_100_10.csv]

50.0	50.0	2.03514158528777
50.0	60.0	2.03514158528777
50.0	70.0	2.03514158528777
50.0	80.0	2.0369852660329424
50.0	90.0	2.0438479175714495
50.0	100.0	2.066219113607996
50.0	110.0	2.0786754964376213
50.0	120.0	2.0913153820841544
50.0	130.0	2.10153420041031
50.0	140.0	2.0980083287667273
50.0	150.0	2.109262485405701
50.0	160.0	2.1093082216238033
50.0	170.0	2.1107327252546684
50.0	180.0	2.1164675272275892
50.0	190.0	2.1208453970250893
50.0	200.0	2.1074414140018343
50.0	210.0	2.1093156818307044
50.0	220.0	2.1026248686551594
50.0	230.0	2.100676702647729
50.0	240.0	2.097291019325974
50.0	250.0	2.091843811450989
50.0	260.0	2.10288749951361
50.0	270.0	2.099961557012906
50.0	280.0	2.0959899610321586
50.0	290.0	2.101456853989308
50.0	300.0	2.1030700490201237
50.0	310.0	2.0963194256520703
50.0	320.0	2.0943272109825113
50.0	330.0	2.105066202046332
50.0	340.0	2.1031652119441393
50.0	350.0	2.1024596403905176
50.0	360.0	2.1014473281407957
50.0	370.0	2.1016091299512647
50.0	380.0	2.1005615588568616
50.0	390.0	2.099853899580157
50.0	400.0	2.0985349642041915
50.0	410.0	2.0968090004483133
50.0	420.0	2.095297340703139
50.0	430.0	2.0962489139911886
50.0	440.0	2.097153176655993
50.0	450.0	2.0980602910652437
50.0	460.0	2.0960152132974383
50.0	470.0	2.0987428669436805
50.0	480.0	2.0941271229650034
50.0	490.0	2.0954943787777833
50.0	500.0	2.094734339343221
50.0	510.0	2.095170675641764
50.0	520.0	2.0973280009251964
50.0	530.0	2.093916178083551
50.0	540.0	2.0989657268866093
50.0	550.0	2.0951683760715283
50.0	560.0	2.100553449456414
50.0	570.0	2.0960956638159463
50.0	580.0	2.0958202242012685
50.0	590.0	2.0990092716904325
50.0	600.0	2.0986713761825917
50.0	610.0	2.0982582673978847
50.0	620.0	2.0995995679741606
50.0	630.0	2.1068071497473757
50.0	640.0	2.1057915983725386
50.0	650.0	2.1053807419833896
50.0	660.0	2.1046716980493163
50.0	670.0	2.1044341408352745
50.0	680.0	2.1039886407442308
50.0	690.0	2.1012010774703316
50.0	700.0	2.1000901819138504
50.0	710.0	2.100410550922881
50.0	720.0	2.097445561048279
50.0	730.0	2.0884685710550066
50.0	740.0	2.086559316635099
50.0	750.0	2.086076889558282
50.0	760.0	2.0845938011449725
50.0	770.0	2.0836704575501
50.0	780.0	2.082610955872654
50.0	790.0	2.083733726114546
50.0	800.0	2.084890467354617
50.0	810.0	2.083098396978567
50.0	820.0	2.0849249021283334
50.0	830.0	2.0869734749082913
50.0	840.0	2.0886570642906963
50.0	850.0	2.090307285217947
50.0	860.0	2.095682853842949
50.0	870.0	2.0723855116664933
50.0	880.0	2.080956408495591
50.0	890.0	2.0902822740605314
50.0	900.0	2.082228100772374
50.0	910.0	2.080247554194784
50.0	920.0	2.064485421212481
50.0	930.0	2.0643660920575413
50.0	940.0	2.078061208279869
50.0	950.0	2.0846112248268676
50.0	960.0	2.088815205133696
50.0	970.0	2.074730102257414
50.0	980.0	2.0669057061617493
50.0	990.0	2.082435603474755
50.0	1000.0	2.0870809189849364
50.0	1010.0	2.079018760168964
50.0	1020.0	2.0779449614270376
50.0	1030.0	2.0771403599635696
50.0	1040.0	2.077312815387872
50.0	1050.0	2.076962918554832
50.0	1060.0	2.076856786187653
50.0	1070.0	2.076902791251907
50.0	1080.0	2.0777475477418395
50.0	1090.0	2.0809967446975275
50.0	1100.0	2.0851845316756497
50.0	1110.0	2.0885818033746846
50.0	1120.0	2.089981198526988
50.0	1130.0	2.0918023683847426
50.0	1140.0	2.093437562569753
50.0	1150.0	2.0934643046863584
50.0	1160.0	2.0951912428603263
50.0	1170.0	2.0967310319806636
50.0	1180.0	2.100523831371943
50.0	1190.0	2.1004755022365824
50.0	1200.0	2.098696878931152
50.0	1210.0	2.0967517381742646
50.0	1220.0	2.1053959490278977
50.0	1230.0	2.1063609957619525
50.0	1240.0	2.1080946156606464
50.0	1250.0	2.1037003491720054
50.0	1260.0	2.105126302388543
50.0	1270.0	2.1021862874246593
50.0	1280.0	2.099858640800931
50.0	1290.0	2.096689743674787
50.0	1300.0	2.0944685734593893
50.0	1310.0	2.092139503410369
50.0	1320.0	2.0815692057040662
50.0	1330.0	2.078310306601605
50.0	1340.0	2.0817038541507533
50.0	1350.0	2.0790575973808703
50.0	1360.0	2.0820049790417854
50.0	1370.0	2.0823051105577335
50.0	1380.0	2.0856566137804
50.0	1390.0	2.0817485258921624
50.0	1400.0	2.0858542582861133
50.0	1410.0	2.0863156552168367
50.0	1420.0	2.0870936506002096
50.0	1430.0	2.08829109672855
50.0	1440.0	2.089964188782551
50.0	1450.0	2.0919927777982
50.0	1460.0	2.0937875583226564
50.0	1470.0	2.0958346737585622
50.0	1480.0	2.09584080034078
50.0	1490.0	2.1015823070544917
50.0	1500.0	2.105500964691758
50.0	1510.0	2.0981806538537504
50.0	1520.0	2.098542079903769
50.0	1530.0	2.0997528608380107
50.0	1540.0	2.110139489641304
50.0	1550.0	2.10086106266504
50.0	1560.0	2.10215004932262
50.0	1570.0	2.112620396518203
50.0	1580.0	2.1092890584126245
50.0	1590.0	2.104650733379718
50.0	1600.0	2.1048046512166176
50.0	1610.0	2.110129299457294
50.0	1620.0	2.1135822862030236
50.0	1630.0	2.107034650643677
50.0	1640.0	2.1076682213575717
50.0	1650.0	2.114523402008256
50.0	1660.0	2.124327664058168
50.0	1670.0	2.1181293794800453
50.0	1680.0	2.118750748519958
50.0	1690.0	2.1149387568064384
50.0	1700.0	2.1192909786344427
50.0	1710.0	2.1070322781136333
50.0	1720.0	2.1030381756501115
50.0	1730.0	2.0925386056234707
50.0	1740.0	2.0940078891533385
50.0	1750.0	2.0765555818616535
50.0	1760.0	2.0565665005986458
50.0	1770.0	2.0550637147389565
50.0	1780.0	2.0407814058058595
50.0	1790.0	2.03514158528777
50.0	1800.0	2.03514158528777
50.0	1810.0	2.03514158528777
50.0	1820.0	2.03514158528777
50.0	1830.0	2.03514158528777
50.0	1840.0	2.03514158528777
50.0	1850.0	2.03514158528777
50.0	1860.0	2.03514158528777
60.0	50.0	2.03514158528777
60.0	60.0	2.03514158528777
60.0	70.0	2.0357151666887274
60.0	80.0	2.0520473944770443
60.0	90.0	2.0319103639147156
60.0	100.0	2.065986078978678
60.0	110.0	2.077652974539987
60.0	120.0	2.0753731107957227
60.0	130.0	2.0881493960582014
60.0	140.0	2.071083695921387
60.0	150.0	2.098798669249226
60.0	160.0	2.1054456169024793
60.0	170.0	2.1131727674748872
60.0	180.0	2.0831442397587994
60.0	190.0	2.0880423861816872
60.0	200.0	2.0868024602737414
60.0	210.0	2.092510675640272
60.0	220.0	2.090269487796176
60.0	230.0	2.0559401243852236
60.0	240.0	2.078633244515019
60.0	250.0	2.0792192112982053
60.0	260.0	2.06985627664736
60.0	270.0	2.065964309601155
60.0	280.0	2.0672685268793343
60.0	290.0	2.0880759018561377
60.0	300.0	2.086788827525704
60.0	310.0	2.0869895703987384
60.0	320.0	2.0926979004521518
60.0	330.0	2.0921507608356698
60.0	340.0	2.090107963091897
60.0	350.0	2.098100160137217
60.0	360.0	2.0964928742936286
60.0	370.0	2.0965665692438926
60.0	380.0	2.105202532496943
60.0	390.0	2.104626588459796
60.0	400.0	2.1035884466814987
60.0	410.0	2.1024555957610658
60.0	420.0	2.1021321553185404
60.0	430.0	2.1048226596818256
60.0	440.0	2.1071245416759385
60.0	450.0	2.1074330243269515
60.0	460.0	2.1085848115423085
60.0	470.0	2.108066376795799
60.0	480.0	2.1075625641212516
60.0	490.0	2.104520216993187
60.0	500.0	2.1040115483179798
60.0	510.0	2.1021339882276484
60.0	520.0	2.103804817484814
60.0	530.0	2.096642241576275
60.0	540.0	2.1014873113604735
60.0	550.0	2.0983249191399382
60.0	560.0	2.101770506846388
60.0	570.0	2.097369597460275
60.0	580.0	2.1004406996192673
60.0	590.0	2.1026434312552023
60.0	600.0	2.1074917102759367
60.0	610.0	2.106409670782508
60.0	620.0	2.1070867442497403
60.0	630.0	2.1087874756477456
60.0	640.0	2.107305295654103
60.0	650.0	2.102827528724762
60.0	660.0	2.1061464870359132
60.0	670.0	2.1018759755384746
60.0	680.0	2.1051299250696194
60.0	690.0	2.0989318614667583
60.0	700.0	2.101055176216246
60.0	710.0	2.1022497617911684
60.0	720.0	2.10545916786584
60.0	730.0	2.0974952623977763
60.0	740.0	2.096538211757425
60.0	750.0	2.0965557029472515
60.0	760.0	2.0967489368920336
60.0	770.0	2.096231849112116
60.0	780.0	2.0963108509322965
60.0	790.0	2.09841812360252
60.0	800.0	2.0990342870942733
60.0	810.0	2.0961684849795823
60.0	820.0	2.09640290141476
60.0	830.0	2.097869512925804
60.0	840.0	2.1011307966211943
60.0	850.0	2.074468625445016
60.0	860.0	2.088591388059131
60.0	870.0	2.098835935570325
60.0	880.0	2.1138830690614334
60.0	890.0	2.1250801214943627
60.0	900.0	2.096970362906316
60.0	910.0	2.091823645759251
60.0	920.0	2.099033177955233
60.0	930.0	2.096008122359419
60.0	940.0	2.1172603740977185
60.0	950.0	2.1190101808232304
60.0	960.0	2.116170273848277
60.0	970.0	2.099327499836807
60.0	980.0	2.0736615335196955
60.0	990.0	2.0939632249964375
60.0	1000.0	2.0988017657427886
60.0	1010.0	2.094933233047592
60.0	1020.0	2.093294259859413
60.0	1030.0	2.0928027143701424
60.0	1040.0	2.093167217010535
60.0	1050.0	2.093824447946673
60.0	1060.0	2.0939419485207367
60.0	1070.0	2.09405112679166
60.0	1080.0	2.094770261007656
60.0	1090.0	2.097256855306704
60.0	1100.0	2.1004201879222797
60.0	1110.0	2.1022018632870267
60.0	1120.0	2.1033169263246667
60.0	1130.0	2.10575211281553
60.0	1140.0	2.1067541971467687
60.0	1150.0	2.105151202142067
60.0	1160.0	2.1069211750531793
60.0	1170.0	2.1084302266083133
60.0	1180.0	2.1121191765805856
60.0	1190.0	2.110547563962886
60.0	1200.0	2.1084834853964822
60.0	1210.0	2.107015822130029
60.0	1220.0	2.114383758704691
60.0	1230.0	2.114118424065874
60.0	1240.0	2.114698805855114
60.0	1250.0	2.110688552994545
60.0	1260.0	2.1110210955878643
60.0	1270.0	2.1076043144792718
60.0	1280.0	2.1017173800350974
60.0	1290.0	2.098403090829858
60.0	1300.0	2.0964287911756734
60.0	1310.0	2.093853742811219
60.0	1320.0	2.0863847849412855
60.0	1330.0	2.083180548654809
60.0	1340.0	2.079673184519808
60.0	1350.0	2.0832276666343477
60.0	1360.0	2.08322965806125
60.0	1370.0	2.0867548728406438
60.0	1380.0	2.0872145840118987
60.0	1390.0	2.0837235283886204
60.0	1400.0	2.0876254290404765
60.0	1410.0	2.0884466952713034
60.0	1420.0	2.093232567414501
60.0	1430.0	2.0952011330410643
60.0	1440.0	2.09740197623365
60.0	1450.0	2.098954071390829
60.0	1460.0	2.100094388607423
60.0	1470.0	2.1017655808307714
60.0	1480.0	2.1018039918290286
60.0	1490.0	2.1098048602912245
60.0	1500.0	2.1135680334468403
60.0	1510.0	2.108412341814259
60.0	1520.0	2.1080929489696665
60.0	1530.0	2.109295043273204
60.0	1540.0	2.1185942311593515
60.0	1550.0	2.1015985599056144
60.0	1560.0	2.1024731760480986
60.0	1570.0	2.104427067414201
60.0	1580.0	2.101904388818278
60.0	1590.0	2.095555125817218
60.0	1600.0	2.096820705369995
60.0	1610.0	2.0770914553396436
60.0	1620.0	2.0831040924635014
60.0	1630.0	2.0856875706022184
60.0	1640.0	2.091603299087569
60.0	1650.0	2.092346095858499
60.0	1660.0	2.100422681317253
60.0	1670.0	2.098978937462049
60.0	1680.0	2.0923873424626986
60.0	1690.0	2.1016139911470564
60.0	1700.0	2.0898247509182704
60.0	1710.0	2.1039563254162434
60.0	1720.0	2.098389639398283
60.0	1730.0	2.091601534564713
60.0	1740.0	2.0807070410435426
60.0	1750.0	2.0701397117999965
60.0	1760.0	2.0631867793924186
60.0	1770.0	2.0519364379422314
60.0	1780.0	2.047168470978902
60.0	1790.0	2.03514158528777
60.0	1800.0	2.03514158528777
60.0	1810.0	2.03514158528777
60.0	1820.0	2.03514158528777
60.0	1830.0	2.03514158528777
60.0	1840.0	2.03514158528777
60.0	1850.0	2.03514158528777
60.0	1860.0	2.03514158528777
70.0	50.0	2.03514158528777
70.0	60.0	2.03514158528777
70.0	70.0	2.0376594175421716
70.0	80.0	2.0562321939602266
70.0	90.0	2.049759979898901
70.0	100.0	2.0717046729054056
70.0	110.0	2.0832826701348592
70.0	120.0	2.0895225909034947
70.0	130.0	2.1028588836478748
70.0	140.0	2.083755172619828
70.0	150.0	2.1121365400184353
70.0	160.0	2.119184241615505
70.0	170.0	2.1288924550084105
70.0	180.0	2.0986187642383194
70.0	190.0	2.1001536359522723
70.0	200.0	2.108607902212714
70.0	210.0	2.1094770737783737
70.0	220.0	2.0923021602273155
70.0	230.0	2.06284095915082
70.0	240.0	2.081000016167403
70.0	250.0	2.083765483467477
70.0	260.0	2.070024280856129
70.0	270.0	2.0688664942413286
70.0	280.0	2.06968781895972
70.0	290.0	2.0886520419200596
70.0	300.0	2.0884267036313244
70.0	310.0	2.084856516591152
70.0	320.0	2.0984950433050273
70.0	330.0	2.09779329350808
70.0	340.0	2.095022713801095
70.0	350.0	2.1025075074481703
70.0	360.0	2.099157365862815
70.0	370.0	2.0986800067852855
70.0	380.0	2.107103296068888
70.0	390.0	2.1048786095204766
70.0	400.0	2.1061864041062273
70.0	410.0	2.097012408012773
70.0	420.0	2.099229123045043
70.0	430.0	2.102969682208531
70.0	440.0	2.096353250471796
70.0	450.0	2.093735205515035
70.0	460.0	2.0960997456442825
70.0	470.0	2.0981285619806176
70.0	480.0	2.0917487361353957
70.0	490.0	2.092607538950246
70.0	500.0	2.0963468350658414
70.0	510.0	2.0960625268796544
70.0	520.0	2.0925236942855006
70.0	530.0	2.0976770829660536
70.0	540.0	2.097046324516949
70.0	550.0	2.0940036622219527
70.0	560.0	2.097308756014079
70.0	570.0	2.093365912490483
70.0	580.0	2.0921333636972395
70.0	590.0	2.0950567949778263
70.0	600.0	2.0955241018677406
70.0	610.0	2.0944033329031893
70.0	620.0	2.0954862532132754
70.0	630.0	2.100660098035517
70.0	640.0	2.0996924787599665
70.0	650.0	2.103461704709158
70.0	660.0	2.1034800355850387
70.0	670.0	2.1039291985298916
70.0	680.0	2.1077454632073436
70.0	690.0	2.1056724587024442
70.0	700.0	2.1093290060671115
70.0	710.0	2.1108882876756074
70.0	720.0	2.1136469207950634
70.0	730.0	2.107220887524211
70.0	740.0	2.106031903981041
70.0	750.0	2.1060315074046363
70.0	760.0	2.1058587559335282
70.0	770.0	2.105134995723167
70.0	780.0	2.100361769095404
70.0	790.0	2.1006089136355355
70.0	800.0	2.0984096507046326
70.0	810.0	2.1003611598732745
70.0	820.0	2.0963419612359826
70.0	830.0	2.0972086127243688
70.0	840.0	2.0718135298213363
70.0	850.0	2.0883958108531537
70.0	860.0	2.104124647870763
70.0	870.0	2.1185303085699703
70.0	880.0	2.1338637988166362
70.0	890.0	2.120960429993564
70.0	900.0	2.1135129534969574
70.0	910.0	2.106511197755141
70.0	920.0	2.1164833541368115
70.0	930.0	2.110518466118281
70.0	940.0	2.125079684647816
70.0	950.0	2.1251583327178647
70.0	960.0	2.11577205426157
70.0	970.0	2.0989691047274026
70.0	980.0	2.078818711837523
70.0	990.0	2.102466260636783
70.0	1000.0	2.093079771019135
70.0	1010.0	2.0936456182034653
70.0	1020.0	2.0917507063323693
70.0	1030.0	2.0915088494143537
70.0	1040.0	2.0919179691187093
70.0	1050.0	2.092522317843489
70.0	1060.0	2.0928455790920775
70.0	1070.0	2.0891132323187507
70.0	1080.0	2.0901351105627426
70.0	1090.0	2.093185209268497
70.0	1100.0	2.096708177926393
70.0	1110.0	2.1024951960016085
70.0	1120.0	2.1037406998918113
70.0	1130.0	2.1017490226213655
70.0	1140.0	2.105745142159612
70.0	1150.0	2.1004875448325233
70.0	1160.0	2.1056033758858264
70.0	1170.0	2.106204266723673
70.0	1180.0	2.109265179952481
70.0	1190.0	2.107431972041653
70.0	1200.0	2.1018625818305465
70.0	1210.0	2.104074543285735
70.0	1220.0	2.10747816400232
70.0	1230.0	2.1074249298427596
70.0	1240.0	2.1076556165273352
70.0	1250.0	2.107802448866609
70.0	1260.0	2.1008692432641047
70.0	1270.0	2.101030549320819
70.0	1280.0	2.0944881266002393
70.0	1290.0	2.094973528702126
70.0	1300.0	2.089596897875818
70.0	1310.0	2.087034181622799
70.0	1320.0	2.07928047524333
70.0	1330.0	2.07606799663858
70.0	1340.0	2.0758710833211538
70.0	1350.0	2.0763955668218252
70.0	1360.0	2.07666848277069
70.0	1370.0	2.079973065900769
70.0	1380.0	2.083249870357409
70.0	1390.0	2.083092865208887
70.0	1400.0	2.087466458137783
70.0	1410.0	2.0888537536970504
70.0	1420.0	2.0898448792510784
70.0	1430.0	2.0913362531737603
70.0	1440.0	2.0930559939310265
70.0	1450.0	2.0949427997354624
70.0	1460.0	2.0969632602847166
70.0	1470.0	2.098782896898087
70.0	1480.0	2.0974143812826256
70.0	1490.0	2.1070434926990953
70.0	1500.0	2.116479438855106
70.0	1510.0	2.1113606379748524
70.0	1520.0	2.1154278833404017
70.0	1530.0	2.1174668839877717
70.0	1540.0	2.1181836826923264
70.0	1550.0	2.1108700186048384
70.0	1560.0	2.111921017489146
70.0	1570.0	2.114092687950487
70.0	1580.0	2.112960421774807
70.0	1590.0	2.108006427700732
70.0	1600.0	2.1094524791771017
70.0	1610.0	2.0920918138793465
70.0	1620.0	2.094853043597946
70.0	1630.0	2.098284090746599
70.0	1640.0	2.096631429658627
70.0	1650.0	2.099605107072542
70.0	1660.0	2.1011738556139217
70.0	1670.0	2.105310175597471
70.0	1680.0	2.0953591075904794
70.0	1690.0	2.1120529918125373
70.0	1700.0	2.106718281319781
70.0	1710.0	2.117929482385084
70.0	1720.0	2.119035507275258
70.0	1730.0	2.11144892123574
70.0	1740.0	2.0998926076597253
70.0	1750.0	2.0905345785531866
70.0	1760.0	2.089666711649461
70.0	1770.0	2.0790337745735736
70.0	1780.0	2.0612974296716895
70.0	1790.0	2.048467147855249
70.0	1800.0	2.0361918003573543
70.0	1810.0	2.03514158528777
70.0	1820.0	2.03514158528777
70.0	1830.0	2.03514158528777
70.0	1840.0	2.03514158528777
70.0	1850.0	2.03514158528777
70.0	1860.0	2.03514158528777
80.0	50.0	2.03514158528777
80.0	60.0	2.03514158528777
80.0	70.0	2.0481281036294146
80.0	80.0	2.0758831428944715
80.0	90.0	2.0719234725111884
80.0	100.0	2.0903358591279986
80.0	110.0	2.095937392418732
80.0	120.0	2.107512876058204
80.0	130.0	2.121175363326008
80.0	140.0	2.0959367119731462
80.0	150.0	2.110794718806862
80.0	160.0	2.1154107558179884
80.0	170.0	2.1203936261784864
80.0	180.0	2.1069267501625877
80.0	190.0	2.1119973272978694
80.0	200.0	2.1045582468274713
80.0	210.0	2.0990623600652354
80.0	220.0	2.0857778440925494
80.0	230.0	2.0827017290378893
80.0	240.0	2.0945590366904563
80.0	250.0	2.0974431475595656
80.0	260.0	2.0934722656183533
80.0	270.0	2.084221759226679
80.0	280.0	2.081607600560362
80.0	290.0	2.0980142278137737
80.0	300.0	2.095760664963345
80.0	310.0	2.0898944018806254
80.0	320.0	2.1030030751602453
80.0	330.0	2.1026878702626473
80.0	340.0	2.101045062499907
80.0	350.0	2.107951946681602
80.0	360.0	2.1044404334477282
80.0	370.0	2.10415807746199
80.0	380.0	2.1038896332609904
80.0	390.0	2.105023621501335
80.0	400.0	2.1071866383580375
80.0	410.0	2.0991795290634885
80.0	420.0	2.1023966612475555
80.0	430.0	2.107924259681051
80.0	440.0	2.1021362845362153
80.0	450.0	2.1019168846494303
80.0	460.0	2.102909429691479
80.0	470.0	2.1101140680467583
80.0	480.0	2.1088139602451146
80.0	490.0	2.104166867222113
80.0	500.0	2.1065743809424546
80.0	510.0	2.1025151920753626
80.0	520.0	2.0966785833723476
80.0	530.0	2.09683181288636
80.0	540.0	2.096504318748317
80.0	550.0	2.093802859972839
80.0	560.0	2.0935807906219344
80.0	570.0	2.089985634503228
80.0	580.0	2.091965415478918
80.0	590.0	2.095603986668018
80.0	600.0	2.098944822423193
80.0	610.0	2.0970803027663263
80.0	620.0	2.0986185594694304
80.0	630.0	2.1012958855494333
80.0	640.0	2.100625853893818
80.0	650.0	2.097706622583018
80.0	660.0	2.101246583199657
80.0	670.0	2.098414923225951
80.0	680.0	2.1012404314380766
80.0	690.0	2.0957350420970355
80.0	700.0	2.0992460166280695
80.0	710.0	2.1009657798108194
80.0	720.0	2.1019016767716003
80.0	730.0	2.094923891069999
80.0	740.0	2.093523297925853
80.0	750.0	2.093420889521777
80.0	760.0	2.0928983022769736
80.0	770.0	2.0922833801142153
80.0	780.0	2.0918156356749757
80.0	790.0	2.0918447059161376
80.0	800.0	2.0927776106517637
80.0	810.0	2.0918957460401972
80.0	820.0	2.091875818874798
80.0	830.0	2.095394367535216
80.0	840.0	2.0812002015385787
80.0	850.0	2.0994330440154885
80.0	860.0	2.1147780703321186
80.0	870.0	2.1220495209253993
80.0	880.0	2.1436862008906763
80.0	890.0	2.132606783991585
80.0	900.0	2.122014730580552
80.0	910.0	2.1205534531879175
80.0	920.0	2.1259896231656317
80.0	930.0	2.1169144579670953
80.0	940.0	2.1302081933624506
80.0	950.0	2.1303393250710116
80.0	960.0	2.126993728910008
80.0	970.0	2.106840719138438
80.0	980.0	2.0799677579883715
80.0	990.0	2.1053807596912812
80.0	1000.0	2.0926370197805517
80.0	1010.0	2.0896116572013974
80.0	1020.0	2.0885874898637007
80.0	1030.0	2.088774679891133
80.0	1040.0	2.0888352024141623
80.0	1050.0	2.0905192243698822
80.0	1060.0	2.090330037658991
80.0	1070.0	2.0900964136928697
80.0	1080.0	2.0914614582293947
80.0	1090.0	2.093098947859001
80.0	1100.0	2.096681465520209
80.0	1110.0	2.099153192210514
80.0	1120.0	2.099925517513294
80.0	1130.0	2.1015211451927187
80.0	1140.0	2.102173703505544
80.0	1150.0	2.099759115937873
80.0	1160.0	2.1015472971944766
80.0	1170.0	2.1024446653976048
80.0	1180.0	2.1055527774048777
80.0	1190.0	2.105056301310997
80.0	1200.0	2.1036135100040196
80.0	1210.0	2.10164538013713
80.0	1220.0	2.108585139921962
80.0	1230.0	2.108584901954653
80.0	1240.0	2.1094280253956246
80.0	1250.0	2.1061004819345768
80.0	1260.0	2.105706757197176
80.0	1270.0	2.1025072526735102
80.0	1280.0	2.0963726206579945
80.0	1290.0	2.0930979820045077
80.0	1300.0	2.0936395949642685
80.0	1310.0	2.0913012792933086
80.0	1320.0	2.086240272139226
80.0	1330.0	2.0824706699880933
80.0	1340.0	2.081588414115734
80.0	1350.0	2.0855324899842436
80.0	1360.0	2.0883894582474345
80.0	1370.0	2.0920848269519396
80.0	1380.0	2.0921430635773084
80.0	1390.0	2.0887675540697526
80.0	1400.0	2.0933707312909267
80.0	1410.0	2.0942532035618604
80.0	1420.0	2.0988198201164217
80.0	1430.0	2.100186601227795
80.0	1440.0	2.1030131058444406
80.0	1450.0	2.1037254571933985
80.0	1460.0	2.1061727954735163
80.0	1470.0	2.1081942686411326
80.0	1480.0	2.099286766622514
80.0	1490.0	2.107783256687149
80.0	1500.0	2.116751450970774
80.0	1510.0	2.1055201582468173
80.0	1520.0	2.106450885317833
80.0	1530.0	2.116839797501144
80.0	1540.0	2.1173588835279693
80.0	1550.0	2.104668915789764
80.0	1560.0	2.112827547000879
80.0	1570.0	2.1151178606730614
80.0	1580.0	2.11496256510799
80.0	1590.0	2.1109529430314993
80.0	1600.0	2.1137940624262885
80.0	1610.0	2.098807320340818
80.0	1620.0	2.102951420628224
80.0	1630.0	2.1049849948461508
80.0	1640.0	2.099203241682957
80.0	1650.0	2.1098814149719063
80.0	1660.0	2.1174038969525726
80.0	1670.0	2.1061630449928717
80.0	1680.0	2.1012823781097487
80.0	1690.0	2.1175718596356186
80.0	1700.0	2.110205200948102
80.0	1710.0	2.1239049425944594
80.0	1720.0	2.1166314067936036
80.0	1730.0	2.1111606330369592
80.0	1740.0	2.1040139651796603
80.0	1750.0	2.0916967365593298
80.0	1760.0	2.074631511756263
80.0	1770.0	2.083608903708574
80.0	1780.0	2.0674492340236146
80.0	1790.0	2.0501552016979567
80.0	1800.0	2.0397526841748546
80.0	1810.0	2.03514158528777
80.0	1820.0	2.03514158528777
80.0	1830.0	2.03514158528777
80.0	1840.0	2.03514158528777
80.0	1850.0	2.03514158528777
80.0	1860.0	2.03514158528777
90.0	50.0	2.03514158528777
90.0	60.0	2.03514158528777
90.0	70.0	2.06042878468012
90.0	80.0	2.063513785936043
90.0	90.0	2.074395945756149
90.0	100.0	2.105397964007907
90.0	110.0	2.107660477944563
90.0	120.0	2.1160853959604515
90.0	130.0	2.1047540190651364
90.0	140.0	2.1064073815638538
90.0	150.0	2.116732802091995
90.0	160.0	2.1251336327219668
90.0	170.0	2.1269342531153894
90.0	180.0	2.1169619218241182
90.0	190.0	2.1260668942440852
90.0	200.0	2.1044598854006367
90.0	210.0	2.102824747231894
90.0	220.0	2.0911268311344866
90.0	230.0	2.0811166816415105
90.0	240.0	2.0926711496461645
90.0	250.0	2.0967282656164845
90.0	260.0	2.0822600715219988
90.0	270.0	2.075416760178753
90.0	280.0	2.0706502446681636
90.0	290.0	2.0869285362729557
90.0	300.0	2.0778759788001597
90.0	310.0	2.087572686014617
90.0	320.0	2.0907420446874427
90.0	330.0	2.0903741428824696
90.0	340.0	2.0960941690111685
90.0	350.0	2.094760926042238
90.0	360.0	2.0959366852664862
90.0	370.0	2.106478766504308
90.0	380.0	2.1070532383373664
90.0	390.0	2.1105098789989096
90.0	400.0	2.114875700447574
90.0	410.0	2.1173291892291743
90.0	420.0	2.1124273319796245
90.0	430.0	2.1174637664435254
90.0	440.0	2.1183378295877744
90.0	450.0	2.112784366867692
90.0	460.0	2.1097792061454053
90.0	470.0	2.1179216293288534
90.0	480.0	2.1082966957378146
90.0	490.0	2.1054848830441273
90.0	500.0	2.1058329455991185
90.0	510.0	2.1032916685622696
90.0	520.0	2.098633091237234
90.0	530.0	2.1018604137994346
90.0	540.0	2.1021457763712363
90.0	550.0	2.099574589243511
90.0	560.0	2.1031972237443624
90.0	570.0	2.099253147238757
90.0	580.0	2.099140936355747
90.0	590.0	2.0996808699546285
90.0	600.0	2.1002339604720137
90.0	610.0	2.0984330281952865
90.0	620.0	2.096458033395258
90.0	630.0	2.1023584257848524
90.0	640.0	2.0988358734363253
90.0	650.0	2.0993417118010216
90.0	660.0	2.0998398220623096
90.0	670.0	2.1005711792593313
90.0	680.0	2.1027205679993157
90.0	690.0	2.1008944341680227
90.0	700.0	2.102989130042863
90.0	710.0	2.1034716988292375
90.0	720.0	2.1062847997968155
90.0	730.0	2.099781773639977
90.0	740.0	2.0988925108926386
90.0	750.0	2.0993506086636833
90.0	760.0	2.0990122581676416
90.0	770.0	2.098383526465449
90.0	780.0	2.0982339252248194
90.0	790.0	2.098153841893288
90.0	800.0	2.09917583134499
90.0	810.0	2.098726209852093
90.0	820.0	2.100018770999246
90.0	830.0	2.0831666950111556
90.0	840.0	2.097549841643469
90.0	850.0	2.100971997271647
90.0	860.0	2.110252987446332
90.0	870.0	2.1305808915613036
90.0	880.0	2.125610848196489
90.0	890.0	2.1262859155908123
90.0	900.0	2.122839589648532
90.0	910.0	2.1171238346118098
90.0	920.0	2.126063492429862
90.0	930.0	2.117380528129102
90.0	940.0	2.1299447175902957
90.0	950.0	2.136017912676078
90.0	960.0	2.1238966899261
90.0	970.0	2.101907523776942
90.0	980.0	2.072079737192927
90.0	990.0	2.0997711753968162
90.0	1000.0	2.093496047099926
90.0	1010.0	2.0913120847746156
90.0	1020.0	2.088974499235703
90.0	1030.0	2.0891970958416706
90.0	1040.0	2.0894891408810037
90.0	1050.0	2.094553292253306
90.0	1060.0	2.091332404188151
90.0	1070.0	2.0912412993067355
90.0	1080.0	2.0925024363161215
90.0	1090.0	2.094151360000773
90.0	1100.0	2.097871300368929
90.0	1110.0	2.1001872708919724
90.0	1120.0	2.100792154104669
90.0	1130.0	2.1017956721039144
90.0	1140.0	2.10226054148345
90.0	1150.0	2.10431277270628
90.0	1160.0	2.1047587053822343
90.0	1170.0	2.105729426049053
90.0	1180.0	2.108614218185795
90.0	1190.0	2.108489357480934
90.0	1200.0	2.106277086711983
90.0	1210.0	2.1044828898514982
90.0	1220.0	2.1122558236382374
90.0	1230.0	2.112288322496745
90.0	1240.0	2.1097918646182086
90.0	1250.0	2.106252471744325
90.0	1260.0	2.106458796714048
90.0	1270.0	2.1030100671193646
90.0	1280.0	2.1011468693461413
90.0	1290.0	2.097459045582043
90.0	1300.0	2.095725916346799
90.0	1310.0	2.09364665436714
90.0	1320.0	2.087868847198843
90.0	1330.0	2.084118313485525
90.0	1340.0	2.083282515162696
90.0	1350.0	2.085139451455959
90.0	1360.0	2.08512548031661
90.0	1370.0	2.088499742493709
90.0	1380.0	2.08803348254552
90.0	1390.0	2.0874922702668357
90.0	1400.0	2.090886768432701
90.0	1410.0	2.092019081514239
90.0	1420.0	2.093148763586222
90.0	1430.0	2.0946194222885506
90.0	1440.0	2.09613795461485
90.0	1450.0	2.0961393612683348
90.0	1460.0	2.100513771735278
90.0	1470.0	2.1025987493799994
90.0	1480.0	2.1024307699227935
90.0	1490.0	2.1024664291351076
90.0	1500.0	2.1164029157379867
90.0	1510.0	2.112478554445339
90.0	1520.0	2.1084953176058496
90.0	1530.0	2.11209902152594
90.0	1540.0	2.121365454716494
90.0	1550.0	2.1033940713057513
90.0	1560.0	2.1053690224069403
90.0	1570.0	2.114245861506543
90.0	1580.0	2.1093140192487025
90.0	1590.0	2.10605748583718
90.0	1600.0	2.1101931697801826
90.0	1610.0	2.09808293551074
90.0	1620.0	2.101581301035373
90.0	1630.0	2.1089690346861087
90.0	1640.0	2.104785250649607
90.0	1650.0	2.116860207689157
90.0	1660.0	2.1155257199177284
90.0	1670.0	2.1252116103212497
90.0	1680.0	2.1087716014137383
90.0	1690.0	2.1197916709025426
90.0	1700.0	2.1204731705839355
90.0	1710.0	2.1365334401654668
90.0	1720.0	2.131045065666357
90.0	1730.0	2.1251332046394724
90.0	1740.0	2.121517626424165
90.0	1750.0	2.110552415291307
90.0	1760.0	2.0968536279518872
90.0	1770.0	2.0928010119806775
90.0	1780.0	2.0915366286474173
90.0	1790.0	2.071373444461625
90.0	1800.0	2.0615755354742418
90.0	1810.0	2.0463169039677185
90.0	1820.0	2.035214868304736
90.0	1830.0	2.03514158528777
90.0	1840.0	2.03514158528777
90.0	1850.0	2.03514158528777
90.0	1860.0	2.03514158528777
100.0	50.0	2.03514158528777
100.0	60.0	2.03514158528777
100.0	70.0	2.0721687038400067
100.0	80.0	2.0669560198048913
100.0	90.0	2.084135879127006
100.0	100.0	2.1162988997716243
100.0	110.0	2.108920035690038
100.0	120.0	2.1267500113459423
100.0	130.0	2.114033038357883
100.0	140.0	2.1173384190919387
100.0	150.0	2.1247360890285707
100.0	160.0	2.134484636777051
100.0	170.0	2.1311440820902705
100.0	180.0	2.126336865740734
100.0	190.0	2.1307596155351614
100.0	200.0	2.1163980184551714
100.0	210.0	2.1152529638156796
100.0	220.0	2.099622217730357
100.0	230.0	2.0879765644422257
100.0	240.0	2.101851513411416
100.0	250.0	2.106521446204705
100.0	260.0	2.093723629087809
100.0	270.0	2.085416958131428
100.0	280.0	2.0791573016126166
100.0	290.0	2.0930098701247517
100.0	300.0	2.083179200718991
100.0	310.0	2.077519403395392
100.0	320.0	2.093306883127464
100.0	330.0	2.093977514329256
100.0	340.0	2.086695091007419
100.0	350.0	2.1039143123233166
100.0	360.0	2.107463282884662
100.0	370.0	2.1041815249766374
100.0	380.0	2.1225656381063094
100.0	390.0	2.1254534181818583
100.0	400.0	2.1211809572859868
100.0	410.0	2.1230802667504975
100.0	420.0	2.1255689086220113
100.0	430.0	2.1219635941586192
100.0	440.0	2.1228952488092223
100.0	450.0	2.116711191533164
100.0	460.0	2.1039469384509446
100.0	470.0	2.114059844483399
100.0	480.0	2.1063127072576133
100.0	490.0	2.0922534275679894
100.0	500.0	2.0986239718359623
100.0	510.0	2.0943639726116547
100.0	520.0	2.088511316298562
100.0	530.0	2.0963600661502464
100.0	540.0	2.0970890477000097
100.0	550.0	2.093731876221784
100.0	560.0	2.0960090558465456
100.0	570.0	2.0919944281741265
100.0	580.0	2.095194163351783
100.0	590.0	2.0991066084828964
100.0	600.0	2.1040894414856806
100.0	610.0	2.10293914709818
100.0	620.0	2.1043781170022835
100.0	630.0	2.1072446914367853
100.0	640.0	2.106565621429736
100.0	650.0	2.1045551948388472
100.0	660.0	2.104816805218581
100.0	670.0	2.1026658257913096
100.0	680.0	2.104705830440385
100.0	690.0	2.0956167885917574
100.0	700.0	2.09443143085715
100.0	710.0	2.0959302835155076
100.0	720.0	2.0952267377376614
100.0	730.0	2.0946317946984525
100.0	740.0	2.0894949656204744
100.0	750.0	2.0958120060248477
100.0	760.0	2.0902619236118722
100.0	770.0	2.0934658844572973
100.0	780.0	2.0933667339490944
100.0	790.0	2.0976538902061543
100.0	800.0	2.098713204962255
100.0	810.0	2.0946630808786155
100.0	820.0	2.088579566873201
100.0	830.0	2.088586241760514
100.0	840.0	2.0941223902320467
100.0	850.0	2.1021411946952027
100.0	860.0	2.115196676956369
100.0	870.0	2.118620109204875
100.0	880.0	2.1209350380285263
100.0	890.0	2.1166317584850547
100.0	900.0	2.116838609606504
100.0	910.0	2.1171247032030163
100.0	920.0	2.0965008398475926
100.0	930.0	2.0908012684503423
100.0	940.0	2.119489508545244
100.0	950.0	2.126554586734162
100.0	960.0	2.104674312130753
100.0	970.0	2.07907450235604
100.0	980.0	2.063923653447532
100.0	990.0	2.0981162594056086
100.0	1000.0	2.080462703590206
100.0	1010.0	2.0915126851675745
100.0	1020.0	2.0857658195889317
100.0	1030.0	2.0861641248111127
100.0	1040.0	2.0837987003144285
100.0	1050.0	2.088363752925655
100.0	1060.0	2.08650481154056
100.0	1070.0	2.092098695139776
100.0	1080.0	2.0901783951765425
100.0	1090.0	2.095120198404723
100.0	1100.0	2.099121028679203
100.0	1110.0	2.1039738794995273
100.0	1120.0	2.105702730710741
100.0	1130.0	2.1103122147892055
100.0	1140.0	2.1103493041128396
100.0	1150.0	2.1078643455167967
100.0	1160.0	2.1086218387606417
100.0	1170.0	2.109557577514082
100.0	1180.0	2.113331749063673
100.0	1190.0	2.1126846368288184
100.0	1200.0	2.110945607541034
100.0	1210.0	2.108867280419929
100.0	1220.0	2.1151517078237334
100.0	1230.0	2.1154937596331735
100.0	1240.0	2.1162287637689836
100.0	1250.0	2.112472591098683
100.0	1260.0	2.1128429706273346
100.0	1270.0	2.109282007106867
100.0	1280.0	2.107214327639751
100.0	1290.0	2.1035067783570964
100.0	1300.0	2.1018165793297
100.0	1310.0	2.0996667751559057
100.0	1320.0	2.094205489604588
100.0	1330.0	2.0877758772492445
100.0	1340.0	2.088559564672984
100.0	1350.0	2.0862453827352128
100.0	1360.0	2.0885461112330796
100.0	1370.0	2.094477036683811
100.0	1380.0	2.084828087225044
100.0	1390.0	2.095880863118514
100.0	1400.0	2.0959061938414267
100.0	1410.0	2.0909151128771386
100.0	1420.0	2.0934208377767103
100.0	1430.0	2.1034174583544543
100.0	1440.0	2.103480753062927
100.0	1450.0	2.100618567255954
100.0	1460.0	2.11017176050031
100.0	1470.0	2.113025550236362
100.0	1480.0	2.1135155426801457
100.0	1490.0	2.122041410495251
100.0	1500.0	2.1240679243152454
100.0	1510.0	2.122482219291564
100.0	1520.0	2.12416525013199
100.0	1530.0	2.1188474748266666
100.0	1540.0	2.121373914351693
100.0	1550.0	2.118199211026275
100.0	1560.0	2.11219807423673
100.0	1570.0	2.1138348193976637
100.0	1580.0	2.1180017718893476
100.0	1590.0	2.115457080985504
100.0	1600.0	2.1207665433270355
100.0	1610.0	2.109167567341235
100.0	1620.0	2.111362616997427
100.0	1630.0	2.119313939304066
100.0	1640.0	2.1149923932394623
100.0	1650.0	2.1213729908150034
100.0	1660.0	2.118766934849114
100.0	1670.0	2.1311150911683328
100.0	1680.0	2.115346372753871
100.0	1690.0	2.1242542217492986
100.0	1700.0	2.122650313163688
100.0	1710.0	2.1399421986629634
100.0	1720.0	2.1126830059675736
100.0	1730.0	2.1097657074666314
100.0	1740.0	2.0983587002075934
100.0	1750.0	2.0838940881600534
100.0	1760.0	2.082873953830608
100.0	1770.0	2.0722756025916853
100.0	1780.0	2.0710289360837506
100.0	1790.0	2.0640719291810132
100.0	1800.0	2.0405679695706618
100.0	1810.0	2.026313153247184
100.0	1820.0	2.03650398122811
100.0	1830.0	2.03514158528777
100.0	1840.0	2.03514158528777
100.0	1850.0	2.03514158528777
100.0	1860.0	2.03514158528777
110.0	50.0	2.03514158528777
110.0	60.0	2.03514158528777
110.0	70.0	2.0834197437757673
110.0	80.0	2.07973934020612
110.0	90.0	2.069714737755052
110.0	100.0	2.093061646956466
110.0	110.0	2.096263048159428
110.0	120.0	2.114289975463123
110.0	130.0	2.106097626821448
110.0	140.0	2.091240344112654
110.0	150.0	2.114879473431652
110.0	160.0	2.12505684078307
110.0	170.0	2.1182600372219866
110.0	180.0	2.095818615468307
110.0	190.0	2.1026627726132174
110.0	200.0	2.1043213724551446
110.0	210.0	2.093145624135354
110.0	220.0	2.0691375715361615
110.0	230.0	2.0455976005402268
110.0	240.0	2.0656153885317083
110.0	250.0	2.0713631669076213
110.0	260.0	2.056647525711487
110.0	270.0	2.0472897352155006
110.0	280.0	2.0280158793343963
110.0	290.0	2.0582765564310193
110.0	300.0	2.048824090824794
110.0	310.0	2.043404757173078
110.0	320.0	2.0544430253417847
110.0	330.0	2.058149420942584
110.0	340.0	2.061196915547512
110.0	350.0	2.066642462865742
110.0	360.0	2.0723766041512683
110.0	370.0	2.073445050339064
110.0	380.0	2.076346130670858
110.0	390.0	2.0769423516139334
110.0	400.0	2.0829144376491597
110.0	410.0	2.0863974986206797
110.0	420.0	2.081887295447
110.0	430.0	2.0849346162814757
110.0	440.0	2.082026931095052
110.0	450.0	2.0747624553194455
110.0	460.0	2.0684637873366136
110.0	470.0	2.072920121738327
110.0	480.0	2.077803415772988
110.0	490.0	2.0749525747628943
110.0	500.0	2.0780866726265543
110.0	510.0	2.0898331305014013
110.0	520.0	2.088126448297213
110.0	530.0	2.0954360296368644
110.0	540.0	2.0928522479835956
110.0	550.0	2.0946192800003702
110.0	560.0	2.0970118064301633
110.0	570.0	2.0971667398684586
110.0	580.0	2.0943138231791267
110.0	590.0	2.097745076954933
110.0	600.0	2.0962425214969325
110.0	610.0	2.0971954564649273
110.0	620.0	2.0984502514054615
110.0	630.0	2.1025388325933254
110.0	640.0	2.102133469222897
110.0	650.0	2.1029611980118728
110.0	660.0	2.1072634489754867
110.0	670.0	2.1079263666378583
110.0	680.0	2.110203642682622
110.0	690.0	2.10535782323462
110.0	700.0	2.1078473146309396
110.0	710.0	2.1098800386884826
110.0	720.0	2.112064743367065
110.0	730.0	2.10620321457911
110.0	740.0	2.106891030570672
110.0	750.0	2.107353460599474
110.0	760.0	2.107285532379895
110.0	770.0	2.107678581821579
110.0	780.0	2.1075784576110643
110.0	790.0	2.1078490641210674
110.0	800.0	2.1095515815666737
110.0	810.0	2.1093457158420255
110.0	820.0	2.10787019136593
110.0	830.0	2.1013948469108783
110.0	840.0	2.1023294259631164
110.0	850.0	2.0959867699048504
110.0	860.0	2.1086982335743394
110.0	870.0	2.142700656440443
110.0	880.0	2.1269942209215214
110.0	890.0	2.1332222116317197
110.0	900.0	2.108490160593621
110.0	910.0	2.0990491854939934
110.0	920.0	2.10695932745702
110.0	930.0	2.0917121584173732
110.0	940.0	2.13133788866366
110.0	950.0	2.1250672473243237
110.0	960.0	2.1025289164300314
110.0	970.0	2.0825753811424677
110.0	980.0	2.069183702489416
110.0	990.0	2.1083200063672987
110.0	1000.0	2.0924906456587773
110.0	1010.0	2.100082581910862
110.0	1020.0	2.0937186873470957
110.0	1030.0	2.0973552600318497
110.0	1040.0	2.094924714524608
110.0	1050.0	2.100060531110498
110.0	1060.0	2.097706273638875
110.0	1070.0	2.1008177278328795
110.0	1080.0	2.0984314346252617
110.0	1090.0	2.1027212960325095
110.0	1100.0	2.106503586249173
110.0	1110.0	2.1117911502190294
110.0	1120.0	2.113279523983588
110.0	1130.0	2.1134773731226733
110.0	1140.0	2.1134966102044435
110.0	1150.0	2.1109085866344617
110.0	1160.0	2.1116943222404
110.0	1170.0	2.112661361814742
110.0	1180.0	2.117282995842707
110.0	1190.0	2.1166527104829993
110.0	1200.0	2.1143566180454463
110.0	1210.0	2.112217647852986
110.0	1220.0	2.113937522996095
110.0	1230.0	2.1103379532487057
110.0	1240.0	2.1036865748258777
110.0	1250.0	2.0986212194832055
110.0	1260.0	2.08728721084432
110.0	1270.0	2.082135636722147
110.0	1280.0	2.071424040530241
110.0	1290.0	2.0672526487251117
110.0	1300.0	2.0607052110927007
110.0	1310.0	2.056931826441346
110.0	1320.0	2.050654512830144
110.0	1330.0	2.049499633462859
110.0	1340.0	2.0467872546537316
110.0	1350.0	2.054995427225659
110.0	1360.0	2.0590734603029364
110.0	1370.0	2.049762450084592
110.0	1380.0	2.048050254080994
110.0	1390.0	2.055189468971659
110.0	1400.0	2.0489101727772994
110.0	1410.0	2.0498157061411706
110.0	1420.0	2.0542148477444893
110.0	1430.0	2.061466170748684
110.0	1440.0	2.0600370836348323
110.0	1450.0	2.053664267450592
110.0	1460.0	2.066814897061036
110.0	1470.0	2.069772861688352
110.0	1480.0	2.060384312131177
110.0	1490.0	2.0693016456115165
110.0	1500.0	2.0787195002620646
110.0	1510.0	2.0734361808340136
110.0	1520.0	2.0753340725561205
110.0	1530.0	2.0833917033400002
110.0	1540.0	2.0857638240201752
110.0	1550.0	2.0764494450144295
110.0	1560.0	2.076193021671344
110.0	1570.0	2.078404750938887
110.0	1580.0	2.0827593465827805
110.0	1590.0	2.0877912532967824
110.0	1600.0	2.0611748109522416
110.0	1610.0	2.0535431213535733
110.0	1620.0	2.058938556790876
110.0	1630.0	2.0663484215107064
110.0	1640.0	2.056420381217907
110.0	1650.0	2.059046998623117
110.0	1660.0	2.081262973352272
110.0	1670.0	2.082266374406706
110.0	1680.0	2.072376537156747
110.0	1690.0	2.092911365586364
110.0	1700.0	2.088872334557735
110.0	1710.0	2.1348105167073785
110.0	1720.0	2.1201247781644597
110.0	1730.0	2.1138966171931193
110.0	1740.0	2.105979563396898
110.0	1750.0	2.090760053862846
110.0	1760.0	2.0886512165075946
110.0	1770.0	2.083039526386603
110.0	1780.0	2.0758642994071184
110.0	1790.0	2.062648226326443
110.0	1800.0	2.0585131617318657
110.0	1810.0	2.0371437937194865
110.0	1820.0	2.0418937945710636
110.0	1830.0	2.03514158528777
110.0	1840.0	2.03514158528777
110.0	1850.0	2.03514158528777
110.0	1860.0	2.03514158528777
120.0	50.0	2.03514158528777
120.0	60.0	2.03514158528777
120.0	70.0	2.0942763958736954
120.0	80.0	2.0924634937335127
120.0	90.0	2.0805711425224658
120.0	100.0	2.103170984014926
120.0	110.0	2.1078083219572026
120.0	120.0	2.1177111507801816
120.0	130.0	2.1047861993511057
120.0	140.0	2.088736350772172
120.0	150.0	2.1101760703799197
120.0	160.0	2.125483355634027
120.0	170.0	2.1197132802961645
120.0	180.0	2.0850279819779978
120.0	190.0	2.0988837151494235
120.0	200.0	2.09452659892963
120.0	210.0	2.0810696870975045
120.0	220.0	2.0730764238264006
120.0	230.0	2.0434049129310834
120.0	240.0	2.0656699531017364
120.0	250.0	2.0664736936236734
120.0	260.0	2.051386517662683
120.0	270.0	2.049540544638795
120.0	280.0	2.0252059900483412
120.0	290.0	2.057018692529951
120.0	300.0	2.0527174111200166
120.0	310.0	2.0451134260969903
120.0	320.0	2.0511642076635597
120.0	330.0	2.0573124619189285
120.0	340.0	2.0710658478800745
120.0	350.0	2.0651730403939874
120.0	360.0	2.0710577126125522
120.0	370.0	2.0703609224737383
120.0	380.0	2.079663730193441
120.0	390.0	2.072652042164778
120.0	400.0	2.0781195543208804
120.0	410.0	2.0844896669276913
120.0	420.0	2.07454889583239
120.0	430.0	2.0864039359392548
120.0	440.0	2.080852990960984
120.0	450.0	2.0770266124900125
120.0	460.0	2.0767867955712855
120.0	470.0	2.079892392050182
120.0	480.0	2.0707992965636395
120.0	490.0	2.069790417745124
120.0	500.0	2.069726198222167
120.0	510.0	2.063986861884607
120.0	520.0	2.0571521630493383
120.0	530.0	2.058848802451964
120.0	540.0	2.055267981266701
120.0	550.0	2.0532115760688576
120.0	560.0	2.0547946248105937
120.0	570.0	2.0551947884632424
120.0	580.0	2.059540053951012
120.0	590.0	2.062750061748518
120.0	600.0	2.069997129364579
120.0	610.0	2.0715926070638493
120.0	620.0	2.076552732661348
120.0	630.0	2.0832275159852176
120.0	640.0	2.0869388981608186
120.0	650.0	2.087559972684722
120.0	660.0	2.0925411999518517
120.0	670.0	2.0939776971071757
120.0	680.0	2.099396362835896
120.0	690.0	2.097780557557491
120.0	700.0	2.0991932331969716
120.0	710.0	2.1026435619617976
120.0	720.0	2.1016106605717955
120.0	730.0	2.1021310174784222
120.0	740.0	2.097241351842153
120.0	750.0	2.104555453546052
120.0	760.0	2.098815464984824
120.0	770.0	2.1024716452908288
120.0	780.0	2.1028161431206183
120.0	790.0	2.106205611845584
120.0	800.0	2.1078911316609603
120.0	810.0	2.1056783236404706
120.0	820.0	2.107340170514778
120.0	830.0	2.102732950641396
120.0	840.0	2.0946182675280727
120.0	850.0	2.104886612767921
120.0	860.0	2.111953589501804
120.0	870.0	2.1375368424315764
120.0	880.0	2.130956088407318
120.0	890.0	2.1203114273389594
120.0	900.0	2.104115715619105
120.0	910.0	2.111561770327884
120.0	920.0	2.1060605288732286
120.0	930.0	2.1142003752994407
120.0	940.0	2.124003405019255
120.0	950.0	2.1278126704464424
120.0	960.0	2.106479566978126
120.0	970.0	2.0892429119327884
120.0	980.0	2.0833051437882903
120.0	990.0	2.101992510939407
120.0	1000.0	2.1024546439110967
120.0	1010.0	2.1016268109053975
120.0	1020.0	2.0965039660399643
120.0	1030.0	2.097818720020225
120.0	1040.0	2.095066757177393
120.0	1050.0	2.099586574901015
120.0	1060.0	2.0971985813709098
120.0	1070.0	2.1027661034210356
120.0	1080.0	2.099836434398197
120.0	1090.0	2.103241062310256
120.0	1100.0	2.1066974394219065
120.0	1110.0	2.1111729482282047
120.0	1120.0	2.1128714607683547
120.0	1130.0	2.115365691307655
120.0	1140.0	2.1150901475937305
120.0	1150.0	2.111827050912382
120.0	1160.0	2.1133991675346615
120.0	1170.0	2.1148934023894994
120.0	1180.0	2.1192587393039357
120.0	1190.0	2.119504358635531
120.0	1200.0	2.1163908634092374
120.0	1210.0	2.1135735254152284
120.0	1220.0	2.1101918480789807
120.0	1230.0	2.1061661294019887
120.0	1240.0	2.102227003279397
120.0	1250.0	2.0935062098589836
120.0	1260.0	2.0882677222187302
120.0	1270.0	2.078486650881024
120.0	1280.0	2.070395074724296
120.0	1290.0	2.0663060276711365
120.0	1300.0	2.060013146055169
120.0	1310.0	2.0569330612766556
120.0	1320.0	2.0581365856146605
120.0	1330.0	2.0492887450935737
120.0	1340.0	2.05785236183129
120.0	1350.0	2.072028563263412
120.0	1360.0	2.0678069281319655
120.0	1370.0	2.070200793736594
120.0	1380.0	2.067510683134879
120.0	1390.0	2.0700804608025605
120.0	1400.0	2.069932699527141
120.0	1410.0	2.072411870422715
120.0	1420.0	2.072062035584483
120.0	1430.0	2.079997528273294
120.0	1440.0	2.071222765647947
120.0	1450.0	2.0667476997609553
120.0	1460.0	2.0723171666221183
120.0	1470.0	2.0747685422459887
120.0	1480.0	2.0771295326393617
120.0	1490.0	2.0776047021011026
120.0	1500.0	2.086019392454427
120.0	1510.0	2.0896065918909597
120.0	1520.0	2.0869118494745393
120.0	1530.0	2.084954481588002
120.0	1540.0	2.094418562734492
120.0	1550.0	2.080571983795886
120.0	1560.0	2.0745666494809196
120.0	1570.0	2.0830568375537926
120.0	1580.0	2.0816501823527758
120.0	1590.0	2.080598071861201
120.0	1600.0	2.061375045441089
120.0	1610.0	2.0555760092419884
120.0	1620.0	2.0537405546238876
120.0	1630.0	2.0573112554165287
120.0	1640.0	2.0564801223174562
120.0	1650.0	2.0520905182402522
120.0	1660.0	2.073178091452308
120.0	1670.0	2.0987504740181575
120.0	1680.0	2.08126108075183
120.0	1690.0	2.0927115228365474
120.0	1700.0	2.092677002059374
120.0	1710.0	2.1360706578507638
120.0	1720.0	2.1241997387139913
120.0	1730.0	2.1308192892225692
120.0	1740.0	2.124803970897986
120.0	1750.0	2.1110353803434534
120.0	1760.0	2.099701554107835
120.0	1770.0	2.0724658562193716
120.0	1780.0	2.093718839713123
120.0	1790.0	2.0755458355906558
120.0	1800.0	2.0822854350456095
120.0	1810.0	2.0594915056010543
120.0	1820.0	2.0255148147322823
120.0	1830.0	2.03879628185494
120.0	1840.0	2.03514158528777
120.0	1850.0	2.03514158528777
120.0	1860.0	2.03514158528777
130.0	50.0	2.03514158528777
130.0	60.0	2.03514158528777
130.0	70.0	2.104536922167643
130.0	80.0	2.0952850487109993
130.0	90.0	2.0801733440489745
130.0	100.0	2.110376636298331
130.0	110.0	2.1117042414664557
130.0	120.0	2.121550517815096
130.0	130.0	2.112551382673699
130.0	140.0	2.0972057498852643
130.0	150.0	2.109503595908991
130.0	160.0	2.119480467455351
130.0	170.0	2.1101488024846007
130.0	180.0	2.103279929875379
130.0	190.0	2.117054383594536
130.0	200.0	2.084081608136097
130.0	210.0	2.070184050566533
130.0	220.0	2.064213479405948
130.0	230.0	2.051177730446339
130.0	240.0	2.0707485650423925
130.0	250.0	2.071748465542958
130.0	260.0	2.051370336276714
130.0	270.0	2.0420614291233634
130.0	280.0	2.015231004284585
130.0	290.0	2.0507893042123326
130.0	300.0	2.040699047708608
130.0	310.0	2.0350803380572926
130.0	320.0	2.046376074345378
130.0	330.0	2.0531195516381184
130.0	340.0	2.0537761403902413
130.0	350.0	2.0604889601469893
130.0	360.0	2.0643925539899866
130.0	370.0	2.0556374395000865
130.0	380.0	2.074609379858019
130.0	390.0	2.0706164078543856
130.0	400.0	2.079508216545082
130.0	410.0	2.0825841518294737
130.0	420.0	2.083874292427859
130.0	430.0	2.090851880515172
130.0	440.0	2.087897261432668
130.0	450.0	2.0848551654922858
130.0	460.0	2.085703619300704
130.0	470.0	2.089161476962238
130.0	480.0	2.083786422017911
130.0	490.0	2.0735802976448445
130.0	500.0	2.0758147426268074
130.0	510.0	2.074397026213508
130.0	520.0	2.0668469850469324
130.0	530.0	2.0700383089055037
130.0	540.0	2.0608880945956494
130.0	550.0	2.058954699934195
130.0	560.0	2.0541165275486253
130.0	570.0	2.0544039244164116
130.0	580.0	2.052193889286221
130.0	590.0	2.0537513272860384
130.0	600.0	2.0508083944889473
130.0	610.0	2.052450066203397
130.0	620.0	2.053271186751567
130.0	630.0	2.0585891552494555
130.0	640.0	2.064305912246687
130.0	650.0	2.0680794044920794
130.0	660.0	2.075921957238522
130.0	670.0	2.0818061835857544
130.0	680.0	2.089430692791156
130.0	690.0	2.0917710423336073
130.0	700.0	2.099585354426788
130.0	710.0	2.1064122735915207
130.0	720.0	2.1137003162465717
130.0	730.0	2.1126480540683295
130.0	740.0	2.1137006284496413
130.0	750.0	2.1149782057690456
130.0	760.0	2.1154481373669465
130.0	770.0	2.1161567571748083
130.0	780.0	2.1163009037795333
130.0	790.0	2.1166712282501705
130.0	800.0	2.1188949404264243
130.0	810.0	2.11889852406674
130.0	820.0	2.1249369328511363
130.0	830.0	2.122640994962903
130.0	840.0	2.101076999112592
130.0	850.0	2.098745958988855
130.0	860.0	2.1185727163561014
130.0	870.0	2.157178710181624
130.0	880.0	2.1440233472509194
130.0	890.0	2.1250057054487255
130.0	900.0	2.116656493040304
130.0	910.0	2.1168463720742667
130.0	920.0	2.1074156020019976
130.0	930.0	2.114032985680193
130.0	940.0	2.1382797714387967
130.0	950.0	2.1392824965348116
130.0	960.0	2.1131099017083543
130.0	970.0	2.0888285255601704
130.0	980.0	2.095367613157774
130.0	990.0	2.1103689931003506
130.0	1000.0	2.100641234165785
130.0	1010.0	2.1099888199229664
130.0	1020.0	2.107496368755762
130.0	1030.0	2.108794702243508
130.0	1040.0	2.10581968233446
130.0	1050.0	2.1095336801377296
130.0	1060.0	2.1067011024543945
130.0	1070.0	2.1098522790146994
130.0	1080.0	2.1065671129873356
130.0	1090.0	2.1108320765350506
130.0	1100.0	2.1133215096670397
130.0	1110.0	2.1164378428094084
130.0	1120.0	2.116041443228278
130.0	1130.0	2.1145791649998715
130.0	1140.0	2.1126412640311134
130.0	1150.0	2.107585612960452
130.0	1160.0	2.1066617395324214
130.0	1170.0	2.106135072424845
130.0	1180.0	2.1049942137069313
130.0	1190.0	2.099469846038315
130.0	1200.0	2.093908211618787
130.0	1210.0	2.089435235305081
130.0	1220.0	2.084512260776737
130.0	1230.0	2.082128070737735
130.0	1240.0	2.0758384420436315
130.0	1250.0	2.072076781107066
130.0	1260.0	2.063432918471624
130.0	1270.0	2.059621814128122
130.0	1280.0	2.0568188757205754
130.0	1290.0	2.0573260752438003
130.0	1300.0	2.0602703147511803
130.0	1310.0	2.0635846068581243
130.0	1320.0	2.063237721667595
130.0	1330.0	2.0667111033280765
130.0	1340.0	2.0813854852522993
130.0	1350.0	2.0759907821412553
130.0	1360.0	2.081875284254582
130.0	1370.0	2.081215041373403
130.0	1380.0	2.0635807370644303
130.0	1390.0	2.0767974071342232
130.0	1400.0	2.0787240244741536
130.0	1410.0	2.0671649338917484
130.0	1420.0	2.0676648501656754
130.0	1430.0	2.0753290775625555
130.0	1440.0	2.0682840792020616
130.0	1450.0	2.0575344464177623
130.0	1460.0	2.073885447423
130.0	1470.0	2.0768148138253055
130.0	1480.0	2.0676534253855694
130.0	1490.0	2.0794173370613236
130.0	1500.0	2.0884438998660326
130.0	1510.0	2.0933519750728578
130.0	1520.0	2.089473103533305
130.0	1530.0	2.0884374585688437
130.0	1540.0	2.0920643359104076
130.0	1550.0	2.0877403356927386
130.0	1560.0	2.082452078738305
130.0	1570.0	2.086220795906201
130.0	1580.0	2.091102776674582
130.0	1590.0	2.063928761639578
130.0	1600.0	2.0730593248828977
130.0	1610.0	2.0653935277896833
130.0	1620.0	2.063471534503418
130.0	1630.0	2.064209198327621
130.0	1640.0	2.04160824878271
130.0	1650.0	2.054938347250373
130.0	1660.0	2.06701701159557
130.0	1670.0	2.0890527726585866
130.0	1680.0	2.0749456155869948
130.0	1690.0	2.0906141830183103
130.0	1700.0	2.09356974955043
130.0	1710.0	2.141660413484098
130.0	1720.0	2.120266484505757
130.0	1730.0	2.1321948793260725
130.0	1740.0	2.127963528444147
130.0	1750.0	2.1184720447847134
130.0	1760.0	2.108834543442525
130.0	1770.0	2.08167548240743
130.0	1780.0	2.1020412003768616
130.0	1790.0	2.087278499739788
130.0	1800.0	2.0770995117754607
130.0	1810.0	2.0609730265255317
130.0	1820.0	2.0352061690348573
130.0	1830.0	2.0482612332931556
130.0	1840.0	2.03514158528777
130.0	1850.0	2.03514158528777
130.0	1860.0	2.03514158528777
140.0	50.0	2.03514158528777
140.0	60.0	2.03514158528777
140.0	70.0	2.1149540979831745
140.0	80.0	2.0845114449533364
140.0	90.0	2.0875604238801024
140.0	100.0	2.109955809953318
140.0	110.0	2.1098231921075796
140.0	120.0	2.121687005121848
140.0	130.0	2.097758069702166
140.0	140.0	2.1071153631772366
140.0	150.0	2.110841672027447
140.0	160.0	2.1238776078358392
140.0	170.0	2.1213549456645686
140.0	180.0	2.1160842338552617
140.0	190.0	2.1173732228435544
140.0	200.0	2.1004820729782985
140.0	210.0	2.088610187631036
140.0	220.0	2.0743383807519615
140.0	230.0	2.0583940108850793
140.0	240.0	2.08544089628018
140.0	250.0	2.0876078312380555
140.0	260.0	2.0657254364209305
140.0	270.0	2.0612618320311245
140.0	280.0	2.031830015459481
140.0	290.0	2.0600343013628564
140.0	300.0	2.056620246757214
140.0	310.0	2.050652986324873
140.0	320.0	2.0512011697339405
140.0	330.0	2.058151296479288
140.0	340.0	2.06517020663896
140.0	350.0	2.0551296822100813
140.0	360.0	2.0614661038076143
140.0	370.0	2.059075392324044
140.0	380.0	2.075611851497073
140.0	390.0	2.074203485791352
140.0	400.0	2.0725631048456155
140.0	410.0	2.086165672678334
140.0	420.0	2.080924381791881
140.0	430.0	2.0767281349428157
140.0	440.0	2.0745271905909113
140.0	450.0	2.0833456727077397
140.0	460.0	2.067682138987254
140.0	470.0	2.07357851102859
140.0	480.0	2.0648622984460885
140.0	490.0	2.0682320985924605
140.0	500.0	2.066269790685239
140.0	510.0	2.063573938532118
140.0	520.0	2.0653266539718937
140.0	530.0	2.0684560789636817
140.0	540.0	2.0625815271630357
140.0	550.0	2.061806927210685
140.0	560.0	2.0610627996601703
140.0	570.0	2.0606882428384505
140.0	580.0	2.06166386718756
140.0	590.0	2.062817566542143
140.0	600.0	2.0625512262899584
140.0	610.0	2.061097152272607
140.0	620.0	2.0612962691780807
140.0	630.0	2.0613348887478598
140.0	640.0	2.0639547406332115
140.0	650.0	2.0655113627585866
140.0	660.0	2.0652018623171533
140.0	670.0	2.0695523683693424
140.0	680.0	2.067614611121388
140.0	690.0	2.071299830561832
140.0	700.0	2.0733167630285854
140.0	710.0	2.0804482351864584
140.0	720.0	2.082683917991234
140.0	730.0	2.0903862604308676
140.0	740.0	2.091234225510736
140.0	750.0	2.0980288303432024
140.0	760.0	2.0981419746153103
140.0	770.0	2.1045125783992047
140.0	780.0	2.1039226828831192
140.0	790.0	2.1102941407748603
140.0	800.0	2.1112231909936146
140.0	810.0	2.110558854064848
140.0	820.0	2.108726896468974
140.0	830.0	2.079745751918678
140.0	840.0	2.0886046701433565
140.0	850.0	2.095211054602807
140.0	860.0	2.1176923223791837
140.0	870.0	2.149210718514058
140.0	880.0	2.1148784601917807
140.0	890.0	2.125064662791513
140.0	900.0	2.117571071639937
140.0	910.0	2.112964854383041
140.0	920.0	2.113656899515608
140.0	930.0	2.126119899012018
140.0	940.0	2.1317255446712395
140.0	950.0	2.139231684697695
140.0	960.0	2.1188928941399126
140.0	970.0	2.087569121335989
140.0	980.0	2.0974112024104596
140.0	990.0	2.1060262965533063
140.0	1000.0	2.0999482912090452
140.0	1010.0	2.107941425186998
140.0	1020.0	2.105556699431345
140.0	1030.0	2.103566761695564
140.0	1040.0	2.1039412863769598
140.0	1050.0	2.104755803792507
140.0	1060.0	2.1056987940660434
140.0	1070.0	2.108509500573324
140.0	1080.0	2.108388793925094
140.0	1090.0	2.110223101159393
140.0	1100.0	2.109218673898957
140.0	1110.0	2.1091960173732023
140.0	1120.0	2.1068009852064375
140.0	1130.0	2.102440327882593
140.0	1140.0	2.0968804535561048
140.0	1150.0	2.088874584809892
140.0	1160.0	2.0850977163404183
140.0	1170.0	2.081885192778069
140.0	1180.0	2.0791939746472927
140.0	1190.0	2.075166487846421
140.0	1200.0	2.0718908934045692
140.0	1210.0	2.0700082645625697
140.0	1220.0	2.0676121453281766
140.0	1230.0	2.070935614392284
140.0	1240.0	2.0706939425448927
140.0	1250.0	2.071445563407926
140.0	1260.0	2.063033433085504
140.0	1270.0	2.0674876736553838
140.0	1280.0	2.073677027004976
140.0	1290.0	2.044006833791204
140.0	1300.0	2.049829330228632
140.0	1310.0	2.056769054000919
140.0	1320.0	2.057031590421899
140.0	1330.0	2.0653782808130328
140.0	1340.0	2.0461776869053505
140.0	1350.0	2.084039217476172
140.0	1360.0	2.0850577463893227
140.0	1370.0	2.078359350362889
140.0	1380.0	2.0725190676759984
140.0	1390.0	2.077642344251315
140.0	1400.0	2.093546150599785
140.0	1410.0	2.088217642658329
140.0	1420.0	2.08353117445158
140.0	1430.0	2.0800416266089488
140.0	1440.0	2.0751437840295113
140.0	1450.0	2.055911582499524
140.0	1460.0	2.0594015455781256
140.0	1470.0	2.0710300679739833
140.0	1480.0	2.069988587057246
140.0	1490.0	2.0705026692674418
140.0	1500.0	2.0809683555601866
140.0	1510.0	2.093373871043484
140.0	1520.0	2.0904071161331603
140.0	1530.0	2.0886123626987305
140.0	1540.0	2.0926508501395404
140.0	1550.0	2.0938581391809534
140.0	1560.0	2.0882567134922816
140.0	1570.0	2.09090342859493
140.0	1580.0	2.097323766912879
140.0	1590.0	2.077216990616354
140.0	1600.0	2.087876743273878
140.0	1610.0	2.079082107576617
140.0	1620.0	2.0748266237390154
140.0	1630.0	2.0689348531026415
140.0	1640.0	2.0478026811052312
140.0	1650.0	2.0581130030412758
140.0	1660.0	2.0682843480361432
140.0	1670.0	2.0883541773413046
140.0	1680.0	2.0760067371527398
140.0	1690.0	2.093492981947915
140.0	1700.0	2.085928294252652
140.0	1710.0	2.1256131677462613
140.0	1720.0	2.1233705407508343
140.0	1730.0	2.1315385641635327
140.0	1740.0	2.1347508582995802
140.0	1750.0	2.1191076335828893
140.0	1760.0	2.116722316948158
140.0	1770.0	2.093868501002079
140.0	1780.0	2.1064864069349896
140.0	1790.0	2.092129048010012
140.0	1800.0	2.093311905736928
140.0	1810.0	2.073953283147267
140.0	1820.0	2.0510168478824102
140.0	1830.0	2.054995028815946
140.0	1840.0	2.0356170481660163
140.0	1850.0	2.03514158528777
140.0	1860.0	2.03514158528777
150.0	50.0	2.03514158528777
150.0	60.0	2.03514158528777
150.0	70.0	2.1261462272940466
150.0	80.0	2.092898519905502
150.0	90.0	2.0930679441758993
150.0	100.0	2.109371111689183
150.0	110.0	2.110971817975216
150.0	120.0	2.124770792837077
150.0	130.0	2.1049523316501078
150.0	140.0	2.1116729645100905
150.0	150.0	2.116388131022537
150.0	160.0	2.1281407005639656
150.0	170.0	2.133706905589186
150.0	180.0	2.116427340540851
150.0	190.0	2.121390571267326
150.0	200.0	2.1169265766871566
150.0	210.0	2.1069202928693374
150.0	220.0	2.0939525735466873
150.0	230.0	2.078635957530457
150.0	240.0	2.086264944191668
150.0	250.0	2.090044633964359
150.0	260.0	2.0680464397418796
150.0	270.0	2.0657630179829694
150.0	280.0	2.050914124424636
150.0	290.0	2.05634692245383
150.0	300.0	2.054121840433046
150.0	310.0	2.0497875584186125
150.0	320.0	2.049788066129135
150.0	330.0	2.0819151892606516
150.0	340.0	2.0908039735309405
150.0	350.0	2.081293567646915
150.0	360.0	2.0896290825443313
150.0	370.0	2.0858520671099265
150.0	380.0	2.0955502481723594
150.0	390.0	2.080099202764892
150.0	400.0	2.0862544981394535
150.0	410.0	2.091083113371141
150.0	420.0	2.0811674308838493
150.0	430.0	2.077464214459742
150.0	440.0	2.0826563692897397
150.0	450.0	2.0728338025047073
150.0	460.0	2.059705487418805
150.0	470.0	2.0758684904667364
150.0	480.0	2.0705217912305955
150.0	490.0	2.0659785777019377
150.0	500.0	2.078596954110337
150.0	510.0	2.0758666763490683
150.0	520.0	2.0732602723280875
150.0	530.0	2.078420865651429
150.0	540.0	2.072559607974336
150.0	550.0	2.074025483292069
150.0	560.0	2.0709769955403217
150.0	570.0	2.0704850121790104
150.0	580.0	2.0677219093166133
150.0	590.0	2.069060566105811
150.0	600.0	2.0650020623604726
150.0	610.0	2.064428065469341
150.0	620.0	2.0641166220231186
150.0	630.0	2.062378895663246
150.0	640.0	2.0625908752874604
150.0	650.0	2.063145884965108
150.0	660.0	2.0647001714355766
150.0	670.0	2.067501884752368
150.0	680.0	2.0665749158742743
150.0	690.0	2.068831558959196
150.0	700.0	2.0693954083234583
150.0	710.0	2.0709796353006658
150.0	720.0	2.07421505305037
150.0	730.0	2.076154047917781
150.0	740.0	2.0799296602504307
150.0	750.0	2.0816078342757236
150.0	760.0	2.0822797498432086
150.0	770.0	2.085573405370312
150.0	780.0	2.0866261368578134
150.0	790.0	2.086754692902812
150.0	800.0	2.086358760257707
150.0	810.0	2.091688096093116
150.0	820.0	2.0975483740003136
150.0	830.0	2.075893029489079
150.0	840.0	2.086548133253627
150.0	850.0	2.093698458447332
150.0	860.0	2.1175527347791077
150.0	870.0	2.1479514062938194
150.0	880.0	2.103023641732555
150.0	890.0	2.1215989801146433
150.0	900.0	2.115366390895432
150.0	910.0	2.110692464040532
150.0	920.0	2.1085186499434116
150.0	930.0	2.1195346282266727
150.0	940.0	2.1296473650449492
150.0	950.0	2.120735108759662
150.0	960.0	2.0964691433991685
150.0	970.0	2.071637842472081
150.0	980.0	2.071184797052649
150.0	990.0	2.090113421086311
150.0	1000.0	2.0804078847797194
150.0	1010.0	2.087818887216896
150.0	1020.0	2.082010345282837
150.0	1030.0	2.083940595048243
150.0	1040.0	2.0824863951340404
150.0	1050.0	2.0870324705215455
150.0	1060.0	2.0861141304032946
150.0	1070.0	2.0899735036328098
150.0	1080.0	2.0856971783145855
150.0	1090.0	2.0853541654020615
150.0	1100.0	2.0851082338728526
150.0	1110.0	2.0887042447848208
150.0	1120.0	2.0877219357104986
150.0	1130.0	2.084838452334903
150.0	1140.0	2.079966718928857
150.0	1150.0	2.0746558464161984
150.0	1160.0	2.071876550373474
150.0	1170.0	2.072018025580599
150.0	1180.0	2.073295788179311
150.0	1190.0	2.073611923315447
150.0	1200.0	2.0724771411219325
150.0	1210.0	2.070924560051857
150.0	1220.0	2.0692781372880167
150.0	1230.0	2.07018363339623
150.0	1240.0	2.0742257737457197
150.0	1250.0	2.0448031375774973
150.0	1260.0	2.051084677405539
150.0	1270.0	2.0584329817680462
150.0	1280.0	2.064116720891131
150.0	1290.0	2.0759002446189094
150.0	1300.0	2.067241762764216
150.0	1310.0	2.0658533381883326
150.0	1320.0	2.0760076155070775
150.0	1330.0	2.0758804644525233
150.0	1340.0	2.089505119552831
150.0	1350.0	2.1201926091875416
150.0	1360.0	2.091735831488453
150.0	1370.0	2.087056643666576
150.0	1380.0	2.0780909029729204
150.0	1390.0	2.0761253353881752
150.0	1400.0	2.082846307446608
150.0	1410.0	2.076468607587709
150.0	1420.0	2.0740408067318628
150.0	1430.0	2.072414890229081
150.0	1440.0	2.0598803863499233
150.0	1450.0	2.0458702331530607
150.0	1460.0	2.0765033044070327
150.0	1470.0	2.0789797998697743
150.0	1480.0	2.0837456144566464
150.0	1490.0	2.081465297112363
150.0	1500.0	2.089982351984787
150.0	1510.0	2.1000693017759438
150.0	1520.0	2.0957026717371967
150.0	1530.0	2.0917137371858683
150.0	1540.0	2.094588863768335
150.0	1550.0	2.0936207550258317
150.0	1560.0	2.0873668909305483
150.0	1570.0	2.087718838227604
150.0	1580.0	2.0980565855090445
150.0	1590.0	2.082507456865532
150.0	1600.0	2.095227449852126
150.0	1610.0	2.0830914348911374
150.0	1620.0	2.079487260464561
150.0	1630.0	2.0762135245997415
150.0	1640.0	2.0597134823755914
150.0	1650.0	2.0826859525203494
150.0	1660.0	2.080445703923921
150.0	1670.0	2.084515190337551
150.0	1680.0	2.0709098632333434
150.0	1690.0	2.08517754926482
150.0	1700.0	2.0988954259821284
150.0	1710.0	2.1237265125751597
150.0	1720.0	2.0966246942821103
150.0	1730.0	2.107971382026587
150.0	1740.0	2.1124934146694048
150.0	1750.0	2.10440152563669
150.0	1760.0	2.099154827405896
150.0	1770.0	2.080489249151054
150.0	1780.0	2.0987837310531785
150.0	1790.0	2.0834409684321606
150.0	1800.0	2.078134628726144
150.0	1810.0	2.0661553535332677
150.0	1820.0	2.055579608118964
150.0	1830.0	2.0613019433098825
150.0	1840.0	2.0428279708404076
[truncated: 15,836 more rows]
