# Supplementary material for: Characterizing Visual Neurosurgical Expertise in Brain MRI Visualization Using Eye-Tracking and 3D Fractal Dimension Analysis
Source: J Eye Mov Res. 2026 Jun 2;19(3):62. doi: 10.3390/jemr19030062 (PMC13301434; doi:10.3390/jemr19030062)
Supplement: Supplementary file 1 [file jemr-19-00062-s001.zip › jemr-4253847-supplementary/Supplementary files/4_3DFDmapsCalculation/3DFD_Stimuli_BRN40/3DFDs_BRAIN_38_NORMAL_Sagittal T1.png_Heatmap_100_10.csv]

50.0	50.0	2.03514158528777
50.0	60.0	2.03514158528777
50.0	70.0	2.03514158528777
50.0	80.0	2.03514158528777
50.0	90.0	2.03514158528777
50.0	100.0	2.03514158528777
50.0	110.0	2.03514158528777
50.0	120.0	2.03514158528777
50.0	130.0	2.03514158528777
50.0	140.0	2.03514158528777
50.0	150.0	2.03514158528777
50.0	160.0	2.03514158528777
50.0	170.0	2.03514158528777
50.0	180.0	2.03514158528777
50.0	190.0	2.03514158528777
50.0	200.0	2.03514158528777
50.0	210.0	2.03514158528777
50.0	220.0	2.03514158528777
50.0	230.0	2.03514158528777
50.0	240.0	2.03514158528777
50.0	250.0	2.03514158528777
50.0	260.0	2.0719098871365746
50.0	270.0	2.079652394751506
50.0	280.0	2.0864027113790904
50.0	290.0	2.0943014015763195
50.0	300.0	2.101738865692462
50.0	310.0	2.1090557120797486
50.0	320.0	2.1150496288991767
50.0	330.0	2.1224351208388175
50.0	340.0	2.129551099430068
50.0	350.0	2.133792970194561
50.0	360.0	2.1139240708023808
50.0	370.0	2.113427725261388
50.0	380.0	2.1128690491217146
50.0	390.0	2.109837268149282
50.0	400.0	2.10993507183827
50.0	410.0	2.109800100017844
50.0	420.0	2.1091536447186514
50.0	430.0	2.1101391878933504
50.0	440.0	2.1085240478953886
50.0	450.0	2.10760911423467
50.0	460.0	2.1054517973429028
50.0	470.0	2.1059797167594105
50.0	480.0	2.1056597117719735
50.0	490.0	2.1066439905753134
50.0	500.0	2.108134346544723
50.0	510.0	2.1120626226836996
50.0	520.0	2.113299017280717
50.0	530.0	2.1168771979978875
50.0	540.0	2.09798147815523
50.0	550.0	2.0897682237389916
50.0	560.0	2.11521296078942
50.0	570.0	2.1402950606879227
50.0	580.0	2.1490008334801103
50.0	590.0	2.1255752332313382
50.0	600.0	2.11458472099698
50.0	610.0	2.1063992929773674
50.0	620.0	2.1136725544314268
50.0	630.0	2.110640580725975
50.0	640.0	2.1139819806677695
50.0	650.0	2.10824338327545
50.0	660.0	2.1032903876751536
50.0	670.0	2.1035897886716177
50.0	680.0	2.101305083202151
50.0	690.0	2.1008365816439674
50.0	700.0	2.1103856120840856
50.0	710.0	2.115938537237122
50.0	720.0	2.123805115828935
50.0	730.0	2.131416114880711
50.0	740.0	2.132365803735812
50.0	750.0	2.1262036974302223
50.0	760.0	2.1295746009225263
50.0	770.0	2.1289598964492824
50.0	780.0	2.130082619957477
50.0	790.0	2.13078625761821
50.0	800.0	2.1234106301467115
50.0	810.0	2.1297772748185047
50.0	820.0	2.1277319577184395
50.0	830.0	2.1302193492840966
50.0	840.0	2.13258540605394
50.0	850.0	2.135152787439372
50.0	860.0	2.1377072554905965
50.0	870.0	2.139986821473313
50.0	880.0	2.1402162663101842
50.0	890.0	2.145320244964173
50.0	900.0	2.1490476958318996
50.0	910.0	2.1417058361809764
50.0	920.0	2.1344449060779316
50.0	930.0	2.1343120393430426
50.0	940.0	2.128287161474542
50.0	950.0	2.133777235480577
50.0	960.0	2.138899466433051
50.0	970.0	2.139918157248387
50.0	980.0	2.137375436797707
50.0	990.0	2.1418672358901505
50.0	1000.0	2.1481830960806696
50.0	1010.0	2.1494116026381076
50.0	1020.0	2.1517397644711242
50.0	1030.0	2.1533387790913343
50.0	1040.0	2.153433123274463
50.0	1050.0	2.1543464356005138
50.0	1060.0	2.1523386541479845
50.0	1070.0	2.149923793240699
50.0	1080.0	2.150293000295015
50.0	1090.0	2.148030179006293
50.0	1100.0	2.150907529370064
50.0	1110.0	2.150319198656295
50.0	1120.0	2.1556015587708166
50.0	1130.0	2.151930991604007
50.0	1140.0	2.1642749525041034
50.0	1150.0	2.1635406331560354
50.0	1160.0	2.16166876358152
50.0	1170.0	2.1586201937794427
50.0	1180.0	2.156596648064669
50.0	1190.0	2.156687142706865
50.0	1200.0	2.1522868756533686
50.0	1210.0	2.1522491310367586
50.0	1220.0	2.14391436590328
50.0	1230.0	2.1346869205036425
50.0	1240.0	2.129309462600645
50.0	1250.0	2.124799275636409
50.0	1260.0	2.1294811791558854
50.0	1270.0	2.133190495599118
50.0	1280.0	2.125545630363336
50.0	1290.0	2.1208871785056953
50.0	1300.0	2.108769469028081
50.0	1310.0	2.114736490402896
50.0	1320.0	2.1161953758561824
50.0	1330.0	2.1224833258773415
50.0	1340.0	2.117657444211633
50.0	1350.0	2.0841306397641413
50.0	1360.0	2.0809524243081623
50.0	1370.0	2.092389869962994
50.0	1380.0	2.0831474549548012
50.0	1390.0	2.0970580836522914
50.0	1400.0	2.087557519530696
50.0	1410.0	2.0566684736134833
50.0	1420.0	2.055407730184774
50.0	1430.0	2.0354953548793415
50.0	1440.0	2.0675639686252683
50.0	1450.0	2.0678198804304277
50.0	1460.0	2.064540775342093
50.0	1470.0	2.06365180419388
50.0	1480.0	2.061806890000128
50.0	1490.0	2.0616650320469203
50.0	1500.0	2.06145870619413
50.0	1510.0	2.0636189657744404
50.0	1520.0	2.063783980184804
50.0	1530.0	2.0656342068544324
50.0	1540.0	2.065481585456824
50.0	1550.0	2.064541110916712
50.0	1560.0	2.094331848522855
50.0	1570.0	2.0926634456933453
50.0	1580.0	2.0898390718999407
50.0	1590.0	2.0895073505953845
50.0	1600.0	2.0861412836349706
50.0	1610.0	2.082007308074758
50.0	1620.0	2.0787713167413626
50.0	1630.0	2.07683276545478
50.0	1640.0	2.075580148105326
50.0	1650.0	2.0725408830038163
50.0	1660.0	2.03514158528777
50.0	1670.0	2.03514158528777
50.0	1680.0	2.03514158528777
50.0	1690.0	2.03514158528777
50.0	1700.0	2.03514158528777
50.0	1710.0	2.03514158528777
50.0	1720.0	2.03514158528777
50.0	1730.0	2.03514158528777
50.0	1740.0	2.03514158528777
50.0	1750.0	2.03514158528777
50.0	1760.0	2.03514158528777
50.0	1770.0	2.03514158528777
50.0	1780.0	2.03514158528777
50.0	1790.0	2.03514158528777
50.0	1800.0	2.03514158528777
50.0	1810.0	2.03514158528777
50.0	1820.0	2.03514158528777
50.0	1830.0	2.03514158528777
50.0	1840.0	2.03514158528777
50.0	1850.0	2.03514158528777
50.0	1860.0	2.03514158528777
60.0	50.0	2.03514158528777
60.0	60.0	2.03514158528777
60.0	70.0	2.03514158528777
60.0	80.0	2.03514158528777
60.0	90.0	2.03514158528777
60.0	100.0	2.03514158528777
60.0	110.0	2.03514158528777
60.0	120.0	2.03514158528777
60.0	130.0	2.03514158528777
60.0	140.0	2.03514158528777
60.0	150.0	2.03514158528777
60.0	160.0	2.03514158528777
60.0	170.0	2.03514158528777
60.0	180.0	2.03514158528777
60.0	190.0	2.03514158528777
60.0	200.0	2.03514158528777
60.0	210.0	2.03514158528777
60.0	220.0	2.03514158528777
60.0	230.0	2.03514158528777
60.0	240.0	2.03514158528777
60.0	250.0	2.03514158528777
60.0	260.0	2.0722868871716087
60.0	270.0	2.0807105436099023
60.0	280.0	2.086915150373468
60.0	290.0	2.094065651300116
60.0	300.0	2.1004638350124196
60.0	310.0	2.1084559953223834
60.0	320.0	2.113074782983859
60.0	330.0	2.1212491989780857
60.0	340.0	2.128829417917316
60.0	350.0	2.132994209593772
60.0	360.0	2.1114351992105185
60.0	370.0	2.109626287551555
60.0	380.0	2.1118537982961665
60.0	390.0	2.1092027816397225
60.0	400.0	2.108030275277001
60.0	410.0	2.108531999904396
60.0	420.0	2.1097527182074596
60.0	430.0	2.1108157828360823
60.0	440.0	2.1082595689471493
60.0	450.0	2.110001247554892
60.0	460.0	2.1094278015821093
60.0	470.0	2.1091253607129907
60.0	480.0	2.1081413863660416
60.0	490.0	2.10937449372435
60.0	500.0	2.1142577587664633
60.0	510.0	2.118160448356773
60.0	520.0	2.118542197808766
60.0	530.0	2.1026735516699877
60.0	540.0	2.0947563468221753
60.0	550.0	2.127875680789496
60.0	560.0	2.146702172568268
60.0	570.0	2.1509497103722492
60.0	580.0	2.1415796523859134
60.0	590.0	2.103222580732161
60.0	600.0	2.1021174049646567
60.0	610.0	2.104954806076539
60.0	620.0	2.125926917718086
60.0	630.0	2.125562073469414
60.0	640.0	2.0996482206006895
60.0	650.0	2.093328781987676
60.0	660.0	2.0912845544780025
60.0	670.0	2.101409052575886
60.0	680.0	2.102423784878155
60.0	690.0	2.110854586633191
60.0	700.0	2.1205276394062564
60.0	710.0	2.1318689787579697
60.0	720.0	2.138213805190408
60.0	730.0	2.120849413942054
60.0	740.0	2.1356418222180835
60.0	750.0	2.139040738277154
60.0	760.0	2.137385532872607
60.0	770.0	2.1422244348304775
60.0	780.0	2.134160113986451
60.0	790.0	2.1282169522208467
60.0	800.0	2.1350005624512547
60.0	810.0	2.139629266544982
60.0	820.0	2.1407644087484425
60.0	830.0	2.1414511715231788
60.0	840.0	2.142886684082878
60.0	850.0	2.1493606833727625
60.0	860.0	2.1452864765042836
60.0	870.0	2.143736880750964
60.0	880.0	2.1444851714897775
60.0	890.0	2.148206960526965
60.0	900.0	2.1498101064941086
60.0	910.0	2.1405722667778644
60.0	920.0	2.1359400561551936
60.0	930.0	2.1352328514057346
60.0	940.0	2.132959776198745
60.0	950.0	2.1396901172444487
60.0	960.0	2.143127110873661
60.0	970.0	2.1466277418001383
60.0	980.0	2.1478311812908304
60.0	990.0	2.1466200528969224
60.0	1000.0	2.1557248809275635
60.0	1010.0	2.158800095862049
60.0	1020.0	2.158079767493126
60.0	1030.0	2.161484400999164
60.0	1040.0	2.1586246780867406
60.0	1050.0	2.1648394370177693
60.0	1060.0	2.1658667661665554
60.0	1070.0	2.157386219965546
60.0	1080.0	2.1626928628986697
60.0	1090.0	2.150548090760329
60.0	1100.0	2.15163123337787
60.0	1110.0	2.1495473183987186
60.0	1120.0	2.1465618239549573
60.0	1130.0	2.154666117294057
60.0	1140.0	2.1500533980480268
60.0	1150.0	2.1530609256720106
60.0	1160.0	2.1538140044478125
60.0	1170.0	2.150164586754859
60.0	1180.0	2.151828413604359
60.0	1190.0	2.156441559744753
60.0	1200.0	2.153262517679864
60.0	1210.0	2.152270079324341
60.0	1220.0	2.1552513115908063
60.0	1230.0	2.1542176023653785
60.0	1240.0	2.145255818452845
60.0	1250.0	2.138229440060094
60.0	1260.0	2.13618550319495
60.0	1270.0	2.1432303380137623
60.0	1280.0	2.1334168083047835
60.0	1290.0	2.131263346528365
60.0	1300.0	2.1295615532835073
60.0	1310.0	2.1143103531758065
60.0	1320.0	2.1200173285136863
60.0	1330.0	2.1174558261404948
60.0	1340.0	2.114917926747368
60.0	1350.0	2.0983427855681747
60.0	1360.0	2.0878067455299787
60.0	1370.0	2.069520905249739
60.0	1380.0	2.0809733569554663
60.0	1390.0	2.0771143640321865
60.0	1400.0	2.0844161932227574
60.0	1410.0	2.0834031109003406
60.0	1420.0	2.0612394676797647
60.0	1430.0	2.0620531883928335
60.0	1440.0	2.049063530482947
60.0	1450.0	2.0732698572499557
60.0	1460.0	2.064537480899625
60.0	1470.0	2.063170646436679
60.0	1480.0	2.061530948373807
60.0	1490.0	2.061925754506829
60.0	1500.0	2.0614795804974473
60.0	1510.0	2.0634780697334834
60.0	1520.0	2.0643086471925343
60.0	1530.0	2.0670159205125644
60.0	1540.0	2.0669376723329846
60.0	1550.0	2.0655592564822807
60.0	1560.0	2.0959649875808237
60.0	1570.0	2.093531285391152
60.0	1580.0	2.091254077266423
60.0	1590.0	2.0892210873834474
60.0	1600.0	2.085627971732702
60.0	1610.0	2.081657844962392
60.0	1620.0	2.0794460451332997
60.0	1630.0	2.0759403741844267
60.0	1640.0	2.075150433631835
60.0	1650.0	2.072380672948243
60.0	1660.0	2.03514158528777
60.0	1670.0	2.03514158528777
60.0	1680.0	2.03514158528777
60.0	1690.0	2.03514158528777
60.0	1700.0	2.03514158528777
60.0	1710.0	2.03514158528777
60.0	1720.0	2.03514158528777
60.0	1730.0	2.03514158528777
60.0	1740.0	2.03514158528777
60.0	1750.0	2.03514158528777
60.0	1760.0	2.03514158528777
60.0	1770.0	2.03514158528777
60.0	1780.0	2.03514158528777
60.0	1790.0	2.03514158528777
60.0	1800.0	2.03514158528777
60.0	1810.0	2.03514158528777
60.0	1820.0	2.03514158528777
60.0	1830.0	2.03514158528777
60.0	1840.0	2.03514158528777
60.0	1850.0	2.03514158528777
60.0	1860.0	2.03514158528777
70.0	50.0	2.03514158528777
70.0	60.0	2.03514158528777
70.0	70.0	2.03514158528777
70.0	80.0	2.03514158528777
70.0	90.0	2.03514158528777
70.0	100.0	2.03514158528777
70.0	110.0	2.03514158528777
70.0	120.0	2.03514158528777
70.0	130.0	2.03514158528777
70.0	140.0	2.03514158528777
70.0	150.0	2.03514158528777
70.0	160.0	2.03514158528777
70.0	170.0	2.03514158528777
70.0	180.0	2.03514158528777
70.0	190.0	2.03514158528777
70.0	200.0	2.03514158528777
70.0	210.0	2.03514158528777
70.0	220.0	2.03514158528777
70.0	230.0	2.03514158528777
70.0	240.0	2.03514158528777
70.0	250.0	2.03514158528777
70.0	260.0	2.072562262450182
70.0	270.0	2.08016729635943
70.0	280.0	2.0851396107922517
70.0	290.0	2.093702667244677
70.0	300.0	2.100120219579904
70.0	310.0	2.1076326029239567
70.0	320.0	2.111318145377819
70.0	330.0	2.120657833292725
70.0	340.0	2.1271992840915357
70.0	350.0	2.1320397417800034
70.0	360.0	2.110825599343241
70.0	370.0	2.110317660187969
70.0	380.0	2.111961827374575
70.0	390.0	2.1099042318333407
70.0	400.0	2.1096391309115807
70.0	410.0	2.1110681131221574
70.0	420.0	2.1132751427957297
70.0	430.0	2.1141610355508353
70.0	440.0	2.112739723774002
70.0	450.0	2.113221084174444
70.0	460.0	2.113281105527754
70.0	470.0	2.11412484359753
70.0	480.0	2.1132624525034633
70.0	490.0	2.1147188746397765
70.0	500.0	2.1186831963804655
70.0	510.0	2.122480930693249
70.0	520.0	2.0953545650248007
70.0	530.0	2.099393704416177
70.0	540.0	2.124567716885133
70.0	550.0	2.153676815834678
70.0	560.0	2.1506715919079995
70.0	570.0	2.1264638973320973
70.0	580.0	2.0953356123772693
70.0	590.0	2.0968649286744405
70.0	600.0	2.1065904145238536
70.0	610.0	2.124015687697334
70.0	620.0	2.115073080558483
70.0	630.0	2.1010228585732786
70.0	640.0	2.097358502878642
70.0	650.0	2.097106722637855
70.0	660.0	2.104932259740465
70.0	670.0	2.1141887656435134
70.0	680.0	2.1255699460332047
70.0	690.0	2.1332992115743816
70.0	700.0	2.12969333520458
70.0	710.0	2.1366957242260076
70.0	720.0	2.132610863518728
70.0	730.0	2.1380502407075497
70.0	740.0	2.153569512014276
70.0	750.0	2.1482140390747904
70.0	760.0	2.1504821551387474
70.0	770.0	2.151697128291411
70.0	780.0	2.1576796006127794
70.0	790.0	2.1536066083894716
70.0	800.0	2.1665313955984704
70.0	810.0	2.1760472279660785
70.0	820.0	2.1669475427985603
70.0	830.0	2.167619534457855
70.0	840.0	2.1713194335314636
70.0	850.0	2.1708646133728386
70.0	860.0	2.1744330865325145
70.0	870.0	2.165685793533849
70.0	880.0	2.1669619126792226
70.0	890.0	2.1720309153000867
70.0	900.0	2.166337768051831
70.0	910.0	2.160921136812445
70.0	920.0	2.1604715482076555
70.0	930.0	2.1691684386000056
70.0	940.0	2.1679533639188775
70.0	950.0	2.166143709009896
70.0	960.0	2.1735629299469172
70.0	970.0	2.179556571532111
70.0	980.0	2.1804312246737747
70.0	990.0	2.184416268087515
70.0	1000.0	2.1936044417663516
70.0	1010.0	2.1933319767292527
70.0	1020.0	2.1906337218324805
70.0	1030.0	2.190585492743316
70.0	1040.0	2.19647947077828
70.0	1050.0	2.194689996623865
70.0	1060.0	2.1935194473927857
70.0	1070.0	2.1876059220637343
70.0	1080.0	2.1947960529461885
70.0	1090.0	2.1889686257307988
70.0	1100.0	2.182718388547634
70.0	1110.0	2.1798284108473602
70.0	1120.0	2.172729830593032
70.0	1130.0	2.174621104372607
70.0	1140.0	2.1729902402430015
70.0	1150.0	2.1691440347703206
70.0	1160.0	2.1631830613844905
70.0	1170.0	2.157935972798828
70.0	1180.0	2.155591942515414
70.0	1190.0	2.147584143457333
70.0	1200.0	2.1419758790649484
70.0	1210.0	2.148219328864909
70.0	1220.0	2.1411270479677618
70.0	1230.0	2.1461620292819386
70.0	1240.0	2.1490867552178843
70.0	1250.0	2.1433276693738783
70.0	1260.0	2.140340121080306
70.0	1270.0	2.140141651391719
70.0	1280.0	2.143583415150532
70.0	1290.0	2.1506498241880574
70.0	1300.0	2.1436353767481617
70.0	1310.0	2.1363202930908525
70.0	1320.0	2.1246073000123693
70.0	1330.0	2.106936377557542
70.0	1340.0	2.1170762752448624
70.0	1350.0	2.1106121397404434
70.0	1360.0	2.0936571276341085
70.0	1370.0	2.0820955707185496
70.0	1380.0	2.0589382271807293
70.0	1390.0	2.04824541185392
70.0	1400.0	2.079401001318152
70.0	1410.0	2.078160756339814
70.0	1420.0	2.072367921833084
70.0	1430.0	2.0847775463924916
70.0	1440.0	2.0658901505605227
70.0	1450.0	2.054049296714832
70.0	1460.0	2.0593018139941606
70.0	1470.0	2.0640076281072846
70.0	1480.0	2.0626991602042213
70.0	1490.0	2.06328019454537
70.0	1500.0	2.0620068575050663
70.0	1510.0	2.063976900888305
70.0	1520.0	2.065116792716839
70.0	1530.0	2.069569286124265
70.0	1540.0	2.069245068144456
70.0	1550.0	2.068144050802752
70.0	1560.0	2.098350724010585
70.0	1570.0	2.096991600610513
70.0	1580.0	2.0935767563963306
70.0	1590.0	2.0915369758854134
70.0	1600.0	2.088855952735553
70.0	1610.0	2.0862465327890405
70.0	1620.0	2.0828685245320226
70.0	1630.0	2.0782621369149563
70.0	1640.0	2.076115312631053
70.0	1650.0	2.0729851523413108
70.0	1660.0	2.03514158528777
70.0	1670.0	2.03514158528777
70.0	1680.0	2.03514158528777
70.0	1690.0	2.03514158528777
70.0	1700.0	2.03514158528777
70.0	1710.0	2.03514158528777
70.0	1720.0	2.03514158528777
70.0	1730.0	2.03514158528777
70.0	1740.0	2.03514158528777
70.0	1750.0	2.03514158528777
70.0	1760.0	2.03514158528777
70.0	1770.0	2.03514158528777
70.0	1780.0	2.03514158528777
70.0	1790.0	2.03514158528777
70.0	1800.0	2.03514158528777
70.0	1810.0	2.03514158528777
70.0	1820.0	2.03514158528777
70.0	1830.0	2.03514158528777
70.0	1840.0	2.03514158528777
70.0	1850.0	2.03514158528777
70.0	1860.0	2.03514158528777
80.0	50.0	2.03514158528777
80.0	60.0	2.03514158528777
80.0	70.0	2.03514158528777
80.0	80.0	2.03514158528777
80.0	90.0	2.03514158528777
80.0	100.0	2.03514158528777
80.0	110.0	2.03514158528777
80.0	120.0	2.03514158528777
80.0	130.0	2.03514158528777
80.0	140.0	2.03514158528777
80.0	150.0	2.03514158528777
80.0	160.0	2.03514158528777
80.0	170.0	2.03514158528777
80.0	180.0	2.03514158528777
80.0	190.0	2.03514158528777
80.0	200.0	2.03514158528777
80.0	210.0	2.03514158528777
80.0	220.0	2.03514158528777
80.0	230.0	2.03514158528777
80.0	240.0	2.03514158528777
80.0	250.0	2.03514158528777
80.0	260.0	2.073235634652958
80.0	270.0	2.0802578893306958
80.0	280.0	2.0847366067502593
80.0	290.0	2.0940617933372705
80.0	300.0	2.100594001341502
80.0	310.0	2.106975814357278
80.0	320.0	2.111219336143179
80.0	330.0	2.1211106972421954
80.0	340.0	2.126242128901639
80.0	350.0	2.13170871323383
80.0	360.0	2.111023698766051
80.0	370.0	2.1108186060933445
80.0	380.0	2.1109084057954686
80.0	390.0	2.1098963682605514
80.0	400.0	2.1110389351846583
80.0	410.0	2.1126270089957915
80.0	420.0	2.115770528330022
80.0	430.0	2.115418238782227
80.0	440.0	2.113624665518768
80.0	450.0	2.11550542201424
80.0	460.0	2.117533545528679
80.0	470.0	2.1192267217133844
80.0	480.0	2.117808402477694
80.0	490.0	2.1218248046768453
80.0	500.0	2.1266052152244
80.0	510.0	2.1005369314829117
80.0	520.0	2.0923781237478356
80.0	530.0	2.1280256656350156
80.0	540.0	2.158220242777637
80.0	550.0	2.1613188021562126
80.0	560.0	2.1272364318190764
80.0	570.0	2.0825136564387825
80.0	580.0	2.0978267756955704
80.0	590.0	2.1185529062662307
80.0	600.0	2.1178778536602105
80.0	610.0	2.1140887581557375
80.0	620.0	2.1008409737500267
80.0	630.0	2.099809710403101
80.0	640.0	2.0916329672787994
80.0	650.0	2.112839490705533
80.0	660.0	2.1282127935529354
80.0	670.0	2.1355428869608377
80.0	680.0	2.1323559695274925
80.0	690.0	2.12952289969199
80.0	700.0	2.1323123214352395
80.0	710.0	2.1427048334951966
80.0	720.0	2.1469272843443417
80.0	730.0	2.1599128711351607
80.0	740.0	2.158026910540927
80.0	750.0	2.155287406563167
80.0	760.0	2.1605135864128564
80.0	770.0	2.1603338791969584
80.0	780.0	2.16204766526213
80.0	790.0	2.1681057403007
80.0	800.0	2.182753227095099
80.0	810.0	2.1909675070615964
80.0	820.0	2.1837621418070907
80.0	830.0	2.1827612774377645
80.0	840.0	2.188228615220157
80.0	850.0	2.1883155656203255
80.0	860.0	2.185550765053811
80.0	870.0	2.1839107826200896
80.0	880.0	2.1815461466369714
80.0	890.0	2.1739848946521714
80.0	900.0	2.1675762869881376
80.0	910.0	2.152198698045578
80.0	920.0	2.1447271520677167
80.0	930.0	2.146212876191031
80.0	940.0	2.1415924429434425
80.0	950.0	2.1348505596300327
80.0	960.0	2.139846521044787
80.0	970.0	2.1451588718791865
80.0	980.0	2.1453403038826733
80.0	990.0	2.150957980214853
80.0	1000.0	2.1607940109260655
80.0	1010.0	2.1645172977251477
80.0	1020.0	2.1640916080099526
80.0	1030.0	2.1686328498159284
80.0	1040.0	2.17615574654354
80.0	1050.0	2.178780198967833
80.0	1060.0	2.1799971034933034
80.0	1070.0	2.171611471284325
80.0	1080.0	2.1800804579793565
80.0	1090.0	2.182834292439109
80.0	1100.0	2.1842438515849754
80.0	1110.0	2.181292836996462
80.0	1120.0	2.182487191077272
80.0	1130.0	2.1914461653334514
80.0	1140.0	2.1878992654035434
80.0	1150.0	2.1882094927225584
80.0	1160.0	2.18652404853118
80.0	1170.0	2.1833859531279156
80.0	1180.0	2.1724681000196115
80.0	1190.0	2.167480495735412
80.0	1200.0	2.1679541906758937
80.0	1210.0	2.1619871625159486
80.0	1220.0	2.15071701850308
80.0	1230.0	2.150512820788054
80.0	1240.0	2.1431955922297448
80.0	1250.0	2.1461733314081637
80.0	1260.0	2.149373025695769
80.0	1270.0	2.149248941841228
80.0	1280.0	2.144725416933885
80.0	1290.0	2.147495137346852
80.0	1300.0	2.1539303168718433
80.0	1310.0	2.1471012118921915
80.0	1320.0	2.134279155373545
80.0	1330.0	2.125500657806806
80.0	1340.0	2.1150706101487087
80.0	1350.0	2.1166082510568285
80.0	1360.0	2.1048715621541083
80.0	1370.0	2.0871844206511945
80.0	1380.0	2.077993662453743
80.0	1390.0	2.0553862702054753
80.0	1400.0	2.052164726707955
80.0	1410.0	2.0563768067080104
80.0	1420.0	2.0701729751622775
80.0	1430.0	2.0945231157008153
80.0	1440.0	2.0894936858558717
80.0	1450.0	2.066493331385517
80.0	1460.0	2.043748221376057
80.0	1470.0	2.0589972390342828
80.0	1480.0	2.0632335978513696
80.0	1490.0	2.064387659176043
80.0	1500.0	2.06334716783386
80.0	1510.0	2.064248630882477
80.0	1520.0	2.0653443963659774
80.0	1530.0	2.0692652825402322
80.0	1540.0	2.070099599112409
80.0	1550.0	2.070381772033904
80.0	1560.0	2.099381194335694
80.0	1570.0	2.0957573798414364
80.0	1580.0	2.0926740227162717
80.0	1590.0	2.0909853297628227
80.0	1600.0	2.0869739526729316
80.0	1610.0	2.0833595732268306
80.0	1620.0	2.0818861011447884
80.0	1630.0	2.0773932832676962
80.0	1640.0	2.0750357960616395
80.0	1650.0	2.071912075671695
80.0	1660.0	2.03514158528777
80.0	1670.0	2.03514158528777
80.0	1680.0	2.03514158528777
80.0	1690.0	2.03514158528777
80.0	1700.0	2.03514158528777
80.0	1710.0	2.03514158528777
80.0	1720.0	2.03514158528777
80.0	1730.0	2.03514158528777
80.0	1740.0	2.03514158528777
80.0	1750.0	2.03514158528777
80.0	1760.0	2.03514158528777
80.0	1770.0	2.03514158528777
80.0	1780.0	2.03514158528777
80.0	1790.0	2.03514158528777
80.0	1800.0	2.03514158528777
80.0	1810.0	2.03514158528777
80.0	1820.0	2.03514158528777
80.0	1830.0	2.03514158528777
80.0	1840.0	2.03514158528777
80.0	1850.0	2.03514158528777
80.0	1860.0	2.03514158528777
90.0	50.0	2.03514158528777
90.0	60.0	2.03514158528777
90.0	70.0	2.03514158528777
90.0	80.0	2.03514158528777
90.0	90.0	2.03514158528777
90.0	100.0	2.03514158528777
90.0	110.0	2.03514158528777
90.0	120.0	2.03514158528777
90.0	130.0	2.03514158528777
90.0	140.0	2.03514158528777
90.0	150.0	2.03514158528777
90.0	160.0	2.03514158528777
90.0	170.0	2.03514158528777
90.0	180.0	2.03514158528777
90.0	190.0	2.03514158528777
90.0	200.0	2.03514158528777
90.0	210.0	2.03514158528777
90.0	220.0	2.03514158528777
90.0	230.0	2.03514158528777
90.0	240.0	2.03514158528777
90.0	250.0	2.03514158528777
90.0	260.0	2.074268429502223
90.0	270.0	2.080849682154962
90.0	280.0	2.085475412871349
90.0	290.0	2.094897330600338
90.0	300.0	2.1007354806620637
90.0	310.0	2.105938315547665
90.0	320.0	2.1109571486122967
90.0	330.0	2.1207615610530977
90.0	340.0	2.126430921423529
90.0	350.0	2.130212850274318
90.0	360.0	2.110522444515556
90.0	370.0	2.108873607268987
90.0	380.0	2.109944197125801
90.0	390.0	2.1075867974598985
90.0	400.0	2.11016756002637
90.0	410.0	2.1113252000567573
90.0	420.0	2.1146334304402723
90.0	430.0	2.1149354800165034
90.0	440.0	2.1158548577133516
90.0	450.0	2.116992361309186
90.0	460.0	2.120501852857503
90.0	470.0	2.123352604059958
90.0	480.0	2.1240600456482785
90.0	490.0	2.1294164926378625
90.0	500.0	2.141191911074212
90.0	510.0	2.101722750171876
90.0	520.0	2.1262150767370493
90.0	530.0	2.157825136448774
90.0	540.0	2.1561889307094417
90.0	550.0	2.1335573165719746
90.0	560.0	2.0941064868735886
90.0	570.0	2.1061138606257197
90.0	580.0	2.11763533543216
90.0	590.0	2.1060565100543465
90.0	600.0	2.0967745616443434
90.0	610.0	2.0913918462363608
90.0	620.0	2.089177331270979
90.0	630.0	2.101352323157687
90.0	640.0	2.1071582133381868
90.0	650.0	2.1189789126450576
90.0	660.0	2.1166890632464033
90.0	670.0	2.118893254862044
90.0	680.0	2.136134097749745
90.0	690.0	2.138653038812293
90.0	700.0	2.1480774431068967
90.0	710.0	2.1594864937334597
90.0	720.0	2.164587779652779
90.0	730.0	2.15342686497823
90.0	740.0	2.150510452057631
90.0	750.0	2.1600553727636056
90.0	760.0	2.1624233617552147
90.0	770.0	2.1720691623224746
90.0	780.0	2.169675443471116
90.0	790.0	2.1709129533106073
90.0	800.0	2.183281325456798
90.0	810.0	2.1890368349600573
90.0	820.0	2.190069841387828
90.0	830.0	2.1896037919670257
90.0	840.0	2.1937706792426854
90.0	850.0	2.188895746939063
90.0	860.0	2.184096673886985
90.0	870.0	2.1779638139974873
90.0	880.0	2.1779624324320364
90.0	890.0	2.1651018459752502
90.0	900.0	2.1530662836366
90.0	910.0	2.1398815871143793
90.0	920.0	2.1332819213817213
90.0	930.0	2.1311028510923378
90.0	940.0	2.130127697109779
90.0	950.0	2.1268997831187244
90.0	960.0	2.1329369825627182
90.0	970.0	2.144044732596003
90.0	980.0	2.142366417602997
90.0	990.0	2.1512489784852935
90.0	1000.0	2.161481024171982
90.0	1010.0	2.1630939261427002
90.0	1020.0	2.158879798914245
90.0	1030.0	2.1637948043567596
90.0	1040.0	2.174089495091091
90.0	1050.0	2.1717686267857212
90.0	1060.0	2.1727654588156655
90.0	1070.0	2.166602995481732
90.0	1080.0	2.1760771465602353
90.0	1090.0	2.1771385612583156
90.0	1100.0	2.1821349432956008
90.0	1110.0	2.1831466219369995
90.0	1120.0	2.1836577231790035
90.0	1130.0	2.193754062304284
90.0	1140.0	2.1944674444433456
90.0	1150.0	2.1923624020336545
90.0	1160.0	2.1967614555023824
90.0	1170.0	2.1876642728878677
90.0	1180.0	2.1801116144073664
90.0	1190.0	2.176461683227
90.0	1200.0	2.168998388788535
90.0	1210.0	2.1602949151900925
90.0	1220.0	2.1627848000106775
90.0	1230.0	2.164711109469813
90.0	1240.0	2.150522916123132
90.0	1250.0	2.147808796279482
90.0	1260.0	2.145773824599955
90.0	1270.0	2.156545464476825
90.0	1280.0	2.1562109741495905
90.0	1290.0	2.15439228424328
90.0	1300.0	2.1496450122334725
90.0	1310.0	2.1520444951151445
90.0	1320.0	2.1525756848286095
90.0	1330.0	2.130449475906157
90.0	1340.0	2.1253856954060444
90.0	1350.0	2.1128659086733146
90.0	1360.0	2.1133217721074202
90.0	1370.0	2.1020759824557116
90.0	1380.0	2.10226718908423
90.0	1390.0	2.0823541419073015
90.0	1400.0	2.05692969214471
90.0	1410.0	2.0570565296713483
90.0	1420.0	2.05710604369628
90.0	1430.0	2.0962715794966473
90.0	1440.0	2.0870421851449006
90.0	1450.0	2.0940910513016324
90.0	1460.0	2.070144114430802
90.0	1470.0	2.0428356190324877
90.0	1480.0	2.0714854866008796
90.0	1490.0	2.0660837747142944
90.0	1500.0	2.0646533938875855
90.0	1510.0	2.0660354498974063
90.0	1520.0	2.0663456638028763
90.0	1530.0	2.0687549342609204
90.0	1540.0	2.0695525925861635
90.0	1550.0	2.068444717108217
90.0	1560.0	2.0975766482239666
90.0	1570.0	2.0941817291441716
90.0	1580.0	2.0915253495444617
90.0	1590.0	2.090024444886802
90.0	1600.0	2.0860543489022065
90.0	1610.0	2.0824177494305744
90.0	1620.0	2.082200911314087
90.0	1630.0	2.0772265469313687
90.0	1640.0	2.0754857735827628
90.0	1650.0	2.072296579484529
90.0	1660.0	2.03514158528777
90.0	1670.0	2.03514158528777
90.0	1680.0	2.03514158528777
90.0	1690.0	2.03514158528777
90.0	1700.0	2.03514158528777
90.0	1710.0	2.03514158528777
90.0	1720.0	2.03514158528777
90.0	1730.0	2.03514158528777
90.0	1740.0	2.03514158528777
90.0	1750.0	2.03514158528777
90.0	1760.0	2.03514158528777
90.0	1770.0	2.03514158528777
90.0	1780.0	2.03514158528777
90.0	1790.0	2.03514158528777
90.0	1800.0	2.03514158528777
90.0	1810.0	2.03514158528777
90.0	1820.0	2.03514158528777
90.0	1830.0	2.03514158528777
90.0	1840.0	2.03514158528777
90.0	1850.0	2.03514158528777
90.0	1860.0	2.03514158528777
100.0	50.0	2.03514158528777
100.0	60.0	2.03514158528777
100.0	70.0	2.03514158528777
100.0	80.0	2.03514158528777
100.0	90.0	2.03514158528777
100.0	100.0	2.03514158528777
100.0	110.0	2.03514158528777
100.0	120.0	2.03514158528777
100.0	130.0	2.03514158528777
100.0	140.0	2.03514158528777
100.0	150.0	2.03514158528777
100.0	160.0	2.03514158528777
100.0	170.0	2.03514158528777
100.0	180.0	2.03514158528777
100.0	190.0	2.03514158528777
100.0	200.0	2.03514158528777
100.0	210.0	2.03514158528777
100.0	220.0	2.03514158528777
100.0	230.0	2.03514158528777
100.0	240.0	2.03514158528777
100.0	250.0	2.03514158528777
100.0	260.0	2.0757071338261537
100.0	270.0	2.0828040667497927
100.0	280.0	2.087437413920845
100.0	290.0	2.0957939934409353
100.0	300.0	2.1012237676311907
100.0	310.0	2.106133883793782
100.0	320.0	2.1114889933567205
100.0	330.0	2.121066855141948
100.0	340.0	2.1265525107642924
100.0	350.0	2.132339387591551
100.0	360.0	2.1107359235918213
100.0	370.0	2.108677930158058
100.0	380.0	2.109757332718675
100.0	390.0	2.109833469795691
100.0	400.0	2.1110141437713112
100.0	410.0	2.1138528293082537
100.0	420.0	2.117205736207227
100.0	430.0	2.1186803899190516
100.0	440.0	2.1186363079966237
100.0	450.0	2.1214729515111275
100.0	460.0	2.1241143802037294
100.0	470.0	2.124966481031154
100.0	480.0	2.126754005710769
100.0	490.0	2.132032997606466
100.0	500.0	2.0939582600145417
100.0	510.0	2.1217277566321604
100.0	520.0	2.157435925158933
100.0	530.0	2.157774667486912
100.0	540.0	2.125043624915632
100.0	550.0	2.0947330992226147
100.0	560.0	2.118018443239492
100.0	570.0	2.1189463140126983
100.0	580.0	2.115577218326673
100.0	590.0	2.1010805189990047
100.0	600.0	2.10031200195615
100.0	610.0	2.0908034969702616
100.0	620.0	2.1066315508313713
100.0	630.0	2.123863410129689
100.0	640.0	2.124073197849886
100.0	650.0	2.1228677449772273
100.0	660.0	2.1223875095423117
100.0	670.0	2.1348401062217954
100.0	680.0	2.1435151433938766
100.0	690.0	2.156781370328586
100.0	700.0	2.1570701124325664
100.0	710.0	2.1538806895106477
100.0	720.0	2.146609284736685
100.0	730.0	2.1499908597681157
100.0	740.0	2.1510441075039
100.0	750.0	2.1556898714284154
100.0	760.0	2.1539711517670366
100.0	770.0	2.151912134610344
100.0	780.0	2.1514944974172288
100.0	790.0	2.1624088562233377
100.0	800.0	2.1667209790168322
100.0	810.0	2.174657869780227
100.0	820.0	2.178130652352973
100.0	830.0	2.177783189607085
100.0	840.0	2.1749096235148664
100.0	850.0	2.172436533821153
100.0	860.0	2.168590255971658
100.0	870.0	2.1649489440873277
100.0	880.0	2.16783938743489
100.0	890.0	2.1535695809102373
100.0	900.0	2.1460171305349918
100.0	910.0	2.1381902430551625
100.0	920.0	2.1315992913849913
100.0	930.0	2.1304618428458753
100.0	940.0	2.1382450876064447
100.0	950.0	2.1318054682423795
100.0	960.0	2.136669609243625
100.0	970.0	2.1452659383508808
100.0	980.0	2.14170351035653
100.0	990.0	2.1486335439088315
100.0	1000.0	2.1560100388644385
100.0	1010.0	2.1567232970075216
100.0	1020.0	2.151674501552115
100.0	1030.0	2.1570721829459703
100.0	1040.0	2.1633724451848764
100.0	1050.0	2.1632716342047638
100.0	1060.0	2.164537971499901
100.0	1070.0	2.162671950954114
100.0	1080.0	2.16695158893969
100.0	1090.0	2.169630327265782
100.0	1100.0	2.168485692981042
100.0	1110.0	2.170231689865033
100.0	1120.0	2.1750060493864414
100.0	1130.0	2.1813268809097117
100.0	1140.0	2.1940391012420677
100.0	1150.0	2.196160213464863
100.0	1160.0	2.1883526052150897
100.0	1170.0	2.185515825648991
100.0	1180.0	2.1858235089423754
100.0	1190.0	2.1856413700808157
100.0	1200.0	2.182183653055153
100.0	1210.0	2.179832615641055
100.0	1220.0	2.163954465202501
100.0	1230.0	2.166908933057699
100.0	1240.0	2.165927174734274
100.0	1250.0	2.1583610239596367
100.0	1260.0	2.1518844931375036
100.0	1270.0	2.161428930277951
100.0	1280.0	2.160129793461383
100.0	1290.0	2.1591352472583356
100.0	1300.0	2.156130874060856
100.0	1310.0	2.155709862855865
100.0	1320.0	2.1505268811275293
100.0	1330.0	2.148115382741125
100.0	1340.0	2.1307899629183784
100.0	1350.0	2.116152454098821
100.0	1360.0	2.108129254499019
100.0	1370.0	2.1062551821954636
100.0	1380.0	2.096308395260874
100.0	1390.0	2.087890424665912
100.0	1400.0	2.0723516437880063
100.0	1410.0	2.0508745668834867
100.0	1420.0	2.0432320848330217
100.0	1430.0	2.0593037730390673
100.0	1440.0	2.072209499648604
100.0	1450.0	2.0660168861835864
100.0	1460.0	2.0843517226386767
100.0	1470.0	2.0676835741572326
100.0	1480.0	2.0384512915524344
100.0	1490.0	2.0679627572069372
100.0	1500.0	2.063629900392884
100.0	1510.0	2.0648547634739582
100.0	1520.0	2.065990772233913
100.0	1530.0	2.0680483153072156
100.0	1540.0	2.0677024132141333
100.0	1550.0	2.0671869579989792
100.0	1560.0	2.09715006463181
100.0	1570.0	2.093656641441469
100.0	1580.0	2.0904122688796005
100.0	1590.0	2.0893126918955995
100.0	1600.0	2.085379068523866
100.0	1610.0	2.082313665277661
100.0	1620.0	2.0814556965745576
100.0	1630.0	2.0774689457025337
100.0	1640.0	2.0758274622532276
100.0	1650.0	2.0731404279584567
100.0	1660.0	2.03514158528777
100.0	1670.0	2.03514158528777
100.0	1680.0	2.03514158528777
100.0	1690.0	2.03514158528777
100.0	1700.0	2.03514158528777
100.0	1710.0	2.03514158528777
100.0	1720.0	2.03514158528777
100.0	1730.0	2.03514158528777
100.0	1740.0	2.03514158528777
100.0	1750.0	2.03514158528777
100.0	1760.0	2.03514158528777
100.0	1770.0	2.03514158528777
100.0	1780.0	2.03514158528777
100.0	1790.0	2.03514158528777
100.0	1800.0	2.03514158528777
100.0	1810.0	2.03514158528777
100.0	1820.0	2.03514158528777
100.0	1830.0	2.03514158528777
100.0	1840.0	2.03514158528777
100.0	1850.0	2.03514158528777
100.0	1860.0	2.03514158528777
110.0	50.0	2.03514158528777
110.0	60.0	2.03514158528777
110.0	70.0	2.03514158528777
110.0	80.0	2.03514158528777
110.0	90.0	2.03514158528777
110.0	100.0	2.03514158528777
110.0	110.0	2.03514158528777
110.0	120.0	2.03514158528777
110.0	130.0	2.03514158528777
110.0	140.0	2.03514158528777
110.0	150.0	2.03514158528777
110.0	160.0	2.03514158528777
110.0	170.0	2.03514158528777
110.0	180.0	2.03514158528777
110.0	190.0	2.03514158528777
110.0	200.0	2.03514158528777
110.0	210.0	2.03514158528777
110.0	220.0	2.03514158528777
110.0	230.0	2.03514158528777
110.0	240.0	2.03514158528777
110.0	250.0	2.03514158528777
110.0	260.0	2.0771603827285605
110.0	270.0	2.084068691220572
110.0	280.0	2.088190024723799
110.0	290.0	2.097141201230309
110.0	300.0	2.103172699544675
110.0	310.0	2.1082968363995556
110.0	320.0	2.113111002485053
110.0	330.0	2.123882008814617
110.0	340.0	2.1299648237369
110.0	350.0	2.1353661254363714
110.0	360.0	2.112967398366181
110.0	370.0	2.111707581955119
110.0	380.0	2.1123628715255642
110.0	390.0	2.112320335271585
110.0	400.0	2.1148314638604235
110.0	410.0	2.1175578030630353
110.0	420.0	2.1209315534660598
110.0	430.0	2.122005019747991
110.0	440.0	2.1236636269497198
110.0	450.0	2.127612982227295
110.0	460.0	2.1311222475077938
110.0	470.0	2.1344130065075477
110.0	480.0	2.1371192026612986
110.0	490.0	2.120990289840622
110.0	500.0	2.124083777294993
110.0	510.0	2.158618105983081
110.0	520.0	2.1588666581421356
110.0	530.0	2.117984265376662
110.0	540.0	2.109807602558094
110.0	550.0	2.12163878710862
110.0	560.0	2.123940481488552
110.0	570.0	2.113394841943499
110.0	580.0	2.110528502221992
110.0	590.0	2.0923172712166878
110.0	600.0	2.0948677627539474
110.0	610.0	2.1097796236883117
110.0	620.0	2.131649128356893
110.0	630.0	2.136967839384837
110.0	640.0	2.1224080543695276
110.0	650.0	2.12746725508635
110.0	660.0	2.1429695506832727
110.0	670.0	2.1563082957506694
110.0	680.0	2.1602818045681484
110.0	690.0	2.1537121915150554
110.0	700.0	2.148033990964342
110.0	710.0	2.1538784976677023
110.0	720.0	2.153195280526478
110.0	730.0	2.146344489035944
110.0	740.0	2.1505655576251588
110.0	750.0	2.149646542671296
110.0	760.0	2.1580964551866013
110.0	770.0	2.156602065566139
110.0	780.0	2.161504762672332
110.0	790.0	2.166114640704002
110.0	800.0	2.1788199840187064
110.0	810.0	2.178873445597616
110.0	820.0	2.180736265767883
110.0	830.0	2.1757107940121854
110.0	840.0	2.18155782193885
110.0	850.0	2.1758316360991525
110.0	860.0	2.1706710757125043
110.0	870.0	2.1678345397230854
110.0	880.0	2.169767052561684
110.0	890.0	2.162160144391662
110.0	900.0	2.161334142671504
110.0	910.0	2.150872282727214
110.0	920.0	2.1478818576854
110.0	930.0	2.144852816397546
110.0	940.0	2.1476347415968373
110.0	950.0	2.1456408276419614
110.0	960.0	2.1485409101713904
110.0	970.0	2.1479036477538824
110.0	980.0	2.1467119504240135
110.0	990.0	2.147274335112461
110.0	1000.0	2.15458629585992
110.0	1010.0	2.1569862283741323
110.0	1020.0	2.1577419335691013
110.0	1030.0	2.162871757928304
110.0	1040.0	2.1745511052959254
110.0	1050.0	2.169315693336502
110.0	1060.0	2.1720973214917354
110.0	1070.0	2.170087785061856
110.0	1080.0	2.1846851980790745
110.0	1090.0	2.1812823115723536
110.0	1100.0	2.1869690524421697
110.0	1110.0	2.185858386926031
110.0	1120.0	2.187391403070731
110.0	1130.0	2.197195044825418
110.0	1140.0	2.1943232519104563
110.0	1150.0	2.1918011634648886
110.0	1160.0	2.1987605099298184
110.0	1170.0	2.1951253168192415
110.0	1180.0	2.1936390854397003
110.0	1190.0	2.1852504553408028
110.0	1200.0	2.1817480750252565
110.0	1210.0	2.1804733987484477
110.0	1220.0	2.179460974228427
110.0	1230.0	2.180612375825068
110.0	1240.0	2.1659380805524027
110.0	1250.0	2.1655459423707195
110.0	1260.0	2.1665513839945825
110.0	1270.0	2.1745491320839068
110.0	1280.0	2.165233048053424
110.0	1290.0	2.1658601143657084
110.0	1300.0	2.1621642547265165
110.0	1310.0	2.1568772021660214
110.0	1320.0	2.1623504729256204
110.0	1330.0	2.1522476130932517
110.0	1340.0	2.148900872138792
110.0	1350.0	2.1284358685529035
110.0	1360.0	2.115334054721761
110.0	1370.0	2.1054194565414663
110.0	1380.0	2.109023471634639
110.0	1390.0	2.108453709590668
110.0	1400.0	2.0885267361932756
110.0	1410.0	2.0736096089615583
110.0	1420.0	2.0471102816306628
110.0	1430.0	2.0393318819344124
110.0	1440.0	2.0582636660797204
110.0	1450.0	2.082245122965994
110.0	1460.0	2.0685344775798495
110.0	1470.0	2.064335951363676
110.0	1480.0	2.0625948078091643
110.0	1490.0	2.0479785541674156
110.0	1500.0	2.0698335961136305
110.0	1510.0	2.0687599571808533
110.0	1520.0	2.0687233439699018
110.0	1530.0	2.072223893114848
110.0	1540.0	2.0715610507499256
110.0	1550.0	2.0694870604053803
110.0	1560.0	2.1005469910163344
110.0	1570.0	2.0973194889690996
110.0	1580.0	2.0934784417993373
110.0	1590.0	2.091309098763609
110.0	1600.0	2.086570573746078
110.0	1610.0	2.0834870501290332
110.0	1620.0	2.0822004537407364
110.0	1630.0	2.079617104780084
110.0	1640.0	2.077107479049853
110.0	1650.0	2.074346372367615
110.0	1660.0	2.03514158528777
110.0	1670.0	2.03514158528777
110.0	1680.0	2.03514158528777
110.0	1690.0	2.03514158528777
110.0	1700.0	2.03514158528777
110.0	1710.0	2.03514158528777
110.0	1720.0	2.03514158528777
110.0	1730.0	2.03514158528777
110.0	1740.0	2.03514158528777
110.0	1750.0	2.03514158528777
110.0	1760.0	2.03514158528777
110.0	1770.0	2.03514158528777
110.0	1780.0	2.03514158528777
110.0	1790.0	2.03514158528777
110.0	1800.0	2.03514158528777
110.0	1810.0	2.03514158528777
110.0	1820.0	2.03514158528777
110.0	1830.0	2.03514158528777
110.0	1840.0	2.03514158528777
110.0	1850.0	2.03514158528777
110.0	1860.0	2.03514158528777
120.0	50.0	2.03514158528777
120.0	60.0	2.03514158528777
120.0	70.0	2.03514158528777
120.0	80.0	2.03514158528777
120.0	90.0	2.03514158528777
120.0	100.0	2.03514158528777
120.0	110.0	2.03514158528777
120.0	120.0	2.03514158528777
120.0	130.0	2.03514158528777
120.0	140.0	2.03514158528777
120.0	150.0	2.03514158528777
120.0	160.0	2.03514158528777
120.0	170.0	2.03514158528777
120.0	180.0	2.03514158528777
120.0	190.0	2.03514158528777
120.0	200.0	2.03514158528777
120.0	210.0	2.03514158528777
120.0	220.0	2.03514158528777
120.0	230.0	2.03514158528777
120.0	240.0	2.03514158528777
120.0	250.0	2.03514158528777
120.0	260.0	2.077803002889341
120.0	270.0	2.083821525799852
120.0	280.0	2.087473815218901
120.0	290.0	2.096506466488233
120.0	300.0	2.102979555616239
120.0	310.0	2.108218158781772
120.0	320.0	2.1136964473601556
120.0	330.0	2.1243855105320026
120.0	340.0	2.129539582669648
120.0	350.0	2.135322878579989
120.0	360.0	2.113416921351428
120.0	370.0	2.112622466848968
120.0	380.0	2.1135795347330433
120.0	390.0	2.11407772206842
120.0	400.0	2.1186347734347826
120.0	410.0	2.1196020840179712
120.0	420.0	2.1240397589055675
120.0	430.0	2.127437621446884
120.0	440.0	2.128972410710751
120.0	450.0	2.1324293062867694
120.0	460.0	2.1361815144642238
120.0	470.0	2.1370979265822836
120.0	480.0	2.1124806150175504
120.0	490.0	2.1079111849979286
120.0	500.0	2.14630905437191
120.0	510.0	2.156073217690341
120.0	520.0	2.121440178956301
120.0	530.0	2.0955234062717016
120.0	540.0	2.120161796750511
120.0	550.0	2.1220213895943045
120.0	560.0	2.115272837585616
120.0	570.0	2.102947173453795
120.0	580.0	2.0905439671069685
120.0	590.0	2.100314846787814
120.0	600.0	2.109197393139302
120.0	610.0	2.1212373533376963
120.0	620.0	2.1401670621727056
120.0	630.0	2.1279781015251196
120.0	640.0	2.1411800129354144
120.0	650.0	2.151423897275922
120.0	660.0	2.1547500130041946
120.0	670.0	2.1570747238591617
120.0	680.0	2.1500601902440453
120.0	690.0	2.1576213199063092
120.0	700.0	2.162026950533007
120.0	710.0	2.153931988494035
120.0	720.0	2.1560786297305943
120.0	730.0	2.1518943627017046
120.0	740.0	2.149669200242222
120.0	750.0	2.1539649817961544
120.0	760.0	2.1610258072584094
120.0	770.0	2.1647702934556476
120.0	780.0	2.1652627271578613
120.0	790.0	2.1772933653930115
120.0	800.0	2.181591322527157
120.0	810.0	2.179136896973351
120.0	820.0	2.177268763530774
120.0	830.0	2.174462249392451
120.0	840.0	2.172669083083686
120.0	850.0	2.1624112011366448
120.0	860.0	2.153717736353968
120.0	870.0	2.1594669580638435
120.0	880.0	2.160990027839344
120.0	890.0	2.1454634311501795
120.0	900.0	2.1309420169356343
120.0	910.0	2.1222376384637136
120.0	920.0	2.122845032679795
120.0	930.0	2.1289031682195363
120.0	940.0	2.136755740511167
120.0	950.0	2.130747898076382
120.0	960.0	2.133560125495909
120.0	970.0	2.1436030581162537
120.0	980.0	2.1368886896347496
120.0	990.0	2.130647449592748
120.0	1000.0	2.1354649084820414
120.0	1010.0	2.1439966029190702
120.0	1020.0	2.133328307774536
120.0	1030.0	2.1434416051961898
120.0	1040.0	2.1460185205121154
120.0	1050.0	2.142054800754235
120.0	1060.0	2.1416953753041055
120.0	1070.0	2.1401797459323118
120.0	1080.0	2.1394334612296255
120.0	1090.0	2.144577923189516
120.0	1100.0	2.1417534226266777
120.0	1110.0	2.149094165962223
120.0	1120.0	2.1532044624391014
120.0	1130.0	2.1659438116086345
120.0	1140.0	2.1786441462231805
120.0	1150.0	2.1796921039523824
120.0	1160.0	2.1884327487123696
120.0	1170.0	2.1897136570502136
120.0	1180.0	2.190544192161002
120.0	1190.0	2.2026362947492184
120.0	1200.0	2.199959024544715
120.0	1210.0	2.196434033796072
120.0	1220.0	2.1947908802685783
120.0	1230.0	2.193117266275801
120.0	1240.0	2.187962169243014
120.0	1250.0	2.1905316765531775
120.0	1260.0	2.1722660678432235
120.0	1270.0	2.1730317445582616
120.0	1280.0	2.172379421084682
120.0	1290.0	2.1704442551854517
120.0	1300.0	2.1667230269128845
120.0	1310.0	2.169791307189658
120.0	1320.0	2.154073209251658
120.0	1330.0	2.1462000624008946
120.0	1340.0	2.147769831363293
120.0	1350.0	2.147103162238308
120.0	1360.0	2.1240614378090363
120.0	1370.0	2.115361614825349
120.0	1380.0	2.1045006752777584
120.0	1390.0	2.1034247334145872
120.0	1400.0	2.097819173521494
120.0	1410.0	2.0886303495395704
120.0	1420.0	2.0738988807224237
120.0	1430.0	2.0635027074220385
120.0	1440.0	2.0395320219838067
120.0	1450.0	2.0512570687030234
120.0	1460.0	2.0788019434838523
120.0	1470.0	2.061543025219843
120.0	1480.0	2.08469236607797
120.0	1490.0	2.054442803830631
120.0	1500.0	2.04021087744437
120.0	1510.0	2.0702976645663034
120.0	1520.0	2.070835677593834
120.0	1530.0	2.0725126904345137
120.0	1540.0	2.0723047177999745
120.0	1550.0	2.072350088311644
120.0	1560.0	2.1045850907125963
120.0	1570.0	2.1000672737213884
120.0	1580.0	2.096422689746503
120.0	1590.0	2.0945140660843675
120.0	1600.0	2.0891874200962524
120.0	1610.0	2.083219951410985
120.0	1620.0	2.0831035938252613
120.0	1630.0	2.0813410114269524
120.0	1640.0	2.07932925618158
120.0	1650.0	2.0751049474615697
120.0	1660.0	2.03514158528777
120.0	1670.0	2.03514158528777
120.0	1680.0	2.03514158528777
120.0	1690.0	2.03514158528777
120.0	1700.0	2.03514158528777
120.0	1710.0	2.03514158528777
120.0	1720.0	2.03514158528777
120.0	1730.0	2.03514158528777
120.0	1740.0	2.03514158528777
120.0	1750.0	2.03514158528777
120.0	1760.0	2.03514158528777
120.0	1770.0	2.03514158528777
120.0	1780.0	2.03514158528777
120.0	1790.0	2.03514158528777
120.0	1800.0	2.03514158528777
120.0	1810.0	2.03514158528777
120.0	1820.0	2.03514158528777
120.0	1830.0	2.03514158528777
120.0	1840.0	2.03514158528777
120.0	1850.0	2.03514158528777
120.0	1860.0	2.03514158528777
130.0	50.0	2.03514158528777
130.0	60.0	2.03514158528777
130.0	70.0	2.03514158528777
130.0	80.0	2.03514158528777
130.0	90.0	2.03514158528777
130.0	100.0	2.03514158528777
130.0	110.0	2.03514158528777
130.0	120.0	2.03514158528777
130.0	130.0	2.03514158528777
130.0	140.0	2.03514158528777
130.0	150.0	2.03514158528777
130.0	160.0	2.03514158528777
130.0	170.0	2.03514158528777
130.0	180.0	2.03514158528777
130.0	190.0	2.03514158528777
130.0	200.0	2.03514158528777
130.0	210.0	2.03514158528777
130.0	220.0	2.03514158528777
130.0	230.0	2.03514158528777
130.0	240.0	2.03514158528777
130.0	250.0	2.03514158528777
130.0	260.0	2.0785640711694864
130.0	270.0	2.0849128744441776
130.0	280.0	2.0882322448250172
130.0	290.0	2.098075148057591
130.0	300.0	2.1059158417598303
130.0	310.0	2.1096053962338255
130.0	320.0	2.1147699984318282
130.0	330.0	2.1261540477091216
130.0	340.0	2.132738413012627
130.0	350.0	2.137924317034835
130.0	360.0	2.1172444453683945
130.0	370.0	2.115837234137883
130.0	380.0	2.117377846072594
130.0	390.0	2.118894765158758
130.0	400.0	2.122395512209359
130.0	410.0	2.1245143826793633
130.0	420.0	2.130932798006523
130.0	430.0	2.1341919637375004
130.0	440.0	2.131588257886972
130.0	450.0	2.1350632444942925
130.0	460.0	2.1365282460684623
130.0	470.0	2.110366541872358
130.0	480.0	2.1077884685938546
130.0	490.0	2.1416345985989547
130.0	500.0	2.159219943185564
130.0	510.0	2.1157687911721617
130.0	520.0	2.0966818517876664
130.0	530.0	2.111273581193996
130.0	540.0	2.1245511740242056
130.0	550.0	2.114800794646258
130.0	560.0	2.1102853348038786
130.0	570.0	2.0930759854982193
130.0	580.0	2.104856956740504
130.0	590.0	2.1064931405470646
130.0	600.0	2.125828402908292
130.0	610.0	2.1388542680582274
130.0	620.0	2.1342443466795435
130.0	630.0	2.1450489981319154
130.0	640.0	2.148558547439804
130.0	650.0	2.1555960307293334
130.0	660.0	2.1536724708162867
130.0	670.0	2.1619115509578224
130.0	680.0	2.1618491450290565
130.0	690.0	2.1579324914680518
130.0	700.0	2.158417306924681
130.0	710.0	2.154572352494677
130.0	720.0	2.151852977519949
130.0	730.0	2.14581218750132
130.0	740.0	2.1478388768925774
130.0	750.0	2.15427697376863
130.0	760.0	2.159770725948136
130.0	770.0	2.1536494584811265
130.0	780.0	2.1511492836040076
130.0	790.0	2.1569798399756723
130.0	800.0	2.173981881192915
130.0	810.0	2.166906016718822
130.0	820.0	2.1713167442751065
130.0	830.0	2.1656978133933666
130.0	840.0	2.1597881668795966
130.0	850.0	2.1584260316886064
130.0	860.0	2.1608711913990724
130.0	870.0	2.158356385642264
130.0	880.0	2.161623814102092
130.0	890.0	2.1399175816676377
130.0	900.0	2.137063303387877
130.0	910.0	2.138322768620479
130.0	920.0	2.13709804452233
130.0	930.0	2.137881462873256
130.0	940.0	2.142714115715007
130.0	950.0	2.1370701977942232
130.0	960.0	2.1380335466535496
130.0	970.0	2.152121243848779
130.0	980.0	2.1487751304473903
130.0	990.0	2.151100377644448
130.0	1000.0	2.1559064100283734
130.0	1010.0	2.1598367653485036
130.0	1020.0	2.154707931195266
130.0	1030.0	2.160110363637595
130.0	1040.0	2.169783139615469
130.0	1050.0	2.1689249561651276
130.0	1060.0	2.1735112223873396
130.0	1070.0	2.156052039573012
130.0	1080.0	2.164913339193273
130.0	1090.0	2.1528960510504107
130.0	1100.0	2.160097463642192
130.0	1110.0	2.1591459467163863
130.0	1120.0	2.148347190017252
130.0	1130.0	2.1637948001802507
130.0	1140.0	2.1573079688223116
130.0	1150.0	2.1562912286592053
130.0	1160.0	2.170155081789499
130.0	1170.0	2.1818623306006693
130.0	1180.0	2.173945513367805
130.0	1190.0	2.178352908324453
130.0	1200.0	2.18510411581604
130.0	1210.0	2.1992665952809616
130.0	1220.0	2.2003500014038178
130.0	1230.0	2.190367917531106
130.0	1240.0	2.1919769738739885
130.0	1250.0	2.186684340941671
130.0	1260.0	2.188570411832822
130.0	1270.0	2.1881087206276884
130.0	1280.0	2.181564216869641
130.0	1290.0	2.1771276654861893
130.0	1300.0	2.176781412588038
130.0	1310.0	2.1793539518047638
130.0	1320.0	2.1638389727109426
130.0	1330.0	2.155414751073007
130.0	1340.0	2.149648065944096
130.0	1350.0	2.1506958051006153
130.0	1360.0	2.1554745507017077
130.0	1370.0	2.123236708795129
130.0	1380.0	2.1173974263192736
130.0	1390.0	2.1005123003785284
130.0	1400.0	2.1006610984220377
130.0	1410.0	2.0936009071007424
130.0	1420.0	2.080916002683821
130.0	1430.0	2.0906755038585425
130.0	1440.0	2.063445636931587
130.0	1450.0	2.0437315136188046
130.0	1460.0	2.061053735162505
130.0	1470.0	2.0721773739836338
130.0	1480.0	2.093107378679342
130.0	1490.0	2.0806900258158345
130.0	1500.0	2.0530105858191834
130.0	1510.0	2.067338844611189
130.0	1520.0	2.0720328381924036
130.0	1530.0	2.072344740150748
130.0	1540.0	2.070702968127398
130.0	1550.0	2.0715462806029716
130.0	1560.0	2.1031996425325006
130.0	1570.0	2.0973931270908297
130.0	1580.0	2.095697034183235
130.0	1590.0	2.0946690058774435
130.0	1600.0	2.0884552446530407
130.0	1610.0	2.0832861005508008
130.0	1620.0	2.083248415183087
130.0	1630.0	2.082697864323751
130.0	1640.0	2.0785467665045703
130.0	1650.0	2.075349770475661
130.0	1660.0	2.03514158528777
130.0	1670.0	2.03514158528777
130.0	1680.0	2.03514158528777
130.0	1690.0	2.03514158528777
130.0	1700.0	2.03514158528777
130.0	1710.0	2.03514158528777
130.0	1720.0	2.03514158528777
130.0	1730.0	2.03514158528777
130.0	1740.0	2.03514158528777
130.0	1750.0	2.03514158528777
130.0	1760.0	2.03514158528777
130.0	1770.0	2.03514158528777
130.0	1780.0	2.03514158528777
130.0	1790.0	2.03514158528777
130.0	1800.0	2.03514158528777
130.0	1810.0	2.03514158528777
130.0	1820.0	2.03514158528777
130.0	1830.0	2.03514158528777
130.0	1840.0	2.03514158528777
130.0	1850.0	2.03514158528777
130.0	1860.0	2.03514158528777
140.0	50.0	2.03514158528777
140.0	60.0	2.03514158528777
140.0	70.0	2.03514158528777
140.0	80.0	2.03514158528777
140.0	90.0	2.03514158528777
140.0	100.0	2.03514158528777
140.0	110.0	2.03514158528777
140.0	120.0	2.03514158528777
140.0	130.0	2.03514158528777
140.0	140.0	2.03514158528777
140.0	150.0	2.03514158528777
140.0	160.0	2.03514158528777
140.0	170.0	2.03514158528777
140.0	180.0	2.03514158528777
140.0	190.0	2.03514158528777
140.0	200.0	2.03514158528777
140.0	210.0	2.03514158528777
140.0	220.0	2.03514158528777
140.0	230.0	2.03514158528777
140.0	240.0	2.03514158528777
140.0	250.0	2.03514158528777
140.0	260.0	2.0791131156260425
140.0	270.0	2.086386294432554
140.0	280.0	2.0906898712489776
140.0	290.0	2.101056642096171
140.0	300.0	2.1102123069888385
140.0	310.0	2.1130493161290502
140.0	320.0	2.118532336420338
140.0	330.0	2.130029400986783
140.0	340.0	2.1351217934507707
140.0	350.0	2.1413528234848727
140.0	360.0	2.1210722508101334
140.0	370.0	2.1195128674043295
140.0	380.0	2.1202446976427862
140.0	390.0	2.1224031936760817
140.0	400.0	2.1249879445691358
140.0	410.0	2.1291341751800874
140.0	420.0	2.1363186407836237
140.0	430.0	2.140069669069545
140.0	440.0	2.138743710651996
140.0	450.0	2.1446280632653765
140.0	460.0	2.1159793512951692
140.0	470.0	2.109746301972544
140.0	480.0	2.133802036793348
140.0	490.0	2.1502128453914082
140.0	500.0	2.1237660349401883
140.0	510.0	2.091908721783594
140.0	520.0	2.108739560175302
140.0	530.0	2.1157667869339845
140.0	540.0	2.115721820668556
140.0	550.0	2.1023026975862273
140.0	560.0	2.0939495882778942
140.0	570.0	2.0995167598497453
140.0	580.0	2.1048035547127997
140.0	590.0	2.1283802450846308
140.0	600.0	2.1260331619302573
140.0	610.0	2.1330467571339238
140.0	620.0	2.1480930382881085
140.0	630.0	2.1564025384595484
140.0	640.0	2.1598448614322368
140.0	650.0	2.1602181836128076
140.0	660.0	2.16977281036023
140.0	670.0	2.1672964566033635
140.0	680.0	2.1654345257046
140.0	690.0	2.1682863239684265
140.0	700.0	2.1677455718640077
140.0	710.0	2.158285871818973
140.0	720.0	2.149703247807215
140.0	730.0	2.1471301644279994
140.0	740.0	2.142310501036938
140.0	750.0	2.1435538206783975
140.0	760.0	2.1449310749941564
140.0	770.0	2.142902006736535
140.0	780.0	2.1385404144377116
140.0	790.0	2.150644040760635
140.0	800.0	2.1546073072128173
140.0	810.0	2.166374439085996
140.0	820.0	2.169455146959713
140.0	830.0	2.1627895587504065
140.0	840.0	2.170877875640661
140.0	850.0	2.1663841699104434
140.0	860.0	2.1724596644256744
140.0	870.0	2.1754968340533885
140.0	880.0	2.177354397111501
140.0	890.0	2.16006197997977
140.0	900.0	2.1489505594606713
140.0	910.0	2.1389761924094044
140.0	920.0	2.128267148400835
140.0	930.0	2.1290426337965975
140.0	940.0	2.124347416458256
140.0	950.0	2.1184144072747917
140.0	960.0	2.11710174080415
140.0	970.0	2.1266179888822374
140.0	980.0	2.1240172390343828
140.0	990.0	2.123453032399433
140.0	1000.0	2.1267705868880857
140.0	1010.0	2.131062175260142
140.0	1020.0	2.1274422300691804
140.0	1030.0	2.1302047362394974
140.0	1040.0	2.1425755985748536
140.0	1050.0	2.1447621860107065
140.0	1060.0	2.1423196512318263
140.0	1070.0	2.137893725187486
140.0	1080.0	2.146520720146933
140.0	1090.0	2.150926940735345
140.0	1100.0	2.139451022493623
140.0	1110.0	2.140833876571398
140.0	1120.0	2.134158712450516
140.0	1130.0	2.1453070149957427
140.0	1140.0	2.1582729903186744
140.0	1150.0	2.1447321525346656
140.0	1160.0	2.162691487571994
140.0	1170.0	2.155464912363118
140.0	1180.0	2.165689296716974
140.0	1190.0	2.1757369479937587
140.0	1200.0	2.1681312248722615
140.0	1210.0	2.190101459865676
140.0	1220.0	2.2053403051612954
140.0	1230.0	2.2120192022238783
140.0	1240.0	2.1956426153782695
140.0	1250.0	2.190627491928288
140.0	1260.0	2.1873925707209945
140.0	1270.0	2.1920324688535437
140.0	1280.0	2.1978700277395555
140.0	1290.0	2.187236986700752
140.0	1300.0	2.184193874270403
140.0	1310.0	2.1788336556306875
140.0	1320.0	2.175737495086421
140.0	1330.0	2.1686127824445807
140.0	1340.0	2.154360150974231
140.0	1350.0	2.1509388221937824
140.0	1360.0	2.142693792849692
140.0	1370.0	2.1600512925916924
140.0	1380.0	2.1315096297371716
140.0	1390.0	2.1144635159422043
140.0	1400.0	2.102642308540062
140.0	1410.0	2.094540968191652
140.0	1420.0	2.101115723162212
140.0	1430.0	2.0916250230990476
140.0	1440.0	2.0868967456338807
140.0	1450.0	2.0697291601867285
140.0	1460.0	2.03834368769779
140.0	1470.0	2.06670131832963
140.0	1480.0	2.070791775190091
140.0	1490.0	2.093231363794501
140.0	1500.0	2.0716751683768986
140.0	1510.0	2.048646598453345
140.0	1520.0	2.07423622910075
140.0	1530.0	2.07358484667681
140.0	1540.0	2.0711759945698227
140.0	1550.0	2.0701554646197216
140.0	1560.0	2.1044611024276643
140.0	1570.0	2.099567725434407
140.0	1580.0	2.096232553792528
140.0	1590.0	2.0947506571693277
140.0	1600.0	2.089879104358331
140.0	1610.0	2.08650688406116
140.0	1620.0	2.0846678132029988
140.0	1630.0	2.0830815940336747
140.0	1640.0	2.0781165391456398
140.0	1650.0	2.075669645835124
140.0	1660.0	2.03514158528777
140.0	1670.0	2.03514158528777
140.0	1680.0	2.03514158528777
140.0	1690.0	2.03514158528777
140.0	1700.0	2.03514158528777
140.0	1710.0	2.03514158528777
140.0	1720.0	2.03514158528777
140.0	1730.0	2.03514158528777
140.0	1740.0	2.03514158528777
140.0	1750.0	2.03514158528777
140.0	1760.0	2.03514158528777
140.0	1770.0	2.03514158528777
140.0	1780.0	2.03514158528777
140.0	1790.0	2.03514158528777
140.0	1800.0	2.03514158528777
140.0	1810.0	2.03514158528777
140.0	1820.0	2.03514158528777
140.0	1830.0	2.03514158528777
140.0	1840.0	2.03514158528777
140.0	1850.0	2.03514158528777
140.0	1860.0	2.03514158528777
150.0	50.0	2.03514158528777
150.0	60.0	2.03514158528777
150.0	70.0	2.03514158528777
150.0	80.0	2.03514158528777
150.0	90.0	2.03514158528777
150.0	100.0	2.03514158528777
150.0	110.0	2.03514158528777
150.0	120.0	2.03514158528777
150.0	130.0	2.03514158528777
150.0	140.0	2.03514158528777
150.0	150.0	2.03514158528777
150.0	160.0	2.03514158528777
150.0	170.0	2.03514158528777
150.0	180.0	2.03514158528777
150.0	190.0	2.03514158528777
150.0	200.0	2.03514158528777
150.0	210.0	2.03514158528777
150.0	220.0	2.03514158528777
150.0	230.0	2.03514158528777
150.0	240.0	2.03514158528777
150.0	250.0	2.03514158528777
150.0	260.0	2.079539876098655
150.0	270.0	2.0871479186441304
150.0	280.0	2.091912969057192
150.0	290.0	2.10268070299503
150.0	300.0	2.1103937884162707
150.0	310.0	2.1139741556067877
150.0	320.0	2.1194861626572763
150.0	330.0	2.129523332219831
150.0	340.0	2.136364277486478
150.0	350.0	2.1425659628175415
150.0	360.0	2.1214960830096192
150.0	370.0	2.117888098299913
150.0	380.0	2.119261794495671
150.0	390.0	2.1212456567094087
150.0	400.0	2.1253821987568666
150.0	410.0	2.1306662435043724
150.0	420.0	2.1408992047593767
150.0	430.0	2.145825033596655
150.0	440.0	2.1458410527250535
150.0	450.0	2.121306715890548
150.0	460.0	2.136548485226367
150.0	470.0	2.1381819420736696
150.0	480.0	2.161784601045161
150.0	490.0	2.1253613308360526
150.0	500.0	2.095135245078957
150.0	510.0	2.1211273266301416
150.0	520.0	2.1215217283114938
150.0	530.0	2.1085806975384496
150.0	540.0	2.1035344681953827
150.0	550.0	2.095413145088972
150.0	560.0	2.104295287449111
150.0	570.0	2.1081955397701977
150.0	580.0	2.132527301555508
150.0	590.0	2.139200228580819
150.0	600.0	2.1343355533717467
150.0	610.0	2.151158567092247
150.0	620.0	2.155142080012772
150.0	630.0	2.1628726373849405
150.0	640.0	2.173129332237096
150.0	650.0	2.178104101145208
150.0	660.0	2.1710692603894026
150.0	670.0	2.172331699491056
150.0	680.0	2.1769303945503604
150.0	690.0	2.170176303639985
150.0	700.0	2.1592532676556853
150.0	710.0	2.1564175683532634
150.0	720.0	2.143929682415457
150.0	730.0	2.1366498235327405
150.0	740.0	2.1303100268712334
150.0	750.0	2.132065862163626
150.0	760.0	2.135888847095759
150.0	770.0	2.134259541594307
150.0	780.0	2.1293010880668013
150.0	790.0	2.1347605842084962
150.0	800.0	2.144514158994871
150.0	810.0	2.1545445205395457
150.0	820.0	2.1690205550885997
150.0	830.0	2.1624899761006993
150.0	840.0	2.1658623069769387
150.0	850.0	2.1533451468614855
150.0	860.0	2.1581581780986165
150.0	870.0	2.158550875588128
150.0	880.0	2.1552585909804858
150.0	890.0	2.1275100107395795
150.0	900.0	2.1148472455149996
150.0	910.0	2.107941345561656
150.0	920.0	2.099139859721282
150.0	930.0	2.0940907631448447
150.0	940.0	2.095680216306082
150.0	950.0	2.089615025772432
150.0	960.0	2.0828282347446376
150.0	970.0	2.096076748889745
150.0	980.0	2.097417856148644
150.0	990.0	2.0940970559296193
150.0	1000.0	2.0955019135834663
150.0	1010.0	2.1081967730577067
150.0	1020.0	2.0992728228637394
150.0	1030.0	2.1059567046478405
150.0	1040.0	2.121444485942427
150.0	1050.0	2.1201457560681156
150.0	1060.0	2.1200819597882212
150.0	1070.0	2.118545376525433
150.0	1080.0	2.1316053720089365
150.0	1090.0	2.1262993188897
150.0	1100.0	2.14255955372288
150.0	1110.0	2.1313302931171845
150.0	1120.0	2.1278357101334247
150.0	1130.0	2.147602519544264
150.0	1140.0	2.163092923305488
150.0	1150.0	2.1590831864948923
150.0	1160.0	2.15641324244178
150.0	1170.0	2.1569516310268484
150.0	1180.0	2.155307413550222
150.0	1190.0	2.16983172396148
150.0	1200.0	2.16170045057945
150.0	1210.0	2.1739040022384364
150.0	1220.0	2.1787013973387346
150.0	1230.0	2.1878342136624354
150.0	1240.0	2.1963564570321386
150.0	1250.0	2.1848462496370655
150.0	1260.0	2.1917100307486894
150.0	1270.0	2.186456788891917
150.0	1280.0	2.186081554477934
150.0	1290.0	2.196544048852804
150.0	1300.0	2.193109554412261
150.0	1310.0	2.1877207642135845
150.0	1320.0	2.176106206180121
150.0	1330.0	2.1724124368539144
150.0	1340.0	2.1708869437447023
150.0	1350.0	2.155591006410216
150.0	1360.0	2.1515480399428886
150.0	1370.0	2.146694435233885
150.0	1380.0	2.156422716805698
150.0	1390.0	2.129149654976319
150.0	1400.0	2.107613753902763
150.0	1410.0	2.1000354061892663
150.0	1420.0	2.10183100091651
150.0	1430.0	2.1009644277928716
150.0	1440.0	2.0863287787595395
150.0	1450.0	2.083434107559793
150.0	1460.0	2.0708545030886127
150.0	1470.0	2.047698518746712
150.0	1480.0	2.0772232490769778
150.0	1490.0	2.0996718102380525
150.0	1500.0	2.0881147027857523
150.0	1510.0	2.0642258053785336
150.0	1520.0	2.0539655430296118
150.0	1530.0	2.075461708237016
150.0	1540.0	2.071984458205781
150.0	1550.0	2.0713691943426573
150.0	1560.0	2.1057862253548065
150.0	1570.0	2.0996874175772597
150.0	1580.0	2.096476692576565
150.0	1590.0	2.0951657484425303
150.0	1600.0	2.089717343439365
150.0	1610.0	2.086485751167369
150.0	1620.0	2.084861812031127
150.0	1630.0	2.0837201666463034
150.0	1640.0	2.078744616861062
150.0	1650.0	2.076186835196155
150.0	1660.0	2.03514158528777
150.0	1670.0	2.03514158528777
150.0	1680.0	2.03514158528777
150.0	1690.0	2.03514158528777
150.0	1700.0	2.03514158528777
150.0	1710.0	2.03514158528777
150.0	1720.0	2.03514158528777
150.0	1730.0	2.03514158528777
150.0	1740.0	2.03514158528777
150.0	1750.0	2.03514158528777
150.0	1760.0	2.03514158528777
150.0	1770.0	2.03514158528777
150.0	1780.0	2.03514158528777
150.0	1790.0	2.03514158528777
150.0	1800.0	2.03514158528777
150.0	1810.0	2.03514158528777
150.0	1820.0	2.03514158528777
150.0	1830.0	2.03514158528777
150.0	1840.0	2.03514158528777
[truncated: 15,836 more rows]
