# Supplementary material for: Characterizing Visual Neurosurgical Expertise in Brain MRI Visualization Using Eye-Tracking and 3D Fractal Dimension Analysis
Source: J Eye Mov Res. 2026 Jun 2;19(3):62. doi: 10.3390/jemr19030062 (PMC13301434; doi:10.3390/jemr19030062)
Supplement: Supplementary file 1 [file jemr-19-00062-s001.zip › jemr-4253847-supplementary/Supplementary files/4_3DFDmapsCalculation/3DFD_Stimuli_BRN40/3DFDs_BRAIN_39_PATH_Thrombosis.png_Heatmap_100_10.csv]

50.0	50.0	2.03514158528777
50.0	60.0	2.03514158528777
50.0	70.0	2.03514158528777
50.0	80.0	2.03514158528777
50.0	90.0	2.03514158528777
50.0	100.0	2.03514158528777
50.0	110.0	2.03514158528777
50.0	120.0	2.03514158528777
50.0	130.0	2.03514158528777
50.0	140.0	2.03514158528777
50.0	150.0	2.03514158528777
50.0	160.0	2.03514158528777
50.0	170.0	2.03514158528777
50.0	180.0	2.03514158528777
50.0	190.0	2.03514158528777
50.0	200.0	2.03514158528777
50.0	210.0	2.03514158528777
50.0	220.0	2.03514158528777
50.0	230.0	2.03514158528777
50.0	240.0	2.03514158528777
50.0	250.0	2.03514158528777
50.0	260.0	2.03514158528777
50.0	270.0	2.03514158528777
50.0	280.0	2.03514158528777
50.0	290.0	2.03514158528777
50.0	300.0	2.03514158528777
50.0	310.0	2.03514158528777
50.0	320.0	2.03514158528777
50.0	330.0	2.03514158528777
50.0	340.0	2.03514158528777
50.0	350.0	2.03514158528777
50.0	360.0	2.03514158528777
50.0	370.0	2.03514158528777
50.0	380.0	2.03514158528777
50.0	390.0	2.03514158528777
50.0	400.0	2.03514158528777
50.0	410.0	2.03514158528777
50.0	420.0	2.03514158528777
50.0	430.0	2.03514158528777
50.0	440.0	2.03514158528777
50.0	450.0	2.03514158528777
50.0	460.0	2.03514158528777
50.0	470.0	2.03514158528777
50.0	480.0	2.03514158528777
50.0	490.0	2.0373644842877345
50.0	500.0	2.0410874332077213
50.0	510.0	2.030273118552789
50.0	520.0	2.0976083427367893
50.0	530.0	2.142696853876408
50.0	540.0	2.1581772959937617
50.0	550.0	2.1591098262309143
50.0	560.0	2.149400158555182
50.0	570.0	2.155461140534089
50.0	580.0	2.161269570599188
50.0	590.0	2.15927922550151
50.0	600.0	2.164735276754357
50.0	610.0	2.176556109891835
50.0	620.0	2.1754313606530125
50.0	630.0	2.1572055683968427
50.0	640.0	2.1549836674659786
50.0	650.0	2.1576082051074117
50.0	660.0	2.1768052689299546
50.0	670.0	2.2117546184309185
50.0	680.0	2.1908020249136246
50.0	690.0	2.190498958257279
50.0	700.0	2.1944465065943786
50.0	710.0	2.1879068691085566
50.0	720.0	2.2359319291896127
50.0	730.0	2.2396680617655087
50.0	740.0	2.235790856902303
50.0	750.0	2.2022138000839346
50.0	760.0	2.198373721367713
50.0	770.0	2.1942233033891645
50.0	780.0	2.2129007448104856
50.0	790.0	2.1978325288400566
50.0	800.0	2.1598270229003966
50.0	810.0	2.148749841251153
50.0	820.0	2.156663695554772
50.0	830.0	2.1443987050998548
50.0	840.0	2.1513568884854006
50.0	850.0	2.1409205322812817
50.0	860.0	2.13405008681352
50.0	870.0	2.166640728625254
50.0	880.0	2.1687586928866933
50.0	890.0	2.168212180914843
50.0	900.0	2.2026715754885577
50.0	910.0	2.235836192864023
50.0	920.0	2.2471619359330135
50.0	930.0	2.25924919284238
50.0	940.0	2.2489678467335317
50.0	950.0	2.254338163823115
50.0	960.0	2.2405774060309445
50.0	970.0	2.1992177422943646
50.0	980.0	2.219193236549821
50.0	990.0	2.2342013131369365
50.0	1000.0	2.219234971964994
50.0	1010.0	2.2194519563886783
50.0	1020.0	2.176716467350148
50.0	1030.0	2.1820322738790074
50.0	1040.0	2.1720616252403833
50.0	1050.0	2.1796476865485643
50.0	1060.0	2.204276210108938
50.0	1070.0	2.215638901225447
50.0	1080.0	2.188819608207959
50.0	1090.0	2.178086423536353
50.0	1100.0	2.175098430493312
50.0	1110.0	2.1817471408951117
50.0	1120.0	2.1877478058017537
50.0	1130.0	2.1683408192789764
50.0	1140.0	2.1564290844056115
50.0	1150.0	2.147749349901627
50.0	1160.0	2.1328275580747493
50.0	1170.0	2.1305247243833785
50.0	1180.0	2.1464114955672224
50.0	1190.0	2.1643579606212127
50.0	1200.0	2.184808988995805
50.0	1210.0	2.203931003230983
50.0	1220.0	2.228268749773937
50.0	1230.0	2.2467184388799155
50.0	1240.0	2.2611873424817728
50.0	1250.0	2.2643735065159847
50.0	1260.0	2.2268908564403684
50.0	1270.0	2.2188729096738378
50.0	1280.0	2.2136030447588597
50.0	1290.0	2.216246399396327
50.0	1300.0	2.208722924267686
50.0	1310.0	2.20239131692581
50.0	1320.0	2.1838242075006273
50.0	1330.0	2.1928120584164175
50.0	1340.0	2.197559982031958
50.0	1350.0	2.1959633493128994
50.0	1360.0	2.193002336499501
50.0	1370.0	2.1789604345579825
50.0	1380.0	2.1837883590313414
50.0	1390.0	2.16816040850863
50.0	1400.0	2.1597602540637326
50.0	1410.0	2.1518054934309525
50.0	1420.0	2.1459482493454773
50.0	1430.0	2.1372770710097684
50.0	1440.0	2.1102053729754124
50.0	1450.0	2.0454208892464543
50.0	1460.0	2.0242119462366714
50.0	1470.0	2.0382539931646284
50.0	1480.0	2.035154133387473
50.0	1490.0	2.03514158528777
50.0	1500.0	2.03514158528777
50.0	1510.0	2.03514158528777
50.0	1520.0	2.03514158528777
50.0	1530.0	2.03514158528777
50.0	1540.0	2.03514158528777
50.0	1550.0	2.03514158528777
50.0	1560.0	2.03514158528777
50.0	1570.0	2.03514158528777
50.0	1580.0	2.03514158528777
50.0	1590.0	2.03514158528777
50.0	1600.0	2.03514158528777
50.0	1610.0	2.03514158528777
50.0	1620.0	2.03514158528777
50.0	1630.0	2.03514158528777
50.0	1640.0	2.03514158528777
50.0	1650.0	2.03514158528777
50.0	1660.0	2.03514158528777
50.0	1670.0	2.03514158528777
50.0	1680.0	2.03514158528777
50.0	1690.0	2.03514158528777
50.0	1700.0	2.03514158528777
50.0	1710.0	2.03514158528777
50.0	1720.0	2.03514158528777
50.0	1730.0	2.03514158528777
50.0	1740.0	2.03514158528777
50.0	1750.0	2.03514158528777
50.0	1760.0	2.03514158528777
50.0	1770.0	2.03514158528777
50.0	1780.0	2.03514158528777
50.0	1790.0	2.03514158528777
50.0	1800.0	2.03514158528777
50.0	1810.0	2.03514158528777
50.0	1820.0	2.03514158528777
50.0	1830.0	2.03514158528777
50.0	1840.0	2.03514158528777
50.0	1850.0	2.03514158528777
50.0	1860.0	2.03514158528777
60.0	50.0	2.03514158528777
60.0	60.0	2.03514158528777
60.0	70.0	2.03514158528777
60.0	80.0	2.03514158528777
60.0	90.0	2.03514158528777
60.0	100.0	2.03514158528777
60.0	110.0	2.03514158528777
60.0	120.0	2.03514158528777
60.0	130.0	2.03514158528777
60.0	140.0	2.03514158528777
60.0	150.0	2.03514158528777
60.0	160.0	2.03514158528777
60.0	170.0	2.03514158528777
60.0	180.0	2.03514158528777
60.0	190.0	2.03514158528777
60.0	200.0	2.03514158528777
60.0	210.0	2.03514158528777
60.0	220.0	2.03514158528777
60.0	230.0	2.03514158528777
60.0	240.0	2.03514158528777
60.0	250.0	2.03514158528777
60.0	260.0	2.03514158528777
60.0	270.0	2.03514158528777
60.0	280.0	2.03514158528777
60.0	290.0	2.03514158528777
60.0	300.0	2.03514158528777
60.0	310.0	2.03514158528777
60.0	320.0	2.03514158528777
60.0	330.0	2.03514158528777
60.0	340.0	2.03514158528777
60.0	350.0	2.03514158528777
60.0	360.0	2.03514158528777
60.0	370.0	2.03514158528777
60.0	380.0	2.03514158528777
60.0	390.0	2.03514158528777
60.0	400.0	2.03514158528777
60.0	410.0	2.03514158528777
60.0	420.0	2.03514158528777
60.0	430.0	2.03514158528777
60.0	440.0	2.03514158528777
60.0	450.0	2.03514158528777
60.0	460.0	2.03514158528777
60.0	470.0	2.03514158528777
60.0	480.0	2.03615565551829
60.0	490.0	2.0423997828496687
60.0	500.0	2.0362167391642556
60.0	510.0	2.0749431562603786
60.0	520.0	2.1411338575882923
60.0	530.0	2.1577461285753143
60.0	540.0	2.1634824014057004
60.0	550.0	2.165960411441
60.0	560.0	2.1581427144678162
60.0	570.0	2.1741332161185585
60.0	580.0	2.17000677559656
60.0	590.0	2.154237497907294
60.0	600.0	2.1802921205822585
60.0	610.0	2.184303598270575
60.0	620.0	2.1764574670545627
60.0	630.0	2.162000620496738
60.0	640.0	2.155517052483412
60.0	650.0	2.1660198631188243
60.0	660.0	2.1965578114281707
60.0	670.0	2.2055981965714597
60.0	680.0	2.1981074030236343
60.0	690.0	2.202273038044201
60.0	700.0	2.2004556178006354
60.0	710.0	2.220651209593714
60.0	720.0	2.246598545576855
60.0	730.0	2.25133114325236
60.0	740.0	2.2510352982021216
60.0	750.0	2.2212346778159695
60.0	760.0	2.2160085747633063
60.0	770.0	2.2163811791770556
60.0	780.0	2.2302870363993677
60.0	790.0	2.212036557525917
60.0	800.0	2.1712119883838104
60.0	810.0	2.1630053871255353
60.0	820.0	2.1730988962899422
60.0	830.0	2.1591957836763562
60.0	840.0	2.1668125587299993
60.0	850.0	2.1494774848983194
60.0	860.0	2.1476313182637856
60.0	870.0	2.1669620188728396
60.0	880.0	2.1831940501593765
60.0	890.0	2.184203449994828
60.0	900.0	2.210331452076718
60.0	910.0	2.242533860079764
60.0	920.0	2.2518837602647106
60.0	930.0	2.2669325382393986
60.0	940.0	2.2554825251931216
60.0	950.0	2.262065890868109
60.0	960.0	2.2516492394950935
60.0	970.0	2.2033451562064372
60.0	980.0	2.225982013588907
60.0	990.0	2.240171378247649
60.0	1000.0	2.2264790364975213
60.0	1010.0	2.220874170144079
60.0	1020.0	2.1857349868948033
60.0	1030.0	2.1838756279136398
60.0	1040.0	2.1800154150181226
60.0	1050.0	2.1805963614576744
60.0	1060.0	2.212788994312945
60.0	1070.0	2.2090369712767663
60.0	1080.0	2.1920374093129023
60.0	1090.0	2.189493393415126
60.0	1100.0	2.1800995332067434
60.0	1110.0	2.1961889247813926
60.0	1120.0	2.171698966411197
60.0	1130.0	2.1788824324865512
60.0	1140.0	2.1628495394905296
60.0	1150.0	2.151623117823417
60.0	1160.0	2.1373693452550895
60.0	1170.0	2.138773884573506
60.0	1180.0	2.1600331769129357
60.0	1190.0	2.178610305396675
60.0	1200.0	2.2019112806370083
60.0	1210.0	2.222722967512508
60.0	1220.0	2.2483539062386035
60.0	1230.0	2.255835465225651
60.0	1240.0	2.2797609390640523
60.0	1250.0	2.2849909067053464
60.0	1260.0	2.221485190725402
60.0	1270.0	2.2178728836777433
60.0	1280.0	2.2020075696847847
60.0	1290.0	2.2087456185202377
60.0	1300.0	2.2157588119931675
60.0	1310.0	2.185001139329353
60.0	1320.0	2.1719880466809762
60.0	1330.0	2.162931254574471
60.0	1340.0	2.169250106096441
60.0	1350.0	2.1795323155548734
60.0	1360.0	2.191882557421096
60.0	1370.0	2.168803836969771
60.0	1380.0	2.170298204090359
60.0	1390.0	2.1692762202338916
60.0	1400.0	2.1507461487362804
60.0	1410.0	2.1489188472096212
60.0	1420.0	2.1522302935539797
60.0	1430.0	2.140129824910824
60.0	1440.0	2.1369850738995337
60.0	1450.0	2.0841673052833136
60.0	1460.0	2.0576770909627964
60.0	1470.0	2.051942232981723
60.0	1480.0	2.0379887272178356
60.0	1490.0	2.03514158528777
60.0	1500.0	2.03514158528777
60.0	1510.0	2.03514158528777
60.0	1520.0	2.03514158528777
60.0	1530.0	2.03514158528777
60.0	1540.0	2.03514158528777
60.0	1550.0	2.03514158528777
60.0	1560.0	2.03514158528777
60.0	1570.0	2.03514158528777
60.0	1580.0	2.03514158528777
60.0	1590.0	2.03514158528777
60.0	1600.0	2.03514158528777
60.0	1610.0	2.03514158528777
60.0	1620.0	2.03514158528777
60.0	1630.0	2.03514158528777
60.0	1640.0	2.03514158528777
60.0	1650.0	2.03514158528777
60.0	1660.0	2.03514158528777
60.0	1670.0	2.03514158528777
60.0	1680.0	2.03514158528777
60.0	1690.0	2.03514158528777
60.0	1700.0	2.03514158528777
60.0	1710.0	2.03514158528777
60.0	1720.0	2.03514158528777
60.0	1730.0	2.03514158528777
60.0	1740.0	2.03514158528777
60.0	1750.0	2.03514158528777
60.0	1760.0	2.03514158528777
60.0	1770.0	2.03514158528777
60.0	1780.0	2.03514158528777
60.0	1790.0	2.03514158528777
60.0	1800.0	2.03514158528777
60.0	1810.0	2.03514158528777
60.0	1820.0	2.03514158528777
60.0	1830.0	2.03514158528777
60.0	1840.0	2.03514158528777
60.0	1850.0	2.03514158528777
60.0	1860.0	2.03514158528777
70.0	50.0	2.03514158528777
70.0	60.0	2.03514158528777
70.0	70.0	2.03514158528777
70.0	80.0	2.03514158528777
70.0	90.0	2.03514158528777
70.0	100.0	2.03514158528777
70.0	110.0	2.03514158528777
70.0	120.0	2.03514158528777
70.0	130.0	2.03514158528777
70.0	140.0	2.03514158528777
70.0	150.0	2.03514158528777
70.0	160.0	2.03514158528777
70.0	170.0	2.03514158528777
70.0	180.0	2.03514158528777
70.0	190.0	2.03514158528777
70.0	200.0	2.03514158528777
70.0	210.0	2.03514158528777
70.0	220.0	2.03514158528777
70.0	230.0	2.03514158528777
70.0	240.0	2.03514158528777
70.0	250.0	2.03514158528777
70.0	260.0	2.03514158528777
70.0	270.0	2.03514158528777
70.0	280.0	2.03514158528777
70.0	290.0	2.03514158528777
70.0	300.0	2.03514158528777
70.0	310.0	2.03514158528777
70.0	320.0	2.03514158528777
70.0	330.0	2.03514158528777
70.0	340.0	2.03514158528777
70.0	350.0	2.03514158528777
70.0	360.0	2.03514158528777
70.0	370.0	2.03514158528777
70.0	380.0	2.03514158528777
70.0	390.0	2.03514158528777
70.0	400.0	2.03514158528777
70.0	410.0	2.03514158528777
70.0	420.0	2.03514158528777
70.0	430.0	2.03514158528777
70.0	440.0	2.03514158528777
70.0	450.0	2.03514158528777
70.0	460.0	2.03514158528777
70.0	470.0	2.0369163791621236
70.0	480.0	2.0453156590816883
70.0	490.0	2.061150894797647
70.0	500.0	2.053185606711618
70.0	510.0	2.1316559624407865
70.0	520.0	2.1674372806809963
70.0	530.0	2.169201168301744
70.0	540.0	2.184677006382575
70.0	550.0	2.1721088093722676
70.0	560.0	2.1774803652813763
70.0	570.0	2.1947275443061875
70.0	580.0	2.1685180327121527
70.0	590.0	2.1847422675323784
70.0	600.0	2.18724051784438
70.0	610.0	2.1856928007261085
70.0	620.0	2.1857245543509265
70.0	630.0	2.1785870682648016
70.0	640.0	2.174441963520638
70.0	650.0	2.1963433840514175
70.0	660.0	2.2123545968089187
70.0	670.0	2.2166722208167187
70.0	680.0	2.2122185078521945
70.0	690.0	2.2176295503894323
70.0	700.0	2.2303070760213575
70.0	710.0	2.223209815243211
70.0	720.0	2.2660747535310937
70.0	730.0	2.2460812440206506
70.0	740.0	2.245805713656849
70.0	750.0	2.229123422098895
70.0	760.0	2.2281069633560926
70.0	770.0	2.220043044772561
70.0	780.0	2.23458100761065
70.0	790.0	2.2336124839286193
70.0	800.0	2.1810508411292733
70.0	810.0	2.1751198402142364
70.0	820.0	2.1792489006021714
70.0	830.0	2.1786082243562563
70.0	840.0	2.176249787303389
70.0	850.0	2.1592451324737705
70.0	860.0	2.1564490490703734
70.0	870.0	2.1468058666301593
70.0	880.0	2.1715053281087475
70.0	890.0	2.2071457595658237
70.0	900.0	2.2033011332306733
70.0	910.0	2.232242484933834
70.0	920.0	2.2533619947198176
70.0	930.0	2.2642756833144246
70.0	940.0	2.2676671942117954
70.0	950.0	2.2615335005569612
70.0	960.0	2.24993984614884
70.0	970.0	2.221101109105976
70.0	980.0	2.2404233829443183
70.0	990.0	2.252616459227841
70.0	1000.0	2.2428464539852255
70.0	1010.0	2.2322744467053792
70.0	1020.0	2.192646229443417
70.0	1030.0	2.1970781488396725
70.0	1040.0	2.1922389467454058
70.0	1050.0	2.1877968494824405
70.0	1060.0	2.2239872805634433
70.0	1070.0	2.217906737729211
70.0	1080.0	2.186790456823784
70.0	1090.0	2.185772079515554
70.0	1100.0	2.176279519948132
70.0	1110.0	2.2107634549871698
70.0	1120.0	2.1974812552198224
70.0	1130.0	2.166572155463185
70.0	1140.0	2.1423651523531553
70.0	1150.0	2.161221689981874
70.0	1160.0	2.1517750029463265
70.0	1170.0	2.1597631163634334
70.0	1180.0	2.1747563953173583
70.0	1190.0	2.186717642771283
70.0	1200.0	2.2182423741541832
70.0	1210.0	2.244008675001063
70.0	1220.0	2.2653874855111535
70.0	1230.0	2.2804928154371598
70.0	1240.0	2.3015747063763894
70.0	1250.0	2.2928535856358434
70.0	1260.0	2.2635485532178934
70.0	1270.0	2.2380341669162735
70.0	1280.0	2.2261599511871926
70.0	1290.0	2.2292450071095145
70.0	1300.0	2.243633023503401
70.0	1310.0	2.223284127268634
70.0	1320.0	2.186947148786494
70.0	1330.0	2.179283318734715
70.0	1340.0	2.1834551289302695
70.0	1350.0	2.1910515075755095
70.0	1360.0	2.197399915785749
70.0	1370.0	2.1865531433187426
70.0	1380.0	2.1660025226439372
70.0	1390.0	2.1848973001832115
70.0	1400.0	2.172616626509338
70.0	1410.0	2.1657667256055464
70.0	1420.0	2.154814280718472
70.0	1430.0	2.153981370228749
70.0	1440.0	2.1504282755681894
70.0	1450.0	2.118052543788694
70.0	1460.0	2.089813103543756
70.0	1470.0	2.035042040677844
70.0	1480.0	2.0395803413422153
70.0	1490.0	2.03514158528777
70.0	1500.0	2.03514158528777
70.0	1510.0	2.03514158528777
70.0	1520.0	2.03514158528777
70.0	1530.0	2.03514158528777
70.0	1540.0	2.03514158528777
70.0	1550.0	2.03514158528777
70.0	1560.0	2.03514158528777
70.0	1570.0	2.03514158528777
70.0	1580.0	2.03514158528777
70.0	1590.0	2.03514158528777
70.0	1600.0	2.03514158528777
70.0	1610.0	2.03514158528777
70.0	1620.0	2.03514158528777
70.0	1630.0	2.03514158528777
70.0	1640.0	2.03514158528777
70.0	1650.0	2.03514158528777
70.0	1660.0	2.03514158528777
70.0	1670.0	2.03514158528777
70.0	1680.0	2.03514158528777
70.0	1690.0	2.03514158528777
70.0	1700.0	2.03514158528777
70.0	1710.0	2.03514158528777
70.0	1720.0	2.03514158528777
70.0	1730.0	2.03514158528777
70.0	1740.0	2.03514158528777
70.0	1750.0	2.03514158528777
70.0	1760.0	2.03514158528777
70.0	1770.0	2.03514158528777
70.0	1780.0	2.03514158528777
70.0	1790.0	2.03514158528777
70.0	1800.0	2.03514158528777
70.0	1810.0	2.03514158528777
70.0	1820.0	2.03514158528777
70.0	1830.0	2.03514158528777
70.0	1840.0	2.03514158528777
70.0	1850.0	2.03514158528777
70.0	1860.0	2.03514158528777
80.0	50.0	2.03514158528777
80.0	60.0	2.03514158528777
80.0	70.0	2.03514158528777
80.0	80.0	2.03514158528777
80.0	90.0	2.03514158528777
80.0	100.0	2.03514158528777
80.0	110.0	2.03514158528777
80.0	120.0	2.03514158528777
80.0	130.0	2.03514158528777
80.0	140.0	2.03514158528777
80.0	150.0	2.03514158528777
80.0	160.0	2.03514158528777
80.0	170.0	2.03514158528777
80.0	180.0	2.03514158528777
80.0	190.0	2.03514158528777
80.0	200.0	2.03514158528777
80.0	210.0	2.03514158528777
80.0	220.0	2.03514158528777
80.0	230.0	2.03514158528777
80.0	240.0	2.03514158528777
80.0	250.0	2.03514158528777
80.0	260.0	2.03514158528777
80.0	270.0	2.03514158528777
80.0	280.0	2.03514158528777
80.0	290.0	2.03514158528777
80.0	300.0	2.03514158528777
80.0	310.0	2.03514158528777
80.0	320.0	2.03514158528777
80.0	330.0	2.03514158528777
80.0	340.0	2.03514158528777
80.0	350.0	2.03514158528777
80.0	360.0	2.03514158528777
80.0	370.0	2.03514158528777
80.0	380.0	2.03514158528777
80.0	390.0	2.03514158528777
80.0	400.0	2.03514158528777
80.0	410.0	2.03514158528777
80.0	420.0	2.03514158528777
80.0	430.0	2.03514158528777
80.0	440.0	2.03514158528777
80.0	450.0	2.03514158528777
80.0	460.0	2.03514158528777
80.0	470.0	2.0412559248441795
80.0	480.0	2.0525500949925854
80.0	490.0	2.031867248633062
80.0	500.0	2.1094788353181344
80.0	510.0	2.162956504677987
80.0	520.0	2.1682659072916715
80.0	530.0	2.1843651015993095
80.0	540.0	2.175214201428474
80.0	550.0	2.195852728329276
80.0	560.0	2.2042451783596646
80.0	570.0	2.1909441371696188
80.0	580.0	2.201216844185631
80.0	590.0	2.2054751784659015
80.0	600.0	2.192723037893442
80.0	610.0	2.206497122803132
80.0	620.0	2.199788582684386
80.0	630.0	2.20100611915083
80.0	640.0	2.210899496876639
80.0	650.0	2.2033700299883776
80.0	660.0	2.2195156753190024
80.0	670.0	2.2328821534282106
80.0	680.0	2.2237537287679165
80.0	690.0	2.2472162746424558
80.0	700.0	2.247673144918788
80.0	710.0	2.2427351802118283
80.0	720.0	2.2648615545378545
80.0	730.0	2.2606389473580917
80.0	740.0	2.2570903978853463
80.0	750.0	2.2319739700145247
80.0	760.0	2.230491149461891
80.0	770.0	2.2353528191796195
80.0	780.0	2.2411546557830815
80.0	790.0	2.2249852214285286
80.0	800.0	2.185411920489593
80.0	810.0	2.1771797952830063
80.0	820.0	2.188885757137093
80.0	830.0	2.1805707840830184
80.0	840.0	2.184171520738691
80.0	850.0	2.1627133246799315
80.0	860.0	2.163041216588532
80.0	870.0	2.1598076809790885
80.0	880.0	2.1912343025382457
80.0	890.0	2.2098880424213156
80.0	900.0	2.220527945096354
80.0	910.0	2.250610754686842
80.0	920.0	2.267635953150267
80.0	930.0	2.278895314730412
80.0	940.0	2.2714997992347903
80.0	950.0	2.273269877648579
80.0	960.0	2.2744142806202987
80.0	970.0	2.2531661606987203
80.0	980.0	2.2575448248380052
80.0	990.0	2.2656676410636827
80.0	1000.0	2.261607686146933
80.0	1010.0	2.2485418091635085
80.0	1020.0	2.2276676237032893
80.0	1030.0	2.2175169254249076
80.0	1040.0	2.2125758277053347
80.0	1050.0	2.2113695382057217
80.0	1060.0	2.2466353517691693
80.0	1070.0	2.2367076908955976
80.0	1080.0	2.2072746871535607
80.0	1090.0	2.2089381138203876
80.0	1100.0	2.1976186015051518
80.0	1110.0	2.228698739261419
80.0	1120.0	2.209113744706757
80.0	1130.0	2.1848539913527807
80.0	1140.0	2.150337117141002
80.0	1150.0	2.172081838376937
80.0	1160.0	2.1659528637719507
80.0	1170.0	2.1701443188799594
80.0	1180.0	2.1935800217940407
80.0	1190.0	2.203020830332158
80.0	1200.0	2.2378993090577133
80.0	1210.0	2.2577911118479683
80.0	1220.0	2.2819018636123576
80.0	1230.0	2.2896847411067265
80.0	1240.0	2.311877680817243
80.0	1250.0	2.3169739814447454
80.0	1260.0	2.2750933948116594
80.0	1270.0	2.2710241276618897
80.0	1280.0	2.2377821933340303
80.0	1290.0	2.234967031019114
80.0	1300.0	2.2506881585541922
80.0	1310.0	2.232986876308558
80.0	1320.0	2.218639151170913
80.0	1330.0	2.203430104944054
80.0	1340.0	2.2055121184315514
80.0	1350.0	2.209070477519808
80.0	1360.0	2.2125237896942034
80.0	1370.0	2.206256685900013
80.0	1380.0	2.2075644052651304
80.0	1390.0	2.1773917824191242
80.0	1400.0	2.1945783254514066
80.0	1410.0	2.1844293354549675
80.0	1420.0	2.161178295979309
80.0	1430.0	2.15099477626541
80.0	1440.0	2.1370396265785425
80.0	1450.0	2.124684015312869
80.0	1460.0	2.1109497648351447
80.0	1470.0	2.061163801877366
80.0	1480.0	2.010485214079777
80.0	1490.0	2.03514158528777
80.0	1500.0	2.03514158528777
80.0	1510.0	2.03514158528777
80.0	1520.0	2.03514158528777
80.0	1530.0	2.03514158528777
80.0	1540.0	2.03514158528777
80.0	1550.0	2.03514158528777
80.0	1560.0	2.03514158528777
80.0	1570.0	2.03514158528777
80.0	1580.0	2.03514158528777
80.0	1590.0	2.03514158528777
80.0	1600.0	2.03514158528777
80.0	1610.0	2.03514158528777
80.0	1620.0	2.03514158528777
80.0	1630.0	2.03514158528777
80.0	1640.0	2.03514158528777
80.0	1650.0	2.03514158528777
80.0	1660.0	2.03514158528777
80.0	1670.0	2.03514158528777
80.0	1680.0	2.03514158528777
80.0	1690.0	2.03514158528777
80.0	1700.0	2.03514158528777
80.0	1710.0	2.03514158528777
80.0	1720.0	2.03514158528777
80.0	1730.0	2.03514158528777
80.0	1740.0	2.03514158528777
80.0	1750.0	2.03514158528777
80.0	1760.0	2.03514158528777
80.0	1770.0	2.03514158528777
80.0	1780.0	2.03514158528777
80.0	1790.0	2.03514158528777
80.0	1800.0	2.03514158528777
80.0	1810.0	2.03514158528777
80.0	1820.0	2.03514158528777
80.0	1830.0	2.03514158528777
80.0	1840.0	2.03514158528777
80.0	1850.0	2.03514158528777
80.0	1860.0	2.03514158528777
90.0	50.0	2.03514158528777
90.0	60.0	2.03514158528777
90.0	70.0	2.03514158528777
90.0	80.0	2.03514158528777
90.0	90.0	2.03514158528777
90.0	100.0	2.03514158528777
90.0	110.0	2.03514158528777
90.0	120.0	2.03514158528777
90.0	130.0	2.03514158528777
90.0	140.0	2.03514158528777
90.0	150.0	2.03514158528777
90.0	160.0	2.03514158528777
90.0	170.0	2.03514158528777
90.0	180.0	2.03514158528777
90.0	190.0	2.03514158528777
90.0	200.0	2.03514158528777
90.0	210.0	2.03514158528777
90.0	220.0	2.03514158528777
90.0	230.0	2.03514158528777
90.0	240.0	2.03514158528777
90.0	250.0	2.03514158528777
90.0	260.0	2.03514158528777
90.0	270.0	2.03514158528777
90.0	280.0	2.03514158528777
90.0	290.0	2.03514158528777
90.0	300.0	2.03514158528777
90.0	310.0	2.03514158528777
90.0	320.0	2.03514158528777
90.0	330.0	2.03514158528777
90.0	340.0	2.03514158528777
90.0	350.0	2.03514158528777
90.0	360.0	2.03514158528777
90.0	370.0	2.03514158528777
90.0	380.0	2.03514158528777
90.0	390.0	2.03514158528777
90.0	400.0	2.03514158528777
90.0	410.0	2.03514158528777
90.0	420.0	2.03514158528777
90.0	430.0	2.03514158528777
90.0	440.0	2.03514158528777
90.0	450.0	2.03514158528777
90.0	460.0	2.0361668563969197
90.0	470.0	2.045694185442126
90.0	480.0	2.0435240354579327
90.0	490.0	2.0809226474723315
90.0	500.0	2.158756373291793
90.0	510.0	2.1703540958930367
90.0	520.0	2.1834424249481117
90.0	530.0	2.1833125802280984
90.0	540.0	2.1887716486802122
90.0	550.0	2.200872921894592
90.0	560.0	2.1953320649985772
90.0	570.0	2.1961162973128867
90.0	580.0	2.207754344490824
90.0	590.0	2.201745977079366
90.0	600.0	2.1927550726566216
90.0	610.0	2.2000169392370523
90.0	620.0	2.1972801564005997
90.0	630.0	2.2179303493926485
90.0	640.0	2.2019713048796126
90.0	650.0	2.205000623355166
90.0	660.0	2.2194369457952012
90.0	670.0	2.2387654468646616
90.0	680.0	2.2274025147502323
90.0	690.0	2.234739524175093
90.0	700.0	2.236702557500381
90.0	710.0	2.2238353071113086
90.0	720.0	2.2540241140471737
90.0	730.0	2.2565866525161535
90.0	740.0	2.2580020779269128
90.0	750.0	2.2152079304919785
90.0	760.0	2.215655820763848
90.0	770.0	2.223245848504943
90.0	780.0	2.244239154459493
90.0	790.0	2.226167970906993
90.0	800.0	2.1647590337221363
90.0	810.0	2.185143972370891
90.0	820.0	2.1843075890017243
90.0	830.0	2.1734581177086407
90.0	840.0	2.1761540137352826
90.0	850.0	2.153895733031144
90.0	860.0	2.1603690409845058
90.0	870.0	2.172415681709329
90.0	880.0	2.2118830488828296
90.0	890.0	2.2171000027780483
90.0	900.0	2.2324761183791644
90.0	910.0	2.256953030167033
90.0	920.0	2.2663933886072427
90.0	930.0	2.278895085209382
90.0	940.0	2.272454303927719
90.0	950.0	2.2702493241117043
90.0	960.0	2.2623675879486584
90.0	970.0	2.2532493730723386
90.0	980.0	2.250262183153091
90.0	990.0	2.2553344291154076
90.0	1000.0	2.2467632390067767
90.0	1010.0	2.2424679254128095
90.0	1020.0	2.221670330663886
90.0	1030.0	2.21273877973802
90.0	1040.0	2.2024656852978532
90.0	1050.0	2.209648642105022
90.0	1060.0	2.2353150428456052
90.0	1070.0	2.238259685056828
90.0	1080.0	2.209010996668347
90.0	1090.0	2.2069843531114572
90.0	1100.0	2.2122724841534676
90.0	1110.0	2.2149268812277296
90.0	1120.0	2.219257183316317
90.0	1130.0	2.193460872828509
90.0	1140.0	2.1540146201714783
90.0	1150.0	2.1674606426947634
90.0	1160.0	2.165377701064764
90.0	1170.0	2.169259603396147
90.0	1180.0	2.188930714783114
90.0	1190.0	2.1987426473060414
90.0	1200.0	2.229396197011094
90.0	1210.0	2.249479953818166
90.0	1220.0	2.2694769467364275
90.0	1230.0	2.2733812549551686
90.0	1240.0	2.308976572926858
90.0	1250.0	2.3121009202835587
90.0	1260.0	2.2843366883836316
90.0	1270.0	2.2754753889523402
90.0	1280.0	2.2756799997802646
90.0	1290.0	2.251403297776702
90.0	1300.0	2.2557517463825625
90.0	1310.0	2.2439991899274614
90.0	1320.0	2.226535301544495
90.0	1330.0	2.2363168371441278
90.0	1340.0	2.2285077224750878
90.0	1350.0	2.2248266124059732
90.0	1360.0	2.228250709453012
90.0	1370.0	2.2169757674715322
90.0	1380.0	2.224697789163034
90.0	1390.0	2.2122007167441877
90.0	1400.0	2.195859929591475
90.0	1410.0	2.2129130477528816
90.0	1420.0	2.188253544629001
90.0	1430.0	2.1617290030055965
90.0	1440.0	2.149368047577624
90.0	1450.0	2.1246264613347225
90.0	1460.0	2.133459032593085
90.0	1470.0	2.087768376158324
90.0	1480.0	2.0341247865425824
90.0	1490.0	2.035342153429059
90.0	1500.0	2.035191770159851
90.0	1510.0	2.03514158528777
90.0	1520.0	2.03514158528777
90.0	1530.0	2.03514158528777
90.0	1540.0	2.03514158528777
90.0	1550.0	2.03514158528777
90.0	1560.0	2.03514158528777
90.0	1570.0	2.03514158528777
90.0	1580.0	2.03514158528777
90.0	1590.0	2.03514158528777
90.0	1600.0	2.03514158528777
90.0	1610.0	2.03514158528777
90.0	1620.0	2.03514158528777
90.0	1630.0	2.03514158528777
90.0	1640.0	2.03514158528777
90.0	1650.0	2.03514158528777
90.0	1660.0	2.03514158528777
90.0	1670.0	2.03514158528777
90.0	1680.0	2.03514158528777
90.0	1690.0	2.03514158528777
90.0	1700.0	2.03514158528777
90.0	1710.0	2.03514158528777
90.0	1720.0	2.03514158528777
90.0	1730.0	2.03514158528777
90.0	1740.0	2.03514158528777
90.0	1750.0	2.03514158528777
90.0	1760.0	2.03514158528777
90.0	1770.0	2.03514158528777
90.0	1780.0	2.03514158528777
90.0	1790.0	2.03514158528777
90.0	1800.0	2.03514158528777
90.0	1810.0	2.03514158528777
90.0	1820.0	2.03514158528777
90.0	1830.0	2.03514158528777
90.0	1840.0	2.03514158528777
90.0	1850.0	2.03514158528777
90.0	1860.0	2.03514158528777
100.0	50.0	2.03514158528777
100.0	60.0	2.03514158528777
100.0	70.0	2.03514158528777
100.0	80.0	2.03514158528777
100.0	90.0	2.03514158528777
100.0	100.0	2.03514158528777
100.0	110.0	2.03514158528777
100.0	120.0	2.03514158528777
100.0	130.0	2.03514158528777
100.0	140.0	2.03514158528777
100.0	150.0	2.03514158528777
100.0	160.0	2.03514158528777
100.0	170.0	2.03514158528777
100.0	180.0	2.03514158528777
100.0	190.0	2.03514158528777
100.0	200.0	2.03514158528777
100.0	210.0	2.03514158528777
100.0	220.0	2.03514158528777
100.0	230.0	2.03514158528777
100.0	240.0	2.03514158528777
100.0	250.0	2.03514158528777
100.0	260.0	2.03514158528777
100.0	270.0	2.03514158528777
100.0	280.0	2.03514158528777
100.0	290.0	2.03514158528777
100.0	300.0	2.03514158528777
100.0	310.0	2.03514158528777
100.0	320.0	2.03514158528777
100.0	330.0	2.03514158528777
100.0	340.0	2.03514158528777
100.0	350.0	2.03514158528777
100.0	360.0	2.03514158528777
100.0	370.0	2.03514158528777
100.0	380.0	2.03514158528777
100.0	390.0	2.03514158528777
100.0	400.0	2.03514158528777
100.0	410.0	2.03514158528777
100.0	420.0	2.03514158528777
100.0	430.0	2.03514158528777
100.0	440.0	2.03514158528777
100.0	450.0	2.03514158528777
100.0	460.0	2.039404089811861
100.0	470.0	2.053890211662843
100.0	480.0	2.048496721712604
100.0	490.0	2.129192056237653
100.0	500.0	2.1652638563811935
100.0	510.0	2.173631384642634
100.0	520.0	2.187921299393422
100.0	530.0	2.1796108481278766
100.0	540.0	2.1948289118584388
100.0	550.0	2.203781108172761
100.0	560.0	2.185830939426907
100.0	570.0	2.207340421314176
100.0	580.0	2.2040157842269283
100.0	590.0	2.1892706069829124
100.0	600.0	2.199771230700533
100.0	610.0	2.1901900259331835
100.0	620.0	2.2138625658597064
100.0	630.0	2.2076153946585606
100.0	640.0	2.196091935946815
100.0	650.0	2.210599830950989
100.0	660.0	2.2167150851832367
100.0	670.0	2.25808709130867
100.0	680.0	2.2514271003667394
100.0	690.0	2.2609719152441237
100.0	700.0	2.2573195327393245
100.0	710.0	2.2544022907220684
100.0	720.0	2.277668876747919
100.0	730.0	2.268465931978159
100.0	740.0	2.268444524894671
100.0	750.0	2.2306062083375657
100.0	760.0	2.231229436320044
100.0	770.0	2.217789893596607
100.0	780.0	2.2338886240960796
100.0	790.0	2.2153145168441313
100.0	800.0	2.162921197158951
100.0	810.0	2.1539078036645107
100.0	820.0	2.1799923682502693
100.0	830.0	2.1693488676988677
100.0	840.0	2.180937418772654
100.0	850.0	2.1501055120861765
100.0	860.0	2.1340091542896196
100.0	870.0	2.167182764349619
100.0	880.0	2.2045281140007633
100.0	890.0	2.219112791777174
100.0	900.0	2.223477561632793
100.0	910.0	2.2505747217873404
100.0	920.0	2.2430657911817824
100.0	930.0	2.2567719222162403
100.0	940.0	2.2499832385563328
100.0	950.0	2.2460500410498896
100.0	960.0	2.2469713283194266
100.0	970.0	2.2350837899558327
100.0	980.0	2.241196070829866
100.0	990.0	2.238968184016228
100.0	1000.0	2.2397298286523286
100.0	1010.0	2.230705143002665
100.0	1020.0	2.2219102821693104
100.0	1030.0	2.2173509660967556
100.0	1040.0	2.2029818867041695
100.0	1050.0	2.2134537211242367
100.0	1060.0	2.2352693502310093
100.0	1070.0	2.2376691997398703
100.0	1080.0	2.196721426227432
100.0	1090.0	2.1965417879579046
100.0	1100.0	2.205049032955112
100.0	1110.0	2.206860423064241
100.0	1120.0	2.201974205381091
100.0	1130.0	2.1850273182131814
100.0	1140.0	2.1447035478941787
100.0	1150.0	2.1621496171641827
100.0	1160.0	2.151875161927773
100.0	1170.0	2.1404016109027117
100.0	1180.0	2.171154060665436
100.0	1190.0	2.177907417026973
100.0	1200.0	2.200214475255653
100.0	1210.0	2.2124732453147256
100.0	1220.0	2.2144684052401966
100.0	1230.0	2.247552709138353
100.0	1240.0	2.2755234177696786
100.0	1250.0	2.2813106665056866
100.0	1260.0	2.2619322847209946
100.0	1270.0	2.2442239408082907
100.0	1280.0	2.2716850220051654
100.0	1290.0	2.2733017036636523
100.0	1300.0	2.2586002356333017
100.0	1310.0	2.239508887106182
100.0	1320.0	2.222156348987159
100.0	1330.0	2.226964866860171
100.0	1340.0	2.2446785976955157
100.0	1350.0	2.230734118800017
100.0	1360.0	2.2408882638146093
100.0	1370.0	2.230651260756646
100.0	1380.0	2.2296161859337444
100.0	1390.0	2.230217376782401
100.0	1400.0	2.2154360577104004
100.0	1410.0	2.210062831820601
100.0	1420.0	2.21903208889367
100.0	1430.0	2.2000059363388473
100.0	1440.0	2.1706398048799582
100.0	1450.0	2.149072622930147
100.0	1460.0	2.140175982548654
100.0	1470.0	2.107571669159835
100.0	1480.0	2.0636021849575075
100.0	1490.0	2.017356713262922
100.0	1500.0	2.036302331859448
100.0	1510.0	2.03514158528777
100.0	1520.0	2.03514158528777
100.0	1530.0	2.03514158528777
100.0	1540.0	2.03514158528777
100.0	1550.0	2.03514158528777
100.0	1560.0	2.03514158528777
100.0	1570.0	2.03514158528777
100.0	1580.0	2.03514158528777
100.0	1590.0	2.03514158528777
100.0	1600.0	2.03514158528777
100.0	1610.0	2.03514158528777
100.0	1620.0	2.03514158528777
100.0	1630.0	2.03514158528777
100.0	1640.0	2.03514158528777
100.0	1650.0	2.03514158528777
100.0	1660.0	2.03514158528777
100.0	1670.0	2.03514158528777
100.0	1680.0	2.03514158528777
100.0	1690.0	2.03514158528777
100.0	1700.0	2.03514158528777
100.0	1710.0	2.03514158528777
100.0	1720.0	2.03514158528777
100.0	1730.0	2.03514158528777
100.0	1740.0	2.03514158528777
100.0	1750.0	2.03514158528777
100.0	1760.0	2.03514158528777
100.0	1770.0	2.03514158528777
100.0	1780.0	2.03514158528777
100.0	1790.0	2.03514158528777
100.0	1800.0	2.03514158528777
100.0	1810.0	2.03514158528777
100.0	1820.0	2.03514158528777
100.0	1830.0	2.03514158528777
100.0	1840.0	2.03514158528777
100.0	1850.0	2.03514158528777
100.0	1860.0	2.03514158528777
110.0	50.0	2.03514158528777
110.0	60.0	2.03514158528777
110.0	70.0	2.03514158528777
110.0	80.0	2.03514158528777
110.0	90.0	2.03514158528777
110.0	100.0	2.03514158528777
110.0	110.0	2.03514158528777
110.0	120.0	2.03514158528777
110.0	130.0	2.03514158528777
110.0	140.0	2.03514158528777
110.0	150.0	2.03514158528777
110.0	160.0	2.03514158528777
110.0	170.0	2.03514158528777
110.0	180.0	2.03514158528777
110.0	190.0	2.03514158528777
110.0	200.0	2.03514158528777
110.0	210.0	2.03514158528777
110.0	220.0	2.03514158528777
110.0	230.0	2.03514158528777
110.0	240.0	2.03514158528777
110.0	250.0	2.03514158528777
110.0	260.0	2.03514158528777
110.0	270.0	2.03514158528777
110.0	280.0	2.03514158528777
110.0	290.0	2.03514158528777
110.0	300.0	2.03514158528777
110.0	310.0	2.03514158528777
110.0	320.0	2.03514158528777
110.0	330.0	2.03514158528777
110.0	340.0	2.03514158528777
110.0	350.0	2.03514158528777
110.0	360.0	2.03514158528777
110.0	370.0	2.03514158528777
110.0	380.0	2.03514158528777
110.0	390.0	2.03514158528777
110.0	400.0	2.03514158528777
110.0	410.0	2.03514158528777
110.0	420.0	2.03514158528777
110.0	430.0	2.03514158528777
110.0	440.0	2.03514158528777
110.0	450.0	2.0357633629459895
110.0	460.0	2.0436776484692163
110.0	470.0	2.0447159401275514
110.0	480.0	2.090389500878708
110.0	490.0	2.15778846743669
110.0	500.0	2.1779546280249273
110.0	510.0	2.182936474745708
110.0	520.0	2.192343342945162
110.0	530.0	2.194298310762755
110.0	540.0	2.200980026191488
110.0	550.0	2.197937750054663
110.0	560.0	2.1828267975841573
110.0	570.0	2.21030941605015
110.0	580.0	2.198211195095227
110.0	590.0	2.1887573869742107
110.0	600.0	2.1888062905552808
110.0	610.0	2.193032296491502
110.0	620.0	2.213330540945097
110.0	630.0	2.204716495102825
110.0	640.0	2.1830765686684606
110.0	650.0	2.2027786277875205
110.0	660.0	2.2362577071468817
110.0	670.0	2.2605417522769455
110.0	680.0	2.24568074162775
110.0	690.0	2.2347539164219223
110.0	700.0	2.234756634033967
110.0	710.0	2.250531763484509
110.0	720.0	2.2689747240909877
110.0	730.0	2.251375723198875
110.0	740.0	2.261705301104309
110.0	750.0	2.235416925203465
110.0	760.0	2.2155578044475357
110.0	770.0	2.230629090533699
110.0	780.0	2.235252092540768
110.0	790.0	2.223070923741289
110.0	800.0	2.1914009629360516
110.0	810.0	2.182260720324552
110.0	820.0	2.1866080566573483
110.0	830.0	2.184893865059597
110.0	840.0	2.176514830441752
110.0	850.0	2.1492385814084596
110.0	860.0	2.1702111390307723
110.0	870.0	2.1676770913527954
110.0	880.0	2.2160362393642608
110.0	890.0	2.2236264730950284
110.0	900.0	2.201966927584979
110.0	910.0	2.2261142965991185
110.0	920.0	2.239507898706915
110.0	930.0	2.261483739953462
110.0	940.0	2.2488984561925527
110.0	950.0	2.2300564948352775
110.0	960.0	2.2494754808868844
110.0	970.0	2.237726508795193
110.0	980.0	2.241959376392396
110.0	990.0	2.2481869708320206
110.0	1000.0	2.2442470265733014
110.0	1010.0	2.237970572666827
110.0	1020.0	2.2288568114603784
110.0	1030.0	2.2233044554155974
110.0	1040.0	2.215274415869506
110.0	1050.0	2.2336074200821927
110.0	1060.0	2.2435704221615658
110.0	1070.0	2.2324629022845595
110.0	1080.0	2.219128110812582
110.0	1090.0	2.207106679095933
110.0	1100.0	2.2182803956162314
110.0	1110.0	2.2230541043538805
110.0	1120.0	2.188896102719904
110.0	1130.0	2.184416183536316
110.0	1140.0	2.1381080718641674
110.0	1150.0	2.161899210622821
110.0	1160.0	2.162269188423972
110.0	1170.0	2.1564146125843497
110.0	1180.0	2.1758904621070325
110.0	1190.0	2.1807334885529053
110.0	1200.0	2.1986516859048066
110.0	1210.0	2.209438783892581
110.0	1220.0	2.2096667656278695
110.0	1230.0	2.244465018695632
110.0	1240.0	2.2647800659118063
110.0	1250.0	2.2797140889856684
110.0	1260.0	2.255365661352961
110.0	1270.0	2.239701842892261
110.0	1280.0	2.270758689108931
110.0	1290.0	2.2715759428488043
110.0	1300.0	2.254072127947753
110.0	1310.0	2.231314507025572
110.0	1320.0	2.235427674721316
110.0	1330.0	2.2145427516991667
110.0	1340.0	2.223087668559392
110.0	1350.0	2.221643216838849
110.0	1360.0	2.2344374809573817
110.0	1370.0	2.2333462629040897
110.0	1380.0	2.21995148398016
110.0	1390.0	2.2191294186858785
110.0	1400.0	2.213261517998433
110.0	1410.0	2.205513073481891
110.0	1420.0	2.2112107914978925
110.0	1430.0	2.2020352162134054
110.0	1440.0	2.1734058891984245
110.0	1450.0	2.155462368840165
110.0	1460.0	2.143475916398485
110.0	1470.0	2.1309871732875596
110.0	1480.0	2.089675179011411
110.0	1490.0	2.0413787979139015
110.0	1500.0	2.0384113876729577
110.0	1510.0	2.03514158528777
110.0	1520.0	2.03514158528777
110.0	1530.0	2.03514158528777
110.0	1540.0	2.03514158528777
110.0	1550.0	2.03514158528777
110.0	1560.0	2.03514158528777
110.0	1570.0	2.03514158528777
110.0	1580.0	2.03514158528777
110.0	1590.0	2.03514158528777
110.0	1600.0	2.03514158528777
110.0	1610.0	2.03514158528777
110.0	1620.0	2.03514158528777
110.0	1630.0	2.03514158528777
110.0	1640.0	2.03514158528777
110.0	1650.0	2.03514158528777
110.0	1660.0	2.03514158528777
110.0	1670.0	2.03514158528777
110.0	1680.0	2.03514158528777
110.0	1690.0	2.03514158528777
110.0	1700.0	2.03514158528777
110.0	1710.0	2.03514158528777
110.0	1720.0	2.03514158528777
110.0	1730.0	2.03514158528777
110.0	1740.0	2.03514158528777
110.0	1750.0	2.03514158528777
110.0	1760.0	2.03514158528777
110.0	1770.0	2.03514158528777
110.0	1780.0	2.03514158528777
110.0	1790.0	2.03514158528777
110.0	1800.0	2.03514158528777
110.0	1810.0	2.03514158528777
110.0	1820.0	2.03514158528777
110.0	1830.0	2.03514158528777
110.0	1840.0	2.03514158528777
110.0	1850.0	2.03514158528777
110.0	1860.0	2.03514158528777
120.0	50.0	2.03514158528777
120.0	60.0	2.03514158528777
120.0	70.0	2.03514158528777
120.0	80.0	2.03514158528777
120.0	90.0	2.03514158528777
120.0	100.0	2.03514158528777
120.0	110.0	2.03514158528777
120.0	120.0	2.03514158528777
120.0	130.0	2.03514158528777
120.0	140.0	2.03514158528777
120.0	150.0	2.03514158528777
120.0	160.0	2.03514158528777
120.0	170.0	2.03514158528777
120.0	180.0	2.03514158528777
120.0	190.0	2.03514158528777
120.0	200.0	2.03514158528777
120.0	210.0	2.03514158528777
120.0	220.0	2.03514158528777
120.0	230.0	2.03514158528777
120.0	240.0	2.03514158528777
120.0	250.0	2.03514158528777
120.0	260.0	2.03514158528777
120.0	270.0	2.03514158528777
120.0	280.0	2.03514158528777
120.0	290.0	2.03514158528777
120.0	300.0	2.03514158528777
120.0	310.0	2.03514158528777
120.0	320.0	2.03514158528777
120.0	330.0	2.03514158528777
120.0	340.0	2.03514158528777
120.0	350.0	2.03514158528777
120.0	360.0	2.03514158528777
120.0	370.0	2.03514158528777
120.0	380.0	2.03514158528777
120.0	390.0	2.03514158528777
120.0	400.0	2.03514158528777
120.0	410.0	2.03514158528777
120.0	420.0	2.03514158528777
120.0	430.0	2.03514158528777
120.0	440.0	2.03514158528777
120.0	450.0	2.037687939294931
120.0	460.0	2.0518521768322113
120.0	470.0	2.0482003596249565
120.0	480.0	2.1255562602398292
120.0	490.0	2.163045349043831
120.0	500.0	2.170412954785891
120.0	510.0	2.185850529677293
120.0	520.0	2.17804253900663
120.0	530.0	2.1969125320215523
120.0	540.0	2.195103615313847
120.0	550.0	2.1760906377874583
120.0	560.0	2.200433084034025
120.0	570.0	2.204032370507607
120.0	580.0	2.196638212005827
120.0	590.0	2.1970811831937813
120.0	600.0	2.193702185942697
120.0	610.0	2.207555485598484
120.0	620.0	2.19619408227053
120.0	630.0	2.1954000905550433
120.0	640.0	2.218680102152852
120.0	650.0	2.2309486094312736
120.0	660.0	2.241545369518324
120.0	670.0	2.2451573698090446
120.0	680.0	2.2342623097143504
120.0	690.0	2.242326836142615
120.0	700.0	2.2598301886350307
120.0	710.0	2.2508799624891864
120.0	720.0	2.266616816982938
120.0	730.0	2.260995085281208
120.0	740.0	2.2557274839089163
120.0	750.0	2.23807539033235
120.0	760.0	2.2221096649076575
120.0	770.0	2.2251394715483106
120.0	780.0	2.2353706083548674
120.0	790.0	2.2219554762405296
120.0	800.0	2.184066872835811
120.0	810.0	2.1733101308940106
120.0	820.0	2.189612875404661
120.0	830.0	2.1660807703098506
120.0	840.0	2.166565151960265
120.0	850.0	2.1393314544379307
120.0	860.0	2.1460898192504154
120.0	870.0	2.1422469956417336
120.0	880.0	2.193149861133687
120.0	890.0	2.201231187115164
120.0	900.0	2.2045220081318257
120.0	910.0	2.222125534242639
120.0	920.0	2.211676793922072
120.0	930.0	2.2365978337482866
120.0	940.0	2.23678690830038
120.0	950.0	2.2278515456631296
120.0	960.0	2.239350926345
120.0	970.0	2.2389275687642147
120.0	980.0	2.244776546560274
120.0	990.0	2.242540017394186
120.0	1000.0	2.2420221491789434
120.0	1010.0	2.241354198493681
120.0	1020.0	2.235824014399144
120.0	1030.0	2.2319794722214215
120.0	1040.0	2.222019220710195
120.0	1050.0	2.233943372291546
120.0	1060.0	2.24940768993135
120.0	1070.0	2.234438394858883
120.0	1080.0	2.19973716584842
120.0	1090.0	2.199569464135469
120.0	1100.0	2.2239154186273145
120.0	1110.0	2.2192035499754628
120.0	1120.0	2.1856743607177216
120.0	1130.0	2.1669367778673942
120.0	1140.0	2.1191800763072663
120.0	1150.0	2.156288247470095
120.0	1160.0	2.16667865955435
120.0	1170.0	2.1711068938652294
120.0	1180.0	2.194683169123178
120.0	1190.0	2.199132913703282
120.0	1200.0	2.2160508129594705
120.0	1210.0	2.228733587158567
120.0	1220.0	2.2240773834116934
120.0	1230.0	2.2518155510288036
120.0	1240.0	2.2735880289354258
120.0	1250.0	2.282860904354612
120.0	1260.0	2.288037186569212
120.0	1270.0	2.2392957715380875
120.0	1280.0	2.271389617948083
120.0	1290.0	2.2712361415082385
120.0	1300.0	2.2478645447364047
120.0	1310.0	2.252355275941452
120.0	1320.0	2.2335229060723005
120.0	1330.0	2.212531344026354
120.0	1340.0	2.215161183525496
120.0	1350.0	2.2178903274710513
120.0	1360.0	2.2331704918928277
120.0	1370.0	2.2382873243106256
120.0	1380.0	2.227329931680146
120.0	1390.0	2.2198761764524275
120.0	1400.0	2.2223021351304424
120.0	1410.0	2.2172060109394525
120.0	1420.0	2.2065134005434843
120.0	1430.0	2.2071538620026168
120.0	1440.0	2.193600526977427
120.0	1450.0	2.150234163884108
120.0	1460.0	2.1554570708891116
120.0	1470.0	2.1299941628621757
120.0	1480.0	2.1036168023006288
120.0	1490.0	2.0652125025681385
120.0	1500.0	2.0172191665647614
120.0	1510.0	2.03514158528777
120.0	1520.0	2.03514158528777
120.0	1530.0	2.03514158528777
120.0	1540.0	2.03514158528777
120.0	1550.0	2.03514158528777
120.0	1560.0	2.03514158528777
120.0	1570.0	2.03514158528777
120.0	1580.0	2.03514158528777
120.0	1590.0	2.03514158528777
120.0	1600.0	2.03514158528777
120.0	1610.0	2.03514158528777
120.0	1620.0	2.03514158528777
120.0	1630.0	2.03514158528777
120.0	1640.0	2.03514158528777
120.0	1650.0	2.03514158528777
120.0	1660.0	2.03514158528777
120.0	1670.0	2.03514158528777
120.0	1680.0	2.03514158528777
120.0	1690.0	2.03514158528777
120.0	1700.0	2.03514158528777
120.0	1710.0	2.03514158528777
120.0	1720.0	2.03514158528777
120.0	1730.0	2.03514158528777
120.0	1740.0	2.03514158528777
120.0	1750.0	2.03514158528777
120.0	1760.0	2.03514158528777
120.0	1770.0	2.03514158528777
120.0	1780.0	2.03514158528777
120.0	1790.0	2.03514158528777
120.0	1800.0	2.03514158528777
120.0	1810.0	2.03514158528777
120.0	1820.0	2.03514158528777
120.0	1830.0	2.03514158528777
120.0	1840.0	2.03514158528777
120.0	1850.0	2.03514158528777
120.0	1860.0	2.03514158528777
130.0	50.0	2.03514158528777
130.0	60.0	2.03514158528777
130.0	70.0	2.03514158528777
130.0	80.0	2.03514158528777
130.0	90.0	2.03514158528777
130.0	100.0	2.03514158528777
130.0	110.0	2.03514158528777
130.0	120.0	2.03514158528777
130.0	130.0	2.03514158528777
130.0	140.0	2.03514158528777
130.0	150.0	2.03514158528777
130.0	160.0	2.03514158528777
130.0	170.0	2.03514158528777
130.0	180.0	2.03514158528777
130.0	190.0	2.03514158528777
130.0	200.0	2.03514158528777
130.0	210.0	2.03514158528777
130.0	220.0	2.03514158528777
130.0	230.0	2.03514158528777
130.0	240.0	2.03514158528777
130.0	250.0	2.03514158528777
130.0	260.0	2.03514158528777
130.0	270.0	2.03514158528777
130.0	280.0	2.03514158528777
130.0	290.0	2.03514158528777
130.0	300.0	2.03514158528777
130.0	310.0	2.03514158528777
130.0	320.0	2.03514158528777
130.0	330.0	2.03514158528777
130.0	340.0	2.03514158528777
130.0	350.0	2.03514158528777
130.0	360.0	2.03514158528777
130.0	370.0	2.03514158528777
130.0	380.0	2.03514158528777
130.0	390.0	2.03514158528777
130.0	400.0	2.03514158528777
130.0	410.0	2.03514158528777
130.0	420.0	2.03514158528777
130.0	430.0	2.03514158528777
130.0	440.0	2.0361013199331963
130.0	450.0	2.040867586316173
130.0	460.0	2.0664916103663136
130.0	470.0	2.0793028933530557
130.0	480.0	2.133707895117038
130.0	490.0	2.146441683601358
130.0	500.0	2.1691502517767574
130.0	510.0	2.190488488577984
130.0	520.0	2.1784679598794923
130.0	530.0	2.183035765677328
130.0	540.0	2.1681434167642015
130.0	550.0	2.1829674531908574
130.0	560.0	2.1961829112505837
130.0	570.0	2.1984876226104757
130.0	580.0	2.20305939513317
130.0	590.0	2.187120956867279
130.0	600.0	2.198251339829191
130.0	610.0	2.196905813372548
130.0	620.0	2.194792635904442
130.0	630.0	2.2205825856398236
130.0	640.0	2.237310931849032
130.0	650.0	2.2473949045339636
130.0	660.0	2.24694756410974
130.0	670.0	2.234981821050011
130.0	680.0	2.246271612064494
130.0	690.0	2.2647417580463536
130.0	700.0	2.2643177885114567
130.0	710.0	2.2570660475553344
130.0	720.0	2.2671994839147374
130.0	730.0	2.2422630684783798
130.0	740.0	2.247928053405754
130.0	750.0	2.2264643688211954
130.0	760.0	2.229638479961425
130.0	770.0	2.2389479300751707
130.0	780.0	2.2406385581905273
130.0	790.0	2.2277074545640585
130.0	800.0	2.1877579118138293
130.0	810.0	2.173555616675982
130.0	820.0	2.1894055146427154
130.0	830.0	2.1929604486942296
130.0	840.0	2.1833097686446017
130.0	850.0	2.157833912932555
130.0	860.0	2.1366384402483756
130.0	870.0	2.149222204020602
130.0	880.0	2.1769432622007847
130.0	890.0	2.2009416723224353
130.0	900.0	2.200663912811115
130.0	910.0	2.2174119990438625
130.0	920.0	2.2208292841743527
130.0	930.0	2.220822537470865
130.0	940.0	2.231367845762214
130.0	950.0	2.2244523647738874
130.0	960.0	2.239948867176792
130.0	970.0	2.258676251440365
130.0	980.0	2.243103478879071
130.0	990.0	2.241276067580734
130.0	1000.0	2.2422863613229747
130.0	1010.0	2.2383314745750997
130.0	1020.0	2.247029439953849
130.0	1030.0	2.2346490797952576
130.0	1040.0	2.2286766675989123
130.0	1050.0	2.227135083243289
130.0	1060.0	2.2417101502500154
130.0	1070.0	2.228855343694933
130.0	1080.0	2.200773475389368
130.0	1090.0	2.2068541378515247
130.0	1100.0	2.210427038841372
130.0	1110.0	2.203570230603271
130.0	1120.0	2.2007782695642946
130.0	1130.0	2.1664962379821118
130.0	1140.0	2.109795628876287
130.0	1150.0	2.159144622374154
130.0	1160.0	2.1611371885782416
130.0	1170.0	2.167360402819548
130.0	1180.0	2.1996811293514216
130.0	1190.0	2.1962590019762165
130.0	1200.0	2.204797992404834
130.0	1210.0	2.213883636111568
130.0	1220.0	2.2147020364979113
130.0	1230.0	2.224073336346646
130.0	1240.0	2.2488711871642484
130.0	1250.0	2.2571398778493146
130.0	1260.0	2.289097805107681
130.0	1270.0	2.2678740540952904
130.0	1280.0	2.2613606365430887
130.0	1290.0	2.255769474533786
130.0	1300.0	2.265453206156807
130.0	1310.0	2.29710350913619
130.0	1320.0	2.2569571978437852
130.0	1330.0	2.2291032370532546
130.0	1340.0	2.213471558430339
130.0	1350.0	2.216553174943058
130.0	1360.0	2.236982613352397
130.0	1370.0	2.228034490358337
130.0	1380.0	2.2274257034884317
130.0	1390.0	2.2096839520679024
130.0	1400.0	2.2031374819881795
130.0	1410.0	2.1974558574507417
130.0	1420.0	2.18570190997724
130.0	1430.0	2.1742122857015738
130.0	1440.0	2.1829248255051428
130.0	1450.0	2.1348323915720306
130.0	1460.0	2.1473273675017883
130.0	1470.0	2.1195998516750314
130.0	1480.0	2.0932202050549447
130.0	1490.0	2.0601184677116917
130.0	1500.0	2.0168745999730042
130.0	1510.0	2.0371067906875457
130.0	1520.0	2.03514158528777
130.0	1530.0	2.03514158528777
130.0	1540.0	2.03514158528777
130.0	1550.0	2.03514158528777
130.0	1560.0	2.03514158528777
130.0	1570.0	2.03514158528777
130.0	1580.0	2.03514158528777
130.0	1590.0	2.03514158528777
130.0	1600.0	2.03514158528777
130.0	1610.0	2.03514158528777
130.0	1620.0	2.03514158528777
130.0	1630.0	2.03514158528777
130.0	1640.0	2.03514158528777
130.0	1650.0	2.03514158528777
130.0	1660.0	2.03514158528777
130.0	1670.0	2.03514158528777
130.0	1680.0	2.03514158528777
130.0	1690.0	2.03514158528777
130.0	1700.0	2.03514158528777
130.0	1710.0	2.03514158528777
130.0	1720.0	2.03514158528777
130.0	1730.0	2.03514158528777
130.0	1740.0	2.03514158528777
130.0	1750.0	2.03514158528777
130.0	1760.0	2.03514158528777
130.0	1770.0	2.03514158528777
130.0	1780.0	2.03514158528777
130.0	1790.0	2.03514158528777
130.0	1800.0	2.03514158528777
130.0	1810.0	2.03514158528777
130.0	1820.0	2.03514158528777
130.0	1830.0	2.03514158528777
130.0	1840.0	2.03514158528777
130.0	1850.0	2.03514158528777
130.0	1860.0	2.03514158528777
140.0	50.0	2.03514158528777
140.0	60.0	2.03514158528777
140.0	70.0	2.03514158528777
140.0	80.0	2.03514158528777
140.0	90.0	2.03514158528777
140.0	100.0	2.03514158528777
140.0	110.0	2.03514158528777
140.0	120.0	2.03514158528777
140.0	130.0	2.03514158528777
140.0	140.0	2.03514158528777
140.0	150.0	2.03514158528777
140.0	160.0	2.03514158528777
140.0	170.0	2.03514158528777
140.0	180.0	2.03514158528777
140.0	190.0	2.03514158528777
140.0	200.0	2.03514158528777
140.0	210.0	2.03514158528777
140.0	220.0	2.03514158528777
140.0	230.0	2.03514158528777
140.0	240.0	2.03514158528777
140.0	250.0	2.03514158528777
140.0	260.0	2.03514158528777
140.0	270.0	2.03514158528777
140.0	280.0	2.03514158528777
140.0	290.0	2.03514158528777
140.0	300.0	2.03514158528777
140.0	310.0	2.03514158528777
140.0	320.0	2.03514158528777
140.0	330.0	2.03514158528777
140.0	340.0	2.03514158528777
140.0	350.0	2.03514158528777
140.0	360.0	2.03514158528777
140.0	370.0	2.03514158528777
140.0	380.0	2.03514158528777
140.0	390.0	2.03514158528777
140.0	400.0	2.03514158528777
140.0	410.0	2.03514158528777
140.0	420.0	2.03514158528777
140.0	430.0	2.03514158528777
140.0	440.0	2.0359994912468524
140.0	450.0	2.041561779295134
140.0	460.0	2.0555189765970896
140.0	470.0	2.100766977837783
140.0	480.0	2.128195189821505
140.0	490.0	2.15388817842116
140.0	500.0	2.1781762411929906
140.0	510.0	2.1764196971228036
140.0	520.0	2.178889903893579
140.0	530.0	2.1654525682874337
140.0	540.0	2.175744969287462
140.0	550.0	2.187610093383522
140.0	560.0	2.194708846238331
140.0	570.0	2.19846907966231
140.0	580.0	2.2011031232651423
140.0	590.0	2.2120828480839063
140.0	600.0	2.206328289043501
140.0	610.0	2.207012263207475
140.0	620.0	2.2001679888602994
140.0	630.0	2.251447477697876
140.0	640.0	2.2494204508671003
140.0	650.0	2.249604806477585
140.0	660.0	2.2403410170095133
140.0	670.0	2.230985828316968
140.0	680.0	2.244402280797943
140.0	690.0	2.2477668156902655
140.0	700.0	2.233948475812141
140.0	710.0	2.2395710877698716
140.0	720.0	2.2455962036980783
140.0	730.0	2.221350934468791
140.0	740.0	2.2270467706216137
140.0	750.0	2.2096032869488167
140.0	760.0	2.2099455856903565
140.0	770.0	2.225906656131293
140.0	780.0	2.2305083961397143
140.0	790.0	2.218975940862594
140.0	800.0	2.177693185763936
140.0	810.0	2.166503015935085
140.0	820.0	2.1803510701122506
140.0	830.0	2.1833295653622113
140.0	840.0	2.1670187514809722
140.0	850.0	2.1431877508694273
140.0	860.0	2.1297525856936086
140.0	870.0	2.147169837783407
140.0	880.0	2.1833309673397117
140.0	890.0	2.2078897557778383
140.0	900.0	2.198389247617293
140.0	910.0	2.2197986908792484
140.0	920.0	2.2176786532735444
140.0	930.0	2.2154351101400778
140.0	940.0	2.223855851838707
140.0	950.0	2.2209936625308635
140.0	960.0	2.239819893863137
140.0	970.0	2.245913461173266
140.0	980.0	2.23516440592053
140.0	990.0	2.233018359573772
140.0	1000.0	2.235160116733973
140.0	1010.0	2.2292020928673377
140.0	1020.0	2.239232541158333
140.0	1030.0	2.231997047602985
140.0	1040.0	2.222607557473785
140.0	1050.0	2.2407038847062233
140.0	1060.0	2.2342702113421127
140.0	1070.0	2.219342189775319
140.0	1080.0	2.2002169523985455
140.0	1090.0	2.20251028417458
140.0	1100.0	2.229504167965326
140.0	1110.0	2.217418190956231
140.0	1120.0	2.186824826286278
140.0	1130.0	2.1822319004748136
140.0	1140.0	2.1170977971024403
140.0	1150.0	2.1570164137422525
140.0	1160.0	2.1642300681342235
140.0	1170.0	2.1790979821323897
140.0	1180.0	2.2152364966722837
140.0	1190.0	2.212435220312677
140.0	1200.0	2.2189362068996434
140.0	1210.0	2.231657092603471
140.0	1220.0	2.230286086834247
140.0	1230.0	2.233894776227273
140.0	1240.0	2.2610478432159438
140.0	1250.0	2.263735947635205
140.0	1260.0	2.2981407509312297
140.0	1270.0	2.2797529870120066
140.0	1280.0	2.287118500930901
140.0	1290.0	2.2672631351028527
140.0	1300.0	2.267467854727134
140.0	1310.0	2.285735850531584
140.0	1320.0	2.28718523701665
140.0	1330.0	2.251117281470834
140.0	1340.0	2.231751746193095
140.0	1350.0	2.2216378501655507
140.0	1360.0	2.2305257989964695
140.0	1370.0	2.2390230672024467
140.0	1380.0	2.2242330717130283
140.0	1390.0	2.2235741364139603
140.0	1400.0	2.1977529904452315
140.0	1410.0	2.211788748771974
140.0	1420.0	2.186402828054492
140.0	1430.0	2.184963365854603
140.0	1440.0	2.1760582156584385
140.0	1450.0	2.1499227556130585
140.0	1460.0	2.14146140654735
140.0	1470.0	2.1277695998549357
140.0	1480.0	2.1103313115098934
140.0	1490.0	2.082640128011741
140.0	1500.0	2.031592034496205
140.0	1510.0	2.0138171423807956
140.0	1520.0	2.03514158528777
140.0	1530.0	2.03514158528777
140.0	1540.0	2.03514158528777
140.0	1550.0	2.03514158528777
140.0	1560.0	2.03514158528777
140.0	1570.0	2.03514158528777
140.0	1580.0	2.03514158528777
140.0	1590.0	2.03514158528777
140.0	1600.0	2.03514158528777
140.0	1610.0	2.03514158528777
140.0	1620.0	2.03514158528777
140.0	1630.0	2.03514158528777
140.0	1640.0	2.03514158528777
140.0	1650.0	2.03514158528777
140.0	1660.0	2.03514158528777
140.0	1670.0	2.03514158528777
140.0	1680.0	2.03514158528777
140.0	1690.0	2.03514158528777
140.0	1700.0	2.03514158528777
140.0	1710.0	2.03514158528777
140.0	1720.0	2.03514158528777
140.0	1730.0	2.03514158528777
140.0	1740.0	2.03514158528777
140.0	1750.0	2.03514158528777
140.0	1760.0	2.03514158528777
140.0	1770.0	2.03514158528777
140.0	1780.0	2.03514158528777
140.0	1790.0	2.03514158528777
140.0	1800.0	2.03514158528777
140.0	1810.0	2.03514158528777
140.0	1820.0	2.03514158528777
140.0	1830.0	2.03514158528777
140.0	1840.0	2.03514158528777
140.0	1850.0	2.03514158528777
140.0	1860.0	2.03514158528777
150.0	50.0	2.03514158528777
150.0	60.0	2.03514158528777
150.0	70.0	2.03514158528777
150.0	80.0	2.03514158528777
150.0	90.0	2.03514158528777
150.0	100.0	2.03514158528777
150.0	110.0	2.03514158528777
150.0	120.0	2.03514158528777
150.0	130.0	2.03514158528777
150.0	140.0	2.03514158528777
150.0	150.0	2.03514158528777
150.0	160.0	2.03514158528777
150.0	170.0	2.03514158528777
150.0	180.0	2.03514158528777
150.0	190.0	2.03514158528777
150.0	200.0	2.03514158528777
150.0	210.0	2.03514158528777
150.0	220.0	2.03514158528777
150.0	230.0	2.03514158528777
150.0	240.0	2.03514158528777
150.0	250.0	2.03514158528777
150.0	260.0	2.03514158528777
150.0	270.0	2.03514158528777
150.0	280.0	2.03514158528777
150.0	290.0	2.03514158528777
150.0	300.0	2.03514158528777
150.0	310.0	2.03514158528777
150.0	320.0	2.03514158528777
150.0	330.0	2.03514158528777
150.0	340.0	2.03514158528777
150.0	350.0	2.03514158528777
150.0	360.0	2.03514158528777
150.0	370.0	2.03514158528777
150.0	380.0	2.03514158528777
150.0	390.0	2.03514158528777
150.0	400.0	2.03514158528777
150.0	410.0	2.03514158528777
150.0	420.0	2.03514158528777
150.0	430.0	2.03514158528777
150.0	440.0	2.036022545743416
150.0	450.0	2.050638934807301
150.0	460.0	2.077969278925994
150.0	470.0	2.125809938561633
150.0	480.0	2.1396788533476663
150.0	490.0	2.1519426259878642
150.0	500.0	2.1854824335525467
150.0	510.0	2.176643775048704
150.0	520.0	2.1672761891176004
150.0	530.0	2.154280290017228
150.0	540.0	2.1710936571823343
150.0	550.0	2.184430736194798
150.0	560.0	2.1892151714125228
150.0	570.0	2.2070059958761847
150.0	580.0	2.199443133721267
150.0	590.0	2.2059316380043477
150.0	600.0	2.203620717630361
150.0	610.0	2.206428784185642
150.0	620.0	2.2465363493773234
150.0	630.0	2.2564666015254664
150.0	640.0	2.2617595061525875
150.0	650.0	2.261225595638293
150.0	660.0	2.24760708859216
150.0	670.0	2.273201665135779
150.0	680.0	2.2712117418656463
150.0	690.0	2.2702057190816456
150.0	700.0	2.2636186652969834
150.0	710.0	2.268601279263153
150.0	720.0	2.2802273036860634
150.0	730.0	2.2507320027045665
150.0	740.0	2.2526707026675195
150.0	750.0	2.2369373082807993
150.0	760.0	2.230799147989463
150.0	770.0	2.245163959760489
150.0	780.0	2.2314895837627833
150.0	790.0	2.2196213846806905
150.0	800.0	2.179081699244052
150.0	810.0	2.162962957521036
150.0	820.0	2.1772546550546426
150.0	830.0	2.1655308087793244
150.0	840.0	2.154883879406947
150.0	850.0	2.1251177353713193
150.0	860.0	2.1002263274369883
150.0	870.0	2.132083733752954
150.0	880.0	2.1971312718781553
150.0	890.0	2.2177034939113507
150.0	900.0	2.2012691867144407
150.0	910.0	2.1960551846130683
150.0	920.0	2.186867739536066
150.0	930.0	2.196264101888531
150.0	940.0	2.208421451602063
150.0	950.0	2.2114661288947546
150.0	960.0	2.225554061288665
150.0	970.0	2.22319590460596
150.0	980.0	2.2207347366040144
150.0	990.0	2.214438645956752
150.0	1000.0	2.215785225314791
150.0	1010.0	2.2178555874492116
150.0	1020.0	2.224943275727478
150.0	1030.0	2.231117387737313
150.0	1040.0	2.2246567742875762
150.0	1050.0	2.2433929200681995
150.0	1060.0	2.239010079214389
150.0	1070.0	2.2196298344108163
150.0	1080.0	2.204854666360432
150.0	1090.0	2.2120132339395058
150.0	1100.0	2.243343430247808
150.0	1110.0	2.2243908230706637
150.0	1120.0	2.202306245758864
150.0	1130.0	2.198261418293588
150.0	1140.0	2.1348479922431136
150.0	1150.0	2.171847125569309
150.0	1160.0	2.183342506205287
150.0	1170.0	2.169954890577347
150.0	1180.0	2.1965384592335733
150.0	1190.0	2.1972185403009266
150.0	1200.0	2.2025751355096697
150.0	1210.0	2.2135156107928813
150.0	1220.0	2.2059268437606296
150.0	1230.0	2.2210663849565133
150.0	1240.0	2.234763535900388
150.0	1250.0	2.244897363115428
150.0	1260.0	2.277527439994409
150.0	1270.0	2.251702119187715
150.0	1280.0	2.2863492324579275
150.0	1290.0	2.2890788316134527
150.0	1300.0	2.254734196316111
150.0	1310.0	2.275976273099962
150.0	1320.0	2.2773374241106423
150.0	1330.0	2.2453101948372036
150.0	1340.0	2.2404182451611363
150.0	1350.0	2.2312414071445907
150.0	1360.0	2.235965615610492
150.0	1370.0	2.2344468649389553
150.0	1380.0	2.234779467228469
150.0	1390.0	2.226390234627962
150.0	1400.0	2.2268359865314498
150.0	1410.0	2.216064340558801
150.0	1420.0	2.2126981876902607
150.0	1430.0	2.188303467515308
150.0	1440.0	2.1756954645466675
150.0	1450.0	2.1645420212581103
150.0	1460.0	2.142606065670229
150.0	1470.0	2.1441645449667184
150.0	1480.0	2.1196441672696476
150.0	1490.0	2.0925585375316325
150.0	1500.0	2.0527442802346956
150.0	1510.0	1.9934037733248706
150.0	1520.0	2.03514158528777
150.0	1530.0	2.03514158528777
150.0	1540.0	2.03514158528777
150.0	1550.0	2.03514158528777
150.0	1560.0	2.03514158528777
150.0	1570.0	2.03514158528777
150.0	1580.0	2.03514158528777
150.0	1590.0	2.03514158528777
150.0	1600.0	2.03514158528777
150.0	1610.0	2.03514158528777
150.0	1620.0	2.03514158528777
150.0	1630.0	2.03514158528777
150.0	1640.0	2.03514158528777
150.0	1650.0	2.03514158528777
150.0	1660.0	2.03514158528777
150.0	1670.0	2.03514158528777
150.0	1680.0	2.03514158528777
150.0	1690.0	2.03514158528777
150.0	1700.0	2.03514158528777
150.0	1710.0	2.03514158528777
150.0	1720.0	2.03514158528777
150.0	1730.0	2.03514158528777
150.0	1740.0	2.03514158528777
150.0	1750.0	2.03514158528777
150.0	1760.0	2.03514158528777
150.0	1770.0	2.03514158528777
150.0	1780.0	2.03514158528777
150.0	1790.0	2.03514158528777
150.0	1800.0	2.03514158528777
150.0	1810.0	2.03514158528777
150.0	1820.0	2.03514158528777
150.0	1830.0	2.03514158528777
150.0	1840.0	2.03514158528777
[truncated: 15,836 more rows]
