# Supplementary material for: Characterizing Visual Neurosurgical Expertise in Brain MRI Visualization Using Eye-Tracking and 3D Fractal Dimension Analysis
Source: J Eye Mov Res. 2026 Jun 2;19(3):62. doi: 10.3390/jemr19030062 (PMC13301434; doi:10.3390/jemr19030062)
Supplement: Supplementary file 1 [file jemr-19-00062-s001.zip › jemr-4253847-supplementary/Supplementary files/4_3DFDmapsCalculation/3DFD_Stimuli_BRN40/3DFDs_BRAIN_3_NORMAL_Normal 4 vessels.png_Heatmap_100_10.csv]

50.0	50.0	2.03514158528777
50.0	60.0	2.03514158528777
50.0	70.0	2.03514158528777
50.0	80.0	2.03514158528777
50.0	90.0	2.03514158528777
50.0	100.0	2.03514158528777
50.0	110.0	2.03514158528777
50.0	120.0	2.03514158528777
50.0	130.0	2.03514158528777
50.0	140.0	2.03514158528777
50.0	150.0	2.03514158528777
50.0	160.0	2.03514158528777
50.0	170.0	2.03514158528777
50.0	180.0	2.03514158528777
50.0	190.0	2.03514158528777
50.0	200.0	2.03514158528777
50.0	210.0	2.03514158528777
50.0	220.0	2.03514158528777
50.0	230.0	2.03514158528777
50.0	240.0	2.03514158528777
50.0	250.0	2.03514158528777
50.0	260.0	2.03514158528777
50.0	270.0	2.03514158528777
50.0	280.0	2.03514158528777
50.0	290.0	2.03514158528777
50.0	300.0	2.03514158528777
50.0	310.0	2.03514158528777
50.0	320.0	2.03514158528777
50.0	330.0	2.03514158528777
50.0	340.0	2.03514158528777
50.0	350.0	2.03514158528777
50.0	360.0	2.03514158528777
50.0	370.0	2.03514158528777
50.0	380.0	2.03514158528777
50.0	390.0	2.03514158528777
50.0	400.0	2.03514158528777
50.0	410.0	2.03514158528777
50.0	420.0	2.03514158528777
50.0	430.0	2.03514158528777
50.0	440.0	2.03514158528777
50.0	450.0	2.03514158528777
50.0	460.0	2.035229395647406
50.0	470.0	2.0362208595703946
50.0	480.0	2.037111795879313
50.0	490.0	2.038016887740674
50.0	500.0	2.0395769589759793
50.0	510.0	2.0415501763900497
50.0	520.0	2.0438369421042943
50.0	530.0	2.048015097561809
50.0	540.0	2.0525317683997515
50.0	550.0	2.0584910771690925
50.0	560.0	2.068456925704208
50.0	570.0	2.077295081043125
50.0	580.0	2.087031116929507
50.0	590.0	2.103248595969888
50.0	600.0	2.1212382830128838
50.0	610.0	2.1336097803615983
50.0	620.0	2.1505218699150457
50.0	630.0	2.168117002621211
50.0	640.0	2.1872800696392347
50.0	650.0	2.2001855558653953
50.0	660.0	2.2165642911600076
50.0	670.0	2.2377307212437687
50.0	680.0	2.231781022205213
50.0	690.0	2.221382271518058
50.0	700.0	2.232666909000187
50.0	710.0	2.2334169449968515
50.0	720.0	2.240343812570998
50.0	730.0	2.227933539752377
50.0	740.0	2.210503860497107
50.0	750.0	2.2294833623394377
50.0	760.0	2.214986779385665
50.0	770.0	2.2226730817603557
50.0	780.0	2.233059047694975
50.0	790.0	2.2194139501740913
50.0	800.0	2.192726903416936
50.0	810.0	2.1837255827094446
50.0	820.0	2.179147842923358
50.0	830.0	2.179428796638628
50.0	840.0	2.1801409837028087
50.0	850.0	2.1754762509677894
50.0	860.0	2.1834918312529896
50.0	870.0	2.180888198634153
50.0	880.0	2.1700189055338575
50.0	890.0	2.1833280830636643
50.0	900.0	2.1824756644446937
50.0	910.0	2.190332542496502
50.0	920.0	2.2065724129088595
50.0	930.0	2.1964907749016147
50.0	940.0	2.1875207142830395
50.0	950.0	2.1816902106001113
50.0	960.0	2.196647083981038
50.0	970.0	2.1852407760182753
50.0	980.0	2.185075329704476
50.0	990.0	2.1805576717495545
50.0	1000.0	2.1737226075599314
50.0	1010.0	2.1609329202415695
50.0	1020.0	2.156424790313449
50.0	1030.0	2.1521215037809234
50.0	1040.0	2.1633763847428655
50.0	1050.0	2.1642568050079145
50.0	1060.0	2.1663291607591555
50.0	1070.0	2.149257367682737
50.0	1080.0	2.1839676171850195
50.0	1090.0	2.1644113490878616
50.0	1100.0	2.191509668907608
50.0	1110.0	2.2015523485365813
50.0	1120.0	2.210683287314524
50.0	1130.0	2.2069829678471984
50.0	1140.0	2.203140682126843
50.0	1150.0	2.231606537439713
50.0	1160.0	2.232402412473628
50.0	1170.0	2.2224204461735035
50.0	1180.0	2.2199139215932457
50.0	1190.0	2.210719347503684
50.0	1200.0	2.2091646188868452
50.0	1210.0	2.219727097493652
50.0	1220.0	2.2202809574565427
50.0	1230.0	2.211303451067423
50.0	1240.0	2.2328795071834615
50.0	1250.0	2.2364149419485173
50.0	1260.0	2.2500038745446207
50.0	1270.0	2.2240666795481987
50.0	1280.0	2.2024407359326172
50.0	1290.0	2.2428347469839767
50.0	1300.0	2.2237923166111857
50.0	1310.0	2.2042427251009804
50.0	1320.0	2.188423611227104
50.0	1330.0	2.167700334242126
50.0	1340.0	2.150530564931082
50.0	1350.0	2.1343083018458584
50.0	1360.0	2.1210374352023753
50.0	1370.0	2.1067085690775045
50.0	1380.0	2.0944169988633345
50.0	1390.0	2.079747524490453
50.0	1400.0	2.066040186398708
50.0	1410.0	2.0535355375525275
50.0	1420.0	2.0439948808248096
50.0	1430.0	2.039907898614266
50.0	1440.0	2.0368233333849397
50.0	1450.0	2.03514158528777
50.0	1460.0	2.03514158528777
50.0	1470.0	2.03514158528777
50.0	1480.0	2.03514158528777
50.0	1490.0	2.03514158528777
50.0	1500.0	2.03514158528777
50.0	1510.0	2.03514158528777
50.0	1520.0	2.03514158528777
50.0	1530.0	2.03514158528777
50.0	1540.0	2.03514158528777
50.0	1550.0	2.03514158528777
50.0	1560.0	2.03514158528777
50.0	1570.0	2.03514158528777
50.0	1580.0	2.03514158528777
50.0	1590.0	2.03514158528777
50.0	1600.0	2.03514158528777
50.0	1610.0	2.03514158528777
50.0	1620.0	2.03514158528777
50.0	1630.0	2.03514158528777
50.0	1640.0	2.03514158528777
50.0	1650.0	2.03514158528777
50.0	1660.0	2.03514158528777
50.0	1670.0	2.03514158528777
50.0	1680.0	2.03514158528777
50.0	1690.0	2.03514158528777
50.0	1700.0	2.03514158528777
50.0	1710.0	2.03514158528777
50.0	1720.0	2.03514158528777
50.0	1730.0	2.03514158528777
50.0	1740.0	2.03514158528777
50.0	1750.0	2.03514158528777
50.0	1760.0	2.03514158528777
50.0	1770.0	2.03514158528777
50.0	1780.0	2.03514158528777
50.0	1790.0	2.03514158528777
50.0	1800.0	2.03514158528777
50.0	1810.0	2.03514158528777
50.0	1820.0	2.03514158528777
50.0	1830.0	2.03514158528777
50.0	1840.0	2.03514158528777
50.0	1850.0	2.03514158528777
50.0	1860.0	2.03514158528777
60.0	50.0	2.03514158528777
60.0	60.0	2.03514158528777
60.0	70.0	2.03514158528777
60.0	80.0	2.03514158528777
60.0	90.0	2.03514158528777
60.0	100.0	2.03514158528777
60.0	110.0	2.03514158528777
60.0	120.0	2.03514158528777
60.0	130.0	2.03514158528777
60.0	140.0	2.03514158528777
60.0	150.0	2.03514158528777
60.0	160.0	2.03514158528777
60.0	170.0	2.03514158528777
60.0	180.0	2.03514158528777
60.0	190.0	2.03514158528777
60.0	200.0	2.03514158528777
60.0	210.0	2.03514158528777
60.0	220.0	2.03514158528777
60.0	230.0	2.03514158528777
60.0	240.0	2.03514158528777
60.0	250.0	2.03514158528777
60.0	260.0	2.03514158528777
60.0	270.0	2.03514158528777
60.0	280.0	2.03514158528777
60.0	290.0	2.03514158528777
60.0	300.0	2.03514158528777
60.0	310.0	2.03514158528777
60.0	320.0	2.03514158528777
60.0	330.0	2.03514158528777
60.0	340.0	2.03514158528777
60.0	350.0	2.03514158528777
60.0	360.0	2.03514158528777
60.0	370.0	2.03514158528777
60.0	380.0	2.03514158528777
60.0	390.0	2.03514158528777
60.0	400.0	2.03514158528777
60.0	410.0	2.03514158528777
60.0	420.0	2.03514158528777
60.0	430.0	2.03514158528777
60.0	440.0	2.03514158528777
60.0	450.0	2.03514158528777
60.0	460.0	2.035229395647406
60.0	470.0	2.0362514043896685
60.0	480.0	2.037452990342793
60.0	490.0	2.0390498790494154
60.0	500.0	2.0415816244038
60.0	510.0	2.0437363404179605
60.0	520.0	2.0485169437891297
60.0	530.0	2.0566000337481283
60.0	540.0	2.0643581528472796
60.0	550.0	2.073441107401231
60.0	560.0	2.0855518608379415
60.0	570.0	2.095426284923859
60.0	580.0	2.106433569924994
60.0	590.0	2.123981615566573
60.0	600.0	2.1415393281869393
60.0	610.0	2.1568524156527937
60.0	620.0	2.174372152550097
60.0	630.0	2.1900053046547145
60.0	640.0	2.2083177950064474
60.0	650.0	2.223532153319803
60.0	660.0	2.2201836447912577
60.0	670.0	2.194965050508071
60.0	680.0	2.226735770590863
60.0	690.0	2.254389543989921
60.0	700.0	2.256016812211122
60.0	710.0	2.2513819597013067
60.0	720.0	2.221129731655697
60.0	730.0	2.22561468851078
60.0	740.0	2.2155603349304442
60.0	750.0	2.232587991996164
60.0	760.0	2.238115443648489
60.0	770.0	2.2357644231219336
60.0	780.0	2.2285981724435864
60.0	790.0	2.2169325107911964
60.0	800.0	2.1988532132647487
60.0	810.0	2.1928220269878396
60.0	820.0	2.18966687256694
60.0	830.0	2.1881707540000335
60.0	840.0	2.190283387363063
60.0	850.0	2.1802328864081777
60.0	860.0	2.1591864083916703
60.0	870.0	2.159647330907282
60.0	880.0	2.163196671656527
60.0	890.0	2.1793403927656074
60.0	900.0	2.178599572384439
60.0	910.0	2.175490147104284
60.0	920.0	2.1886302689850767
60.0	930.0	2.189363726478214
60.0	940.0	2.188982510821007
60.0	950.0	2.1915189367115837
60.0	960.0	2.2117087283621624
60.0	970.0	2.206489086693171
60.0	980.0	2.2011927222256285
60.0	990.0	2.2038083101271027
60.0	1000.0	2.189634051221545
60.0	1010.0	2.170886739962667
60.0	1020.0	2.1727729115331758
60.0	1030.0	2.1681546639389775
60.0	1040.0	2.1842844402835904
60.0	1050.0	2.1769761477205876
60.0	1060.0	2.1704924708672926
60.0	1070.0	2.1539860155605024
60.0	1080.0	2.1802252563033133
60.0	1090.0	2.1745095483337895
60.0	1100.0	2.190952703399642
60.0	1110.0	2.1971033928724992
60.0	1120.0	2.1965702093798005
60.0	1130.0	2.1958013507849863
60.0	1140.0	2.1881974200196552
60.0	1150.0	2.2121919586395418
60.0	1160.0	2.2152593030848777
60.0	1170.0	2.2122174648927637
60.0	1180.0	2.2098173014360687
60.0	1190.0	2.211482676845569
60.0	1200.0	2.2137112779341472
60.0	1210.0	2.2114999941586237
60.0	1220.0	2.210265807717024
60.0	1230.0	2.206176748415067
60.0	1240.0	2.2163300357118794
60.0	1250.0	2.2285414077426853
60.0	1260.0	2.236468287026498
60.0	1270.0	2.233292676683658
60.0	1280.0	2.218420852850252
60.0	1290.0	2.1853058149336047
60.0	1300.0	2.216253481447683
60.0	1310.0	2.2294284482337936
60.0	1320.0	2.2116293936111644
60.0	1330.0	2.192463866719808
60.0	1340.0	2.1756115477636624
60.0	1350.0	2.1584385612519204
60.0	1360.0	2.1429831062231184
60.0	1370.0	2.1272073337746966
60.0	1380.0	2.1127105754509916
60.0	1390.0	2.096398269636695
60.0	1400.0	2.079337742471529
60.0	1410.0	2.0647275895923967
60.0	1420.0	2.0515841712487086
60.0	1430.0	2.0442706359978735
60.0	1440.0	2.0386723822675354
60.0	1450.0	2.0357415962533585
60.0	1460.0	2.035216855071672
60.0	1470.0	2.03514158528777
60.0	1480.0	2.03514158528777
60.0	1490.0	2.03514158528777
60.0	1500.0	2.03514158528777
60.0	1510.0	2.03514158528777
60.0	1520.0	2.03514158528777
60.0	1530.0	2.03514158528777
60.0	1540.0	2.03514158528777
60.0	1550.0	2.03514158528777
60.0	1560.0	2.03514158528777
60.0	1570.0	2.03514158528777
60.0	1580.0	2.03514158528777
60.0	1590.0	2.03514158528777
60.0	1600.0	2.03514158528777
60.0	1610.0	2.03514158528777
60.0	1620.0	2.03514158528777
60.0	1630.0	2.03514158528777
60.0	1640.0	2.03514158528777
60.0	1650.0	2.03514158528777
60.0	1660.0	2.03514158528777
60.0	1670.0	2.03514158528777
60.0	1680.0	2.03514158528777
60.0	1690.0	2.03514158528777
60.0	1700.0	2.03514158528777
60.0	1710.0	2.03514158528777
60.0	1720.0	2.03514158528777
60.0	1730.0	2.03514158528777
60.0	1740.0	2.03514158528777
60.0	1750.0	2.03514158528777
60.0	1760.0	2.03514158528777
60.0	1770.0	2.03514158528777
60.0	1780.0	2.03514158528777
60.0	1790.0	2.03514158528777
60.0	1800.0	2.03514158528777
60.0	1810.0	2.03514158528777
60.0	1820.0	2.03514158528777
60.0	1830.0	2.03514158528777
60.0	1840.0	2.03514158528777
60.0	1850.0	2.03514158528777
60.0	1860.0	2.03514158528777
70.0	50.0	2.03514158528777
70.0	60.0	2.03514158528777
70.0	70.0	2.03514158528777
70.0	80.0	2.03514158528777
70.0	90.0	2.03514158528777
70.0	100.0	2.03514158528777
70.0	110.0	2.03514158528777
70.0	120.0	2.03514158528777
70.0	130.0	2.03514158528777
70.0	140.0	2.03514158528777
70.0	150.0	2.03514158528777
70.0	160.0	2.03514158528777
70.0	170.0	2.03514158528777
70.0	180.0	2.03514158528777
70.0	190.0	2.03514158528777
70.0	200.0	2.03514158528777
70.0	210.0	2.03514158528777
70.0	220.0	2.03514158528777
70.0	230.0	2.03514158528777
70.0	240.0	2.03514158528777
70.0	250.0	2.03514158528777
70.0	260.0	2.03514158528777
70.0	270.0	2.03514158528777
70.0	280.0	2.03514158528777
70.0	290.0	2.03514158528777
70.0	300.0	2.03514158528777
70.0	310.0	2.03514158528777
70.0	320.0	2.03514158528777
70.0	330.0	2.03514158528777
70.0	340.0	2.03514158528777
70.0	350.0	2.03514158528777
70.0	360.0	2.03514158528777
70.0	370.0	2.03514158528777
70.0	380.0	2.03514158528777
70.0	390.0	2.03514158528777
70.0	400.0	2.03514158528777
70.0	410.0	2.03514158528777
70.0	420.0	2.03514158528777
70.0	430.0	2.03514158528777
70.0	440.0	2.03514158528777
70.0	450.0	2.03514158528777
70.0	460.0	2.035229395647406
70.0	470.0	2.036647270914249
70.0	480.0	2.038289167901106
70.0	490.0	2.040577410885743
70.0	500.0	2.044208892547765
70.0	510.0	2.0483334226418544
70.0	520.0	2.0557626418258512
70.0	530.0	2.066012965918862
70.0	540.0	2.0767318914244823
70.0	550.0	2.090463599049715
70.0	560.0	2.1047501153018544
70.0	570.0	2.115310066314646
70.0	580.0	2.126540421860321
70.0	590.0	2.1449279321451233
70.0	600.0	2.161884250965573
70.0	610.0	2.1775403778528815
70.0	620.0	2.1946777898157825
70.0	630.0	2.211131439229653
70.0	640.0	2.2302922852358367
70.0	650.0	2.194280472442681
70.0	660.0	2.2043871691220915
70.0	670.0	2.2401213065528744
70.0	680.0	2.2685422854756645
70.0	690.0	2.2556913916746257
70.0	700.0	2.2228959590936634
70.0	710.0	2.2342589791063716
70.0	720.0	2.217827427172527
70.0	730.0	2.219374524363422
70.0	740.0	2.2305859751027954
70.0	750.0	2.238660720952355
70.0	760.0	2.22668303520252
70.0	770.0	2.225802579066064
70.0	780.0	2.217772969334844
70.0	790.0	2.221229374347101
70.0	800.0	2.208497674853603
70.0	810.0	2.1914534988114887
70.0	820.0	2.1801507607170616
70.0	830.0	2.1913712975194093
70.0	840.0	2.1799004128794954
70.0	850.0	2.162858428982683
70.0	860.0	2.1713440524925023
70.0	870.0	2.1723947915482316
70.0	880.0	2.1855871676479297
70.0	890.0	2.1970178579530497
70.0	900.0	2.1920466778097003
70.0	910.0	2.198077232221597
70.0	920.0	2.2079670248150087
70.0	930.0	2.2131808463545117
70.0	940.0	2.22232651308486
70.0	950.0	2.217139701322579
70.0	960.0	2.2228278949732396
70.0	970.0	2.216363971107236
70.0	980.0	2.2125261470494664
70.0	990.0	2.2107687479575677
70.0	1000.0	2.1956185372727295
70.0	1010.0	2.1795430730695204
70.0	1020.0	2.1710448014646366
70.0	1030.0	2.162545199813692
70.0	1040.0	2.176436132174871
70.0	1050.0	2.184693851730071
70.0	1060.0	2.1768723815383604
70.0	1070.0	2.142045141022478
70.0	1080.0	2.16845621433007
70.0	1090.0	2.17353200450393
70.0	1100.0	2.1740308537907413
70.0	1110.0	2.1853482489027405
70.0	1120.0	2.1737979824500875
70.0	1130.0	2.1808230575830216
70.0	1140.0	2.1838092290286886
70.0	1150.0	2.192304503074781
70.0	1160.0	2.2025400440784946
70.0	1170.0	2.195457769665991
70.0	1180.0	2.1839357687675967
70.0	1190.0	2.1882059956172575
70.0	1200.0	2.206258685190087
70.0	1210.0	2.213216684656286
70.0	1220.0	2.2097256350326866
70.0	1230.0	2.2023647981704526
70.0	1240.0	2.1909162356497065
70.0	1250.0	2.2002718571855495
70.0	1260.0	2.211665822451113
70.0	1270.0	2.2339454344304284
70.0	1280.0	2.2318939404677396
70.0	1290.0	2.221734338297768
70.0	1300.0	2.199913972767013
70.0	1310.0	2.2026133729659603
70.0	1320.0	2.234234424310462
70.0	1330.0	2.2148816040224446
70.0	1340.0	2.199736535478499
70.0	1350.0	2.180647055389277
70.0	1360.0	2.1645388396735985
70.0	1370.0	2.147043644812609
70.0	1380.0	2.1304759540218887
70.0	1390.0	2.1133323122878656
70.0	1400.0	2.0939787534744174
70.0	1410.0	2.0767817522813172
70.0	1420.0	2.0605543231905243
70.0	1430.0	2.0501250179990818
70.0	1440.0	2.041815582415199
70.0	1450.0	2.036736124665891
70.0	1460.0	2.0355906164773834
70.0	1470.0	2.035191770159851
70.0	1480.0	2.03514158528777
70.0	1490.0	2.03514158528777
70.0	1500.0	2.03514158528777
70.0	1510.0	2.03514158528777
70.0	1520.0	2.03514158528777
70.0	1530.0	2.03514158528777
70.0	1540.0	2.03514158528777
70.0	1550.0	2.03514158528777
70.0	1560.0	2.03514158528777
70.0	1570.0	2.03514158528777
70.0	1580.0	2.03514158528777
70.0	1590.0	2.03514158528777
70.0	1600.0	2.03514158528777
70.0	1610.0	2.03514158528777
70.0	1620.0	2.03514158528777
70.0	1630.0	2.03514158528777
70.0	1640.0	2.03514158528777
70.0	1650.0	2.03514158528777
70.0	1660.0	2.03514158528777
70.0	1670.0	2.03514158528777
70.0	1680.0	2.03514158528777
70.0	1690.0	2.03514158528777
70.0	1700.0	2.03514158528777
70.0	1710.0	2.03514158528777
70.0	1720.0	2.03514158528777
70.0	1730.0	2.03514158528777
70.0	1740.0	2.03514158528777
70.0	1750.0	2.03514158528777
70.0	1760.0	2.03514158528777
70.0	1770.0	2.03514158528777
70.0	1780.0	2.03514158528777
70.0	1790.0	2.03514158528777
70.0	1800.0	2.03514158528777
70.0	1810.0	2.03514158528777
70.0	1820.0	2.03514158528777
70.0	1830.0	2.03514158528777
70.0	1840.0	2.03514158528777
70.0	1850.0	2.03514158528777
70.0	1860.0	2.03514158528777
80.0	50.0	2.03514158528777
80.0	60.0	2.03514158528777
80.0	70.0	2.03514158528777
80.0	80.0	2.03514158528777
80.0	90.0	2.03514158528777
80.0	100.0	2.03514158528777
80.0	110.0	2.03514158528777
80.0	120.0	2.03514158528777
80.0	130.0	2.03514158528777
80.0	140.0	2.03514158528777
80.0	150.0	2.03514158528777
80.0	160.0	2.03514158528777
80.0	170.0	2.03514158528777
80.0	180.0	2.03514158528777
80.0	190.0	2.03514158528777
80.0	200.0	2.03514158528777
80.0	210.0	2.03514158528777
80.0	220.0	2.03514158528777
80.0	230.0	2.03514158528777
80.0	240.0	2.03514158528777
80.0	250.0	2.03514158528777
80.0	260.0	2.03514158528777
80.0	270.0	2.03514158528777
80.0	280.0	2.03514158528777
80.0	290.0	2.03514158528777
80.0	300.0	2.03514158528777
80.0	310.0	2.03514158528777
80.0	320.0	2.03514158528777
80.0	330.0	2.03514158528777
80.0	340.0	2.03514158528777
80.0	350.0	2.03514158528777
80.0	360.0	2.03514158528777
80.0	370.0	2.03514158528777
80.0	380.0	2.03514158528777
80.0	390.0	2.03514158528777
80.0	400.0	2.03514158528777
80.0	410.0	2.03514158528777
80.0	420.0	2.03514158528777
80.0	430.0	2.03514158528777
80.0	440.0	2.03514158528777
80.0	450.0	2.0354423939119566
80.0	460.0	2.0358173935065933
80.0	470.0	2.0375147550095734
80.0	480.0	2.039440997438111
80.0	490.0	2.0430901761899736
80.0	500.0	2.048227030472027
80.0	510.0	2.054615342342618
80.0	520.0	2.065338928514939
80.0	530.0	2.0796083088773294
80.0	540.0	2.0937957662212283
80.0	550.0	2.111005366267743
80.0	560.0	2.126503052257842
80.0	570.0	2.1381630670266327
80.0	580.0	2.1501822513158206
80.0	590.0	2.1681669268924275
80.0	600.0	2.1848394855738027
80.0	610.0	2.200207088741875
80.0	620.0	2.220019062737126
80.0	630.0	2.229328165482602
80.0	640.0	2.184327406128083
80.0	650.0	2.210824240777642
80.0	660.0	2.2384969561504113
80.0	670.0	2.2621771797206427
80.0	680.0	2.2628173469691846
80.0	690.0	2.2281263238278264
80.0	700.0	2.2195944670444163
80.0	710.0	2.2243375862857815
80.0	720.0	2.22037189179492
80.0	730.0	2.2300914184576563
80.0	740.0	2.2172986869493805
80.0	750.0	2.2240314608848677
80.0	760.0	2.2118401057424477
80.0	770.0	2.19705039245837
80.0	780.0	2.2010989373270102
80.0	790.0	2.217478653376467
80.0	800.0	2.204372527334431
80.0	810.0	2.1974392418713546
80.0	820.0	2.1856320005685523
80.0	830.0	2.178290529015966
80.0	840.0	2.1871642749272304
80.0	850.0	2.1779941919364365
80.0	860.0	2.1991521448448546
80.0	870.0	2.206418151517882
80.0	880.0	2.1875984131838746
80.0	890.0	2.206993146542693
80.0	900.0	2.21073576872603
80.0	910.0	2.2086240493033844
80.0	920.0	2.216206054002884
80.0	930.0	2.222140759227899
80.0	940.0	2.221420943571892
80.0	950.0	2.2170583602153435
80.0	960.0	2.2137786469377896
80.0	970.0	2.209000036280943
80.0	980.0	2.2076797793401632
80.0	990.0	2.2003538959618614
80.0	1000.0	2.1868338240032736
80.0	1010.0	2.176351814852259
80.0	1020.0	2.1727664658204415
80.0	1030.0	2.1754362657024933
80.0	1040.0	2.182780074564933
80.0	1050.0	2.1755249221195214
80.0	1060.0	2.1817252956596773
80.0	1070.0	2.1671474515021263
80.0	1080.0	2.194300773460515
80.0	1090.0	2.198949075709496
80.0	1100.0	2.1909155646327987
80.0	1110.0	2.199921343517183
80.0	1120.0	2.193460556859552
80.0	1130.0	2.192617060526601
80.0	1140.0	2.1933192033093323
80.0	1150.0	2.1915041412507144
80.0	1160.0	2.192128224828761
80.0	1170.0	2.192808140389654
80.0	1180.0	2.1702559359358626
80.0	1190.0	2.1702872161985325
80.0	1200.0	2.1822375255353594
80.0	1210.0	2.189165616410732
80.0	1220.0	2.1952842772394296
80.0	1230.0	2.1877808261361458
80.0	1240.0	2.194856748005364
80.0	1250.0	2.202405993378804
80.0	1260.0	2.2016072624899756
80.0	1270.0	2.202802136253163
80.0	1280.0	2.2279054051207434
80.0	1290.0	2.2418163280843055
80.0	1300.0	2.225382803611986
80.0	1310.0	2.205657127723834
80.0	1320.0	2.196503767425882
80.0	1330.0	2.2338075550082537
80.0	1340.0	2.2158748204857512
80.0	1350.0	2.197174624283162
80.0	1360.0	2.179025664443732
80.0	1370.0	2.160234436627386
80.0	1380.0	2.144117447564199
80.0	1390.0	2.126429701243407
80.0	1400.0	2.106682416199506
80.0	1410.0	2.08765885042897
80.0	1420.0	2.069089079619703
80.0	1430.0	2.0570332544273144
80.0	1440.0	2.0463297680531864
80.0	1450.0	2.039454974944649
80.0	1460.0	2.0370585465856355
80.0	1470.0	2.0360263269433716
80.0	1480.0	2.035191770159851
80.0	1490.0	2.03514158528777
80.0	1500.0	2.03514158528777
80.0	1510.0	2.03514158528777
80.0	1520.0	2.03514158528777
80.0	1530.0	2.03514158528777
80.0	1540.0	2.03514158528777
80.0	1550.0	2.03514158528777
80.0	1560.0	2.03514158528777
80.0	1570.0	2.03514158528777
80.0	1580.0	2.03514158528777
80.0	1590.0	2.03514158528777
80.0	1600.0	2.03514158528777
80.0	1610.0	2.03514158528777
80.0	1620.0	2.03514158528777
80.0	1630.0	2.03514158528777
80.0	1640.0	2.03514158528777
80.0	1650.0	2.03514158528777
80.0	1660.0	2.03514158528777
80.0	1670.0	2.03514158528777
80.0	1680.0	2.03514158528777
80.0	1690.0	2.03514158528777
80.0	1700.0	2.03514158528777
80.0	1710.0	2.03514158528777
80.0	1720.0	2.03514158528777
80.0	1730.0	2.03514158528777
80.0	1740.0	2.03514158528777
80.0	1750.0	2.03514158528777
80.0	1760.0	2.03514158528777
80.0	1770.0	2.03514158528777
80.0	1780.0	2.03514158528777
80.0	1790.0	2.03514158528777
80.0	1800.0	2.03514158528777
80.0	1810.0	2.03514158528777
80.0	1820.0	2.03514158528777
80.0	1830.0	2.03514158528777
80.0	1840.0	2.03514158528777
80.0	1850.0	2.03514158528777
80.0	1860.0	2.03514158528777
90.0	50.0	2.03514158528777
90.0	60.0	2.03514158528777
90.0	70.0	2.03514158528777
90.0	80.0	2.03514158528777
90.0	90.0	2.03514158528777
90.0	100.0	2.03514158528777
90.0	110.0	2.03514158528777
90.0	120.0	2.03514158528777
90.0	130.0	2.03514158528777
90.0	140.0	2.03514158528777
90.0	150.0	2.03514158528777
90.0	160.0	2.03514158528777
90.0	170.0	2.03514158528777
90.0	180.0	2.03514158528777
90.0	190.0	2.03514158528777
90.0	200.0	2.03514158528777
90.0	210.0	2.03514158528777
90.0	220.0	2.03514158528777
90.0	230.0	2.03514158528777
90.0	240.0	2.03514158528777
90.0	250.0	2.03514158528777
90.0	260.0	2.03514158528777
90.0	270.0	2.03514158528777
90.0	280.0	2.03514158528777
90.0	290.0	2.03514158528777
90.0	300.0	2.03514158528777
90.0	310.0	2.03514158528777
90.0	320.0	2.03514158528777
90.0	330.0	2.03514158528777
90.0	340.0	2.03514158528777
90.0	350.0	2.03514158528777
90.0	360.0	2.03514158528777
90.0	370.0	2.03514158528777
90.0	380.0	2.03514158528777
90.0	390.0	2.03514158528777
90.0	400.0	2.03514158528777
90.0	410.0	2.03514158528777
90.0	420.0	2.03514158528777
90.0	430.0	2.03514158528777
90.0	440.0	2.0351792258232626
90.0	450.0	2.0358548319050507
90.0	460.0	2.03637780005436
90.0	470.0	2.0389138332070624
90.0	480.0	2.0413269582494165
90.0	490.0	2.0471874847565297
90.0	500.0	2.053813879838604
90.0	510.0	2.0610789114162213
90.0	520.0	2.0727355089543265
90.0	530.0	2.0889842174186692
90.0	540.0	2.105341950958912
90.0	550.0	2.124468128376634
90.0	560.0	2.1417135476624307
90.0	570.0	2.1533571824911224
90.0	580.0	2.1660234454186096
90.0	590.0	2.1831186579795463
90.0	600.0	2.1999155076589627
90.0	610.0	2.217011263854432
90.0	620.0	2.1957462917948987
90.0	630.0	2.188958615567364
90.0	640.0	2.220467925420087
90.0	650.0	2.255018129777463
90.0	660.0	2.2478091901519557
90.0	670.0	2.234153116689376
90.0	680.0	2.2260374552756046
90.0	690.0	2.227461391457372
90.0	700.0	2.2235817165420286
90.0	710.0	2.232133117000246
90.0	720.0	2.2111286365832097
90.0	730.0	2.208686164134852
90.0	740.0	2.203846514586612
90.0	750.0	2.2031572058793993
90.0	760.0	2.200551179572222
90.0	770.0	2.16742923002154
90.0	780.0	2.172531915762008
90.0	790.0	2.1882510558117887
90.0	800.0	2.1885127661476664
90.0	810.0	2.1843776630683207
90.0	820.0	2.165899055218719
90.0	830.0	2.175902159761503
90.0	840.0	2.192758807605867
90.0	850.0	2.1929526947476465
90.0	860.0	2.195274369602909
90.0	870.0	2.185413099008974
90.0	880.0	2.191430800212603
90.0	890.0	2.213578738737302
90.0	900.0	2.20747429299004
90.0	910.0	2.2147602673008637
90.0	920.0	2.2148008712906657
90.0	930.0	2.2239861016785047
90.0	940.0	2.2141073037434813
90.0	950.0	2.2113910642259413
90.0	960.0	2.2167857112878013
90.0	970.0	2.2077449464869674
90.0	980.0	2.205134769691022
90.0	990.0	2.1834704833892915
90.0	1000.0	2.17372259526878
90.0	1010.0	2.168238237948937
90.0	1020.0	2.1805725409651013
90.0	1030.0	2.1632085802177707
90.0	1040.0	2.1742348969246312
90.0	1050.0	2.169419798046922
90.0	1060.0	2.166488318590889
90.0	1070.0	2.1778063299295534
90.0	1080.0	2.198913820117025
90.0	1090.0	2.1938888544863233
90.0	1100.0	2.1873186090136474
90.0	1110.0	2.1789210463211086
90.0	1120.0	2.159110298348985
90.0	1130.0	2.1626742018930503
90.0	1140.0	2.1629440250408654
90.0	1150.0	2.164738077360001
90.0	1160.0	2.170138767772308
90.0	1170.0	2.1618176449389477
90.0	1180.0	2.1512192368640153
90.0	1190.0	2.1517961116826907
90.0	1200.0	2.1598934434778134
90.0	1210.0	2.1599032350367473
90.0	1220.0	2.17093466181524
90.0	1230.0	2.19639768120203
90.0	1240.0	2.1919050722654885
90.0	1250.0	2.1813665264045228
90.0	1260.0	2.184055184381646
90.0	1270.0	2.1856737597407565
90.0	1280.0	2.2023503020942727
90.0	1290.0	2.215044862759299
90.0	1300.0	2.242896878701291
90.0	1310.0	2.2160708352761533
90.0	1320.0	2.1996920359615575
90.0	1330.0	2.1856398918599456
90.0	1340.0	2.2317719721957623
90.0	1350.0	2.2143632604845043
90.0	1360.0	2.1957283765787685
90.0	1370.0	2.1777588560553376
90.0	1380.0	2.1615836526631482
90.0	1390.0	2.143430685683453
90.0	1400.0	2.1229838154962346
90.0	1410.0	2.10258618217307
90.0	1420.0	2.0835744711766586
90.0	1430.0	2.070043442887563
90.0	1440.0	2.057339807856202
90.0	1450.0	2.0466149415778263
90.0	1460.0	2.039667900154767
90.0	1470.0	2.03700370508038
90.0	1480.0	2.0352920797343095
90.0	1490.0	2.03514158528777
90.0	1500.0	2.03514158528777
90.0	1510.0	2.03514158528777
90.0	1520.0	2.03514158528777
90.0	1530.0	2.03514158528777
90.0	1540.0	2.03514158528777
90.0	1550.0	2.03514158528777
90.0	1560.0	2.03514158528777
90.0	1570.0	2.03514158528777
90.0	1580.0	2.03514158528777
90.0	1590.0	2.03514158528777
90.0	1600.0	2.03514158528777
90.0	1610.0	2.03514158528777
90.0	1620.0	2.03514158528777
90.0	1630.0	2.03514158528777
90.0	1640.0	2.03514158528777
90.0	1650.0	2.03514158528777
90.0	1660.0	2.03514158528777
90.0	1670.0	2.03514158528777
90.0	1680.0	2.03514158528777
90.0	1690.0	2.03514158528777
90.0	1700.0	2.03514158528777
90.0	1710.0	2.03514158528777
90.0	1720.0	2.03514158528777
90.0	1730.0	2.03514158528777
90.0	1740.0	2.03514158528777
90.0	1750.0	2.03514158528777
90.0	1760.0	2.03514158528777
90.0	1770.0	2.03514158528777
90.0	1780.0	2.03514158528777
90.0	1790.0	2.03514158528777
90.0	1800.0	2.03514158528777
90.0	1810.0	2.03514158528777
90.0	1820.0	2.03514158528777
90.0	1830.0	2.03514158528777
90.0	1840.0	2.03514158528777
90.0	1850.0	2.03514158528777
90.0	1860.0	2.03514158528777
100.0	50.0	2.03514158528777
100.0	60.0	2.03514158528777
100.0	70.0	2.03514158528777
100.0	80.0	2.03514158528777
100.0	90.0	2.03514158528777
100.0	100.0	2.03514158528777
100.0	110.0	2.03514158528777
100.0	120.0	2.03514158528777
100.0	130.0	2.03514158528777
100.0	140.0	2.03514158528777
100.0	150.0	2.03514158528777
100.0	160.0	2.03514158528777
100.0	170.0	2.03514158528777
100.0	180.0	2.03514158528777
100.0	190.0	2.03514158528777
100.0	200.0	2.03514158528777
100.0	210.0	2.03514158528777
100.0	220.0	2.03514158528777
100.0	230.0	2.03514158528777
100.0	240.0	2.03514158528777
100.0	250.0	2.03514158528777
100.0	260.0	2.03514158528777
100.0	270.0	2.03514158528777
100.0	280.0	2.03514158528777
100.0	290.0	2.03514158528777
100.0	300.0	2.03514158528777
100.0	310.0	2.03514158528777
100.0	320.0	2.03514158528777
100.0	330.0	2.03514158528777
100.0	340.0	2.03514158528777
100.0	350.0	2.03514158528777
100.0	360.0	2.03514158528777
100.0	370.0	2.03514158528777
100.0	380.0	2.03514158528777
100.0	390.0	2.03514158528777
100.0	400.0	2.03514158528777
100.0	410.0	2.03514158528777
100.0	420.0	2.03514158528777
100.0	430.0	2.03514158528777
100.0	440.0	2.0352795454216626
100.0	450.0	2.0360044739034655
100.0	460.0	2.0365268200868747
100.0	470.0	2.0395769589759793
100.0	480.0	2.042325719919047
100.0	490.0	2.0492108603292354
100.0	500.0	2.0575934641130047
100.0	510.0	2.067481032754298
100.0	520.0	2.079746692698916
100.0	530.0	2.098098572813718
100.0	540.0	2.1166911063033687
100.0	550.0	2.13685279741628
100.0	560.0	2.15555407960116
100.0	570.0	2.1675846272819252
100.0	580.0	2.181336867089621
100.0	590.0	2.1988440479401303
100.0	600.0	2.2156344347703603
100.0	610.0	2.1944466507700713
100.0	620.0	2.1909429439893287
100.0	630.0	2.2378265772416484
100.0	640.0	2.2709853164798885
100.0	650.0	2.2579901753937865
100.0	660.0	2.2341919626211832
100.0	670.0	2.236264290685543
100.0	680.0	2.2184304401556063
100.0	690.0	2.2168162437390393
100.0	700.0	2.2157408632792364
100.0	710.0	2.2148501675147028
100.0	720.0	2.2115966480847344
100.0	730.0	2.1988036774267723
100.0	740.0	2.195127661491964
100.0	750.0	2.180931213426791
100.0	760.0	2.1741822730309037
100.0	770.0	2.164315164590319
100.0	780.0	2.1773982027791647
100.0	790.0	2.1905655400632114
100.0	800.0	2.1861318932976257
100.0	810.0	2.17300795995714
100.0	820.0	2.1730548762959674
100.0	830.0	2.184772632500805
100.0	840.0	2.2038139718500602
100.0	850.0	2.2061850358604103
100.0	860.0	2.196627262615455
100.0	870.0	2.20361587806783
100.0	880.0	2.194633805223034
100.0	890.0	2.215195741852557
100.0	900.0	2.2223345419950653
100.0	910.0	2.2376785145930707
100.0	920.0	2.239112739355948
100.0	930.0	2.228180602935104
100.0	940.0	2.219873532079076
100.0	950.0	2.2299949515524133
100.0	960.0	2.229882950242137
100.0	970.0	2.223201117711486
100.0	980.0	2.2195210963869267
100.0	990.0	2.2018797453250434
100.0	1000.0	2.1899971807226377
100.0	1010.0	2.1924650074923644
100.0	1020.0	2.193724847382126
100.0	1030.0	2.177466490835103
100.0	1040.0	2.181879412813243
100.0	1050.0	2.196979711755064
100.0	1060.0	2.1976491009747825
100.0	1070.0	2.19746984877995
100.0	1080.0	2.218384556299327
100.0	1090.0	2.2009762789129628
100.0	1100.0	2.19231038132349
100.0	1110.0	2.1965522266410247
100.0	1120.0	2.1879461427809135
100.0	1130.0	2.185477325753803
100.0	1140.0	2.168878833324204
100.0	1150.0	2.169281807955343
100.0	1160.0	2.165441599565933
100.0	1170.0	2.1646475284142848
100.0	1180.0	2.1426337204952985
100.0	1190.0	2.1458006954217184
100.0	1200.0	2.154089260879482
100.0	1210.0	2.161529128104417
100.0	1220.0	2.1645799790276734
100.0	1230.0	2.1541177745226054
100.0	1240.0	2.183943960749148
100.0	1250.0	2.1794568772159555
100.0	1260.0	2.1805048424036837
100.0	1270.0	2.169986003931499
100.0	1280.0	2.178225538115585
100.0	1290.0	2.200367953601743
100.0	1300.0	2.2159874693794843
100.0	1310.0	2.2385495732203697
100.0	1320.0	2.206957956960517
100.0	1330.0	2.193532345276298
100.0	1340.0	2.1766718288378044
100.0	1350.0	2.225362562590342
100.0	1360.0	2.206678413813503
100.0	1370.0	2.190316124356974
100.0	1380.0	2.173459285573654
100.0	1390.0	2.1544620675061443
100.0	1400.0	2.134328857182177
100.0	1410.0	2.113775854701659
100.0	1420.0	2.0945161511958577
100.0	1430.0	2.0810800392175155
100.0	1440.0	2.067611425306616
100.0	1450.0	2.053576622492511
100.0	1460.0	2.0431076599769384
100.0	1470.0	2.0386734992894824
100.0	1480.0	2.0358049115579115
100.0	1490.0	2.0354924586526826
100.0	1500.0	2.03514158528777
100.0	1510.0	2.03514158528777
100.0	1520.0	2.03514158528777
100.0	1530.0	2.03514158528777
100.0	1540.0	2.03514158528777
100.0	1550.0	2.03514158528777
100.0	1560.0	2.03514158528777
100.0	1570.0	2.03514158528777
100.0	1580.0	2.03514158528777
100.0	1590.0	2.03514158528777
100.0	1600.0	2.03514158528777
100.0	1610.0	2.03514158528777
100.0	1620.0	2.03514158528777
100.0	1630.0	2.03514158528777
100.0	1640.0	2.03514158528777
100.0	1650.0	2.03514158528777
100.0	1660.0	2.03514158528777
100.0	1670.0	2.03514158528777
100.0	1680.0	2.03514158528777
100.0	1690.0	2.03514158528777
100.0	1700.0	2.03514158528777
100.0	1710.0	2.03514158528777
100.0	1720.0	2.03514158528777
100.0	1730.0	2.03514158528777
100.0	1740.0	2.03514158528777
100.0	1750.0	2.03514158528777
100.0	1760.0	2.03514158528777
100.0	1770.0	2.03514158528777
100.0	1780.0	2.03514158528777
100.0	1790.0	2.03514158528777
100.0	1800.0	2.03514158528777
100.0	1810.0	2.03514158528777
100.0	1820.0	2.03514158528777
100.0	1830.0	2.03514158528777
100.0	1840.0	2.03514158528777
100.0	1850.0	2.03514158528777
100.0	1860.0	2.03514158528777
110.0	50.0	2.03514158528777
110.0	60.0	2.03514158528777
110.0	70.0	2.03514158528777
110.0	80.0	2.03514158528777
110.0	90.0	2.03514158528777
110.0	100.0	2.03514158528777
110.0	110.0	2.03514158528777
110.0	120.0	2.03514158528777
110.0	130.0	2.03514158528777
110.0	140.0	2.03514158528777
110.0	150.0	2.03514158528777
110.0	160.0	2.03514158528777
110.0	170.0	2.03514158528777
110.0	180.0	2.03514158528777
110.0	190.0	2.03514158528777
110.0	200.0	2.03514158528777
110.0	210.0	2.03514158528777
110.0	220.0	2.03514158528777
110.0	230.0	2.03514158528777
110.0	240.0	2.03514158528777
110.0	250.0	2.03514158528777
110.0	260.0	2.03514158528777
110.0	270.0	2.03514158528777
110.0	280.0	2.03514158528777
110.0	290.0	2.03514158528777
110.0	300.0	2.03514158528777
110.0	310.0	2.03514158528777
110.0	320.0	2.03514158528777
110.0	330.0	2.03514158528777
110.0	340.0	2.03514158528777
110.0	350.0	2.03514158528777
110.0	360.0	2.03514158528777
110.0	370.0	2.03514158528777
110.0	380.0	2.03514158528777
110.0	390.0	2.03514158528777
110.0	400.0	2.03514158528777
110.0	410.0	2.03514158528777
110.0	420.0	2.03514158528777
110.0	430.0	2.03514158528777
110.0	440.0	2.0354549119698215
110.0	450.0	2.0361788309971707
110.0	460.0	2.0367871800765633
110.0	470.0	2.040003227594133
110.0	480.0	2.042934505661217
110.0	490.0	2.050114634428538
110.0	500.0	2.0588574032582483
110.0	510.0	2.071133751412058
110.0	520.0	2.0843803970609596
110.0	530.0	2.1049599280028772
110.0	540.0	2.125185743008201
110.0	550.0	2.1485894969553256
110.0	560.0	2.169523373634807
110.0	570.0	2.1843319391370515
110.0	580.0	2.199994795542436
110.0	590.0	2.2180590953495884
110.0	600.0	2.206895853622053
110.0	610.0	2.198332715804205
110.0	620.0	2.24167202998389
110.0	630.0	2.2711661450137743
110.0	640.0	2.2632024429293773
110.0	650.0	2.2515952009393074
110.0	660.0	2.2174991620387816
110.0	670.0	2.211617832745383
110.0	680.0	2.206079409737749
110.0	690.0	2.215704686393623
110.0	700.0	2.218024293743361
110.0	710.0	2.2029326297372456
110.0	720.0	2.182615041217711
110.0	730.0	2.1809597657619104
110.0	740.0	2.183561380275566
110.0	750.0	2.176254736202935
110.0	760.0	2.179923000097884
110.0	770.0	2.163701586038561
110.0	780.0	2.1759629417887827
110.0	790.0	2.180742315528977
110.0	800.0	2.1732452694498843
110.0	810.0	2.1753127487545885
110.0	820.0	2.1782165845352646
110.0	830.0	2.1844227226527395
110.0	840.0	2.2034467124947295
110.0	850.0	2.193935974616288
110.0	860.0	2.186808463234113
110.0	870.0	2.1869811153776464
110.0	880.0	2.197251619341762
110.0	890.0	2.223204876218139
110.0	900.0	2.222741647565461
110.0	910.0	2.2170722234157596
110.0	920.0	2.219061286282652
110.0	930.0	2.2305391118694073
110.0	940.0	2.233414103354438
110.0	950.0	2.237129359520856
110.0	960.0	2.2300669937348965
110.0	970.0	2.2369910018398964
110.0	980.0	2.234025098724318
110.0	990.0	2.220582190199012
110.0	1000.0	2.223694546624744
110.0	1010.0	2.213644811796559
110.0	1020.0	2.214074354026586
110.0	1030.0	2.2127501309708046
110.0	1040.0	2.2268130344350587
110.0	1050.0	2.212615759598763
110.0	1060.0	2.218161729358085
110.0	1070.0	2.2279580079764676
110.0	1080.0	2.223461741888461
110.0	1090.0	2.2208882353993875
110.0	1100.0	2.201656198276457
110.0	1110.0	2.1940901587949284
110.0	1120.0	2.185246053817573
110.0	1130.0	2.1793694090551186
110.0	1140.0	2.1822179961966413
110.0	1150.0	2.1784010880673836
110.0	1160.0	2.1740402977572155
110.0	1170.0	2.174115831513226
110.0	1180.0	2.1509046686037046
110.0	1190.0	2.158486543340197
110.0	1200.0	2.16607634585789
110.0	1210.0	2.1715374546152373
110.0	1220.0	2.172492275431207
110.0	1230.0	2.155475047044334
110.0	1240.0	2.1588839503029664
110.0	1250.0	2.182662747931084
110.0	1260.0	2.1840028687787316
110.0	1270.0	2.1695440402989403
110.0	1280.0	2.167987303059239
110.0	1290.0	2.1686585990680385
110.0	1300.0	2.201925242608666
110.0	1310.0	2.215166952221914
110.0	1320.0	2.2360133973820004
110.0	1330.0	2.21746438036334
110.0	1340.0	2.194558440994918
110.0	1350.0	2.1840006435128725
110.0	1360.0	2.2241975873922653
110.0	1370.0	2.2047895999146694
110.0	1380.0	2.186856823294667
110.0	1390.0	2.1687683792158587
110.0	1400.0	2.1458433148718177
110.0	1410.0	2.1259131022848847
110.0	1420.0	2.1058646886979817
110.0	1430.0	2.091569523775385
110.0	1440.0	2.0762743872342035
110.0	1450.0	2.06156453457509
110.0	1460.0	2.0485990014176987
110.0	1470.0	2.0427134050226745
110.0	1480.0	2.038503925089938
110.0	1490.0	2.035904732401171
110.0	1500.0	2.0352419349700206
110.0	1510.0	2.03514158528777
110.0	1520.0	2.03514158528777
110.0	1530.0	2.03514158528777
110.0	1540.0	2.03514158528777
110.0	1550.0	2.03514158528777
110.0	1560.0	2.03514158528777
110.0	1570.0	2.03514158528777
110.0	1580.0	2.03514158528777
110.0	1590.0	2.03514158528777
110.0	1600.0	2.03514158528777
110.0	1610.0	2.03514158528777
110.0	1620.0	2.03514158528777
110.0	1630.0	2.03514158528777
110.0	1640.0	2.03514158528777
110.0	1650.0	2.03514158528777
110.0	1660.0	2.03514158528777
110.0	1670.0	2.03514158528777
110.0	1680.0	2.03514158528777
110.0	1690.0	2.03514158528777
110.0	1700.0	2.03514158528777
110.0	1710.0	2.03514158528777
110.0	1720.0	2.03514158528777
110.0	1730.0	2.03514158528777
110.0	1740.0	2.03514158528777
110.0	1750.0	2.03514158528777
110.0	1760.0	2.03514158528777
110.0	1770.0	2.03514158528777
110.0	1780.0	2.03514158528777
110.0	1790.0	2.03514158528777
110.0	1800.0	2.03514158528777
110.0	1810.0	2.03514158528777
110.0	1820.0	2.03514158528777
110.0	1830.0	2.03514158528777
110.0	1840.0	2.03514158528777
110.0	1850.0	2.03514158528777
110.0	1860.0	2.03514158528777
120.0	50.0	2.03514158528777
120.0	60.0	2.03514158528777
120.0	70.0	2.03514158528777
120.0	80.0	2.03514158528777
120.0	90.0	2.03514158528777
120.0	100.0	2.03514158528777
120.0	110.0	2.03514158528777
120.0	120.0	2.03514158528777
120.0	130.0	2.03514158528777
120.0	140.0	2.03514158528777
120.0	150.0	2.03514158528777
120.0	160.0	2.03514158528777
120.0	170.0	2.03514158528777
120.0	180.0	2.03514158528777
120.0	190.0	2.03514158528777
120.0	200.0	2.03514158528777
120.0	210.0	2.03514158528777
120.0	220.0	2.03514158528777
120.0	230.0	2.03514158528777
120.0	240.0	2.03514158528777
120.0	250.0	2.03514158528777
120.0	260.0	2.03514158528777
120.0	270.0	2.03514158528777
120.0	280.0	2.03514158528777
120.0	290.0	2.03514158528777
120.0	300.0	2.03514158528777
120.0	310.0	2.03514158528777
120.0	320.0	2.03514158528777
120.0	330.0	2.03514158528777
120.0	340.0	2.03514158528777
120.0	350.0	2.03514158528777
120.0	360.0	2.03514158528777
120.0	370.0	2.03514158528777
120.0	380.0	2.03514158528777
120.0	390.0	2.03514158528777
120.0	400.0	2.03514158528777
120.0	410.0	2.03514158528777
120.0	420.0	2.03514158528777
120.0	430.0	2.03514158528777
120.0	440.0	2.035617533188071
120.0	450.0	2.0364150716563274
120.0	460.0	2.0370840743892664
120.0	470.0	2.04148948513413
120.0	480.0	2.0453628253407405
120.0	490.0	2.055522382485704
120.0	500.0	2.06472246573308
120.0	510.0	2.0787000841292036
120.0	520.0	2.0931813476833816
120.0	530.0	2.1161226102608643
120.0	540.0	2.1369622158316406
120.0	550.0	2.161340911299239
120.0	560.0	2.1831820573582794
120.0	570.0	2.1977652194974766
120.0	580.0	2.212642243135775
120.0	590.0	2.23278228903471
120.0	600.0	2.182996934890672
120.0	610.0	2.241448558645143
120.0	620.0	2.2796485367173234
120.0	630.0	2.272725336369319
120.0	640.0	2.282429320462502
120.0	650.0	2.2107299425004814
120.0	660.0	2.2176584837246875
120.0	670.0	2.209454564683057
120.0	680.0	2.2120845238929614
120.0	690.0	2.215792688079679
120.0	700.0	2.2021103780980757
120.0	710.0	2.190941786967454
120.0	720.0	2.1834092559696243
120.0	730.0	2.1870262389959714
120.0	740.0	2.1933672158021587
120.0	750.0	2.1808108392610466
120.0	760.0	2.185324635443626
120.0	770.0	2.1835199435255297
120.0	780.0	2.1822391197441835
120.0	790.0	2.1888510462559516
120.0	800.0	2.186630735498329
120.0	810.0	2.189275981838892
120.0	820.0	2.1882957296794103
120.0	830.0	2.2037190761416405
120.0	840.0	2.205499427678938
120.0	850.0	2.199178701462141
120.0	860.0	2.199260359177958
120.0	870.0	2.2011542306511003
120.0	880.0	2.2153156451110947
120.0	890.0	2.218444819918724
120.0	900.0	2.209360445934075
120.0	910.0	2.2141254058246536
120.0	920.0	2.229414214108802
120.0	930.0	2.232024799622348
120.0	940.0	2.2263161064460086
120.0	950.0	2.2291049274218593
120.0	960.0	2.2351487732061615
120.0	970.0	2.237411508240149
120.0	980.0	2.2348562884434804
120.0	990.0	2.232149543615476
120.0	1000.0	2.230126483758164
120.0	1010.0	2.223045592767029
120.0	1020.0	2.21892134436847
120.0	1030.0	2.225048023991069
120.0	1040.0	2.227828768809075
120.0	1050.0	2.241056338268407
120.0	1060.0	2.2294224997380643
120.0	1070.0	2.2171761556143976
120.0	1080.0	2.233894505349126
120.0	1090.0	2.235291623304282
120.0	1100.0	2.2246761283269256
120.0	1110.0	2.2212361824607556
120.0	1120.0	2.1964398626282695
120.0	1130.0	2.2051420885286004
120.0	1140.0	2.199172412651474
120.0	1150.0	2.1876328749288976
120.0	1160.0	2.1938573599527635
120.0	1170.0	2.194415419430124
120.0	1180.0	2.1799491909117714
120.0	1190.0	2.1780150476868605
120.0	1200.0	2.176692301893257
120.0	1210.0	2.1889841032060957
120.0	1220.0	2.185440854824134
120.0	1230.0	2.1781930894293517
120.0	1240.0	2.1696833847410333
120.0	1250.0	2.167104070825202
120.0	1260.0	2.185269111569158
120.0	1270.0	2.1871922019477688
120.0	1280.0	2.1738818574984378
120.0	1290.0	2.1623796098066914
120.0	1300.0	2.176270676170286
120.0	1310.0	2.18525203133098
120.0	1320.0	2.207664917318124
120.0	1330.0	2.237908936787678
120.0	1340.0	2.212426323605808
120.0	1350.0	2.1885021922243753
120.0	1360.0	2.1757781084889265
120.0	1370.0	2.2163995139523403
120.0	1380.0	2.19688055066575
120.0	1390.0	2.179936747914452
120.0	1400.0	2.158314431246054
120.0	1410.0	2.138245523667287
120.0	1420.0	2.1173663770049584
120.0	1430.0	2.1019139675932395
120.0	1440.0	2.086091382428156
120.0	1450.0	2.0712496678589356
120.0	1460.0	2.0567837044238906
120.0	1470.0	2.049155088722471
120.0	1480.0	2.041841487027733
120.0	1490.0	2.036562432335954
120.0	1500.0	2.0352419349700206
120.0	1510.0	2.03514158528777
120.0	1520.0	2.03514158528777
120.0	1530.0	2.03514158528777
120.0	1540.0	2.03514158528777
120.0	1550.0	2.03514158528777
120.0	1560.0	2.03514158528777
120.0	1570.0	2.03514158528777
120.0	1580.0	2.03514158528777
120.0	1590.0	2.03514158528777
120.0	1600.0	2.03514158528777
120.0	1610.0	2.03514158528777
120.0	1620.0	2.03514158528777
120.0	1630.0	2.03514158528777
120.0	1640.0	2.03514158528777
120.0	1650.0	2.03514158528777
120.0	1660.0	2.03514158528777
120.0	1670.0	2.03514158528777
120.0	1680.0	2.03514158528777
120.0	1690.0	2.03514158528777
120.0	1700.0	2.03514158528777
120.0	1710.0	2.03514158528777
120.0	1720.0	2.03514158528777
120.0	1730.0	2.03514158528777
120.0	1740.0	2.03514158528777
120.0	1750.0	2.03514158528777
120.0	1760.0	2.03514158528777
120.0	1770.0	2.03514158528777
120.0	1780.0	2.03514158528777
120.0	1790.0	2.03514158528777
120.0	1800.0	2.03514158528777
120.0	1810.0	2.03514158528777
120.0	1820.0	2.03514158528777
120.0	1830.0	2.03514158528777
120.0	1840.0	2.03514158528777
120.0	1850.0	2.03514158528777
120.0	1860.0	2.03514158528777
130.0	50.0	2.03514158528777
130.0	60.0	2.03514158528777
130.0	70.0	2.03514158528777
130.0	80.0	2.03514158528777
130.0	90.0	2.03514158528777
130.0	100.0	2.03514158528777
130.0	110.0	2.03514158528777
130.0	120.0	2.03514158528777
130.0	130.0	2.03514158528777
130.0	140.0	2.03514158528777
130.0	150.0	2.03514158528777
130.0	160.0	2.03514158528777
130.0	170.0	2.03514158528777
130.0	180.0	2.03514158528777
130.0	190.0	2.03514158528777
130.0	200.0	2.03514158528777
130.0	210.0	2.03514158528777
130.0	220.0	2.03514158528777
130.0	230.0	2.03514158528777
130.0	240.0	2.03514158528777
130.0	250.0	2.03514158528777
130.0	260.0	2.03514158528777
130.0	270.0	2.03514158528777
130.0	280.0	2.03514158528777
130.0	290.0	2.03514158528777
130.0	300.0	2.03514158528777
130.0	310.0	2.03514158528777
130.0	320.0	2.03514158528777
130.0	330.0	2.03514158528777
130.0	340.0	2.03514158528777
130.0	350.0	2.03514158528777
130.0	360.0	2.03514158528777
130.0	370.0	2.03514158528777
130.0	380.0	2.03514158528777
130.0	390.0	2.03514158528777
130.0	400.0	2.03514158528777
130.0	410.0	2.0353171446042566
130.0	420.0	2.0354924586526826
130.0	430.0	2.0354924586526826
130.0	440.0	2.0361414891516434
130.0	450.0	2.037158188342183
130.0	460.0	2.0379214802864394
130.0	470.0	2.043109663139857
130.0	480.0	2.047941840645947
130.0	490.0	2.0603790445323167
130.0	500.0	2.0712976908283025
130.0	510.0	2.086567891565228
130.0	520.0	2.103272170917721
130.0	530.0	2.128630182651947
130.0	540.0	2.1505250936266362
130.0	550.0	2.1761417477090332
130.0	560.0	2.1986405648668503
130.0	570.0	2.2131153681022555
130.0	580.0	2.2310275598706224
130.0	590.0	2.172358086674206
130.0	600.0	2.231082631567721
130.0	610.0	2.272924261910331
130.0	620.0	2.260894299477011
130.0	630.0	2.2803597637055972
130.0	640.0	2.2061553148222273
130.0	650.0	2.2166206560155524
130.0	660.0	2.1962250858308825
130.0	670.0	2.2140620349543094
130.0	680.0	2.2206889690392244
130.0	690.0	2.203047861474621
130.0	700.0	2.1956017284282976
130.0	710.0	2.1892717997957307
130.0	720.0	2.1972493512117817
130.0	730.0	2.1838691148538585
130.0	740.0	2.1977665685642127
130.0	750.0	2.1909023858094785
130.0	760.0	2.192245649769623
130.0	770.0	2.184007244385193
130.0	780.0	2.182015698050321
130.0	790.0	2.1925438265132153
130.0	800.0	2.19362477202216
130.0	810.0	2.2051064252356363
130.0	820.0	2.2084745230956813
130.0	830.0	2.198952233325684
130.0	840.0	2.2115573773892105
130.0	850.0	2.2003051064702515
130.0	860.0	2.1989771612651037
130.0	870.0	2.226759316924458
130.0	880.0	2.215152894839934
130.0	890.0	2.2172402201890127
130.0	900.0	2.2086477975465026
130.0	910.0	2.221128060695352
130.0	920.0	2.236287862475262
130.0	930.0	2.2292525898431115
130.0	940.0	2.231824953086521
130.0	950.0	2.238939436771881
130.0	960.0	2.2461769263962803
130.0	970.0	2.2433091204539446
130.0	980.0	2.2418391648692495
130.0	990.0	2.2343254666358776
130.0	1000.0	2.243978861030437
130.0	1010.0	2.2400191408701104
130.0	1020.0	2.240353650403446
130.0	1030.0	2.2456253417584136
130.0	1040.0	2.2558496330292126
130.0	1050.0	2.261947983540952
130.0	1060.0	2.251945273268447
130.0	1070.0	2.2461640337816906
130.0	1080.0	2.2584017435672523
130.0	1090.0	2.25839081304945
130.0	1100.0	2.2348094494392425
130.0	1110.0	2.2317485257830505
130.0	1120.0	2.2222040822675186
130.0	1130.0	2.211632696708857
130.0	1140.0	2.197949208285096
130.0	1150.0	2.1960386002860766
130.0	1160.0	2.198085712193255
130.0	1170.0	2.197275129189498
130.0	1180.0	2.1789178475006796
130.0	1190.0	2.184822434864685
130.0	1200.0	2.1865528887128383
130.0	1210.0	2.190617241023584
130.0	1220.0	2.184436575082324
130.0	1230.0	2.1798450617585354
130.0	1240.0	2.187224465349975
130.0	1250.0	2.1798563524107073
130.0	1260.0	2.178756917462461
130.0	1270.0	2.1836506114018395
130.0	1280.0	2.191546747380762
130.0	1290.0	2.17483446448356
130.0	1300.0	2.1698041765963407
130.0	1310.0	2.174709099312505
130.0	1320.0	2.197936352926135
130.0	1330.0	2.211426463251479
130.0	1340.0	2.2263322762853557
130.0	1350.0	2.197126411151771
130.0	1360.0	2.1748683092828145
130.0	1370.0	2.1913383641180135
130.0	1380.0	2.2004620005959192
130.0	1390.0	2.1863605756548847
130.0	1400.0	2.167550164372029
130.0	1410.0	2.148086077778657
130.0	1420.0	2.12847111598166
130.0	1430.0	2.1123555088538204
130.0	1440.0	2.0961142885495136
130.0	1450.0	2.0805001823941787
130.0	1460.0	2.0654634691770095
130.0	1470.0	2.055442148138625
130.0	1480.0	2.0462529270741534
130.0	1490.0	2.0378953266117854
130.0	1500.0	2.0352419349700206
130.0	1510.0	2.03514158528777
130.0	1520.0	2.03514158528777
130.0	1530.0	2.03514158528777
130.0	1540.0	2.03514158528777
130.0	1550.0	2.03514158528777
130.0	1560.0	2.03514158528777
130.0	1570.0	2.03514158528777
130.0	1580.0	2.03514158528777
130.0	1590.0	2.03514158528777
130.0	1600.0	2.03514158528777
130.0	1610.0	2.03514158528777
130.0	1620.0	2.03514158528777
130.0	1630.0	2.03514158528777
130.0	1640.0	2.03514158528777
130.0	1650.0	2.03514158528777
130.0	1660.0	2.03514158528777
130.0	1670.0	2.03514158528777
130.0	1680.0	2.03514158528777
130.0	1690.0	2.03514158528777
130.0	1700.0	2.03514158528777
130.0	1710.0	2.03514158528777
130.0	1720.0	2.03514158528777
130.0	1730.0	2.03514158528777
130.0	1740.0	2.03514158528777
130.0	1750.0	2.03514158528777
130.0	1760.0	2.03514158528777
130.0	1770.0	2.03514158528777
130.0	1780.0	2.03514158528777
130.0	1790.0	2.03514158528777
130.0	1800.0	2.03514158528777
130.0	1810.0	2.03514158528777
130.0	1820.0	2.03514158528777
130.0	1830.0	2.03514158528777
130.0	1840.0	2.03514158528777
130.0	1850.0	2.03514158528777
130.0	1860.0	2.03514158528777
140.0	50.0	2.03514158528777
140.0	60.0	2.03514158528777
140.0	70.0	2.03514158528777
140.0	80.0	2.03514158528777
140.0	90.0	2.03514158528777
140.0	100.0	2.03514158528777
140.0	110.0	2.03514158528777
140.0	120.0	2.03514158528777
140.0	130.0	2.03514158528777
140.0	140.0	2.03514158528777
140.0	150.0	2.03514158528777
140.0	160.0	2.03514158528777
140.0	170.0	2.03514158528777
140.0	180.0	2.03514158528777
140.0	190.0	2.03514158528777
140.0	200.0	2.03514158528777
140.0	210.0	2.03514158528777
140.0	220.0	2.03514158528777
140.0	230.0	2.03514158528777
140.0	240.0	2.03514158528777
140.0	250.0	2.03514158528777
140.0	260.0	2.03514158528777
140.0	270.0	2.03514158528777
140.0	280.0	2.03514158528777
140.0	290.0	2.03514158528777
140.0	300.0	2.03514158528777
140.0	310.0	2.03514158528777
140.0	320.0	2.03514158528777
140.0	330.0	2.03514158528777
140.0	340.0	2.03514158528777
140.0	350.0	2.03514158528777
140.0	360.0	2.03514158528777
140.0	370.0	2.03514158528777
140.0	380.0	2.03514158528777
140.0	390.0	2.03514158528777
140.0	400.0	2.03514158528777
140.0	410.0	2.0357050112473583
140.0	420.0	2.0359421447555266
140.0	430.0	2.0360667721080747
140.0	440.0	2.0370470009916946
140.0	450.0	2.0386002445950147
140.0	460.0	2.0403079399819717
140.0	470.0	2.0487072955275027
140.0	480.0	2.0562969245544447
140.0	490.0	2.070613016171782
140.0	500.0	2.084125915496098
140.0	510.0	2.100267333797942
140.0	520.0	2.117898207404836
140.0	530.0	2.1428024699080264
140.0	540.0	2.166128412341699
140.0	550.0	2.195435872790122
140.0	560.0	2.216923594157661
140.0	570.0	2.2318498100821906
140.0	580.0	2.1763910743374066
140.0	590.0	2.2163010906795897
140.0	600.0	2.260327006582991
140.0	610.0	2.255629858129254
140.0	620.0	2.246090364773921
140.0	630.0	2.20912645712457
140.0	640.0	2.2205023522667013
140.0	650.0	2.192947662616649
140.0	660.0	2.210130652288574
140.0	670.0	2.216641117539111
140.0	680.0	2.1996437275723637
140.0	690.0	2.198264347719261
140.0	700.0	2.1918981177987735
140.0	710.0	2.2011763840929293
140.0	720.0	2.1978700174714016
140.0	730.0	2.188500576721028
140.0	740.0	2.1983787576370197
140.0	750.0	2.1955836722056477
140.0	760.0	2.2028550145569343
140.0	770.0	2.1805342764327547
140.0	780.0	2.194977100206983
140.0	790.0	2.1994795927941513
140.0	800.0	2.2080141627457803
140.0	810.0	2.2158570753099442
140.0	820.0	2.208873254048065
140.0	830.0	2.213674570690014
140.0	840.0	2.212784304213763
140.0	850.0	2.21307294816235
140.0	860.0	2.222104289814846
140.0	870.0	2.2278599278307527
140.0	880.0	2.2250216505478786
140.0	890.0	2.2212496026974575
140.0	900.0	2.2214939657414208
140.0	910.0	2.2285986122017256
140.0	920.0	2.2418804811401993
140.0	930.0	2.2607270643598985
140.0	940.0	2.2418061431002
140.0	950.0	2.2487854810290897
140.0	960.0	2.2449311295142156
140.0	970.0	2.2583294452353924
140.0	980.0	2.263887911052672
140.0	990.0	2.249112332642023
140.0	1000.0	2.253525144566908
140.0	1010.0	2.245878961891748
140.0	1020.0	2.2477616951938546
140.0	1030.0	2.2566017394732847
140.0	1040.0	2.2684136739528555
140.0	1050.0	2.278218266121327
140.0	1060.0	2.2665010816970397
140.0	1070.0	2.2609063467323565
140.0	1080.0	2.263824404282405
140.0	1090.0	2.2623268643723073
140.0	1100.0	2.258030998130737
140.0	1110.0	2.250963900350579
140.0	1120.0	2.2387092717849635
140.0	1130.0	2.22061431859093
140.0	1140.0	2.204911178559707
140.0	1150.0	2.20276511957837
140.0	1160.0	2.190444081039577
140.0	1170.0	2.2013769248960715
140.0	1180.0	2.18203621532277
140.0	1190.0	2.1925209546298037
140.0	1200.0	2.191838776929159
140.0	1210.0	2.207360309955003
140.0	1220.0	2.1910251700402563
140.0	1230.0	2.1876255639794246
140.0	1240.0	2.192677507759035
140.0	1250.0	2.1942408352664104
140.0	1260.0	2.2027482876444386
140.0	1270.0	2.1775900265107198
140.0	1280.0	2.1855603315666317
140.0	1290.0	2.1925520478240204
140.0	1300.0	2.180701647938043
140.0	1310.0	2.1661797306964514
140.0	1320.0	2.1795170124570085
140.0	1330.0	2.1941104669246805
140.0	1340.0	2.2030421352996736
140.0	1350.0	2.2240194314068016
140.0	1360.0	2.1875784027446894
140.0	1370.0	2.1771744002403697
140.0	1380.0	2.1760505832252424
140.0	1390.0	2.192502696758394
140.0	1400.0	2.173256802446796
140.0	1410.0	2.1557200130572562
140.0	1420.0	2.137204795125558
140.0	1430.0	2.122371439608612
140.0	1440.0	2.107000835773429
140.0	1450.0	2.091128435047222
140.0	1460.0	2.0736358423349843
140.0	1470.0	2.061990733410372
140.0	1480.0	2.0502375409286877
140.0	1490.0	2.039448235892374
140.0	1500.0	2.0353797848845803
140.0	1510.0	2.03514158528777
140.0	1520.0	2.03514158528777
140.0	1530.0	2.03514158528777
140.0	1540.0	2.03514158528777
140.0	1550.0	2.03514158528777
140.0	1560.0	2.03514158528777
140.0	1570.0	2.03514158528777
140.0	1580.0	2.03514158528777
140.0	1590.0	2.03514158528777
140.0	1600.0	2.03514158528777
140.0	1610.0	2.03514158528777
140.0	1620.0	2.03514158528777
140.0	1630.0	2.03514158528777
140.0	1640.0	2.03514158528777
140.0	1650.0	2.03514158528777
140.0	1660.0	2.03514158528777
140.0	1670.0	2.03514158528777
140.0	1680.0	2.03514158528777
140.0	1690.0	2.03514158528777
140.0	1700.0	2.03514158528777
140.0	1710.0	2.03514158528777
140.0	1720.0	2.03514158528777
140.0	1730.0	2.03514158528777
140.0	1740.0	2.03514158528777
140.0	1750.0	2.03514158528777
140.0	1760.0	2.03514158528777
140.0	1770.0	2.03514158528777
140.0	1780.0	2.03514158528777
140.0	1790.0	2.03514158528777
140.0	1800.0	2.03514158528777
140.0	1810.0	2.03514158528777
140.0	1820.0	2.03514158528777
140.0	1830.0	2.03514158528777
140.0	1840.0	2.03514158528777
140.0	1850.0	2.03514158528777
140.0	1860.0	2.03514158528777
150.0	50.0	2.03514158528777
150.0	60.0	2.03514158528777
150.0	70.0	2.03514158528777
150.0	80.0	2.03514158528777
150.0	90.0	2.03514158528777
150.0	100.0	2.03514158528777
150.0	110.0	2.03514158528777
150.0	120.0	2.03514158528777
150.0	130.0	2.03514158528777
150.0	140.0	2.03514158528777
150.0	150.0	2.03514158528777
150.0	160.0	2.03514158528777
150.0	170.0	2.03514158528777
150.0	180.0	2.03514158528777
150.0	190.0	2.03514158528777
150.0	200.0	2.03514158528777
150.0	210.0	2.03514158528777
150.0	220.0	2.03514158528777
150.0	230.0	2.03514158528777
150.0	240.0	2.03514158528777
150.0	250.0	2.03514158528777
150.0	260.0	2.03514158528777
150.0	270.0	2.03514158528777
150.0	280.0	2.03514158528777
150.0	290.0	2.03514158528777
150.0	300.0	2.03514158528777
150.0	310.0	2.03514158528777
150.0	320.0	2.03514158528777
150.0	330.0	2.03514158528777
150.0	340.0	2.03514158528777
150.0	350.0	2.03514158528777
150.0	360.0	2.03514158528777
150.0	370.0	2.03514158528777
150.0	380.0	2.03514158528777
150.0	390.0	2.03514158528777
150.0	400.0	2.03514158528777
150.0	410.0	2.036016936018871
150.0	420.0	2.0364026490189895
150.0	430.0	2.0367376293272654
150.0	440.0	2.0379582962676226
150.0	450.0	2.040615523877192
150.0	460.0	2.0439878749832427
150.0	470.0	2.0546692287917097
150.0	480.0	2.064552006035174
150.0	490.0	2.0798670500810252
150.0	500.0	2.0966705640794348
150.0	510.0	2.1138087880491447
150.0	520.0	2.1330500291074133
150.0	530.0	2.157942488811494
150.0	540.0	2.1816488265604432
150.0	550.0	2.212153699207511
150.0	560.0	2.2324942779563672
150.0	570.0	2.202818278653462
150.0	580.0	2.2113065726551637
150.0	590.0	2.251629085401538
150.0	600.0	2.265833638581045
150.0	610.0	2.2420814860507523
150.0	620.0	2.218124235062555
150.0	630.0	2.230322754496694
150.0	640.0	2.204827172793044
150.0	650.0	2.215555143519803
150.0	660.0	2.222515957612016
150.0	670.0	2.208529947834427
150.0	680.0	2.2078039571520125
150.0	690.0	2.207201842951616
150.0	700.0	2.210789735047454
150.0	710.0	2.2064139033632824
150.0	720.0	2.2114874306525807
150.0	730.0	2.216646288998936
150.0	740.0	2.220007674897709
150.0	750.0	2.205079280452614
150.0	760.0	2.1999937237486153
150.0	770.0	2.2031137585023775
150.0	780.0	2.2040169589935523
150.0	790.0	2.2126626170160812
150.0	800.0	2.2145722935675174
150.0	810.0	2.209125275983672
150.0	820.0	2.209717859617522
150.0	830.0	2.215761527140286
150.0	840.0	2.220796336649191
150.0	850.0	2.2291799389520945
150.0	860.0	2.231091948483855
150.0	870.0	2.2309872121924212
150.0	880.0	2.2327184415580206
150.0	890.0	2.2275319079078986
150.0	900.0	2.232571511557022
150.0	910.0	2.241176822448587
150.0	920.0	2.2468535894214865
150.0	930.0	2.2364651298121427
150.0	940.0	2.2429404330331564
150.0	950.0	2.2318254156252593
150.0	960.0	2.2430406655853683
150.0	970.0	2.246770781362061
150.0	980.0	2.254691432817945
150.0	990.0	2.2629957589504204
150.0	1000.0	2.2598139424400894
150.0	1010.0	2.251033132814388
150.0	1020.0	2.249285827037322
150.0	1030.0	2.2615708395705654
150.0	1040.0	2.2771293633926977
150.0	1050.0	2.281219532191549
150.0	1060.0	2.27079013160217
150.0	1070.0	2.2662928606474546
150.0	1080.0	2.267565786576461
150.0	1090.0	2.2651272577859243
150.0	1100.0	2.2590675394089237
150.0	1110.0	2.2617881786852325
150.0	1120.0	2.2487655098229635
150.0	1130.0	2.2379349124039525
150.0	1140.0	2.229968655784805
150.0	1150.0	2.2139183678729397
150.0	1160.0	2.207041332607369
150.0	1170.0	2.2052209507914355
150.0	1180.0	2.185377782903318
150.0	1190.0	2.1908998092550664
150.0	1200.0	2.204817577977464
150.0	1210.0	2.200188943196518
150.0	1220.0	2.2093130365066376
150.0	1230.0	2.199432222903241
150.0	1240.0	2.197100583407171
150.0	1250.0	2.2017061319518603
150.0	1260.0	2.194822777356259
150.0	1270.0	2.1971179517318973
150.0	1280.0	2.1912056013874115
150.0	1290.0	2.1804889121270126
150.0	1300.0	2.1964024268913946
150.0	1310.0	2.1748244838467943
150.0	1320.0	2.164841993829721
150.0	1330.0	2.1807013936903323
150.0	1340.0	2.197382944938081
150.0	1350.0	2.1956626845595375
150.0	1360.0	2.215559623121764
150.0	1370.0	2.174155925942158
150.0	1380.0	2.161385446501139
150.0	1390.0	2.203093094903933
150.0	1400.0	2.180893699364888
150.0	1410.0	2.1639288372342946
150.0	1420.0	2.1459325143968617
150.0	1430.0	2.1305580556359995
150.0	1440.0	2.1147921085819013
150.0	1450.0	2.0992740128592184
150.0	1460.0	2.0812338340617655
150.0	1470.0	2.0686139101161474
150.0	1480.0	2.054842858683835
150.0	1490.0	2.0423411506722546
150.0	1500.0	2.036348497434063
150.0	1510.0	2.0353171446042566
150.0	1520.0	2.03514158528777
150.0	1530.0	2.03514158528777
150.0	1540.0	2.03514158528777
150.0	1550.0	2.03514158528777
150.0	1560.0	2.03514158528777
150.0	1570.0	2.03514158528777
150.0	1580.0	2.03514158528777
150.0	1590.0	2.03514158528777
150.0	1600.0	2.03514158528777
150.0	1610.0	2.03514158528777
150.0	1620.0	2.03514158528777
150.0	1630.0	2.03514158528777
150.0	1640.0	2.03514158528777
150.0	1650.0	2.03514158528777
150.0	1660.0	2.03514158528777
150.0	1670.0	2.03514158528777
150.0	1680.0	2.03514158528777
150.0	1690.0	2.03514158528777
150.0	1700.0	2.03514158528777
150.0	1710.0	2.03514158528777
150.0	1720.0	2.03514158528777
150.0	1730.0	2.03514158528777
150.0	1740.0	2.03514158528777
150.0	1750.0	2.03514158528777
150.0	1760.0	2.03514158528777
150.0	1770.0	2.03514158528777
150.0	1780.0	2.03514158528777
150.0	1790.0	2.03514158528777
150.0	1800.0	2.03514158528777
150.0	1810.0	2.03514158528777
150.0	1820.0	2.03514158528777
150.0	1830.0	2.03514158528777
150.0	1840.0	2.03514158528777
[truncated: 15,836 more rows]
