# Supplementary material for: Characterizing Visual Neurosurgical Expertise in Brain MRI Visualization Using Eye-Tracking and 3D Fractal Dimension Analysis
Source: J Eye Mov Res. 2026 Jun 2;19(3):62. doi: 10.3390/jemr19030062 (PMC13301434; doi:10.3390/jemr19030062)
Supplement: Supplementary file 1 [file jemr-19-00062-s001.zip › jemr-4253847-supplementary/Supplementary files/4_3DFDmapsCalculation/3DFD_Stimuli_BRN40/3DFDs_BRAIN_40_NORMAL_Sylvian.png_Heatmap_100_10.csv]

50.0	50.0	2.03514158528777
50.0	60.0	2.03514158528777
50.0	70.0	2.03514158528777
50.0	80.0	2.03514158528777
50.0	90.0	2.03514158528777
50.0	100.0	2.03514158528777
50.0	110.0	2.03514158528777
50.0	120.0	2.03514158528777
50.0	130.0	2.03514158528777
50.0	140.0	2.03514158528777
50.0	150.0	2.03514158528777
50.0	160.0	2.03514158528777
50.0	170.0	2.03514158528777
50.0	180.0	2.03514158528777
50.0	190.0	2.03514158528777
50.0	200.0	2.03514158528777
50.0	210.0	2.03514158528777
50.0	220.0	2.03514158528777
50.0	230.0	2.03514158528777
50.0	240.0	2.03514158528777
50.0	250.0	2.03514158528777
50.0	260.0	2.03514158528777
50.0	270.0	2.03514158528777
50.0	280.0	2.03514158528777
50.0	290.0	2.03514158528777
50.0	300.0	2.03514158528777
50.0	310.0	2.03514158528777
50.0	320.0	2.03514158528777
50.0	330.0	2.03514158528777
50.0	340.0	2.03514158528777
50.0	350.0	2.03514158528777
50.0	360.0	2.03514158528777
50.0	370.0	2.03514158528777
50.0	380.0	2.03514158528777
50.0	390.0	2.03514158528777
50.0	400.0	2.03514158528777
50.0	410.0	2.03514158528777
50.0	420.0	2.03514158528777
50.0	430.0	2.074183378726745
50.0	440.0	2.0781832885395217
50.0	450.0	2.08065881993236
50.0	460.0	2.0830758075397124
50.0	470.0	2.0849153243510288
50.0	480.0	2.0883198314746445
50.0	490.0	2.0919549357105387
50.0	500.0	2.09290114698272
50.0	510.0	2.0944332989349945
50.0	520.0	2.0977000769788607
50.0	530.0	2.068607182553159
50.0	540.0	2.068003014207694
50.0	550.0	2.066159066945109
50.0	560.0	2.065425184961745
50.0	570.0	2.0647556093347075
50.0	580.0	2.063669984193852
50.0	590.0	2.0639772134014636
50.0	600.0	2.0651810902285717
50.0	610.0	2.0640329961263264
50.0	620.0	2.065887516279046
50.0	630.0	2.0654762302503706
50.0	640.0	2.064430206868183
50.0	650.0	2.065555194140391
50.0	660.0	2.069367857804818
50.0	670.0	2.0684493950523812
50.0	680.0	2.0662653909806576
50.0	690.0	2.0680145974537716
50.0	700.0	2.070153062377826
50.0	710.0	2.069720516477198
50.0	720.0	2.0680830796057177
50.0	730.0	2.067077983088973
50.0	740.0	2.069517065001103
50.0	750.0	2.069759182065452
50.0	760.0	2.072558795598756
50.0	770.0	2.0781400529595913
50.0	780.0	2.08562911058433
50.0	790.0	2.0938456045968605
50.0	800.0	2.094846530128182
50.0	810.0	2.0824253577569714
50.0	820.0	2.100213876168458
50.0	830.0	2.1004715443376014
50.0	840.0	2.0966460679060535
50.0	850.0	2.0947354501503574
50.0	860.0	2.096967488885356
50.0	870.0	2.128067351054324
50.0	880.0	2.151486112942084
50.0	890.0	2.1505010763337977
50.0	900.0	2.156697782429252
50.0	910.0	2.159222766080181
50.0	920.0	2.158044898715533
50.0	930.0	2.1668420751718838
50.0	940.0	2.165387665426434
50.0	950.0	2.1718969339827603
50.0	960.0	2.17401492253721
50.0	970.0	2.1721391718922622
50.0	980.0	2.1584291317554403
50.0	990.0	2.161803208962036
50.0	1000.0	2.1606599016336965
50.0	1010.0	2.1769102173679404
50.0	1020.0	2.1896477420666267
50.0	1030.0	2.170539521749539
50.0	1040.0	2.163474754328965
50.0	1050.0	2.1695220248608815
50.0	1060.0	2.175311375408428
50.0	1070.0	2.181980247286192
50.0	1080.0	2.1801643119495613
50.0	1090.0	2.1653604216548246
50.0	1100.0	2.1488347639499836
50.0	1110.0	2.1470097136804704
50.0	1120.0	2.1599451415312374
50.0	1130.0	2.153134307494666
50.0	1140.0	2.15392437644261
50.0	1150.0	2.1581169746352478
50.0	1160.0	2.144946454996377
50.0	1170.0	2.1337545448242343
50.0	1180.0	2.1337256541514473
50.0	1190.0	2.1270159644993183
50.0	1200.0	2.1283024984543006
50.0	1210.0	2.114218249636297
50.0	1220.0	2.103809429048193
50.0	1230.0	2.0847329418161484
50.0	1240.0	2.078789227112301
50.0	1250.0	2.0766306330613054
50.0	1260.0	2.0648265053270927
50.0	1270.0	2.0645371085450157
50.0	1280.0	2.057514692521339
50.0	1290.0	2.0604191419460616
50.0	1300.0	2.0798111187397463
50.0	1310.0	2.0757098461020718
50.0	1320.0	2.060675211672528
50.0	1330.0	2.0768896383248947
50.0	1340.0	2.0780807564486476
50.0	1350.0	2.075404320872134
50.0	1360.0	2.0755419298343543
50.0	1370.0	2.072467262907924
50.0	1380.0	2.0735106346110195
50.0	1390.0	2.074136178946344
50.0	1400.0	2.105221398654587
50.0	1410.0	2.102153305472549
50.0	1420.0	2.0983223919821206
50.0	1430.0	2.094883790713397
50.0	1440.0	2.092153876409546
50.0	1450.0	2.0882233930355114
50.0	1460.0	2.084782989832625
50.0	1470.0	2.082697907693243
50.0	1480.0	2.07806267912034
50.0	1490.0	2.0744226603807405
50.0	1500.0	2.03514158528777
50.0	1510.0	2.03514158528777
50.0	1520.0	2.03514158528777
50.0	1530.0	2.03514158528777
50.0	1540.0	2.03514158528777
50.0	1550.0	2.03514158528777
50.0	1560.0	2.03514158528777
50.0	1570.0	2.03514158528777
50.0	1580.0	2.03514158528777
50.0	1590.0	2.03514158528777
50.0	1600.0	2.03514158528777
50.0	1610.0	2.03514158528777
50.0	1620.0	2.03514158528777
50.0	1630.0	2.03514158528777
50.0	1640.0	2.03514158528777
50.0	1650.0	2.03514158528777
50.0	1660.0	2.03514158528777
50.0	1670.0	2.03514158528777
50.0	1680.0	2.03514158528777
50.0	1690.0	2.03514158528777
50.0	1700.0	2.03514158528777
50.0	1710.0	2.03514158528777
50.0	1720.0	2.03514158528777
50.0	1730.0	2.03514158528777
50.0	1740.0	2.03514158528777
50.0	1750.0	2.03514158528777
50.0	1760.0	2.03514158528777
50.0	1770.0	2.03514158528777
50.0	1780.0	2.03514158528777
50.0	1790.0	2.03514158528777
50.0	1800.0	2.03514158528777
50.0	1810.0	2.03514158528777
50.0	1820.0	2.03514158528777
50.0	1830.0	2.03514158528777
50.0	1840.0	2.03514158528777
50.0	1850.0	2.03514158528777
50.0	1860.0	2.03514158528777
60.0	50.0	2.03514158528777
60.0	60.0	2.03514158528777
60.0	70.0	2.03514158528777
60.0	80.0	2.03514158528777
60.0	90.0	2.03514158528777
60.0	100.0	2.03514158528777
60.0	110.0	2.03514158528777
60.0	120.0	2.03514158528777
60.0	130.0	2.03514158528777
60.0	140.0	2.03514158528777
60.0	150.0	2.03514158528777
60.0	160.0	2.03514158528777
60.0	170.0	2.03514158528777
60.0	180.0	2.03514158528777
60.0	190.0	2.03514158528777
60.0	200.0	2.03514158528777
60.0	210.0	2.03514158528777
60.0	220.0	2.03514158528777
60.0	230.0	2.03514158528777
60.0	240.0	2.03514158528777
60.0	250.0	2.03514158528777
60.0	260.0	2.03514158528777
60.0	270.0	2.03514158528777
60.0	280.0	2.03514158528777
60.0	290.0	2.03514158528777
60.0	300.0	2.03514158528777
60.0	310.0	2.03514158528777
60.0	320.0	2.03514158528777
60.0	330.0	2.03514158528777
60.0	340.0	2.03514158528777
60.0	350.0	2.03514158528777
60.0	360.0	2.03514158528777
60.0	370.0	2.03514158528777
60.0	380.0	2.03514158528777
60.0	390.0	2.03514158528777
60.0	400.0	2.03514158528777
60.0	410.0	2.03514158528777
60.0	420.0	2.03514158528777
60.0	430.0	2.0730785923964556
60.0	440.0	2.0779997218168806
60.0	450.0	2.079374703212541
60.0	460.0	2.080083185740404
60.0	470.0	2.080267680444064
60.0	480.0	2.0856814587834784
60.0	490.0	2.087328616291328
60.0	500.0	2.0868141268201503
60.0	510.0	2.088069295555691
60.0	520.0	2.092432774600294
60.0	530.0	2.061770292630993
60.0	540.0	2.0604140048615096
60.0	550.0	2.059720461869527
60.0	560.0	2.0602149965273835
60.0	570.0	2.060625729952589
60.0	580.0	2.059041039500168
60.0	590.0	2.0606968429711454
60.0	600.0	2.06170272401753
60.0	610.0	2.06146429991996
60.0	620.0	2.0633773576560444
60.0	630.0	2.063186875241544
60.0	640.0	2.0628523382859694
60.0	650.0	2.0639723255688107
60.0	660.0	2.06648156769568
60.0	670.0	2.0673535370680876
60.0	680.0	2.0661645388280885
60.0	690.0	2.0676381726585555
60.0	700.0	2.0720122421440346
60.0	710.0	2.0726004527567725
60.0	720.0	2.0718564308914433
60.0	730.0	2.0722628206917717
60.0	740.0	2.074734080218666
60.0	750.0	2.077317212531327
60.0	760.0	2.08575884336698
60.0	770.0	2.084037606338775
60.0	780.0	2.0974504622928363
60.0	790.0	2.0817046058545885
60.0	800.0	2.087523019341278
60.0	810.0	2.0958423312316414
60.0	820.0	2.0983764998829506
60.0	830.0	2.1130978681064594
60.0	840.0	2.102188607724703
60.0	850.0	2.105279875570727
60.0	860.0	2.1420370834324785
60.0	870.0	2.1604981674267294
60.0	880.0	2.1683991800319724
60.0	890.0	2.1803684468661295
60.0	900.0	2.182734836193952
60.0	910.0	2.1878283070766567
60.0	920.0	2.1828779372118703
60.0	930.0	2.199375603144139
60.0	940.0	2.2077010121184975
60.0	950.0	2.1980551663131465
60.0	960.0	2.195912464923591
60.0	970.0	2.1877174687847156
60.0	980.0	2.18930811632718
60.0	990.0	2.191334163068502
60.0	1000.0	2.181888248456601
60.0	1010.0	2.184743891017178
60.0	1020.0	2.190660243178632
60.0	1030.0	2.1773937691786225
60.0	1040.0	2.1730213690232354
60.0	1050.0	2.168781875164632
60.0	1060.0	2.168853553016801
60.0	1070.0	2.1697893456887622
60.0	1080.0	2.173269676619102
60.0	1090.0	2.161952249706298
60.0	1100.0	2.1420138546247554
60.0	1110.0	2.140302563587858
60.0	1120.0	2.143457285456272
60.0	1130.0	2.1471276031539
60.0	1140.0	2.1531828361505307
60.0	1150.0	2.1405085738646807
60.0	1160.0	2.1374059145247273
60.0	1170.0	2.1370589256910395
60.0	1180.0	2.134719362855359
60.0	1190.0	2.1311544239061218
60.0	1200.0	2.124320756959095
60.0	1210.0	2.1117123053785583
60.0	1220.0	2.101951070214438
60.0	1230.0	2.09659669243982
60.0	1240.0	2.095608575540619
60.0	1250.0	2.0868308280562995
60.0	1260.0	2.0789581940644175
60.0	1270.0	2.0532879249004563
60.0	1280.0	2.056005810601579
60.0	1290.0	2.0592401239588547
60.0	1300.0	2.049434859753687
60.0	1310.0	2.078204095267638
60.0	1320.0	2.0738084381780353
60.0	1330.0	2.0600109056186318
60.0	1340.0	2.072738432281114
60.0	1350.0	2.074779191465997
60.0	1360.0	2.0743675686177343
60.0	1370.0	2.071731181646348
60.0	1380.0	2.0733743105092985
60.0	1390.0	2.0725802174263666
60.0	1400.0	2.102367737523788
60.0	1410.0	2.1006300111920106
60.0	1420.0	2.0977937591532667
60.0	1430.0	2.0932671456517014
60.0	1440.0	2.089770978233711
60.0	1450.0	2.088198916366948
60.0	1460.0	2.08438247762456
60.0	1470.0	2.081911806536798
60.0	1480.0	2.077279553142115
60.0	1490.0	2.0744968023750316
60.0	1500.0	2.03514158528777
60.0	1510.0	2.03514158528777
60.0	1520.0	2.03514158528777
60.0	1530.0	2.03514158528777
60.0	1540.0	2.03514158528777
60.0	1550.0	2.03514158528777
60.0	1560.0	2.03514158528777
60.0	1570.0	2.03514158528777
60.0	1580.0	2.03514158528777
60.0	1590.0	2.03514158528777
60.0	1600.0	2.03514158528777
60.0	1610.0	2.03514158528777
60.0	1620.0	2.03514158528777
60.0	1630.0	2.03514158528777
60.0	1640.0	2.03514158528777
60.0	1650.0	2.03514158528777
60.0	1660.0	2.03514158528777
60.0	1670.0	2.03514158528777
60.0	1680.0	2.03514158528777
60.0	1690.0	2.03514158528777
60.0	1700.0	2.03514158528777
60.0	1710.0	2.03514158528777
60.0	1720.0	2.03514158528777
60.0	1730.0	2.03514158528777
60.0	1740.0	2.03514158528777
60.0	1750.0	2.03514158528777
60.0	1760.0	2.03514158528777
60.0	1770.0	2.03514158528777
60.0	1780.0	2.03514158528777
60.0	1790.0	2.03514158528777
60.0	1800.0	2.03514158528777
60.0	1810.0	2.03514158528777
60.0	1820.0	2.03514158528777
60.0	1830.0	2.03514158528777
60.0	1840.0	2.03514158528777
60.0	1850.0	2.03514158528777
60.0	1860.0	2.03514158528777
70.0	50.0	2.03514158528777
70.0	60.0	2.03514158528777
70.0	70.0	2.03514158528777
70.0	80.0	2.03514158528777
70.0	90.0	2.03514158528777
70.0	100.0	2.03514158528777
70.0	110.0	2.03514158528777
70.0	120.0	2.03514158528777
70.0	130.0	2.03514158528777
70.0	140.0	2.03514158528777
70.0	150.0	2.03514158528777
70.0	160.0	2.03514158528777
70.0	170.0	2.03514158528777
70.0	180.0	2.03514158528777
70.0	190.0	2.03514158528777
70.0	200.0	2.03514158528777
70.0	210.0	2.03514158528777
70.0	220.0	2.03514158528777
70.0	230.0	2.03514158528777
70.0	240.0	2.03514158528777
70.0	250.0	2.03514158528777
70.0	260.0	2.03514158528777
70.0	270.0	2.03514158528777
70.0	280.0	2.03514158528777
70.0	290.0	2.03514158528777
70.0	300.0	2.03514158528777
70.0	310.0	2.03514158528777
70.0	320.0	2.03514158528777
70.0	330.0	2.03514158528777
70.0	340.0	2.03514158528777
70.0	350.0	2.03514158528777
70.0	360.0	2.03514158528777
70.0	370.0	2.03514158528777
70.0	380.0	2.03514158528777
70.0	390.0	2.03514158528777
70.0	400.0	2.03514158528777
70.0	410.0	2.03514158528777
70.0	420.0	2.03514158528777
70.0	430.0	2.07297514736629
70.0	440.0	2.076600888865228
70.0	450.0	2.0775468513510207
70.0	460.0	2.077062671009589
70.0	470.0	2.078756861499611
70.0	480.0	2.083781051551217
70.0	490.0	2.085472630431258
70.0	500.0	2.0843704546666406
70.0	510.0	2.0861821591784517
70.0	520.0	2.08918030339708
70.0	530.0	2.058464531675521
70.0	540.0	2.0585580122254403
70.0	550.0	2.0575267242469324
70.0	560.0	2.0583228383030954
70.0	570.0	2.059335787637742
70.0	580.0	2.057137391023277
70.0	590.0	2.058269076213024
70.0	600.0	2.0593619526589517
70.0	610.0	2.059223826923505
70.0	620.0	2.0615580168837315
70.0	630.0	2.0617882222934623
70.0	640.0	2.0614451769192126
70.0	650.0	2.061900902212977
70.0	660.0	2.063748313204717
70.0	670.0	2.0659861422781725
70.0	680.0	2.06598728434415
70.0	690.0	2.0680791793962574
70.0	700.0	2.0729248430631655
70.0	710.0	2.074869812393571
70.0	720.0	2.0754777036112246
70.0	730.0	2.0784978154399703
70.0	740.0	2.0848997330551513
70.0	750.0	2.083310634862176
70.0	760.0	2.0694591298358307
70.0	770.0	2.083117808636664
70.0	780.0	2.095884135280674
70.0	790.0	2.097227608219665
70.0	800.0	2.0876367307681205
70.0	810.0	2.097550140431345
70.0	820.0	2.1089817562367
70.0	830.0	2.120056366809896
70.0	840.0	2.1341578473861826
70.0	850.0	2.1268879189592287
70.0	860.0	2.1569844432724463
70.0	870.0	2.178717148257399
70.0	880.0	2.1939366555051016
70.0	890.0	2.204959097465141
70.0	900.0	2.2010066996043838
70.0	910.0	2.1882282266870954
70.0	920.0	2.2042316603141505
70.0	930.0	2.2098909136841587
70.0	940.0	2.220483064297683
70.0	950.0	2.217326214404704
70.0	960.0	2.193114164700272
70.0	970.0	2.2003185127616156
70.0	980.0	2.1938530439413904
70.0	990.0	2.1895055480190737
70.0	1000.0	2.1819923543302435
70.0	1010.0	2.1793430528475195
70.0	1020.0	2.1795350823457946
70.0	1030.0	2.185382096425575
70.0	1040.0	2.169760006995914
70.0	1050.0	2.167150363448203
70.0	1060.0	2.1635993474020996
70.0	1070.0	2.1729405231033465
70.0	1080.0	2.181062729630097
70.0	1090.0	2.1711274850798956
70.0	1100.0	2.155126288399359
70.0	1110.0	2.1480013709451824
70.0	1120.0	2.154406005814081
70.0	1130.0	2.147696114788455
70.0	1140.0	2.1509252139662416
70.0	1150.0	2.1397085958618165
70.0	1160.0	2.132057594770359
70.0	1170.0	2.1232981315873305
70.0	1180.0	2.123934112981203
70.0	1190.0	2.134834243716766
70.0	1200.0	2.126766483600352
70.0	1210.0	2.1219411446247896
70.0	1220.0	2.103420925377627
70.0	1230.0	2.10235124100925
70.0	1240.0	2.1030233208941875
70.0	1250.0	2.0851776709188976
70.0	1260.0	2.0971987951449056
70.0	1270.0	2.080551525868058
70.0	1280.0	2.0661115070765352
70.0	1290.0	2.0488564107403344
70.0	1300.0	2.0451721111385126
70.0	1310.0	2.0571628481661155
70.0	1320.0	2.0789868038112327
70.0	1330.0	2.0749400637728783
70.0	1340.0	2.056283057681342
70.0	1350.0	2.0808635938398847
70.0	1360.0	2.0758216700064547
70.0	1370.0	2.073408106298827
70.0	1380.0	2.072108012311034
70.0	1390.0	2.0699927240653606
70.0	1400.0	2.0999797603548744
70.0	1410.0	2.0978796904441084
70.0	1420.0	2.0947125379167266
70.0	1430.0	2.0899720636563126
70.0	1440.0	2.08835388299214
70.0	1450.0	2.0862042800247065
70.0	1460.0	2.082428746211895
70.0	1470.0	2.0801324507536436
70.0	1480.0	2.077640551237626
70.0	1490.0	2.073709408010395
70.0	1500.0	2.03514158528777
70.0	1510.0	2.03514158528777
70.0	1520.0	2.03514158528777
70.0	1530.0	2.03514158528777
70.0	1540.0	2.03514158528777
70.0	1550.0	2.03514158528777
70.0	1560.0	2.03514158528777
70.0	1570.0	2.03514158528777
70.0	1580.0	2.03514158528777
70.0	1590.0	2.03514158528777
70.0	1600.0	2.03514158528777
70.0	1610.0	2.03514158528777
70.0	1620.0	2.03514158528777
70.0	1630.0	2.03514158528777
70.0	1640.0	2.03514158528777
70.0	1650.0	2.03514158528777
70.0	1660.0	2.03514158528777
70.0	1670.0	2.03514158528777
70.0	1680.0	2.03514158528777
70.0	1690.0	2.03514158528777
70.0	1700.0	2.03514158528777
70.0	1710.0	2.03514158528777
70.0	1720.0	2.03514158528777
70.0	1730.0	2.03514158528777
70.0	1740.0	2.03514158528777
70.0	1750.0	2.03514158528777
70.0	1760.0	2.03514158528777
70.0	1770.0	2.03514158528777
70.0	1780.0	2.03514158528777
70.0	1790.0	2.03514158528777
70.0	1800.0	2.03514158528777
70.0	1810.0	2.03514158528777
70.0	1820.0	2.03514158528777
70.0	1830.0	2.03514158528777
70.0	1840.0	2.03514158528777
70.0	1850.0	2.03514158528777
70.0	1860.0	2.03514158528777
80.0	50.0	2.03514158528777
80.0	60.0	2.03514158528777
80.0	70.0	2.03514158528777
80.0	80.0	2.03514158528777
80.0	90.0	2.03514158528777
80.0	100.0	2.03514158528777
80.0	110.0	2.03514158528777
80.0	120.0	2.03514158528777
80.0	130.0	2.03514158528777
80.0	140.0	2.03514158528777
80.0	150.0	2.03514158528777
80.0	160.0	2.03514158528777
80.0	170.0	2.03514158528777
80.0	180.0	2.03514158528777
80.0	190.0	2.03514158528777
80.0	200.0	2.03514158528777
80.0	210.0	2.03514158528777
80.0	220.0	2.03514158528777
80.0	230.0	2.03514158528777
80.0	240.0	2.03514158528777
80.0	250.0	2.03514158528777
80.0	260.0	2.03514158528777
80.0	270.0	2.03514158528777
80.0	280.0	2.03514158528777
80.0	290.0	2.03514158528777
80.0	300.0	2.03514158528777
80.0	310.0	2.03514158528777
80.0	320.0	2.03514158528777
80.0	330.0	2.03514158528777
80.0	340.0	2.03514158528777
80.0	350.0	2.03514158528777
80.0	360.0	2.03514158528777
80.0	370.0	2.03514158528777
80.0	380.0	2.03514158528777
80.0	390.0	2.03514158528777
80.0	400.0	2.03514158528777
80.0	410.0	2.03514158528777
80.0	420.0	2.03514158528777
80.0	430.0	2.072611863987184
80.0	440.0	2.075916483886519
80.0	450.0	2.0759575154633194
80.0	460.0	2.0752929294760336
80.0	470.0	2.076142443071181
80.0	480.0	2.0813957079663865
80.0	490.0	2.080666645519844
80.0	500.0	2.08241473187883
80.0	510.0	2.0825558633070815
80.0	520.0	2.0861856366877958
80.0	530.0	2.0557810559733123
80.0	540.0	2.056531129343177
80.0	550.0	2.0560605517366533
80.0	560.0	2.0583272592416737
80.0	570.0	2.058270579293444
80.0	580.0	2.0556377367971845
80.0	590.0	2.0601721138788314
80.0	600.0	2.0593304845698555
80.0	610.0	2.0586381699933267
80.0	620.0	2.060511118394939
80.0	630.0	2.061535658095387
80.0	640.0	2.059967141247972
80.0	650.0	2.0611253126297955
80.0	660.0	2.0631327784965774
80.0	670.0	2.0652571197168244
80.0	680.0	2.0663658738569888
80.0	690.0	2.0691476411390695
80.0	700.0	2.074740752048722
80.0	710.0	2.079511459254385
80.0	720.0	2.0838976905832487
80.0	730.0	2.081058012687869
80.0	740.0	2.0925712320784764
80.0	750.0	2.0775105953813973
80.0	760.0	2.0861622139296196
80.0	770.0	2.098324744423199
80.0	780.0	2.089792784390149
80.0	790.0	2.1057128541236305
80.0	800.0	2.0919751768485555
80.0	810.0	2.123870583687204
80.0	820.0	2.142775568415361
80.0	830.0	2.129149667385419
80.0	840.0	2.1618087256377834
80.0	850.0	2.150644188704828
80.0	860.0	2.1794399579874724
80.0	870.0	2.190250013417706
80.0	880.0	2.212158917180825
80.0	890.0	2.2110938237675293
80.0	900.0	2.1990280840802003
80.0	910.0	2.2096835633838365
80.0	920.0	2.198427351589602
80.0	930.0	2.208898002006915
80.0	940.0	2.206026822127394
80.0	950.0	2.2065693027259696
80.0	960.0	2.1966088530016803
80.0	970.0	2.192858568337538
80.0	980.0	2.1742232482134796
80.0	990.0	2.1729256771260443
80.0	1000.0	2.183569879764946
80.0	1010.0	2.1779103119198466
80.0	1020.0	2.178748298163465
80.0	1030.0	2.170322026478123
80.0	1040.0	2.1621764973780238
80.0	1050.0	2.1620412722930715
80.0	1060.0	2.1657002733985826
80.0	1070.0	2.1740762578018296
80.0	1080.0	2.1812607364480376
80.0	1090.0	2.173127435210764
80.0	1100.0	2.1585148281747353
80.0	1110.0	2.151391211819008
80.0	1120.0	2.1576251321982136
80.0	1130.0	2.146738631164975
80.0	1140.0	2.1553482156489867
80.0	1150.0	2.1484084719298777
80.0	1160.0	2.1512576123717837
80.0	1170.0	2.138303653260023
80.0	1180.0	2.131694837096785
80.0	1190.0	2.128414321535132
80.0	1200.0	2.132737900594845
80.0	1210.0	2.1281974791577953
80.0	1220.0	2.121300018698624
80.0	1230.0	2.108715526372419
80.0	1240.0	2.09528958485558
80.0	1250.0	2.09400433121367
80.0	1260.0	2.0898690400569704
80.0	1270.0	2.0789236322051536
80.0	1280.0	2.082455565212452
80.0	1290.0	2.0667200973129547
80.0	1300.0	2.0660743529569654
80.0	1310.0	2.067405448148929
80.0	1320.0	2.0364690088896658
80.0	1330.0	2.080922050501476
80.0	1340.0	2.0689948332517036
80.0	1350.0	2.07848398434553
80.0	1360.0	2.0803980568927996
80.0	1370.0	2.07261501944211
80.0	1380.0	2.0715574960511147
80.0	1390.0	2.0693261512592662
80.0	1400.0	2.0999938993796987
80.0	1410.0	2.0948940649521965
80.0	1420.0	2.0917392907455397
80.0	1430.0	2.087929149027713
80.0	1440.0	2.087332609137912
80.0	1450.0	2.0837397118089265
80.0	1460.0	2.0810096864908907
80.0	1470.0	2.0799799911941808
80.0	1480.0	2.076814745362698
80.0	1490.0	2.0736574130313605
80.0	1500.0	2.03514158528777
80.0	1510.0	2.03514158528777
80.0	1520.0	2.03514158528777
80.0	1530.0	2.03514158528777
80.0	1540.0	2.03514158528777
80.0	1550.0	2.03514158528777
80.0	1560.0	2.03514158528777
80.0	1570.0	2.03514158528777
80.0	1580.0	2.03514158528777
80.0	1590.0	2.03514158528777
80.0	1600.0	2.03514158528777
80.0	1610.0	2.03514158528777
80.0	1620.0	2.03514158528777
80.0	1630.0	2.03514158528777
80.0	1640.0	2.03514158528777
80.0	1650.0	2.03514158528777
80.0	1660.0	2.03514158528777
80.0	1670.0	2.03514158528777
80.0	1680.0	2.03514158528777
80.0	1690.0	2.03514158528777
80.0	1700.0	2.03514158528777
80.0	1710.0	2.03514158528777
80.0	1720.0	2.03514158528777
80.0	1730.0	2.03514158528777
80.0	1740.0	2.03514158528777
80.0	1750.0	2.03514158528777
80.0	1760.0	2.03514158528777
80.0	1770.0	2.03514158528777
80.0	1780.0	2.03514158528777
80.0	1790.0	2.03514158528777
80.0	1800.0	2.03514158528777
80.0	1810.0	2.03514158528777
80.0	1820.0	2.03514158528777
80.0	1830.0	2.03514158528777
80.0	1840.0	2.03514158528777
80.0	1850.0	2.03514158528777
80.0	1860.0	2.03514158528777
90.0	50.0	2.03514158528777
90.0	60.0	2.03514158528777
90.0	70.0	2.03514158528777
90.0	80.0	2.03514158528777
90.0	90.0	2.03514158528777
90.0	100.0	2.03514158528777
90.0	110.0	2.03514158528777
90.0	120.0	2.03514158528777
90.0	130.0	2.03514158528777
90.0	140.0	2.03514158528777
90.0	150.0	2.03514158528777
90.0	160.0	2.03514158528777
90.0	170.0	2.03514158528777
90.0	180.0	2.03514158528777
90.0	190.0	2.03514158528777
90.0	200.0	2.03514158528777
90.0	210.0	2.03514158528777
90.0	220.0	2.03514158528777
90.0	230.0	2.03514158528777
90.0	240.0	2.03514158528777
90.0	250.0	2.03514158528777
90.0	260.0	2.03514158528777
90.0	270.0	2.03514158528777
90.0	280.0	2.03514158528777
90.0	290.0	2.03514158528777
90.0	300.0	2.03514158528777
90.0	310.0	2.03514158528777
90.0	320.0	2.03514158528777
90.0	330.0	2.03514158528777
90.0	340.0	2.03514158528777
90.0	350.0	2.03514158528777
90.0	360.0	2.03514158528777
90.0	370.0	2.03514158528777
90.0	380.0	2.03514158528777
90.0	390.0	2.03514158528777
90.0	400.0	2.03514158528777
90.0	410.0	2.03514158528777
90.0	420.0	2.03514158528777
90.0	430.0	2.0735681843086193
90.0	440.0	2.0765432155045933
90.0	450.0	2.0757753317526224
90.0	460.0	2.074360027234679
90.0	470.0	2.0737073006644873
90.0	480.0	2.078080541323102
90.0	490.0	2.0783751360082325
90.0	500.0	2.078608526240607
90.0	510.0	2.077930043589472
90.0	520.0	2.082149066785967
90.0	530.0	2.0501424537807824
90.0	540.0	2.051858805790694
90.0	550.0	2.0515830193276337
90.0	560.0	2.0551091808053403
90.0	570.0	2.05731807832622
90.0	580.0	2.056070036568058
90.0	590.0	2.0585068378914944
90.0	600.0	2.0593034222227273
90.0	610.0	2.0606299374958503
90.0	620.0	2.0619818221561044
90.0	630.0	2.0619087203237334
90.0	640.0	2.0609575475357063
90.0	650.0	2.0620114628505366
90.0	660.0	2.0642903156976327
90.0	670.0	2.066445212515667
90.0	680.0	2.0688880030076513
90.0	690.0	2.0724932863733105
90.0	700.0	2.082624423894206
90.0	710.0	2.0844982290777083
90.0	720.0	2.0708091703277405
90.0	730.0	2.082895412674195
90.0	740.0	2.0936616951536444
90.0	750.0	2.0970947621858937
90.0	760.0	2.1211272140280766
90.0	770.0	2.095103662921796
90.0	780.0	2.0903532701834315
90.0	790.0	2.110173869439606
90.0	800.0	2.1331795553034922
90.0	810.0	2.1632157271959005
90.0	820.0	2.155479106160912
90.0	830.0	2.156588026352116
90.0	840.0	2.156677318619197
90.0	850.0	2.1816788978886192
90.0	860.0	2.192534945342859
90.0	870.0	2.209051371415407
90.0	880.0	2.2127640566340507
90.0	890.0	2.2121386037732846
90.0	900.0	2.220765035378234
90.0	910.0	2.2097155298315547
90.0	920.0	2.205048679074085
90.0	930.0	2.20985225606867
90.0	940.0	2.2108978822315613
90.0	950.0	2.213681938077362
90.0	960.0	2.2020405578110966
90.0	970.0	2.1993962954794375
90.0	980.0	2.185247505274668
90.0	990.0	2.187752633159983
90.0	1000.0	2.1887301238998473
90.0	1010.0	2.1943534075374327
90.0	1020.0	2.1953468635627233
90.0	1030.0	2.181684506713055
90.0	1040.0	2.177517600413071
90.0	1050.0	2.181668088349696
90.0	1060.0	2.185967298099254
90.0	1070.0	2.1914077768016096
90.0	1080.0	2.19157759541054
90.0	1090.0	2.18117550126792
90.0	1100.0	2.1742703495309357
90.0	1110.0	2.1671477072580334
90.0	1120.0	2.1850356114969554
90.0	1130.0	2.185327036594149
90.0	1140.0	2.180411846433823
90.0	1150.0	2.1567944802329926
90.0	1160.0	2.153588372384274
90.0	1170.0	2.155602227209763
90.0	1180.0	2.14879936582745
90.0	1190.0	2.1460355293018
90.0	1200.0	2.1417721610101816
90.0	1210.0	2.125387918739679
90.0	1220.0	2.129413153482982
90.0	1230.0	2.1268919136605
90.0	1240.0	2.117084792588853
90.0	1250.0	2.1123726500752276
90.0	1260.0	2.10552328367715
90.0	1270.0	2.0987206138192414
90.0	1280.0	2.1001049744064995
90.0	1290.0	2.0916753358925355
90.0	1300.0	2.0751124010870967
90.0	1310.0	2.0777456608937817
90.0	1320.0	2.0549354700988474
90.0	1330.0	2.055792871662885
90.0	1340.0	2.0749229957222988
90.0	1350.0	2.0678995096232162
90.0	1360.0	2.077907643684483
90.0	1370.0	2.0765678403949983
90.0	1380.0	2.071763438534762
90.0	1390.0	2.068987709028347
90.0	1400.0	2.097224174595325
90.0	1410.0	2.093075917244835
90.0	1420.0	2.089416445035093
90.0	1430.0	2.0845138067903672
90.0	1440.0	2.0851617716871864
90.0	1450.0	2.0826306976188915
90.0	1460.0	2.080120824074905
90.0	1470.0	2.0790950979083935
90.0	1480.0	2.0768945338083853
90.0	1490.0	2.0738056250362464
90.0	1500.0	2.03514158528777
90.0	1510.0	2.03514158528777
90.0	1520.0	2.03514158528777
90.0	1530.0	2.03514158528777
90.0	1540.0	2.03514158528777
90.0	1550.0	2.03514158528777
90.0	1560.0	2.03514158528777
90.0	1570.0	2.03514158528777
90.0	1580.0	2.03514158528777
90.0	1590.0	2.03514158528777
90.0	1600.0	2.03514158528777
90.0	1610.0	2.03514158528777
90.0	1620.0	2.03514158528777
90.0	1630.0	2.03514158528777
90.0	1640.0	2.03514158528777
90.0	1650.0	2.03514158528777
90.0	1660.0	2.03514158528777
90.0	1670.0	2.03514158528777
90.0	1680.0	2.03514158528777
90.0	1690.0	2.03514158528777
90.0	1700.0	2.03514158528777
90.0	1710.0	2.03514158528777
90.0	1720.0	2.03514158528777
90.0	1730.0	2.03514158528777
90.0	1740.0	2.03514158528777
90.0	1750.0	2.03514158528777
90.0	1760.0	2.03514158528777
90.0	1770.0	2.03514158528777
90.0	1780.0	2.03514158528777
90.0	1790.0	2.03514158528777
90.0	1800.0	2.03514158528777
90.0	1810.0	2.03514158528777
90.0	1820.0	2.03514158528777
90.0	1830.0	2.03514158528777
90.0	1840.0	2.03514158528777
90.0	1850.0	2.03514158528777
90.0	1860.0	2.03514158528777
100.0	50.0	2.03514158528777
100.0	60.0	2.03514158528777
100.0	70.0	2.03514158528777
100.0	80.0	2.03514158528777
100.0	90.0	2.03514158528777
100.0	100.0	2.03514158528777
100.0	110.0	2.03514158528777
100.0	120.0	2.03514158528777
100.0	130.0	2.03514158528777
100.0	140.0	2.03514158528777
100.0	150.0	2.03514158528777
100.0	160.0	2.03514158528777
100.0	170.0	2.03514158528777
100.0	180.0	2.03514158528777
100.0	190.0	2.03514158528777
100.0	200.0	2.03514158528777
100.0	210.0	2.03514158528777
100.0	220.0	2.03514158528777
100.0	230.0	2.03514158528777
100.0	240.0	2.03514158528777
100.0	250.0	2.03514158528777
100.0	260.0	2.03514158528777
100.0	270.0	2.03514158528777
100.0	280.0	2.03514158528777
100.0	290.0	2.03514158528777
100.0	300.0	2.03514158528777
100.0	310.0	2.03514158528777
100.0	320.0	2.03514158528777
100.0	330.0	2.03514158528777
100.0	340.0	2.03514158528777
100.0	350.0	2.03514158528777
100.0	360.0	2.03514158528777
100.0	370.0	2.03514158528777
100.0	380.0	2.03514158528777
100.0	390.0	2.03514158528777
100.0	400.0	2.03514158528777
100.0	410.0	2.03514158528777
100.0	420.0	2.03514158528777
100.0	430.0	2.0713699589865313
100.0	440.0	2.0749388112654845
100.0	450.0	2.0733143670082606
100.0	460.0	2.070455891143317
100.0	470.0	2.069623072441737
100.0	480.0	2.074929745282137
100.0	490.0	2.0742829861283565
100.0	500.0	2.0731445926279766
100.0	510.0	2.0739210938915567
100.0	520.0	2.0780453903150895
100.0	530.0	2.045885766642834
100.0	540.0	2.0469132203254574
100.0	550.0	2.0494608674205037
100.0	560.0	2.0530932449332107
100.0	570.0	2.0541761333502304
100.0	580.0	2.052595490678248
100.0	590.0	2.0550849551175983
100.0	600.0	2.0560550443631294
100.0	610.0	2.0580938770941004
100.0	620.0	2.060416229942798
100.0	630.0	2.060474884848703
100.0	640.0	2.061094477887047
100.0	650.0	2.0622582701077903
100.0	660.0	2.0661798381237646
100.0	670.0	2.071194719112363
100.0	680.0	2.078068331605415
100.0	690.0	2.0785935073236854
100.0	700.0	2.095482102402584
100.0	710.0	2.083175665950516
100.0	720.0	2.0900501741375743
100.0	730.0	2.104694060420271
100.0	740.0	2.099264064950681
100.0	750.0	2.1048797866729587
100.0	760.0	2.0945424567519253
100.0	770.0	2.1228502724019243
100.0	780.0	2.1387656448947308
100.0	790.0	2.123469862772823
100.0	800.0	2.1505091399501857
100.0	810.0	2.1557444661667153
100.0	820.0	2.1739478467184377
100.0	830.0	2.168855824036105
100.0	840.0	2.1755957765079676
100.0	850.0	2.1841298974905397
100.0	860.0	2.1975884805385744
100.0	870.0	2.210873769887527
100.0	880.0	2.211674394812396
100.0	890.0	2.2105679443306547
100.0	900.0	2.2061273297335764
100.0	910.0	2.2154166496339696
100.0	920.0	2.2027266219771047
100.0	930.0	2.2060186956022863
100.0	940.0	2.211891370106789
100.0	950.0	2.200941047102174
100.0	960.0	2.200777052804753
100.0	970.0	2.1944387392675155
100.0	980.0	2.183769029453796
100.0	990.0	2.1854570015809953
100.0	1000.0	2.1795559388357773
100.0	1010.0	2.1877438642794136
100.0	1020.0	2.1866188408964256
100.0	1030.0	2.1826885042949358
100.0	1040.0	2.175143967215966
100.0	1050.0	2.1775499140107235
100.0	1060.0	2.172530809965638
100.0	1070.0	2.182656101982256
100.0	1080.0	2.1934553710503186
100.0	1090.0	2.183451025400774
100.0	1100.0	2.1711192147399934
100.0	1110.0	2.1685465906180483
100.0	1120.0	2.1800564349809433
100.0	1130.0	2.1797410646169744
100.0	1140.0	2.1896179339188198
100.0	1150.0	2.1753713084980815
100.0	1160.0	2.156750369524972
100.0	1170.0	2.1581723026572313
100.0	1180.0	2.153922924063316
100.0	1190.0	2.15667952744562
100.0	1200.0	2.1516353918861193
100.0	1210.0	2.129216803720313
100.0	1220.0	2.1353130662122948
100.0	1230.0	2.134270033927283
100.0	1240.0	2.131326975014591
100.0	1250.0	2.126522313882003
100.0	1260.0	2.116206902755892
100.0	1270.0	2.099124895294893
100.0	1280.0	2.1063030597804597
100.0	1290.0	2.1060405429649833
100.0	1300.0	2.0984738733563026
100.0	1310.0	2.0843496150419294
100.0	1320.0	2.0658260555590497
100.0	1330.0	2.0666364333713503
100.0	1340.0	2.056019355202122
100.0	1350.0	2.0727921194549443
100.0	1360.0	2.066474688597502
100.0	1370.0	2.0771218454197466
100.0	1380.0	2.075837422471988
100.0	1390.0	2.069357992309735
100.0	1400.0	2.096502570212253
100.0	1410.0	2.0922255572989745
100.0	1420.0	2.088715030638314
100.0	1430.0	2.0832958277279925
100.0	1440.0	2.081644382506105
100.0	1450.0	2.080694368720857
100.0	1460.0	2.0786510621743086
100.0	1470.0	2.0770959283177137
100.0	1480.0	2.0758969103270677
100.0	1490.0	2.0738686364977346
100.0	1500.0	2.03514158528777
100.0	1510.0	2.03514158528777
100.0	1520.0	2.03514158528777
100.0	1530.0	2.03514158528777
100.0	1540.0	2.03514158528777
100.0	1550.0	2.03514158528777
100.0	1560.0	2.03514158528777
100.0	1570.0	2.03514158528777
100.0	1580.0	2.03514158528777
100.0	1590.0	2.03514158528777
100.0	1600.0	2.03514158528777
100.0	1610.0	2.03514158528777
100.0	1620.0	2.03514158528777
100.0	1630.0	2.03514158528777
100.0	1640.0	2.03514158528777
100.0	1650.0	2.03514158528777
100.0	1660.0	2.03514158528777
100.0	1670.0	2.03514158528777
100.0	1680.0	2.03514158528777
100.0	1690.0	2.03514158528777
100.0	1700.0	2.03514158528777
100.0	1710.0	2.03514158528777
100.0	1720.0	2.03514158528777
100.0	1730.0	2.03514158528777
100.0	1740.0	2.03514158528777
100.0	1750.0	2.03514158528777
100.0	1760.0	2.03514158528777
100.0	1770.0	2.03514158528777
100.0	1780.0	2.03514158528777
100.0	1790.0	2.03514158528777
100.0	1800.0	2.03514158528777
100.0	1810.0	2.03514158528777
100.0	1820.0	2.03514158528777
100.0	1830.0	2.03514158528777
100.0	1840.0	2.03514158528777
100.0	1850.0	2.03514158528777
100.0	1860.0	2.03514158528777
110.0	50.0	2.03514158528777
110.0	60.0	2.03514158528777
110.0	70.0	2.03514158528777
110.0	80.0	2.03514158528777
110.0	90.0	2.03514158528777
110.0	100.0	2.03514158528777
110.0	110.0	2.03514158528777
110.0	120.0	2.03514158528777
110.0	130.0	2.03514158528777
110.0	140.0	2.03514158528777
110.0	150.0	2.03514158528777
110.0	160.0	2.03514158528777
110.0	170.0	2.03514158528777
110.0	180.0	2.03514158528777
110.0	190.0	2.03514158528777
110.0	200.0	2.03514158528777
110.0	210.0	2.03514158528777
110.0	220.0	2.03514158528777
110.0	230.0	2.03514158528777
110.0	240.0	2.03514158528777
110.0	250.0	2.03514158528777
110.0	260.0	2.03514158528777
110.0	270.0	2.03514158528777
110.0	280.0	2.03514158528777
110.0	290.0	2.03514158528777
110.0	300.0	2.03514158528777
110.0	310.0	2.03514158528777
110.0	320.0	2.03514158528777
110.0	330.0	2.03514158528777
110.0	340.0	2.03514158528777
110.0	350.0	2.03514158528777
110.0	360.0	2.03514158528777
110.0	370.0	2.03514158528777
110.0	380.0	2.03514158528777
110.0	390.0	2.03514158528777
110.0	400.0	2.03514158528777
110.0	410.0	2.03514158528777
110.0	420.0	2.03514158528777
110.0	430.0	2.0725137237194136
110.0	440.0	2.0745339048804032
110.0	450.0	2.0728839772525447
110.0	460.0	2.070938746643099
110.0	470.0	2.0715852367792453
110.0	480.0	2.0755087758365924
110.0	490.0	2.075995272871726
110.0	500.0	2.0753613106870197
110.0	510.0	2.076843198461672
110.0	520.0	2.0794155795366893
110.0	530.0	2.0465710492730413
110.0	540.0	2.0497337025806126
110.0	550.0	2.051570602198024
110.0	560.0	2.054008663952628
110.0	570.0	2.054574530506184
110.0	580.0	2.0524483819369643
110.0	590.0	2.055415065291797
110.0	600.0	2.0557910193503646
110.0	610.0	2.057660490140919
110.0	620.0	2.060252801900632
110.0	630.0	2.0608240610284585
110.0	640.0	2.0618845573582223
110.0	650.0	2.0640255656526634
110.0	660.0	2.0716494079547245
110.0	670.0	2.0830080542596066
110.0	680.0	2.08305576187314
110.0	690.0	2.0690874844321945
110.0	700.0	2.084887506260709
110.0	710.0	2.07009456520155
110.0	720.0	2.081862894575774
110.0	730.0	2.106355844266291
110.0	740.0	2.0842150568759954
110.0	750.0	2.0967866635030745
110.0	760.0	2.10364533594711
110.0	770.0	2.1264730091223423
110.0	780.0	2.132566865217971
110.0	790.0	2.1308848650938383
110.0	800.0	2.1486163259020907
110.0	810.0	2.1795662509243408
110.0	820.0	2.1685549175589145
110.0	830.0	2.1804062807089655
110.0	840.0	2.1824088158697212
110.0	850.0	2.193672255675244
110.0	860.0	2.205310344745002
110.0	870.0	2.202054104230094
110.0	880.0	2.2096785452331797
110.0	890.0	2.218305946928499
110.0	900.0	2.2135897207260435
110.0	910.0	2.213967359628406
110.0	920.0	2.208871827565982
110.0	930.0	2.2214896277463874
110.0	940.0	2.2261093802838166
110.0	950.0	2.2171966730569777
110.0	960.0	2.2086667873211314
110.0	970.0	2.202078913241489
110.0	980.0	2.2059837268136047
110.0	990.0	2.2051966644026284
110.0	1000.0	2.191876709841101
110.0	1010.0	2.185768907687091
110.0	1020.0	2.1952653873140653
110.0	1030.0	2.1867750304862192
110.0	1040.0	2.1773849523548003
110.0	1050.0	2.167188753924691
110.0	1060.0	2.164788124435123
110.0	1070.0	2.186065712418088
110.0	1080.0	2.184403878817443
110.0	1090.0	2.1770359549526788
110.0	1100.0	2.1568749878921905
110.0	1110.0	2.1513435088580333
110.0	1120.0	2.1695816205391285
110.0	1130.0	2.1857043862842693
110.0	1140.0	2.1884634731962964
110.0	1150.0	2.182299495118944
110.0	1160.0	2.1861448600527287
110.0	1170.0	2.172181168835198
110.0	1180.0	2.173622196534717
110.0	1190.0	2.174412919925432
110.0	1200.0	2.171221168066823
110.0	1210.0	2.1677761540707716
110.0	1220.0	2.162112970363041
110.0	1230.0	2.1431952288007086
110.0	1240.0	2.1427282429954135
110.0	1250.0	2.1373815297449625
110.0	1260.0	2.129324969412809
110.0	1270.0	2.1145851801257454
110.0	1280.0	2.1009121858665805
110.0	1290.0	2.1096431676775844
110.0	1300.0	2.102917021748138
110.0	1310.0	2.1006055687274636
110.0	1320.0	2.0684749717112028
110.0	1330.0	2.0756546851145754
110.0	1340.0	2.0545664902824745
110.0	1350.0	2.058471669025346
110.0	1360.0	2.0748567295800115
110.0	1370.0	2.0626281033479765
110.0	1380.0	2.0739531423088735
110.0	1390.0	2.0713680374402186
110.0	1400.0	2.097920189032481
110.0	1410.0	2.09284356228354
110.0	1420.0	2.0870519925071966
110.0	1430.0	2.0819841236930783
110.0	1440.0	2.080043429481433
110.0	1450.0	2.077413288169829
110.0	1460.0	2.0751091898703415
110.0	1470.0	2.0749312223483596
110.0	1480.0	2.07530345883324
110.0	1490.0	2.072502098319603
110.0	1500.0	2.03514158528777
110.0	1510.0	2.03514158528777
110.0	1520.0	2.03514158528777
110.0	1530.0	2.03514158528777
110.0	1540.0	2.03514158528777
110.0	1550.0	2.03514158528777
110.0	1560.0	2.03514158528777
110.0	1570.0	2.03514158528777
110.0	1580.0	2.03514158528777
110.0	1590.0	2.03514158528777
110.0	1600.0	2.03514158528777
110.0	1610.0	2.03514158528777
110.0	1620.0	2.03514158528777
110.0	1630.0	2.03514158528777
110.0	1640.0	2.03514158528777
110.0	1650.0	2.03514158528777
110.0	1660.0	2.03514158528777
110.0	1670.0	2.03514158528777
110.0	1680.0	2.03514158528777
110.0	1690.0	2.03514158528777
110.0	1700.0	2.03514158528777
110.0	1710.0	2.03514158528777
110.0	1720.0	2.03514158528777
110.0	1730.0	2.03514158528777
110.0	1740.0	2.03514158528777
110.0	1750.0	2.03514158528777
110.0	1760.0	2.03514158528777
110.0	1770.0	2.03514158528777
110.0	1780.0	2.03514158528777
110.0	1790.0	2.03514158528777
110.0	1800.0	2.03514158528777
110.0	1810.0	2.03514158528777
110.0	1820.0	2.03514158528777
110.0	1830.0	2.03514158528777
110.0	1840.0	2.03514158528777
110.0	1850.0	2.03514158528777
110.0	1860.0	2.03514158528777
120.0	50.0	2.03514158528777
120.0	60.0	2.03514158528777
120.0	70.0	2.03514158528777
120.0	80.0	2.03514158528777
120.0	90.0	2.03514158528777
120.0	100.0	2.03514158528777
120.0	110.0	2.03514158528777
120.0	120.0	2.03514158528777
120.0	130.0	2.03514158528777
120.0	140.0	2.03514158528777
120.0	150.0	2.03514158528777
120.0	160.0	2.03514158528777
120.0	170.0	2.03514158528777
120.0	180.0	2.03514158528777
120.0	190.0	2.03514158528777
120.0	200.0	2.03514158528777
120.0	210.0	2.03514158528777
120.0	220.0	2.03514158528777
120.0	230.0	2.03514158528777
120.0	240.0	2.03514158528777
120.0	250.0	2.03514158528777
120.0	260.0	2.03514158528777
120.0	270.0	2.03514158528777
120.0	280.0	2.03514158528777
120.0	290.0	2.03514158528777
120.0	300.0	2.03514158528777
120.0	310.0	2.03514158528777
120.0	320.0	2.03514158528777
120.0	330.0	2.03514158528777
120.0	340.0	2.03514158528777
120.0	350.0	2.03514158528777
120.0	360.0	2.03514158528777
120.0	370.0	2.03514158528777
120.0	380.0	2.03514158528777
120.0	390.0	2.03514158528777
120.0	400.0	2.03514158528777
120.0	410.0	2.03514158528777
120.0	420.0	2.03514158528777
120.0	430.0	2.0723018411238248
120.0	440.0	2.0740770372931165
120.0	450.0	2.0728450337537137
120.0	460.0	2.070398708247219
120.0	470.0	2.0718583823933137
120.0	480.0	2.0757033407693086
120.0	490.0	2.0735385697907085
120.0	500.0	2.0755773326614357
120.0	510.0	2.0762804773666477
120.0	520.0	2.0803474323509556
120.0	530.0	2.047127804483113
120.0	540.0	2.0503231963179167
120.0	550.0	2.0523094848614454
120.0	560.0	2.0559312376336596
120.0	570.0	2.0555987669944034
120.0	580.0	2.0546111958181483
120.0	590.0	2.056904179873867
120.0	600.0	2.05798190845752
120.0	610.0	2.058234183854323
120.0	620.0	2.0596172171084572
120.0	630.0	2.0619100618174255
120.0	640.0	2.0648357150268737
120.0	650.0	2.0704820665832893
120.0	660.0	2.072266015599102
120.0	670.0	2.0869690037331643
120.0	680.0	2.0711392583996355
120.0	690.0	2.0764422066760466
120.0	700.0	2.0813525476675454
120.0	710.0	2.1060016240176576
120.0	720.0	2.1197531516127546
120.0	730.0	2.112019458038273
120.0	740.0	2.132083830624103
120.0	750.0	2.122350694652439
120.0	760.0	2.1118758782060945
120.0	770.0	2.131908940296892
120.0	780.0	2.1503120737816093
120.0	790.0	2.1533529358691625
120.0	800.0	2.1621076353185846
120.0	810.0	2.165936122423026
120.0	820.0	2.1756911646008303
120.0	830.0	2.1812529589319096
120.0	840.0	2.1920334715649528
120.0	850.0	2.1909715092737496
120.0	860.0	2.1980122855352824
120.0	870.0	2.2129628908760446
120.0	880.0	2.2192013630334717
120.0	890.0	2.2308102559974263
120.0	900.0	2.2220253764603415
120.0	910.0	2.215768794764588
120.0	920.0	2.222416163182705
120.0	930.0	2.230093835312361
120.0	940.0	2.229552560364332
120.0	950.0	2.23690022602111
120.0	960.0	2.2207425132917344
120.0	970.0	2.2276959555148608
120.0	980.0	2.223464008488703
120.0	990.0	2.21130862945509
120.0	1000.0	2.19523067726607
120.0	1010.0	2.195778452831967
120.0	1020.0	2.1928971018436463
120.0	1030.0	2.1882924295053052
120.0	1040.0	2.1669758000849075
120.0	1050.0	2.157799840197997
120.0	1060.0	2.152998391718683
120.0	1070.0	2.163101272105417
120.0	1080.0	2.1636225565989817
120.0	1090.0	2.158846237601384
120.0	1100.0	2.1474581320786186
120.0	1110.0	2.135277660256237
120.0	1120.0	2.154606185220766
120.0	1130.0	2.153485476700937
120.0	1140.0	2.1513758448034963
120.0	1150.0	2.164455329969282
120.0	1160.0	2.167689340459458
120.0	1170.0	2.1580610655617813
120.0	1180.0	2.1678631976332854
120.0	1190.0	2.1580374944280245
120.0	1200.0	2.1503097204400774
120.0	1210.0	2.142997870562906
120.0	1220.0	2.155052043096432
120.0	1230.0	2.151268361293758
120.0	1240.0	2.134030823933166
120.0	1250.0	2.1202220938877403
120.0	1260.0	2.129984233481302
120.0	1270.0	2.118186943191398
120.0	1280.0	2.1056204410029333
120.0	1290.0	2.0905130981810367
120.0	1300.0	2.089791667906018
120.0	1310.0	2.0986450720121947
120.0	1320.0	2.0789553714796383
120.0	1330.0	2.0976768661811263
120.0	1340.0	2.069541870622371
120.0	1350.0	2.0543018064667695
120.0	1360.0	2.049329890470317
120.0	1370.0	2.0758393192351146
120.0	1380.0	2.0830422904221173
120.0	1390.0	2.078894339840558
120.0	1400.0	2.09987770538554
120.0	1410.0	2.093824094350483
120.0	1420.0	2.0875669812086293
120.0	1430.0	2.0830497097630283
120.0	1440.0	2.0811309184531606
120.0	1450.0	2.0764710567641407
120.0	1460.0	2.0744042970568985
120.0	1470.0	2.0745113877049555
120.0	1480.0	2.074951600042536
120.0	1490.0	2.0725854151201704
120.0	1500.0	2.03514158528777
120.0	1510.0	2.03514158528777
120.0	1520.0	2.03514158528777
120.0	1530.0	2.03514158528777
120.0	1540.0	2.03514158528777
120.0	1550.0	2.03514158528777
120.0	1560.0	2.03514158528777
120.0	1570.0	2.03514158528777
120.0	1580.0	2.03514158528777
120.0	1590.0	2.03514158528777
120.0	1600.0	2.03514158528777
120.0	1610.0	2.03514158528777
120.0	1620.0	2.03514158528777
120.0	1630.0	2.03514158528777
120.0	1640.0	2.03514158528777
120.0	1650.0	2.03514158528777
120.0	1660.0	2.03514158528777
120.0	1670.0	2.03514158528777
120.0	1680.0	2.03514158528777
120.0	1690.0	2.03514158528777
120.0	1700.0	2.03514158528777
120.0	1710.0	2.03514158528777
120.0	1720.0	2.03514158528777
120.0	1730.0	2.03514158528777
120.0	1740.0	2.03514158528777
120.0	1750.0	2.03514158528777
120.0	1760.0	2.03514158528777
120.0	1770.0	2.03514158528777
120.0	1780.0	2.03514158528777
120.0	1790.0	2.03514158528777
120.0	1800.0	2.03514158528777
120.0	1810.0	2.03514158528777
120.0	1820.0	2.03514158528777
120.0	1830.0	2.03514158528777
120.0	1840.0	2.03514158528777
120.0	1850.0	2.03514158528777
120.0	1860.0	2.03514158528777
130.0	50.0	2.03514158528777
130.0	60.0	2.03514158528777
130.0	70.0	2.03514158528777
130.0	80.0	2.03514158528777
130.0	90.0	2.03514158528777
130.0	100.0	2.03514158528777
130.0	110.0	2.03514158528777
130.0	120.0	2.03514158528777
130.0	130.0	2.03514158528777
130.0	140.0	2.03514158528777
130.0	150.0	2.03514158528777
130.0	160.0	2.03514158528777
130.0	170.0	2.03514158528777
130.0	180.0	2.03514158528777
130.0	190.0	2.03514158528777
130.0	200.0	2.03514158528777
130.0	210.0	2.03514158528777
130.0	220.0	2.03514158528777
130.0	230.0	2.03514158528777
130.0	240.0	2.03514158528777
130.0	250.0	2.03514158528777
130.0	260.0	2.03514158528777
130.0	270.0	2.03514158528777
130.0	280.0	2.03514158528777
130.0	290.0	2.03514158528777
130.0	300.0	2.03514158528777
130.0	310.0	2.03514158528777
130.0	320.0	2.03514158528777
130.0	330.0	2.03514158528777
130.0	340.0	2.03514158528777
130.0	350.0	2.03514158528777
130.0	360.0	2.03514158528777
130.0	370.0	2.03514158528777
130.0	380.0	2.03514158528777
130.0	390.0	2.03514158528777
130.0	400.0	2.03514158528777
130.0	410.0	2.03514158528777
130.0	420.0	2.03514158528777
130.0	430.0	2.072662709407164
130.0	440.0	2.0749877925425957
130.0	450.0	2.0739788246792514
130.0	460.0	2.0711380374797854
130.0	470.0	2.071823489245369
130.0	480.0	2.0763469557176593
130.0	490.0	2.0746375327184534
130.0	500.0	2.0762123214434713
130.0	510.0	2.0771260353955237
130.0	520.0	2.0826017450552534
130.0	530.0	2.04813586931749
130.0	540.0	2.051696730679648
130.0	550.0	2.053038773332148
130.0	560.0	2.0563971124281535
130.0	570.0	2.056797887770057
130.0	580.0	2.056795503687059
130.0	590.0	2.0579890994461083
130.0	600.0	2.06041724509034
130.0	610.0	2.0603716745934837
130.0	620.0	2.061521915910242
130.0	630.0	2.0642152422476707
130.0	640.0	2.073067656097958
130.0	650.0	2.071993127309889
130.0	660.0	2.087166214391066
130.0	670.0	2.075201005875503
130.0	680.0	2.061225216582299
130.0	690.0	2.080405782958556
130.0	700.0	2.1017499675818767
130.0	710.0	2.1318653650705306
130.0	720.0	2.1174815547839065
130.0	730.0	2.128553833010249
130.0	740.0	2.1404427053376667
130.0	750.0	2.1412492835479813
130.0	760.0	2.1354450988058993
130.0	770.0	2.16305140331715
130.0	780.0	2.1606530077779906
130.0	790.0	2.1670069546166784
130.0	800.0	2.171122235581507
130.0	810.0	2.1751265743887376
130.0	820.0	2.182203874544027
130.0	830.0	2.1754835189752892
130.0	840.0	2.184449582088273
130.0	850.0	2.1821009084425276
130.0	860.0	2.1970982834487915
130.0	870.0	2.2045365929955647
130.0	880.0	2.210815710652291
130.0	890.0	2.2127847672683747
130.0	900.0	2.2197091131015427
130.0	910.0	2.2128895313568653
130.0	920.0	2.200165163491475
130.0	930.0	2.2113245386017377
130.0	940.0	2.223256373340966
130.0	950.0	2.2168329398802
130.0	960.0	2.2053508976537204
130.0	970.0	2.202409058726721
130.0	980.0	2.182618462809558
130.0	990.0	2.1852811892147703
130.0	1000.0	2.1747411135107555
130.0	1010.0	2.1682990437197143
130.0	1020.0	2.17738915799192
130.0	1030.0	2.1596954323795505
130.0	1040.0	2.158940767901335
130.0	1050.0	2.142653109016797
130.0	1060.0	2.1405277030355285
130.0	1070.0	2.153203563110433
130.0	1080.0	2.150757225440345
130.0	1090.0	2.147587285815971
130.0	1100.0	2.143276323260022
130.0	1110.0	2.141315622352054
130.0	1120.0	2.137717218403445
130.0	1130.0	2.1451973897049528
130.0	1140.0	2.1401308747718986
130.0	1150.0	2.1462281772592515
130.0	1160.0	2.1626811252318245
130.0	1170.0	2.151806380924447
130.0	1180.0	2.1536300999594404
130.0	1190.0	2.1590896609243195
130.0	1200.0	2.1534723312902107
130.0	1210.0	2.152248349442958
130.0	1220.0	2.1412014357936133
130.0	1230.0	2.147046076550061
130.0	1240.0	2.1497132403867076
130.0	1250.0	2.132979460179245
130.0	1260.0	2.136708184566312
130.0	1270.0	2.1237681736876604
130.0	1280.0	2.1230847999808753
130.0	1290.0	2.104328985156204
130.0	1300.0	2.107653154910563
130.0	1310.0	2.104405134015121
130.0	1320.0	2.0866353792411005
130.0	1330.0	2.1039059926521375
130.0	1340.0	2.084794597085418
130.0	1350.0	2.0813912175629734
130.0	1360.0	2.0495311671550955
130.0	1370.0	2.0720754305896865
130.0	1380.0	2.067322154317982
130.0	1390.0	2.0757512926705326
130.0	1400.0	2.1041020920247453
130.0	1410.0	2.0949743902090416
130.0	1420.0	2.0909508257095544
130.0	1430.0	2.0857532417613895
130.0	1440.0	2.0839960145556273
130.0	1450.0	2.0786517381595426
130.0	1460.0	2.075069999498324
130.0	1470.0	2.0745749539783516
130.0	1480.0	2.0754990867681857
130.0	1490.0	2.071930980950724
130.0	1500.0	2.03514158528777
130.0	1510.0	2.03514158528777
130.0	1520.0	2.03514158528777
130.0	1530.0	2.03514158528777
130.0	1540.0	2.03514158528777
130.0	1550.0	2.03514158528777
130.0	1560.0	2.03514158528777
130.0	1570.0	2.03514158528777
130.0	1580.0	2.03514158528777
130.0	1590.0	2.03514158528777
130.0	1600.0	2.03514158528777
130.0	1610.0	2.03514158528777
130.0	1620.0	2.03514158528777
130.0	1630.0	2.03514158528777
130.0	1640.0	2.03514158528777
130.0	1650.0	2.03514158528777
130.0	1660.0	2.03514158528777
130.0	1670.0	2.03514158528777
130.0	1680.0	2.03514158528777
130.0	1690.0	2.03514158528777
130.0	1700.0	2.03514158528777
130.0	1710.0	2.03514158528777
130.0	1720.0	2.03514158528777
130.0	1730.0	2.03514158528777
130.0	1740.0	2.03514158528777
130.0	1750.0	2.03514158528777
130.0	1760.0	2.03514158528777
130.0	1770.0	2.03514158528777
130.0	1780.0	2.03514158528777
130.0	1790.0	2.03514158528777
130.0	1800.0	2.03514158528777
130.0	1810.0	2.03514158528777
130.0	1820.0	2.03514158528777
130.0	1830.0	2.03514158528777
130.0	1840.0	2.03514158528777
130.0	1850.0	2.03514158528777
130.0	1860.0	2.03514158528777
140.0	50.0	2.03514158528777
140.0	60.0	2.03514158528777
140.0	70.0	2.03514158528777
140.0	80.0	2.03514158528777
140.0	90.0	2.03514158528777
140.0	100.0	2.03514158528777
140.0	110.0	2.03514158528777
140.0	120.0	2.03514158528777
140.0	130.0	2.03514158528777
140.0	140.0	2.03514158528777
140.0	150.0	2.03514158528777
140.0	160.0	2.03514158528777
140.0	170.0	2.03514158528777
140.0	180.0	2.03514158528777
140.0	190.0	2.03514158528777
140.0	200.0	2.03514158528777
140.0	210.0	2.03514158528777
140.0	220.0	2.03514158528777
140.0	230.0	2.03514158528777
140.0	240.0	2.03514158528777
140.0	250.0	2.03514158528777
140.0	260.0	2.03514158528777
140.0	270.0	2.03514158528777
140.0	280.0	2.03514158528777
140.0	290.0	2.03514158528777
140.0	300.0	2.03514158528777
140.0	310.0	2.03514158528777
140.0	320.0	2.03514158528777
140.0	330.0	2.03514158528777
140.0	340.0	2.03514158528777
140.0	350.0	2.03514158528777
140.0	360.0	2.03514158528777
140.0	370.0	2.03514158528777
140.0	380.0	2.03514158528777
140.0	390.0	2.03514158528777
140.0	400.0	2.03514158528777
140.0	410.0	2.03514158528777
140.0	420.0	2.03514158528777
140.0	430.0	2.0725556483632506
140.0	440.0	2.074191367764359
140.0	450.0	2.0729169664435014
140.0	460.0	2.0708845833822966
140.0	470.0	2.0710010842723365
140.0	480.0	2.075322933973679
140.0	490.0	2.0755864298886415
140.0	500.0	2.0766631098366264
140.0	510.0	2.0773079301531503
140.0	520.0	2.081259475888092
140.0	530.0	2.0467920282949668
140.0	540.0	2.0493609096757393
140.0	550.0	2.0510030850145857
140.0	560.0	2.054665467919643
140.0	570.0	2.0550345169540893
140.0	580.0	2.055650869334136
140.0	590.0	2.057213018287175
140.0	600.0	2.05882963776313
140.0	610.0	2.0597388178075753
140.0	620.0	2.0636819004880436
140.0	630.0	2.0724280109448086
140.0	640.0	2.074038802421581
140.0	650.0	2.0603827130213723
140.0	660.0	2.070938916836569
140.0	670.0	2.069297913313902
140.0	680.0	2.0724363497679565
140.0	690.0	2.1046631100044775
140.0	700.0	2.103096762200866
140.0	710.0	2.130836557416187
140.0	720.0	2.125556925828992
140.0	730.0	2.1390990592115107
140.0	740.0	2.1570495339410254
140.0	750.0	2.165977498270282
140.0	760.0	2.165339387470666
140.0	770.0	2.1645129064921274
140.0	780.0	2.185907892948519
140.0	790.0	2.1812163326383387
140.0	800.0	2.186737618729189
140.0	810.0	2.198034038721427
140.0	820.0	2.187703072104454
140.0	830.0	2.1897514639114637
140.0	840.0	2.1801642587550574
140.0	850.0	2.1905965106179686
140.0	860.0	2.194638879129636
140.0	870.0	2.200811664022235
140.0	880.0	2.2058489048050487
140.0	890.0	2.2011589578069803
140.0	900.0	2.2097247110990446
140.0	910.0	2.2059449344571864
140.0	920.0	2.2006435143439633
140.0	930.0	2.201793191978016
140.0	940.0	2.2006190034200355
140.0	950.0	2.208652003787452
140.0	960.0	2.1891089155633754
140.0	970.0	2.1849830600307043
140.0	980.0	2.1689427583929075
140.0	990.0	2.159063006736951
140.0	1000.0	2.147977055199994
140.0	1010.0	2.142345146014671
140.0	1020.0	2.1387334917674847
140.0	1030.0	2.1337871997847317
140.0	1040.0	2.134048867538428
140.0	1050.0	2.1280899088780623
140.0	1060.0	2.121035346796317
140.0	1070.0	2.127577060314042
140.0	1080.0	2.127268945492317
140.0	1090.0	2.119915248236002
140.0	1100.0	2.137820398077452
140.0	1110.0	2.124967011398435
140.0	1120.0	2.142680409877414
140.0	1130.0	2.150956172306521
140.0	1140.0	2.132180680571254
140.0	1150.0	2.129703881975369
140.0	1160.0	2.147184622721509
140.0	1170.0	2.149748404141735
140.0	1180.0	2.164397332961
140.0	1190.0	2.1592991044746097
140.0	1200.0	2.1624522416230842
140.0	1210.0	2.143621699893047
140.0	1220.0	2.1444697059624502
140.0	1230.0	2.148026598721457
140.0	1240.0	2.1548732213602304
140.0	1250.0	2.1532852825238225
140.0	1260.0	2.1381430552847243
140.0	1270.0	2.1292238509001975
140.0	1280.0	2.1330839740703285
140.0	1290.0	2.120232638740759
140.0	1300.0	2.1016222670672784
140.0	1310.0	2.111557058943078
140.0	1320.0	2.0922718789475683
140.0	1330.0	2.0979848518262205
140.0	1340.0	2.085919763116036
140.0	1350.0	2.077755427857571
140.0	1360.0	2.0637882294041736
140.0	1370.0	2.066994008298116
140.0	1380.0	2.071649145803133
140.0	1390.0	2.0609235874681278
140.0	1400.0	2.1107700038556234
140.0	1410.0	2.098830653152381
140.0	1420.0	2.091660974979809
140.0	1430.0	2.0872905989903496
140.0	1440.0	2.0842333959246315
140.0	1450.0	2.07857228252497
140.0	1460.0	2.0749189447170773
140.0	1470.0	2.074091421328093
140.0	1480.0	2.0755817099714573
140.0	1490.0	2.0714201769228
140.0	1500.0	2.03514158528777
140.0	1510.0	2.03514158528777
140.0	1520.0	2.03514158528777
140.0	1530.0	2.03514158528777
140.0	1540.0	2.03514158528777
140.0	1550.0	2.03514158528777
140.0	1560.0	2.03514158528777
140.0	1570.0	2.03514158528777
140.0	1580.0	2.03514158528777
140.0	1590.0	2.03514158528777
140.0	1600.0	2.03514158528777
140.0	1610.0	2.03514158528777
140.0	1620.0	2.03514158528777
140.0	1630.0	2.03514158528777
140.0	1640.0	2.03514158528777
140.0	1650.0	2.03514158528777
140.0	1660.0	2.03514158528777
140.0	1670.0	2.03514158528777
140.0	1680.0	2.03514158528777
140.0	1690.0	2.03514158528777
140.0	1700.0	2.03514158528777
140.0	1710.0	2.03514158528777
140.0	1720.0	2.03514158528777
140.0	1730.0	2.03514158528777
140.0	1740.0	2.03514158528777
140.0	1750.0	2.03514158528777
140.0	1760.0	2.03514158528777
140.0	1770.0	2.03514158528777
140.0	1780.0	2.03514158528777
140.0	1790.0	2.03514158528777
140.0	1800.0	2.03514158528777
140.0	1810.0	2.03514158528777
140.0	1820.0	2.03514158528777
140.0	1830.0	2.03514158528777
140.0	1840.0	2.03514158528777
140.0	1850.0	2.03514158528777
140.0	1860.0	2.03514158528777
150.0	50.0	2.03514158528777
150.0	60.0	2.03514158528777
150.0	70.0	2.03514158528777
150.0	80.0	2.03514158528777
150.0	90.0	2.03514158528777
150.0	100.0	2.03514158528777
150.0	110.0	2.03514158528777
150.0	120.0	2.03514158528777
150.0	130.0	2.03514158528777
150.0	140.0	2.03514158528777
150.0	150.0	2.03514158528777
150.0	160.0	2.03514158528777
150.0	170.0	2.03514158528777
150.0	180.0	2.03514158528777
150.0	190.0	2.03514158528777
150.0	200.0	2.03514158528777
150.0	210.0	2.03514158528777
150.0	220.0	2.03514158528777
150.0	230.0	2.03514158528777
150.0	240.0	2.03514158528777
150.0	250.0	2.03514158528777
150.0	260.0	2.03514158528777
150.0	270.0	2.03514158528777
150.0	280.0	2.03514158528777
150.0	290.0	2.03514158528777
150.0	300.0	2.03514158528777
150.0	310.0	2.03514158528777
150.0	320.0	2.03514158528777
150.0	330.0	2.03514158528777
150.0	340.0	2.03514158528777
150.0	350.0	2.03514158528777
150.0	360.0	2.03514158528777
150.0	370.0	2.03514158528777
150.0	380.0	2.03514158528777
150.0	390.0	2.03514158528777
150.0	400.0	2.03514158528777
150.0	410.0	2.03514158528777
150.0	420.0	2.03514158528777
150.0	430.0	2.072926782505492
150.0	440.0	2.073511478415051
150.0	450.0	2.071280292075868
150.0	460.0	2.069788032640401
150.0	470.0	2.0702572211866963
150.0	480.0	2.073303632625163
150.0	490.0	2.0729833483468574
150.0	500.0	2.0742477948886897
150.0	510.0	2.0760827401209596
150.0	520.0	2.078705137866764
150.0	530.0	2.0449328842479098
150.0	540.0	2.048546042800536
150.0	550.0	2.0515144959507152
150.0	560.0	2.055941247435255
150.0	570.0	2.0568993058801066
150.0	580.0	2.05831947947065
150.0	590.0	2.060869636613805
150.0	600.0	2.0626972886894683
150.0	610.0	2.066686658912598
150.0	620.0	2.0765331657739394
150.0	630.0	2.0784061893629153
150.0	640.0	2.0663707493172514
150.0	650.0	2.0778125236771947
150.0	660.0	2.0723215255211427
150.0	670.0	2.08866513375666
150.0	680.0	2.108639684479513
150.0	690.0	2.1013160045200348
150.0	700.0	2.1168147897523317
150.0	710.0	2.116959784632365
150.0	720.0	2.1364487086750317
150.0	730.0	2.151095635863026
150.0	740.0	2.1550970611772104
150.0	750.0	2.1692795253951442
150.0	760.0	2.152830295833562
150.0	770.0	2.178748390727414
150.0	780.0	2.184189892107261
150.0	790.0	2.179483020661573
150.0	800.0	2.1906672474549476
150.0	810.0	2.19433417976698
150.0	820.0	2.2072173218687094
150.0	830.0	2.184773935194727
150.0	840.0	2.186312667830292
150.0	850.0	2.1953976342388146
150.0	860.0	2.2007252326856737
150.0	870.0	2.1989170054314884
150.0	880.0	2.1992251852330935
150.0	890.0	2.1985355736197443
150.0	900.0	2.200256032149484
150.0	910.0	2.1970402855777755
150.0	920.0	2.1932226920815148
150.0	930.0	2.1847737957150932
150.0	940.0	2.1875353724506175
150.0	950.0	2.176351249900112
150.0	960.0	2.1713495435212544
150.0	970.0	2.1657540463246314
150.0	980.0	2.1541327069188996
150.0	990.0	2.1445174600335837
150.0	1000.0	2.1353076668044
150.0	1010.0	2.122020722897455
150.0	1020.0	2.127420685431451
150.0	1030.0	2.1396824909745575
150.0	1040.0	2.13764339637883
150.0	1050.0	2.123653005820318
150.0	1060.0	2.129160320920751
150.0	1070.0	2.140701417096936
150.0	1080.0	2.1478330531862033
150.0	1090.0	2.147350527247215
150.0	1100.0	2.1521524752282706
150.0	1110.0	2.1419980775888807
150.0	1120.0	2.15380875418285
150.0	1130.0	2.154608080500673
150.0	1140.0	2.153655391012386
150.0	1150.0	2.1474979850456806
150.0	1160.0	2.158718687666096
150.0	1170.0	2.138098046555887
150.0	1180.0	2.152101095957912
150.0	1190.0	2.1567513431441014
150.0	1200.0	2.1527536429058594
150.0	1210.0	2.1586355495531206
150.0	1220.0	2.138820631838289
150.0	1230.0	2.1476270930370767
150.0	1240.0	2.1471959831830194
150.0	1250.0	2.153674057242956
150.0	1260.0	2.1630691769633286
150.0	1270.0	2.131250715523656
150.0	1280.0	2.128886780424304
150.0	1290.0	2.124515411198084
150.0	1300.0	2.1151039957910536
150.0	1310.0	2.11177334661051
150.0	1320.0	2.086005044392094
150.0	1330.0	2.087482670506796
150.0	1340.0	2.084847109621773
150.0	1350.0	2.0864840371876046
150.0	1360.0	2.058842775396397
150.0	1370.0	2.0595228977334115
150.0	1380.0	2.04823005580836
150.0	1390.0	2.0698315751498133
150.0	1400.0	2.1065810664372027
150.0	1410.0	2.1016316374522535
150.0	1420.0	2.093950141726884
150.0	1430.0	2.090204156345116
150.0	1440.0	2.085224580920128
150.0	1450.0	2.0776356058474947
150.0	1460.0	2.0750250106806623
150.0	1470.0	2.074871425562552
150.0	1480.0	2.075772973373788
150.0	1490.0	2.071711728434768
150.0	1500.0	2.03514158528777
150.0	1510.0	2.03514158528777
150.0	1520.0	2.03514158528777
150.0	1530.0	2.03514158528777
150.0	1540.0	2.03514158528777
150.0	1550.0	2.03514158528777
150.0	1560.0	2.03514158528777
150.0	1570.0	2.03514158528777
150.0	1580.0	2.03514158528777
150.0	1590.0	2.03514158528777
150.0	1600.0	2.03514158528777
150.0	1610.0	2.03514158528777
150.0	1620.0	2.03514158528777
150.0	1630.0	2.03514158528777
150.0	1640.0	2.03514158528777
150.0	1650.0	2.03514158528777
150.0	1660.0	2.03514158528777
150.0	1670.0	2.03514158528777
150.0	1680.0	2.03514158528777
150.0	1690.0	2.03514158528777
150.0	1700.0	2.03514158528777
150.0	1710.0	2.03514158528777
150.0	1720.0	2.03514158528777
150.0	1730.0	2.03514158528777
150.0	1740.0	2.03514158528777
150.0	1750.0	2.03514158528777
150.0	1760.0	2.03514158528777
150.0	1770.0	2.03514158528777
150.0	1780.0	2.03514158528777
150.0	1790.0	2.03514158528777
150.0	1800.0	2.03514158528777
150.0	1810.0	2.03514158528777
150.0	1820.0	2.03514158528777
150.0	1830.0	2.03514158528777
150.0	1840.0	2.03514158528777
[truncated: 15,836 more rows]
