# Supplementary material for: Characterizing Visual Neurosurgical Expertise in Brain MRI Visualization Using Eye-Tracking and 3D Fractal Dimension Analysis
Source: J Eye Mov Res. 2026 Jun 2;19(3):62. doi: 10.3390/jemr19030062 (PMC13301434; doi:10.3390/jemr19030062)
Supplement: Supplementary file 1 [file jemr-19-00062-s001.zip › jemr-4253847-supplementary/Supplementary files/4_3DFDmapsCalculation/3DFD_Stimuli_BRN40/3DFDs_BRAIN_4_NORMAL_Normal Coronal T2.png_Heatmap_100_10.csv]

50.0	50.0	2.03514158528777
50.0	60.0	2.03514158528777
50.0	70.0	2.03514158528777
50.0	80.0	2.03514158528777
50.0	90.0	2.03514158528777
50.0	100.0	2.03514158528777
50.0	110.0	2.03514158528777
50.0	120.0	2.03514158528777
50.0	130.0	2.03514158528777
50.0	140.0	2.03514158528777
50.0	150.0	2.03514158528777
50.0	160.0	2.03514158528777
50.0	170.0	2.03514158528777
50.0	180.0	2.03514158528777
50.0	190.0	2.03514158528777
50.0	200.0	2.03514158528777
50.0	210.0	2.03514158528777
50.0	220.0	2.03514158528777
50.0	230.0	2.03514158528777
50.0	240.0	2.03514158528777
50.0	250.0	2.03514158528777
50.0	260.0	2.03514158528777
50.0	270.0	2.03514158528777
50.0	280.0	2.03514158528777
50.0	290.0	2.03514158528777
50.0	300.0	2.03514158528777
50.0	310.0	2.03514158528777
50.0	320.0	2.03514158528777
50.0	330.0	2.03514158528777
50.0	340.0	2.03514158528777
50.0	350.0	2.03514158528777
50.0	360.0	2.03514158528777
50.0	370.0	2.03514158528777
50.0	380.0	2.03514158528777
50.0	390.0	2.0399541502563863
50.0	400.0	2.0999176970577604
50.0	410.0	2.124995087591667
50.0	420.0	2.1418832139223833
50.0	430.0	2.165690814037228
50.0	440.0	2.1533855038706093
50.0	450.0	2.2146751817492474
50.0	460.0	2.2341454055386487
50.0	470.0	2.24540635098316
50.0	480.0	2.253751770481435
50.0	490.0	2.217008117562742
50.0	500.0	2.1977063235288097
50.0	510.0	2.194430381341571
50.0	520.0	2.1966368983774456
50.0	530.0	2.199817073497923
50.0	540.0	2.1742956649677585
50.0	550.0	2.1539667046836044
50.0	560.0	2.1311257436064315
50.0	570.0	2.0958102362371207
50.0	580.0	2.0938475050229415
50.0	590.0	2.078241035259377
50.0	600.0	2.0918189980182773
50.0	610.0	2.09216056541171
50.0	620.0	2.1022765741636076
50.0	630.0	2.136940724961663
50.0	640.0	2.1031866601953815
50.0	650.0	2.1137360646482266
50.0	660.0	2.111073186994126
50.0	670.0	2.099876817954198
50.0	680.0	2.1023340479452153
50.0	690.0	2.0799902137847233
50.0	700.0	2.1091286331717853
50.0	710.0	2.106645187565901
50.0	720.0	2.1103161864435953
50.0	730.0	2.1109797230927847
50.0	740.0	2.0866830364601814
50.0	750.0	2.137769027264815
50.0	760.0	2.143630187626154
50.0	770.0	2.1503331485031354
50.0	780.0	2.156126552316694
50.0	790.0	2.155025824092113
50.0	800.0	2.1625858535359823
50.0	810.0	2.1745768310424727
50.0	820.0	2.177730695376549
50.0	830.0	2.1887194149542952
50.0	840.0	2.190680216535478
50.0	850.0	2.1865140618015464
50.0	860.0	2.1780396648445968
50.0	870.0	2.188708662881681
50.0	880.0	2.184557394718795
50.0	890.0	2.1960493791455296
50.0	900.0	2.1742960532110636
50.0	910.0	2.1635875704160354
50.0	920.0	2.1842171473580723
50.0	930.0	2.2006906390427385
50.0	940.0	2.213514982088267
50.0	950.0	2.2020627158774895
50.0	960.0	2.2059813657477867
50.0	970.0	2.19868719516896
50.0	980.0	2.200618465867811
50.0	990.0	2.2090020538805124
50.0	1000.0	2.1958734664345005
50.0	1010.0	2.2072736333501703
50.0	1020.0	2.197517576622158
50.0	1030.0	2.1657282096544863
50.0	1040.0	2.157566750346017
50.0	1050.0	2.1608223124496018
50.0	1060.0	2.1454003383090483
50.0	1070.0	2.1661539492242476
50.0	1080.0	2.150154537788592
50.0	1090.0	2.16463858492274
50.0	1100.0	2.1489504792563756
50.0	1110.0	2.106135999965128
50.0	1120.0	2.1616791972899323
50.0	1130.0	2.161131849393134
50.0	1140.0	2.1578354694014763
50.0	1150.0	2.1549632919812645
50.0	1160.0	2.1548246021687576
50.0	1170.0	2.151651424257017
50.0	1180.0	2.136544067694041
50.0	1190.0	2.138794571827086
50.0	1200.0	2.1428955270389127
50.0	1210.0	2.169598116164309
50.0	1220.0	2.163694025909614
50.0	1230.0	2.1406173491045704
50.0	1240.0	2.1226986003630377
50.0	1250.0	2.124797443918753
50.0	1260.0	2.13379362317722
50.0	1270.0	2.148494388483346
50.0	1280.0	2.1556899360694213
50.0	1290.0	2.1449724243210744
50.0	1300.0	2.1162710654675063
50.0	1310.0	2.1210966793463926
50.0	1320.0	2.1354302024164804
50.0	1330.0	2.1348554218138713
50.0	1340.0	2.1355219774531475
50.0	1350.0	2.1391570389909376
50.0	1360.0	2.1108659086655988
50.0	1370.0	2.130166413654758
50.0	1380.0	2.176104966487173
50.0	1390.0	2.1877950413650304
50.0	1400.0	2.161806129491235
50.0	1410.0	2.1377526736251986
50.0	1420.0	2.1339785239268
50.0	1430.0	2.1559584927230526
50.0	1440.0	2.1689855019395137
50.0	1450.0	2.156027603243583
50.0	1460.0	2.16125377322495
50.0	1470.0	2.128247240491271
50.0	1480.0	2.126943713557757
50.0	1490.0	2.1244431571046185
50.0	1500.0	2.1248960266187398
50.0	1510.0	2.0903346523536994
50.0	1520.0	2.077357196362815
50.0	1530.0	2.0705729596264075
50.0	1540.0	2.03514158528777
50.0	1550.0	2.03514158528777
50.0	1560.0	2.03514158528777
50.0	1570.0	2.03514158528777
50.0	1580.0	2.03514158528777
50.0	1590.0	2.03514158528777
50.0	1600.0	2.03514158528777
50.0	1610.0	2.03514158528777
50.0	1620.0	2.03514158528777
50.0	1630.0	2.03514158528777
50.0	1640.0	2.03514158528777
50.0	1650.0	2.03514158528777
50.0	1660.0	2.03514158528777
50.0	1670.0	2.03514158528777
50.0	1680.0	2.03514158528777
50.0	1690.0	2.03514158528777
50.0	1700.0	2.03514158528777
50.0	1710.0	2.03514158528777
50.0	1720.0	2.03514158528777
50.0	1730.0	2.03514158528777
50.0	1740.0	2.03514158528777
50.0	1750.0	2.03514158528777
50.0	1760.0	2.03514158528777
50.0	1770.0	2.03514158528777
50.0	1780.0	2.03514158528777
50.0	1790.0	2.03514158528777
50.0	1800.0	2.03514158528777
50.0	1810.0	2.03514158528777
50.0	1820.0	2.03514158528777
50.0	1830.0	2.03514158528777
50.0	1840.0	2.03514158528777
50.0	1850.0	2.03514158528777
50.0	1860.0	2.03514158528777
60.0	50.0	2.03514158528777
60.0	60.0	2.03514158528777
60.0	70.0	2.03514158528777
60.0	80.0	2.03514158528777
60.0	90.0	2.03514158528777
60.0	100.0	2.03514158528777
60.0	110.0	2.03514158528777
60.0	120.0	2.03514158528777
60.0	130.0	2.03514158528777
60.0	140.0	2.03514158528777
60.0	150.0	2.03514158528777
60.0	160.0	2.03514158528777
60.0	170.0	2.03514158528777
60.0	180.0	2.03514158528777
60.0	190.0	2.03514158528777
60.0	200.0	2.03514158528777
60.0	210.0	2.03514158528777
60.0	220.0	2.03514158528777
60.0	230.0	2.03514158528777
60.0	240.0	2.03514158528777
60.0	250.0	2.03514158528777
60.0	260.0	2.03514158528777
60.0	270.0	2.03514158528777
60.0	280.0	2.03514158528777
60.0	290.0	2.03514158528777
60.0	300.0	2.03514158528777
60.0	310.0	2.03514158528777
60.0	320.0	2.03514158528777
60.0	330.0	2.03514158528777
60.0	340.0	2.03514158528777
60.0	350.0	2.03514158528777
60.0	360.0	2.03514158528777
60.0	370.0	2.03514158528777
60.0	380.0	2.03514158528777
60.0	390.0	2.0402764725209575
60.0	400.0	2.1012813126753422
60.0	410.0	2.119925667767486
60.0	420.0	2.1362872759632126
60.0	430.0	2.164922360316444
60.0	440.0	2.157383371591676
60.0	450.0	2.219893315371207
60.0	460.0	2.24515212910517
60.0	470.0	2.2537518875692433
60.0	480.0	2.2613083671951877
60.0	490.0	2.2352424846357812
60.0	500.0	2.2064114242261224
60.0	510.0	2.2079932921303804
60.0	520.0	2.2074786785692075
60.0	530.0	2.220713224928794
60.0	540.0	2.1961747439617008
60.0	550.0	2.163493339121566
60.0	560.0	2.144505343031767
60.0	570.0	2.097482828464552
60.0	580.0	2.0866510345735274
60.0	590.0	2.084094375956388
60.0	600.0	2.104306924275928
60.0	610.0	2.100461346600311
60.0	620.0	2.066109410962469
60.0	630.0	2.0935169511965803
60.0	640.0	2.098606655670387
60.0	650.0	2.1139981858832084
60.0	660.0	2.091336522625144
60.0	670.0	2.063654742299018
60.0	680.0	2.0650401299563326
60.0	690.0	2.053351575225633
60.0	700.0	2.0945570173315353
60.0	710.0	2.0951025772221903
60.0	720.0	2.08567715891743
60.0	730.0	2.091220022911361
60.0	740.0	2.0653228498418716
60.0	750.0	2.1555215275406514
60.0	760.0	2.154993673277189
60.0	770.0	2.1692922561934225
60.0	780.0	2.1794736112942843
60.0	790.0	2.1695744979917624
60.0	800.0	2.1860508517434534
60.0	810.0	2.1664798316584175
60.0	820.0	2.167836018628224
60.0	830.0	2.175087985976281
60.0	840.0	2.2230112342057913
60.0	850.0	2.1979417077015353
60.0	860.0	2.1793440159487605
60.0	870.0	2.1814760761797602
60.0	880.0	2.170024081983775
60.0	890.0	2.1854603417279708
60.0	900.0	2.1649557917190276
60.0	910.0	2.164942199373453
60.0	920.0	2.1775536286025927
60.0	930.0	2.192780110946085
60.0	940.0	2.1960354097562167
60.0	950.0	2.1948977470509297
60.0	960.0	2.1905726849285356
60.0	970.0	2.191644340677921
60.0	980.0	2.1860704417788894
60.0	990.0	2.1940159722607366
60.0	1000.0	2.184184367188945
60.0	1010.0	2.1901156481332182
60.0	1020.0	2.175809454383647
60.0	1030.0	2.1697474170043267
60.0	1040.0	2.1547339840055857
60.0	1050.0	2.1316000926052516
60.0	1060.0	2.134026258143516
60.0	1070.0	2.1429620085818364
60.0	1080.0	2.164500879822361
60.0	1090.0	2.1621933281366763
60.0	1100.0	2.125544352280959
60.0	1110.0	2.083007997919605
60.0	1120.0	2.153265706188497
60.0	1130.0	2.1827925611172607
60.0	1140.0	2.182563024748662
60.0	1150.0	2.184083005488069
60.0	1160.0	2.1749953510762645
60.0	1170.0	2.14136517405454
60.0	1180.0	2.123881738050865
60.0	1190.0	2.1297244829678372
60.0	1200.0	2.1360376900072247
60.0	1210.0	2.1612595992514785
60.0	1220.0	2.155494651453812
60.0	1230.0	2.1271561907216983
60.0	1240.0	2.106690327947747
60.0	1250.0	2.1075819618011
60.0	1260.0	2.1126897665050586
60.0	1270.0	2.151957357877869
60.0	1280.0	2.1598825435808764
60.0	1290.0	2.142942483186972
60.0	1300.0	2.121285010621155
60.0	1310.0	2.127866914046047
60.0	1320.0	2.1451859330899445
60.0	1330.0	2.1484440198529895
60.0	1340.0	2.148096592378319
60.0	1350.0	2.149068677501026
60.0	1360.0	2.113191653357968
60.0	1370.0	2.119957704373102
60.0	1380.0	2.1597485586991003
60.0	1390.0	2.1873495198565216
60.0	1400.0	2.148959696637367
60.0	1410.0	2.130384630668946
60.0	1420.0	2.101491402267115
60.0	1430.0	2.145473512261481
60.0	1440.0	2.1494618784490984
60.0	1450.0	2.143367176679726
60.0	1460.0	2.144389252372598
60.0	1470.0	2.1244486999610257
60.0	1480.0	2.1035497801162792
60.0	1490.0	2.118220819373748
60.0	1500.0	2.121324107932848
60.0	1510.0	2.0918485082344658
60.0	1520.0	2.080074298344763
60.0	1530.0	2.07313626814351
60.0	1540.0	2.03514158528777
60.0	1550.0	2.03514158528777
60.0	1560.0	2.03514158528777
60.0	1570.0	2.03514158528777
60.0	1580.0	2.03514158528777
60.0	1590.0	2.03514158528777
60.0	1600.0	2.03514158528777
60.0	1610.0	2.03514158528777
60.0	1620.0	2.03514158528777
60.0	1630.0	2.03514158528777
60.0	1640.0	2.03514158528777
60.0	1650.0	2.03514158528777
60.0	1660.0	2.03514158528777
60.0	1670.0	2.03514158528777
60.0	1680.0	2.03514158528777
60.0	1690.0	2.03514158528777
60.0	1700.0	2.03514158528777
60.0	1710.0	2.03514158528777
60.0	1720.0	2.03514158528777
60.0	1730.0	2.03514158528777
60.0	1740.0	2.03514158528777
60.0	1750.0	2.03514158528777
60.0	1760.0	2.03514158528777
60.0	1770.0	2.03514158528777
60.0	1780.0	2.03514158528777
60.0	1790.0	2.03514158528777
60.0	1800.0	2.03514158528777
60.0	1810.0	2.03514158528777
60.0	1820.0	2.03514158528777
60.0	1830.0	2.03514158528777
60.0	1840.0	2.03514158528777
60.0	1850.0	2.03514158528777
60.0	1860.0	2.03514158528777
70.0	50.0	2.03514158528777
70.0	60.0	2.03514158528777
70.0	70.0	2.03514158528777
70.0	80.0	2.03514158528777
70.0	90.0	2.03514158528777
70.0	100.0	2.03514158528777
70.0	110.0	2.03514158528777
70.0	120.0	2.03514158528777
70.0	130.0	2.03514158528777
70.0	140.0	2.03514158528777
70.0	150.0	2.03514158528777
70.0	160.0	2.03514158528777
70.0	170.0	2.03514158528777
70.0	180.0	2.03514158528777
70.0	190.0	2.03514158528777
70.0	200.0	2.03514158528777
70.0	210.0	2.03514158528777
70.0	220.0	2.03514158528777
70.0	230.0	2.03514158528777
70.0	240.0	2.03514158528777
70.0	250.0	2.03514158528777
70.0	260.0	2.03514158528777
70.0	270.0	2.03514158528777
70.0	280.0	2.03514158528777
70.0	290.0	2.03514158528777
70.0	300.0	2.03514158528777
70.0	310.0	2.03514158528777
70.0	320.0	2.03514158528777
70.0	330.0	2.03514158528777
70.0	340.0	2.03514158528777
70.0	350.0	2.03514158528777
70.0	360.0	2.03514158528777
70.0	370.0	2.03514158528777
70.0	380.0	2.03514158528777
70.0	390.0	2.0402764725209575
70.0	400.0	2.0926757259741464
70.0	410.0	2.110967850388222
70.0	420.0	2.1371359894482427
70.0	430.0	2.1174924149572782
70.0	440.0	2.1755558099464327
70.0	450.0	2.224543417595522
70.0	460.0	2.241969077557374
70.0	470.0	2.2496072712489035
70.0	480.0	2.235599851783094
70.0	490.0	2.2161322365050506
70.0	500.0	2.2022648821315203
70.0	510.0	2.202532695285635
70.0	520.0	2.2013656122496768
70.0	530.0	2.2047258248241697
70.0	540.0	2.180758754021167
70.0	550.0	2.1284339597712103
70.0	560.0	2.1261644185567423
70.0	570.0	2.061584764621877
70.0	580.0	2.053334968384553
70.0	590.0	2.072965896651538
70.0	600.0	2.084945890200046
70.0	610.0	2.082018927391229
70.0	620.0	2.0697180181333175
70.0	630.0	2.165555354761485
70.0	640.0	2.1467163387149544
70.0	650.0	2.1439560957724186
70.0	660.0	2.1281798003329366
70.0	670.0	2.101295782056413
70.0	680.0	2.1090303218398345
70.0	690.0	2.1041568066054226
70.0	700.0	2.1450363206368745
70.0	710.0	2.1318090658718534
70.0	720.0	2.1069463948156395
70.0	730.0	2.085826547021776
70.0	740.0	2.0633844640473193
70.0	750.0	2.138489303439933
70.0	760.0	2.117655367570606
70.0	770.0	2.129291589233965
70.0	780.0	2.138477502879237
70.0	790.0	2.1427614730993563
70.0	800.0	2.1445417382186984
70.0	810.0	2.1354485315615617
70.0	820.0	2.1268497616693907
70.0	830.0	2.124315355991208
70.0	840.0	2.167230730467938
70.0	850.0	2.1972642503182307
70.0	860.0	2.176914006799436
70.0	870.0	2.1713506436504737
70.0	880.0	2.1777730392718344
70.0	890.0	2.184021477837533
70.0	900.0	2.1891799582390115
70.0	910.0	2.181001303452115
70.0	920.0	2.183073936926391
70.0	930.0	2.208143559760362
70.0	940.0	2.2194226073231507
70.0	950.0	2.20903070622288
70.0	960.0	2.206188849885126
70.0	970.0	2.194688667334813
70.0	980.0	2.1932616868420105
70.0	990.0	2.1936744620543203
70.0	1000.0	2.1722444155687426
70.0	1010.0	2.182669947448286
70.0	1020.0	2.163551832784585
70.0	1030.0	2.1522082150424984
70.0	1040.0	2.1150807780941396
70.0	1050.0	2.1145977480113713
70.0	1060.0	2.115937572227633
70.0	1070.0	2.1342452277009065
70.0	1080.0	2.146260029896733
70.0	1090.0	2.1341051725303464
70.0	1100.0	2.0979699733139365
70.0	1110.0	2.116699971015914
70.0	1120.0	2.148237986481277
70.0	1130.0	2.177860691241311
70.0	1140.0	2.1794406431503046
70.0	1150.0	2.173242167521761
70.0	1160.0	2.1709419627511335
70.0	1170.0	2.136045271139491
70.0	1180.0	2.1191598062398818
70.0	1190.0	2.1091914637114315
70.0	1200.0	2.110218049225346
70.0	1210.0	2.1382036074853974
70.0	1220.0	2.1288640343698777
70.0	1230.0	2.1006151451965183
70.0	1240.0	2.077380077319245
70.0	1250.0	2.077660280462159
70.0	1260.0	2.0727215210111156
70.0	1270.0	2.1052413943058834
70.0	1280.0	2.122705143695255
70.0	1290.0	2.1223103598195845
70.0	1300.0	2.069884484869969
70.0	1310.0	2.088169689422186
70.0	1320.0	2.080639262667986
70.0	1330.0	2.1040997214501953
70.0	1340.0	2.1102243696796483
70.0	1350.0	2.117289878804428
70.0	1360.0	2.1042929347815753
70.0	1370.0	2.1095587389473485
70.0	1380.0	2.1505074760947895
70.0	1390.0	2.1764343037088714
70.0	1400.0	2.1424402308867925
70.0	1410.0	2.1264693031250292
70.0	1420.0	2.117860625401967
70.0	1430.0	2.1216561981045716
70.0	1440.0	2.1491614546418245
70.0	1450.0	2.142032920079091
70.0	1460.0	2.1438489694531055
70.0	1470.0	2.1250111167807884
70.0	1480.0	2.081987387874677
70.0	1490.0	2.112788571548993
70.0	1500.0	2.1185351858831956
70.0	1510.0	2.0859303847183583
70.0	1520.0	2.080229130962813
70.0	1530.0	2.072843046205248
70.0	1540.0	2.03514158528777
70.0	1550.0	2.03514158528777
70.0	1560.0	2.03514158528777
70.0	1570.0	2.03514158528777
70.0	1580.0	2.03514158528777
70.0	1590.0	2.03514158528777
70.0	1600.0	2.03514158528777
70.0	1610.0	2.03514158528777
70.0	1620.0	2.03514158528777
70.0	1630.0	2.03514158528777
70.0	1640.0	2.03514158528777
70.0	1650.0	2.03514158528777
70.0	1660.0	2.03514158528777
70.0	1670.0	2.03514158528777
70.0	1680.0	2.03514158528777
70.0	1690.0	2.03514158528777
70.0	1700.0	2.03514158528777
70.0	1710.0	2.03514158528777
70.0	1720.0	2.03514158528777
70.0	1730.0	2.03514158528777
70.0	1740.0	2.03514158528777
70.0	1750.0	2.03514158528777
70.0	1760.0	2.03514158528777
70.0	1770.0	2.03514158528777
70.0	1780.0	2.03514158528777
70.0	1790.0	2.03514158528777
70.0	1800.0	2.03514158528777
70.0	1810.0	2.03514158528777
70.0	1820.0	2.03514158528777
70.0	1830.0	2.03514158528777
70.0	1840.0	2.03514158528777
70.0	1850.0	2.03514158528777
70.0	1860.0	2.03514158528777
80.0	50.0	2.03514158528777
80.0	60.0	2.03514158528777
80.0	70.0	2.03514158528777
80.0	80.0	2.03514158528777
80.0	90.0	2.03514158528777
80.0	100.0	2.03514158528777
80.0	110.0	2.03514158528777
80.0	120.0	2.03514158528777
80.0	130.0	2.03514158528777
80.0	140.0	2.03514158528777
80.0	150.0	2.03514158528777
80.0	160.0	2.03514158528777
80.0	170.0	2.03514158528777
80.0	180.0	2.03514158528777
80.0	190.0	2.03514158528777
80.0	200.0	2.03514158528777
80.0	210.0	2.03514158528777
80.0	220.0	2.03514158528777
80.0	230.0	2.03514158528777
80.0	240.0	2.03514158528777
80.0	250.0	2.03514158528777
80.0	260.0	2.03514158528777
80.0	270.0	2.03514158528777
80.0	280.0	2.03514158528777
80.0	290.0	2.03514158528777
80.0	300.0	2.03514158528777
80.0	310.0	2.03514158528777
80.0	320.0	2.03514158528777
80.0	330.0	2.03514158528777
80.0	340.0	2.03514158528777
80.0	350.0	2.03514158528777
80.0	360.0	2.03514158528777
80.0	370.0	2.03514158528777
80.0	380.0	2.03514158528777
80.0	390.0	2.040403725138495
80.0	400.0	2.1198435963936015
80.0	410.0	2.1371144227206096
80.0	420.0	2.095408727545794
80.0	430.0	2.161925928697294
80.0	440.0	2.2002727912708493
80.0	450.0	2.2451792307438825
80.0	460.0	2.2455909757210586
80.0	470.0	2.21510152835524
80.0	480.0	2.2235825045172746
80.0	490.0	2.204577556297478
80.0	500.0	2.1818768486529647
80.0	510.0	2.19837108723191
80.0	520.0	2.1915133273922005
80.0	530.0	2.1979152815906375
80.0	540.0	2.163079920491303
80.0	550.0	2.1228393279501527
80.0	560.0	2.12565211068367
80.0	570.0	2.070173955580213
80.0	580.0	2.0724319283539843
80.0	590.0	2.0913266406175004
80.0	600.0	2.1059005035275633
80.0	610.0	2.1169652994686903
80.0	620.0	2.136480277818652
80.0	630.0	2.1993354263250344
80.0	640.0	2.1807516979080233
80.0	650.0	2.174577316729465
80.0	660.0	2.1535926334758617
80.0	670.0	2.1478434735232113
80.0	680.0	2.1397690435028083
80.0	690.0	2.1433696155440445
80.0	700.0	2.172604445134103
80.0	710.0	2.1628081595947912
80.0	720.0	2.123083992868524
80.0	730.0	2.097513950152527
80.0	740.0	2.0743326552165606
80.0	750.0	2.139546590092112
80.0	760.0	2.1185328584223497
80.0	770.0	2.1271096617869447
80.0	780.0	2.1371707515416425
80.0	790.0	2.1356018335818563
80.0	800.0	2.1470401659556275
80.0	810.0	2.1490994550034723
80.0	820.0	2.1636567186413154
80.0	830.0	2.16419333709923
80.0	840.0	2.1245706520529963
80.0	850.0	2.1751404822391756
80.0	860.0	2.1843689182744592
80.0	870.0	2.182851250048889
80.0	880.0	2.1892100862773924
80.0	890.0	2.1779317055115364
80.0	900.0	2.189490275741962
80.0	910.0	2.180915796413406
80.0	920.0	2.1867739007934532
80.0	930.0	2.222509626225368
80.0	940.0	2.2345344429670004
80.0	950.0	2.2264471563665427
80.0	960.0	2.2122536545259543
80.0	970.0	2.2070943489095924
80.0	980.0	2.2026143623211607
80.0	990.0	2.19518892258753
80.0	1000.0	2.184340447299857
80.0	1010.0	2.1664025736770407
80.0	1020.0	2.156404750882453
80.0	1030.0	2.1296851165759003
80.0	1040.0	2.102510759073681
80.0	1050.0	2.101980496200533
80.0	1060.0	2.0933296550960034
80.0	1070.0	2.123287042867121
80.0	1080.0	2.1357062451542026
80.0	1090.0	2.1127343507621714
80.0	1100.0	2.1014911868874244
80.0	1110.0	2.1523211892426013
80.0	1120.0	2.175585712120653
80.0	1130.0	2.1786469929801977
80.0	1140.0	2.179807379390134
80.0	1150.0	2.1727241847784
80.0	1160.0	2.173894845752501
80.0	1170.0	2.1413775316441437
80.0	1180.0	2.122888337126518
80.0	1190.0	2.1132978584709394
80.0	1200.0	2.1176000936913866
80.0	1210.0	2.14163916416537
80.0	1220.0	2.129919591926023
80.0	1230.0	2.1125530473989365
80.0	1240.0	2.065216467502142
80.0	1250.0	2.0757259226187017
80.0	1260.0	2.083675537439497
80.0	1270.0	2.104386455262306
80.0	1280.0	2.122083923961765
80.0	1290.0	2.114037175416024
80.0	1300.0	2.0753954322122614
80.0	1310.0	2.075254804534575
80.0	1320.0	2.078959924283016
80.0	1330.0	2.108378754725726
80.0	1340.0	2.1067301897107695
80.0	1350.0	2.1249056178416317
80.0	1360.0	2.111099999231668
80.0	1370.0	2.1308800787526883
80.0	1380.0	2.1688616483758003
80.0	1390.0	2.183144510641122
80.0	1400.0	2.149346254541797
80.0	1410.0	2.1353084443526305
80.0	1420.0	2.130445057726047
80.0	1430.0	2.148002840903414
80.0	1440.0	2.157643326128263
80.0	1450.0	2.153384954834987
80.0	1460.0	2.143334754768017
80.0	1470.0	2.118949883321523
80.0	1480.0	2.0836193211577094
80.0	1490.0	2.120026206949915
80.0	1500.0	2.124763741617685
80.0	1510.0	2.095743166827227
80.0	1520.0	2.081422226583674
80.0	1530.0	2.0726246325891844
80.0	1540.0	2.03514158528777
80.0	1550.0	2.03514158528777
80.0	1560.0	2.03514158528777
80.0	1570.0	2.03514158528777
80.0	1580.0	2.03514158528777
80.0	1590.0	2.03514158528777
80.0	1600.0	2.03514158528777
80.0	1610.0	2.03514158528777
80.0	1620.0	2.03514158528777
80.0	1630.0	2.03514158528777
80.0	1640.0	2.03514158528777
80.0	1650.0	2.03514158528777
80.0	1660.0	2.03514158528777
80.0	1670.0	2.03514158528777
80.0	1680.0	2.03514158528777
80.0	1690.0	2.03514158528777
80.0	1700.0	2.03514158528777
80.0	1710.0	2.03514158528777
80.0	1720.0	2.03514158528777
80.0	1730.0	2.03514158528777
80.0	1740.0	2.03514158528777
80.0	1750.0	2.03514158528777
80.0	1760.0	2.03514158528777
80.0	1770.0	2.03514158528777
80.0	1780.0	2.03514158528777
80.0	1790.0	2.03514158528777
80.0	1800.0	2.03514158528777
80.0	1810.0	2.03514158528777
80.0	1820.0	2.03514158528777
80.0	1830.0	2.03514158528777
80.0	1840.0	2.03514158528777
80.0	1850.0	2.03514158528777
80.0	1860.0	2.03514158528777
90.0	50.0	2.03514158528777
90.0	60.0	2.03514158528777
90.0	70.0	2.03514158528777
90.0	80.0	2.03514158528777
90.0	90.0	2.03514158528777
90.0	100.0	2.03514158528777
90.0	110.0	2.03514158528777
90.0	120.0	2.03514158528777
90.0	130.0	2.03514158528777
90.0	140.0	2.03514158528777
90.0	150.0	2.03514158528777
90.0	160.0	2.03514158528777
90.0	170.0	2.03514158528777
90.0	180.0	2.03514158528777
90.0	190.0	2.03514158528777
90.0	200.0	2.03514158528777
90.0	210.0	2.03514158528777
90.0	220.0	2.03514158528777
90.0	230.0	2.03514158528777
90.0	240.0	2.03514158528777
90.0	250.0	2.03514158528777
90.0	260.0	2.03514158528777
90.0	270.0	2.03514158528777
90.0	280.0	2.03514158528777
90.0	290.0	2.03514158528777
90.0	300.0	2.03514158528777
90.0	310.0	2.03514158528777
90.0	320.0	2.03514158528777
90.0	330.0	2.03514158528777
90.0	340.0	2.03514158528777
90.0	350.0	2.03514158528777
90.0	360.0	2.03514158528777
90.0	370.0	2.03514158528777
90.0	380.0	2.03514158528777
90.0	390.0	2.0404428140941246
90.0	400.0	2.09733315676625
90.0	410.0	2.1039065501458327
90.0	420.0	2.1331692334066537
90.0	430.0	2.2064900393563875
90.0	440.0	2.2086845703628644
90.0	450.0	2.2252505117061396
90.0	460.0	2.2247577722673326
90.0	470.0	2.2056105111653843
90.0	480.0	2.2090049849864686
90.0	490.0	2.1909600669401956
90.0	500.0	2.1731687781166347
90.0	510.0	2.1751241805040666
90.0	520.0	2.165520015091708
90.0	530.0	2.1661783125303735
90.0	540.0	2.1312499095681905
90.0	550.0	2.066395355398875
90.0	560.0	2.1030458610461085
90.0	570.0	2.0567089503467213
90.0	580.0	2.0703240163738994
90.0	590.0	2.091963299752672
90.0	600.0	2.1016554356054815
90.0	610.0	2.123446814021938
90.0	620.0	2.156266654899822
90.0	630.0	2.219795963334924
90.0	640.0	2.2113959054786863
90.0	650.0	2.1975287250981337
90.0	660.0	2.1704875966225488
90.0	670.0	2.158949290851315
90.0	680.0	2.161282115922087
90.0	690.0	2.1525158078189532
90.0	700.0	2.186719549173548
90.0	710.0	2.172394944993382
90.0	720.0	2.118193214417256
90.0	730.0	2.095161067253865
90.0	740.0	2.0676129670539494
90.0	750.0	2.1251029351099358
90.0	760.0	2.129566687353187
90.0	770.0	2.1157562819703597
90.0	780.0	2.1226898102175276
90.0	790.0	2.129038073132616
90.0	800.0	2.128897164243751
90.0	810.0	2.164834501848966
90.0	820.0	2.16358503325754
90.0	830.0	2.1795713701275687
90.0	840.0	2.164264641177522
90.0	850.0	2.1438307648091075
90.0	860.0	2.1634762374158854
90.0	870.0	2.1600052605744864
90.0	880.0	2.1722038897192695
90.0	890.0	2.1856040047193983
90.0	900.0	2.1641012013431635
90.0	910.0	2.169278858721847
90.0	920.0	2.1929927771077704
90.0	930.0	2.2171343707544935
90.0	940.0	2.235232392390856
90.0	950.0	2.2243176862063705
90.0	960.0	2.216267521391404
90.0	970.0	2.221689432506691
90.0	980.0	2.2082825404697135
90.0	990.0	2.2150311028608463
90.0	1000.0	2.195838604539399
90.0	1010.0	2.195184365748645
90.0	1020.0	2.1558154817638977
90.0	1030.0	2.130978966509498
90.0	1040.0	2.1159123997066263
90.0	1050.0	2.124568783173802
90.0	1060.0	2.1224596898013326
90.0	1070.0	2.141894402407003
90.0	1080.0	2.1319994080708344
90.0	1090.0	2.1107537663670346
90.0	1100.0	2.158240772306946
90.0	1110.0	2.152145503544099
90.0	1120.0	2.1851242494241903
90.0	1130.0	2.181624062571725
90.0	1140.0	2.1804400917089417
90.0	1150.0	2.1813167295609714
90.0	1160.0	2.172920361778846
90.0	1170.0	2.144053439792384
90.0	1180.0	2.125073110856902
90.0	1190.0	2.1518904673632058
90.0	1200.0	2.1185899667375465
90.0	1210.0	2.1417225798508817
90.0	1220.0	2.1258543816906466
90.0	1230.0	2.115952913298885
90.0	1240.0	2.1038569865106878
90.0	1250.0	2.08098998488132
90.0	1260.0	2.091880734922937
90.0	1270.0	2.0975020965246602
90.0	1280.0	2.111090425750238
90.0	1290.0	2.1054529926941137
90.0	1300.0	2.0701052625398098
90.0	1310.0	2.084209496724986
90.0	1320.0	2.0962267795795326
90.0	1330.0	2.1359112540196223
90.0	1340.0	2.162431124297257
90.0	1350.0	2.17464998557403
90.0	1360.0	2.1691191510171253
90.0	1370.0	2.2012042175310884
90.0	1380.0	2.2104595236913163
90.0	1390.0	2.218262118923971
90.0	1400.0	2.195023774289435
90.0	1410.0	2.174349934767056
90.0	1420.0	2.166590652472773
90.0	1430.0	2.1729981875832176
90.0	1440.0	2.1794460067418373
90.0	1450.0	2.1485368497944983
90.0	1460.0	2.145582975807655
90.0	1470.0	2.1177287188607594
90.0	1480.0	2.087434107737687
90.0	1490.0	2.1105790132798408
90.0	1500.0	2.118230419472092
90.0	1510.0	2.092489011232046
90.0	1520.0	2.0840057176868116
90.0	1530.0	2.072729651425115
90.0	1540.0	2.03514158528777
90.0	1550.0	2.03514158528777
90.0	1560.0	2.03514158528777
90.0	1570.0	2.03514158528777
90.0	1580.0	2.03514158528777
90.0	1590.0	2.03514158528777
90.0	1600.0	2.03514158528777
90.0	1610.0	2.03514158528777
90.0	1620.0	2.03514158528777
90.0	1630.0	2.03514158528777
90.0	1640.0	2.03514158528777
90.0	1650.0	2.03514158528777
90.0	1660.0	2.03514158528777
90.0	1670.0	2.03514158528777
90.0	1680.0	2.03514158528777
90.0	1690.0	2.03514158528777
90.0	1700.0	2.03514158528777
90.0	1710.0	2.03514158528777
90.0	1720.0	2.03514158528777
90.0	1730.0	2.03514158528777
90.0	1740.0	2.03514158528777
90.0	1750.0	2.03514158528777
90.0	1760.0	2.03514158528777
90.0	1770.0	2.03514158528777
90.0	1780.0	2.03514158528777
90.0	1790.0	2.03514158528777
90.0	1800.0	2.03514158528777
90.0	1810.0	2.03514158528777
90.0	1820.0	2.03514158528777
90.0	1830.0	2.03514158528777
90.0	1840.0	2.03514158528777
90.0	1850.0	2.03514158528777
90.0	1860.0	2.03514158528777
100.0	50.0	2.03514158528777
100.0	60.0	2.03514158528777
100.0	70.0	2.03514158528777
100.0	80.0	2.03514158528777
100.0	90.0	2.03514158528777
100.0	100.0	2.03514158528777
100.0	110.0	2.03514158528777
100.0	120.0	2.03514158528777
100.0	130.0	2.03514158528777
100.0	140.0	2.03514158528777
100.0	150.0	2.03514158528777
100.0	160.0	2.03514158528777
100.0	170.0	2.03514158528777
100.0	180.0	2.03514158528777
100.0	190.0	2.03514158528777
100.0	200.0	2.03514158528777
100.0	210.0	2.03514158528777
100.0	220.0	2.03514158528777
100.0	230.0	2.03514158528777
100.0	240.0	2.03514158528777
100.0	250.0	2.03514158528777
100.0	260.0	2.03514158528777
100.0	270.0	2.03514158528777
100.0	280.0	2.03514158528777
100.0	290.0	2.03514158528777
100.0	300.0	2.03514158528777
100.0	310.0	2.03514158528777
100.0	320.0	2.03514158528777
100.0	330.0	2.03514158528777
100.0	340.0	2.03514158528777
100.0	350.0	2.03514158528777
100.0	360.0	2.03514158528777
100.0	370.0	2.03514158528777
100.0	380.0	2.03514158528777
100.0	390.0	2.0404428140941246
100.0	400.0	2.0956877465878048
100.0	410.0	2.10783420712314
100.0	420.0	2.1548517583519495
100.0	430.0	2.1993755109156865
100.0	440.0	2.202196889510171
100.0	450.0	2.216164516011063
100.0	460.0	2.206309388365963
100.0	470.0	2.1953419280175726
100.0	480.0	2.193399931513911
100.0	490.0	2.180255447123082
100.0	500.0	2.1645065199254496
100.0	510.0	2.17354802925934
100.0	520.0	2.1559655182526396
100.0	530.0	2.147332931317067
100.0	540.0	2.110721752955616
100.0	550.0	2.0576150368273995
100.0	560.0	2.085310713932715
100.0	570.0	2.0646813547123535
100.0	580.0	2.0833761046682966
100.0	590.0	2.0865782752610085
100.0	600.0	2.0900309226073297
100.0	610.0	2.1199872012562375
100.0	620.0	2.144934901905669
100.0	630.0	2.2061413139521515
100.0	640.0	2.1941343108505182
100.0	650.0	2.182785801439866
100.0	660.0	2.162856109277115
100.0	670.0	2.1520654568066817
100.0	680.0	2.1576871853123354
100.0	690.0	2.1491978251762163
100.0	700.0	2.183547768597251
100.0	710.0	2.1549847942776688
100.0	720.0	2.118082332456782
100.0	730.0	2.09883700766839
100.0	740.0	2.084943292637158
100.0	750.0	2.140960255699972
100.0	760.0	2.1200606017846444
100.0	770.0	2.126507707776241
100.0	780.0	2.134387746518882
100.0	790.0	2.136913156371828
100.0	800.0	2.1366197628169217
100.0	810.0	2.1431272969263255
100.0	820.0	2.173822276823512
100.0	830.0	2.182377315382388
100.0	840.0	2.161331667159164
100.0	850.0	2.1149898257756865
100.0	860.0	2.1372650961488415
100.0	870.0	2.1652212179381367
100.0	880.0	2.165440513252662
100.0	890.0	2.164848422552291
100.0	900.0	2.149710723860015
100.0	910.0	2.1610980982314705
100.0	920.0	2.181403045600594
100.0	930.0	2.212057158017124
100.0	940.0	2.2286215931521776
100.0	950.0	2.217777621892076
100.0	960.0	2.2097836030598366
100.0	970.0	2.210584475766858
100.0	980.0	2.213469654107889
100.0	990.0	2.223507581394738
100.0	1000.0	2.195404804480742
100.0	1010.0	2.1929625272785476
100.0	1020.0	2.157019575720403
100.0	1030.0	2.1334482453790935
100.0	1040.0	2.144006420990644
100.0	1050.0	2.1450097988396397
100.0	1060.0	2.1269468965538496
100.0	1070.0	2.1330382800840613
100.0	1080.0	2.0947869729501356
100.0	1090.0	2.1435115686604633
100.0	1100.0	2.1637447959082494
100.0	1110.0	2.160630083728487
100.0	1120.0	2.1589881671987983
100.0	1130.0	2.156218926903977
100.0	1140.0	2.157933968301576
100.0	1150.0	2.149056748170177
100.0	1160.0	2.173087493335862
100.0	1170.0	2.168398451956753
100.0	1180.0	2.145910814003161
100.0	1190.0	2.153254728308882
100.0	1200.0	2.143352331573447
100.0	1210.0	2.1591725894694376
100.0	1220.0	2.1344537659757687
100.0	1230.0	2.131431261873005
100.0	1240.0	2.1111303831576897
100.0	1250.0	2.1119455793978887
100.0	1260.0	2.0982535043586266
100.0	1270.0	2.1093537220882115
100.0	1280.0	2.1262993779864714
100.0	1290.0	2.1018228676312725
100.0	1300.0	2.0973466375606074
100.0	1310.0	2.13101315511019
100.0	1320.0	2.143605071424515
100.0	1330.0	2.1809097181815678
100.0	1340.0	2.1589775193459584
100.0	1350.0	2.1825895686258847
100.0	1360.0	2.1802212723923424
100.0	1370.0	2.2105059513046768
100.0	1380.0	2.222637761818191
100.0	1390.0	2.230911261744841
100.0	1400.0	2.1986973217230235
100.0	1410.0	2.1818236825192074
100.0	1420.0	2.1730227206102706
100.0	1430.0	2.192129267789827
100.0	1440.0	2.1893319184195357
100.0	1450.0	2.1651515544575757
100.0	1460.0	2.1507559567844767
100.0	1470.0	2.10873088821652
100.0	1480.0	2.0980363516077434
100.0	1490.0	2.109759956481872
100.0	1500.0	2.114431708141845
100.0	1510.0	2.08657571835411
100.0	1520.0	2.057891257846512
100.0	1530.0	2.071908765083108
100.0	1540.0	2.03514158528777
100.0	1550.0	2.03514158528777
100.0	1560.0	2.03514158528777
100.0	1570.0	2.03514158528777
100.0	1580.0	2.03514158528777
100.0	1590.0	2.03514158528777
100.0	1600.0	2.03514158528777
100.0	1610.0	2.03514158528777
100.0	1620.0	2.03514158528777
100.0	1630.0	2.03514158528777
100.0	1640.0	2.03514158528777
100.0	1650.0	2.03514158528777
100.0	1660.0	2.03514158528777
100.0	1670.0	2.03514158528777
100.0	1680.0	2.03514158528777
100.0	1690.0	2.03514158528777
100.0	1700.0	2.03514158528777
100.0	1710.0	2.03514158528777
100.0	1720.0	2.03514158528777
100.0	1730.0	2.03514158528777
100.0	1740.0	2.03514158528777
100.0	1750.0	2.03514158528777
100.0	1760.0	2.03514158528777
100.0	1770.0	2.03514158528777
100.0	1780.0	2.03514158528777
100.0	1790.0	2.03514158528777
100.0	1800.0	2.03514158528777
100.0	1810.0	2.03514158528777
100.0	1820.0	2.03514158528777
100.0	1830.0	2.03514158528777
100.0	1840.0	2.03514158528777
100.0	1850.0	2.03514158528777
100.0	1860.0	2.03514158528777
110.0	50.0	2.03514158528777
110.0	60.0	2.03514158528777
110.0	70.0	2.03514158528777
110.0	80.0	2.03514158528777
110.0	90.0	2.03514158528777
110.0	100.0	2.03514158528777
110.0	110.0	2.03514158528777
110.0	120.0	2.03514158528777
110.0	130.0	2.03514158528777
110.0	140.0	2.03514158528777
110.0	150.0	2.03514158528777
110.0	160.0	2.03514158528777
110.0	170.0	2.03514158528777
110.0	180.0	2.03514158528777
110.0	190.0	2.03514158528777
110.0	200.0	2.03514158528777
110.0	210.0	2.03514158528777
110.0	220.0	2.03514158528777
110.0	230.0	2.03514158528777
110.0	240.0	2.03514158528777
110.0	250.0	2.03514158528777
110.0	260.0	2.03514158528777
110.0	270.0	2.03514158528777
110.0	280.0	2.03514158528777
110.0	290.0	2.03514158528777
110.0	300.0	2.03514158528777
110.0	310.0	2.03514158528777
110.0	320.0	2.03514158528777
110.0	330.0	2.03514158528777
110.0	340.0	2.03514158528777
110.0	350.0	2.03514158528777
110.0	360.0	2.03514158528777
110.0	370.0	2.03514158528777
110.0	380.0	2.03514158528777
110.0	390.0	2.040142777322214
110.0	400.0	2.096456795726102
110.0	410.0	2.1098175718273513
110.0	420.0	2.151002838645817
110.0	430.0	2.1847925089961806
110.0	440.0	2.194937783645183
110.0	450.0	2.1980235768085947
110.0	460.0	2.187540006312151
110.0	470.0	2.1691528312217545
110.0	480.0	2.1843154067728054
110.0	490.0	2.1610224609296753
110.0	500.0	2.155733896290882
110.0	510.0	2.1553998967634542
110.0	520.0	2.1507600999391605
110.0	530.0	2.1451508858527193
110.0	540.0	2.1113020655442396
110.0	550.0	2.0453527221298566
110.0	560.0	2.075778258386487
110.0	570.0	2.057395940020596
110.0	580.0	2.098699729489814
110.0	590.0	2.1249888491049216
110.0	600.0	2.1197785500917226
110.0	610.0	2.140304556792474
110.0	620.0	2.1312238090441817
110.0	630.0	2.177056173418084
110.0	640.0	2.186432500736333
110.0	650.0	2.175944335150171
110.0	660.0	2.175340508919425
110.0	670.0	2.1345087461718757
110.0	680.0	2.1318565209438622
110.0	690.0	2.141884986870845
110.0	700.0	2.164778917458876
110.0	710.0	2.134324606368474
110.0	720.0	2.1031657026476163
110.0	730.0	2.0760041258888338
110.0	740.0	2.0777860221037274
110.0	750.0	2.142449546005116
110.0	760.0	2.1201422257398623
110.0	770.0	2.1311416912492973
110.0	780.0	2.1341151384236214
110.0	790.0	2.1439835116478116
110.0	800.0	2.132159728834158
110.0	810.0	2.149263652263352
110.0	820.0	2.144660866394134
110.0	830.0	2.181009065556121
110.0	840.0	2.174550577742568
110.0	850.0	2.10627227486177
110.0	860.0	2.115435077910253
110.0	870.0	2.1356588596178203
110.0	880.0	2.185823288550725
110.0	890.0	2.177837171270586
110.0	900.0	2.1556912883325703
110.0	910.0	2.1541457365713312
110.0	920.0	2.1676786992943895
110.0	930.0	2.196470135429484
110.0	940.0	2.211537969480814
110.0	950.0	2.2070596919281438
110.0	960.0	2.2096833695526232
110.0	970.0	2.1977431125156928
110.0	980.0	2.200337152663578
110.0	990.0	2.1981592582978227
110.0	1000.0	2.1760799011715637
110.0	1010.0	2.1702891236919832
110.0	1020.0	2.152605899520651
110.0	1030.0	2.1591009090534543
110.0	1040.0	2.1529515794817655
110.0	1050.0	2.142830969968963
110.0	1060.0	2.13027477276791
110.0	1070.0	2.1140714563936958
110.0	1080.0	2.142876587499427
110.0	1090.0	2.170105727837654
110.0	1100.0	2.144966127532989
110.0	1110.0	2.162031754201071
110.0	1120.0	2.1627025653318737
110.0	1130.0	2.1643527190696306
110.0	1140.0	2.1595089279510398
110.0	1150.0	2.1523896891988414
110.0	1160.0	2.170378790827517
110.0	1170.0	2.170875457944982
110.0	1180.0	2.1457658976561156
110.0	1190.0	2.1538920730263023
110.0	1200.0	2.1625235372407654
110.0	1210.0	2.167280451427844
110.0	1220.0	2.1496401453136937
110.0	1230.0	2.1629996533198215
110.0	1240.0	2.152345498484176
110.0	1250.0	2.1520382435229686
110.0	1260.0	2.147980749768071
110.0	1270.0	2.13862026383807
110.0	1280.0	2.1467144932639504
110.0	1290.0	2.160454009780183
110.0	1300.0	2.169495156386064
110.0	1310.0	2.2026741287408234
110.0	1320.0	2.20062280531195
110.0	1330.0	2.2071444573190533
110.0	1340.0	2.20337671229654
110.0	1350.0	2.210554254186682
110.0	1360.0	2.2190128041423365
110.0	1370.0	2.241086390186218
110.0	1380.0	2.2545913518416967
110.0	1390.0	2.2518859814300702
110.0	1400.0	2.2207434707488005
110.0	1410.0	2.199535707488596
110.0	1420.0	2.1950347532208543
110.0	1430.0	2.1910431329950613
110.0	1440.0	2.2041640711818573
110.0	1450.0	2.1810136867246204
110.0	1460.0	2.17058310621719
110.0	1470.0	2.121140782663981
110.0	1480.0	2.080310858311262
110.0	1490.0	2.1096292539640538
110.0	1500.0	2.1127017100614047
110.0	1510.0	2.0862843979009265
110.0	1520.0	2.056976868266805
110.0	1530.0	2.072395843486814
110.0	1540.0	2.03514158528777
110.0	1550.0	2.03514158528777
110.0	1560.0	2.03514158528777
110.0	1570.0	2.03514158528777
110.0	1580.0	2.03514158528777
110.0	1590.0	2.03514158528777
110.0	1600.0	2.03514158528777
110.0	1610.0	2.03514158528777
110.0	1620.0	2.03514158528777
110.0	1630.0	2.03514158528777
110.0	1640.0	2.03514158528777
110.0	1650.0	2.03514158528777
110.0	1660.0	2.03514158528777
110.0	1670.0	2.03514158528777
110.0	1680.0	2.03514158528777
110.0	1690.0	2.03514158528777
110.0	1700.0	2.03514158528777
110.0	1710.0	2.03514158528777
110.0	1720.0	2.03514158528777
110.0	1730.0	2.03514158528777
110.0	1740.0	2.03514158528777
110.0	1750.0	2.03514158528777
110.0	1760.0	2.03514158528777
110.0	1770.0	2.03514158528777
110.0	1780.0	2.03514158528777
110.0	1790.0	2.03514158528777
110.0	1800.0	2.03514158528777
110.0	1810.0	2.03514158528777
110.0	1820.0	2.03514158528777
110.0	1830.0	2.03514158528777
110.0	1840.0	2.03514158528777
110.0	1850.0	2.03514158528777
110.0	1860.0	2.03514158528777
120.0	50.0	2.03514158528777
120.0	60.0	2.03514158528777
120.0	70.0	2.03514158528777
120.0	80.0	2.03514158528777
120.0	90.0	2.03514158528777
120.0	100.0	2.03514158528777
120.0	110.0	2.03514158528777
120.0	120.0	2.03514158528777
120.0	130.0	2.03514158528777
120.0	140.0	2.03514158528777
120.0	150.0	2.03514158528777
120.0	160.0	2.03514158528777
120.0	170.0	2.03514158528777
120.0	180.0	2.03514158528777
120.0	190.0	2.03514158528777
120.0	200.0	2.03514158528777
120.0	210.0	2.03514158528777
120.0	220.0	2.03514158528777
120.0	230.0	2.03514158528777
120.0	240.0	2.03514158528777
120.0	250.0	2.03514158528777
120.0	260.0	2.03514158528777
120.0	270.0	2.03514158528777
120.0	280.0	2.03514158528777
120.0	290.0	2.03514158528777
120.0	300.0	2.03514158528777
120.0	310.0	2.03514158528777
120.0	320.0	2.03514158528777
120.0	330.0	2.03514158528777
120.0	340.0	2.03514158528777
120.0	350.0	2.03514158528777
120.0	360.0	2.03514158528777
120.0	370.0	2.03514158528777
120.0	380.0	2.03514158528777
120.0	390.0	2.039643088306343
120.0	400.0	2.0910491973169654
120.0	410.0	2.1101229477989603
120.0	420.0	2.137021814652964
120.0	430.0	2.1339085833445033
120.0	440.0	2.172846002670979
120.0	450.0	2.1731086998778024
120.0	460.0	2.177589519978574
120.0	470.0	2.149537549427179
120.0	480.0	2.1280680886405845
120.0	490.0	2.172730098695936
120.0	500.0	2.1479594350569364
120.0	510.0	2.1563294984509516
120.0	520.0	2.1300867378530612
120.0	530.0	2.145192298729884
120.0	540.0	2.122909999287879
120.0	550.0	2.0435674966805237
120.0	560.0	2.0930563566062452
120.0	570.0	2.093975907431389
120.0	580.0	2.126501190596304
120.0	590.0	2.1515129763915573
120.0	600.0	2.1564076798193033
120.0	610.0	2.156617899335707
120.0	620.0	2.1562054457339577
120.0	630.0	2.191591132808129
120.0	640.0	2.1984241087379623
120.0	650.0	2.1867741931999483
120.0	660.0	2.1870307933551754
120.0	670.0	2.1596165663015077
120.0	680.0	2.143531828846438
120.0	690.0	2.1638512635145988
120.0	700.0	2.167965803814159
120.0	710.0	2.1376669485503954
120.0	720.0	2.1111510848786534
120.0	730.0	2.091860529978712
120.0	740.0	2.1192057155967574
120.0	750.0	2.1404458200611547
120.0	760.0	2.1017762895711467
120.0	770.0	2.1146775965298668
120.0	780.0	2.114149819218951
120.0	790.0	2.119442213700007
120.0	800.0	2.1241939525739006
120.0	810.0	2.124548449634131
120.0	820.0	2.125166002020713
120.0	830.0	2.157443145522825
120.0	840.0	2.1467535699682316
120.0	850.0	2.1348406011175802
120.0	860.0	2.1187744374994013
120.0	870.0	2.112512983352491
120.0	880.0	2.1268222182407888
120.0	890.0	2.1490551883868725
120.0	900.0	2.137501925133197
120.0	910.0	2.1287742597810384
120.0	920.0	2.1181019184854817
120.0	930.0	2.132001017274354
120.0	940.0	2.1582524815192916
120.0	950.0	2.1638409427402134
120.0	960.0	2.1656434701263745
120.0	970.0	2.167187158085565
120.0	980.0	2.164988696478819
120.0	990.0	2.153867194345628
120.0	1000.0	2.1450516426579664
120.0	1010.0	2.1426160474119333
120.0	1020.0	2.139011826854483
120.0	1030.0	2.159485222301477
120.0	1040.0	2.1455643319300233
120.0	1050.0	2.1283259148398965
120.0	1060.0	2.1113408814479717
120.0	1070.0	2.099443701029469
120.0	1080.0	2.1600215703683268
120.0	1090.0	2.179584484205603
120.0	1100.0	2.160133944857409
120.0	1110.0	2.152775690175288
120.0	1120.0	2.1798460623289526
120.0	1130.0	2.1708946128909092
120.0	1140.0	2.1723544905351564
120.0	1150.0	2.1627725994471696
120.0	1160.0	2.15405705705628
120.0	1170.0	2.1757129469081633
120.0	1180.0	2.1811393333887525
120.0	1190.0	2.143812538244374
120.0	1200.0	2.1556132884677366
120.0	1210.0	2.149895741926947
120.0	1220.0	2.1648185934096373
120.0	1230.0	2.194655341199809
120.0	1240.0	2.1746393233426082
120.0	1250.0	2.1796771012615452
120.0	1260.0	2.1554787942250138
120.0	1270.0	2.1760690407991428
120.0	1280.0	2.1819745240373054
120.0	1290.0	2.2107458666920548
120.0	1300.0	2.2015296618839413
120.0	1310.0	2.2170927193287007
120.0	1320.0	2.2038673370940463
120.0	1330.0	2.1977540281107015
120.0	1340.0	2.1774105167130755
120.0	1350.0	2.1781102772137606
120.0	1360.0	2.1931712911814865
120.0	1370.0	2.209074506978424
120.0	1380.0	2.2132331506496694
120.0	1390.0	2.2030181421903503
120.0	1400.0	2.1787403707404076
120.0	1410.0	2.177010727769307
120.0	1420.0	2.173315046599102
120.0	1430.0	2.17563164321347
120.0	1440.0	2.1995927209453536
120.0	1450.0	2.1777677909330584
120.0	1460.0	2.1576109984047585
120.0	1470.0	2.105705160241833
120.0	1480.0	2.073115380985948
120.0	1490.0	2.1157260262661666
120.0	1500.0	2.116159002620061
120.0	1510.0	2.09163045372365
120.0	1520.0	2.0520070126581222
120.0	1530.0	2.0729947470116104
120.0	1540.0	2.03514158528777
120.0	1550.0	2.03514158528777
120.0	1560.0	2.03514158528777
120.0	1570.0	2.03514158528777
120.0	1580.0	2.03514158528777
120.0	1590.0	2.03514158528777
120.0	1600.0	2.03514158528777
120.0	1610.0	2.03514158528777
120.0	1620.0	2.03514158528777
120.0	1630.0	2.03514158528777
120.0	1640.0	2.03514158528777
120.0	1650.0	2.03514158528777
120.0	1660.0	2.03514158528777
120.0	1670.0	2.03514158528777
120.0	1680.0	2.03514158528777
120.0	1690.0	2.03514158528777
120.0	1700.0	2.03514158528777
120.0	1710.0	2.03514158528777
120.0	1720.0	2.03514158528777
120.0	1730.0	2.03514158528777
120.0	1740.0	2.03514158528777
120.0	1750.0	2.03514158528777
120.0	1760.0	2.03514158528777
120.0	1770.0	2.03514158528777
120.0	1780.0	2.03514158528777
120.0	1790.0	2.03514158528777
120.0	1800.0	2.03514158528777
120.0	1810.0	2.03514158528777
120.0	1820.0	2.03514158528777
120.0	1830.0	2.03514158528777
120.0	1840.0	2.03514158528777
120.0	1850.0	2.03514158528777
120.0	1860.0	2.03514158528777
130.0	50.0	2.03514158528777
130.0	60.0	2.03514158528777
130.0	70.0	2.03514158528777
130.0	80.0	2.03514158528777
130.0	90.0	2.03514158528777
130.0	100.0	2.03514158528777
130.0	110.0	2.03514158528777
130.0	120.0	2.03514158528777
130.0	130.0	2.03514158528777
130.0	140.0	2.03514158528777
130.0	150.0	2.03514158528777
130.0	160.0	2.03514158528777
130.0	170.0	2.03514158528777
130.0	180.0	2.03514158528777
130.0	190.0	2.03514158528777
130.0	200.0	2.03514158528777
130.0	210.0	2.03514158528777
130.0	220.0	2.03514158528777
130.0	230.0	2.03514158528777
130.0	240.0	2.03514158528777
130.0	250.0	2.03514158528777
130.0	260.0	2.03514158528777
130.0	270.0	2.03514158528777
130.0	280.0	2.03514158528777
130.0	290.0	2.03514158528777
130.0	300.0	2.03514158528777
130.0	310.0	2.03514158528777
130.0	320.0	2.03514158528777
130.0	330.0	2.03514158528777
130.0	340.0	2.03514158528777
130.0	350.0	2.03514158528777
130.0	360.0	2.03514158528777
130.0	370.0	2.03514158528777
130.0	380.0	2.03514158528777
130.0	390.0	2.0393507934187536
130.0	400.0	2.1096176712299313
130.0	410.0	2.127386644347903
130.0	420.0	2.116689024194786
130.0	430.0	2.143720834394396
130.0	440.0	2.1636201916132607
130.0	450.0	2.172637424010306
130.0	460.0	2.1677887838031253
130.0	470.0	2.1178094206109876
130.0	480.0	2.1299169284617827
130.0	490.0	2.152421982775005
130.0	500.0	2.1403103128578818
130.0	510.0	2.148865398042579
130.0	520.0	2.1303941975829246
130.0	530.0	2.1363545569642235
130.0	540.0	2.119874097656339
130.0	550.0	2.0514678564291917
130.0	560.0	2.094872804203849
130.0	570.0	2.0862135198614813
130.0	580.0	2.120467181742539
130.0	590.0	2.150182056222413
130.0	600.0	2.165148084861315
130.0	610.0	2.169531743449087
130.0	620.0	2.1599405152592004
130.0	630.0	2.1908612583346874
130.0	640.0	2.2027073954733245
130.0	650.0	2.198066883734388
130.0	660.0	2.1966472724711554
130.0	670.0	2.187624407262364
130.0	680.0	2.168777614807901
130.0	690.0	2.1592370197507504
130.0	700.0	2.1782647209039703
130.0	710.0	2.148202265367456
130.0	720.0	2.1202525378658033
130.0	730.0	2.088804675108446
130.0	740.0	2.126643021457108
130.0	750.0	2.1411388783289254
130.0	760.0	2.106732305492411
130.0	770.0	2.1220849063357394
130.0	780.0	2.1226403615062734
130.0	790.0	2.1271514872484802
130.0	800.0	2.132401615144541
130.0	810.0	2.133375761651006
130.0	820.0	2.126989814389011
130.0	830.0	2.156377892332968
130.0	840.0	2.1509355986671173
130.0	850.0	2.1472849649906776
130.0	860.0	2.1425098475067834
130.0	870.0	2.1086508030727433
130.0	880.0	2.124698187557216
130.0	890.0	2.128823057945061
130.0	900.0	2.155139664262611
130.0	910.0	2.1418350864061955
130.0	920.0	2.126936029786986
130.0	930.0	2.158481173829389
130.0	940.0	2.1655791850024033
130.0	950.0	2.1623869763001884
130.0	960.0	2.1438680376541943
130.0	970.0	2.1540588574962833
130.0	980.0	2.1591168272044508
130.0	990.0	2.1375792332578234
130.0	1000.0	2.117134397926865
130.0	1010.0	2.1044748318682496
130.0	1020.0	2.0995910955224755
130.0	1030.0	2.11271322694725
130.0	1040.0	2.109208410950042
130.0	1050.0	2.102772450978725
130.0	1060.0	2.0829271306158947
130.0	1070.0	2.0960847157479567
130.0	1080.0	2.1580995370678764
130.0	1090.0	2.1795701914103045
130.0	1100.0	2.1592884683311984
130.0	1110.0	2.155656607646809
130.0	1120.0	2.1771018923799135
130.0	1130.0	2.1723754125347345
130.0	1140.0	2.171032340193225
130.0	1150.0	2.1621724569112715
130.0	1160.0	2.155817649711363
130.0	1170.0	2.181701871197295
130.0	1180.0	2.1819071828870285
130.0	1190.0	2.146798305319021
130.0	1200.0	2.1366124954406094
130.0	1210.0	2.1459796068057377
130.0	1220.0	2.173591282449146
130.0	1230.0	2.18419553124089
130.0	1240.0	2.179642502331163
130.0	1250.0	2.1688674362581812
130.0	1260.0	2.1556847724606447
130.0	1270.0	2.162560067153463
130.0	1280.0	2.1734685006469623
130.0	1290.0	2.195366210867081
130.0	1300.0	2.193269037082298
130.0	1310.0	2.1830461453172103
130.0	1320.0	2.1686443624938243
130.0	1330.0	2.174694840434379
130.0	1340.0	2.1630837578770685
130.0	1350.0	2.1687981389189814
130.0	1360.0	2.1677034417357075
130.0	1370.0	2.2052866647284026
130.0	1380.0	2.213185779704773
130.0	1390.0	2.1914562881706887
130.0	1400.0	2.1743345226098905
130.0	1410.0	2.1736067777718624
130.0	1420.0	2.1770641506543638
130.0	1430.0	2.1785458562716853
130.0	1440.0	2.193185206439524
130.0	1450.0	2.1763747656505203
130.0	1460.0	2.151247983276269
130.0	1470.0	2.1055056712203686
130.0	1480.0	2.076911019518469
130.0	1490.0	2.0899942677969277
130.0	1500.0	2.1074570955555014
130.0	1510.0	2.082435067194184
130.0	1520.0	2.0729760273621793
130.0	1530.0	2.072725920211469
130.0	1540.0	2.03514158528777
130.0	1550.0	2.03514158528777
130.0	1560.0	2.03514158528777
130.0	1570.0	2.03514158528777
130.0	1580.0	2.03514158528777
130.0	1590.0	2.03514158528777
130.0	1600.0	2.03514158528777
130.0	1610.0	2.03514158528777
130.0	1620.0	2.03514158528777
130.0	1630.0	2.03514158528777
130.0	1640.0	2.03514158528777
130.0	1650.0	2.03514158528777
130.0	1660.0	2.03514158528777
130.0	1670.0	2.03514158528777
130.0	1680.0	2.03514158528777
130.0	1690.0	2.03514158528777
130.0	1700.0	2.03514158528777
130.0	1710.0	2.03514158528777
130.0	1720.0	2.03514158528777
130.0	1730.0	2.03514158528777
130.0	1740.0	2.03514158528777
130.0	1750.0	2.03514158528777
130.0	1760.0	2.03514158528777
130.0	1770.0	2.03514158528777
130.0	1780.0	2.03514158528777
130.0	1790.0	2.03514158528777
130.0	1800.0	2.03514158528777
130.0	1810.0	2.03514158528777
130.0	1820.0	2.03514158528777
130.0	1830.0	2.03514158528777
130.0	1840.0	2.03514158528777
130.0	1850.0	2.03514158528777
130.0	1860.0	2.03514158528777
140.0	50.0	2.03514158528777
140.0	60.0	2.03514158528777
140.0	70.0	2.03514158528777
140.0	80.0	2.03514158528777
140.0	90.0	2.03514158528777
140.0	100.0	2.03514158528777
140.0	110.0	2.03514158528777
140.0	120.0	2.03514158528777
140.0	130.0	2.03514158528777
140.0	140.0	2.03514158528777
140.0	150.0	2.03514158528777
140.0	160.0	2.03514158528777
140.0	170.0	2.03514158528777
140.0	180.0	2.03514158528777
140.0	190.0	2.03514158528777
140.0	200.0	2.03514158528777
140.0	210.0	2.03514158528777
140.0	220.0	2.03514158528777
140.0	230.0	2.03514158528777
140.0	240.0	2.03514158528777
140.0	250.0	2.03514158528777
140.0	260.0	2.03514158528777
140.0	270.0	2.03514158528777
140.0	280.0	2.03514158528777
140.0	290.0	2.03514158528777
140.0	300.0	2.03514158528777
140.0	310.0	2.03514158528777
140.0	320.0	2.03514158528777
140.0	330.0	2.03514158528777
140.0	340.0	2.03514158528777
140.0	350.0	2.03514158528777
140.0	360.0	2.03514158528777
140.0	370.0	2.03514158528777
140.0	380.0	2.03514158528777
140.0	390.0	2.039030886704088
140.0	400.0	2.106110323505994
140.0	410.0	2.09524410850367
140.0	420.0	2.1349430600960666
140.0	430.0	2.1408902414414177
140.0	440.0	2.167785365912744
140.0	450.0	2.175356346346246
140.0	460.0	2.1373310214106294
140.0	470.0	2.150631899329708
140.0	480.0	2.136520939257946
140.0	490.0	2.148905938034386
140.0	500.0	2.140823794723636
140.0	510.0	2.1523294466687353
140.0	520.0	2.1382516100257054
140.0	530.0	2.137298386006268
140.0	540.0	2.123289246237947
140.0	550.0	2.066806458960407
140.0	560.0	2.097828267315537
140.0	570.0	2.0892323020516814
140.0	580.0	2.12653236924832
140.0	590.0	2.1570129657752704
140.0	600.0	2.181397311007367
140.0	610.0	2.1709726544548245
140.0	620.0	2.171278317936119
140.0	630.0	2.1851632412472632
140.0	640.0	2.1936909117062644
140.0	650.0	2.1907604506210996
140.0	660.0	2.206972633897894
140.0	670.0	2.200306428081708
140.0	680.0	2.188609441005752
140.0	690.0	2.187184242794018
140.0	700.0	2.16150547257685
140.0	710.0	2.1694820515965008
140.0	720.0	2.1305441031404264
140.0	730.0	2.1071843193588466
140.0	740.0	2.114339143743663
140.0	750.0	2.1158984263285867
140.0	760.0	2.1242426369709815
140.0	770.0	2.1103746776095593
140.0	780.0	2.1190925770964197
140.0	790.0	2.1358286479258286
140.0	800.0	2.126871540159346
140.0	810.0	2.151110290936826
140.0	820.0	2.1441316981923966
140.0	830.0	2.1707007473593323
140.0	840.0	2.1521971152236428
140.0	850.0	2.148514726582485
140.0	860.0	2.163477463266747
140.0	870.0	2.164846066544729
140.0	880.0	2.154543613420841
140.0	890.0	2.1547104651493654
140.0	900.0	2.1593903095156
140.0	910.0	2.185322367693007
140.0	920.0	2.189409136991477
140.0	930.0	2.186555832608919
140.0	940.0	2.1828392964983956
140.0	950.0	2.1583112949709045
140.0	960.0	2.166330214992168
140.0	970.0	2.1495200239264687
140.0	980.0	2.157641764038773
140.0	990.0	2.1693541226878583
140.0	1000.0	2.1554734751299054
140.0	1010.0	2.146418229781222
140.0	1020.0	2.14720437348257
140.0	1030.0	2.1325801540596605
140.0	1040.0	2.1557767498917135
140.0	1050.0	2.148777885614549
140.0	1060.0	2.147598077794277
140.0	1070.0	2.1652558430193096
140.0	1080.0	2.1738682586153515
140.0	1090.0	2.15208180945318
140.0	1100.0	2.160197129631728
140.0	1110.0	2.153414880999502
140.0	1120.0	2.1493285508081836
140.0	1130.0	2.148397659769728
140.0	1140.0	2.138027166920122
140.0	1150.0	2.139764086203496
140.0	1160.0	2.136109470546422
140.0	1170.0	2.1366926338858243
140.0	1180.0	2.1582237182823873
140.0	1190.0	2.1605641484038767
140.0	1200.0	2.1124038221702293
140.0	1210.0	2.1104357418590896
140.0	1220.0	2.1443355608386794
140.0	1230.0	2.1836454826615763
140.0	1240.0	2.1953751299600137
140.0	1250.0	2.1777591846010043
140.0	1260.0	2.149851734758634
140.0	1270.0	2.1437646911859622
140.0	1280.0	2.158172366894131
140.0	1290.0	2.1766309100611934
140.0	1300.0	2.1736859948667457
140.0	1310.0	2.1745495200951273
140.0	1320.0	2.132256451225245
140.0	1330.0	2.151785797820366
140.0	1340.0	2.129617195019411
140.0	1350.0	2.131589172837385
140.0	1360.0	2.1469388732196886
140.0	1370.0	2.179876843192317
140.0	1380.0	2.1901334117743767
140.0	1390.0	2.1833611253103586
140.0	1400.0	2.186204527785334
140.0	1410.0	2.170164937180065
140.0	1420.0	2.18225918258369
140.0	1430.0	2.177128950911578
140.0	1440.0	2.180092913665351
140.0	1450.0	2.1744782992021774
140.0	1460.0	2.155096425922777
140.0	1470.0	2.127060484531227
140.0	1480.0	2.0905472861712253
140.0	1490.0	2.0832089770111155
140.0	1500.0	2.0818211570251357
140.0	1510.0	2.079273720969851
140.0	1520.0	2.071304578948544
140.0	1530.0	2.0728139087300548
140.0	1540.0	2.03514158528777
140.0	1550.0	2.03514158528777
140.0	1560.0	2.03514158528777
140.0	1570.0	2.03514158528777
140.0	1580.0	2.03514158528777
140.0	1590.0	2.03514158528777
140.0	1600.0	2.03514158528777
140.0	1610.0	2.03514158528777
140.0	1620.0	2.03514158528777
140.0	1630.0	2.03514158528777
140.0	1640.0	2.03514158528777
140.0	1650.0	2.03514158528777
140.0	1660.0	2.03514158528777
140.0	1670.0	2.03514158528777
140.0	1680.0	2.03514158528777
140.0	1690.0	2.03514158528777
140.0	1700.0	2.03514158528777
140.0	1710.0	2.03514158528777
140.0	1720.0	2.03514158528777
140.0	1730.0	2.03514158528777
140.0	1740.0	2.03514158528777
140.0	1750.0	2.03514158528777
140.0	1760.0	2.03514158528777
140.0	1770.0	2.03514158528777
140.0	1780.0	2.03514158528777
140.0	1790.0	2.03514158528777
140.0	1800.0	2.03514158528777
140.0	1810.0	2.03514158528777
140.0	1820.0	2.03514158528777
140.0	1830.0	2.03514158528777
140.0	1840.0	2.03514158528777
140.0	1850.0	2.03514158528777
140.0	1860.0	2.03514158528777
150.0	50.0	2.03514158528777
150.0	60.0	2.03514158528777
150.0	70.0	2.03514158528777
150.0	80.0	2.03514158528777
150.0	90.0	2.03514158528777
150.0	100.0	2.03514158528777
150.0	110.0	2.03514158528777
150.0	120.0	2.03514158528777
150.0	130.0	2.03514158528777
150.0	140.0	2.03514158528777
150.0	150.0	2.03514158528777
150.0	160.0	2.03514158528777
150.0	170.0	2.03514158528777
150.0	180.0	2.03514158528777
150.0	190.0	2.03514158528777
150.0	200.0	2.03514158528777
150.0	210.0	2.03514158528777
150.0	220.0	2.03514158528777
150.0	230.0	2.03514158528777
150.0	240.0	2.03514158528777
150.0	250.0	2.03514158528777
150.0	260.0	2.03514158528777
150.0	270.0	2.03514158528777
150.0	280.0	2.03514158528777
150.0	290.0	2.03514158528777
150.0	300.0	2.03514158528777
150.0	310.0	2.03514158528777
150.0	320.0	2.03514158528777
150.0	330.0	2.03514158528777
150.0	340.0	2.03514158528777
150.0	350.0	2.03514158528777
150.0	360.0	2.03514158528777
150.0	370.0	2.03514158528777
150.0	380.0	2.03514158528777
150.0	390.0	2.0389027342816552
150.0	400.0	2.104771619887829
150.0	410.0	2.088624594681148
150.0	420.0	2.140795996796219
150.0	430.0	2.1611541006752466
150.0	440.0	2.1577311853533034
150.0	450.0	2.1403107044677983
150.0	460.0	2.1231968182047676
150.0	470.0	2.1110382132717103
150.0	480.0	2.1153730585924153
150.0	490.0	2.1389348996359145
150.0	500.0	2.1316967928866593
150.0	510.0	2.1191391391951235
150.0	520.0	2.0828556445319797
150.0	530.0	2.0843967577341913
150.0	540.0	2.076037953145205
150.0	550.0	2.0394260640183695
150.0	560.0	2.0833742653496854
150.0	570.0	2.07604787802119
150.0	580.0	2.097571162750999
150.0	590.0	2.128712312142471
150.0	600.0	2.1578311436979676
150.0	610.0	2.165170358346551
150.0	620.0	2.1702829751118764
150.0	630.0	2.1893408630586295
150.0	640.0	2.1851201776495044
150.0	650.0	2.183795209107684
150.0	660.0	2.191013534899495
150.0	670.0	2.197413255241723
150.0	680.0	2.2060488094412194
150.0	690.0	2.1999851821928043
150.0	700.0	2.1691816961034003
150.0	710.0	2.1315017112774477
150.0	720.0	2.1317677530780497
150.0	730.0	2.1165871718311315
150.0	740.0	2.112944754833117
150.0	750.0	2.1227023251720962
150.0	760.0	2.1191517390344266
150.0	770.0	2.123970910343547
150.0	780.0	2.127328766296499
150.0	790.0	2.1401405088157492
150.0	800.0	2.1430694299936133
150.0	810.0	2.1272563316625797
150.0	820.0	2.1441151921684902
150.0	830.0	2.15016780264941
150.0	840.0	2.145951275596567
150.0	850.0	2.1499603308035096
150.0	860.0	2.1382013759171605
150.0	870.0	2.1646592293286644
150.0	880.0	2.124879883792951
150.0	890.0	2.151445670620614
150.0	900.0	2.150187166692982
150.0	910.0	2.181313557356391
150.0	920.0	2.190056092156899
150.0	930.0	2.179129113678138
150.0	940.0	2.186055176850224
150.0	950.0	2.1678997076949442
150.0	960.0	2.1696202455301155
150.0	970.0	2.166158105032815
150.0	980.0	2.1781169430766734
150.0	990.0	2.2006460314638674
150.0	1000.0	2.189212117045562
150.0	1010.0	2.170940837810904
150.0	1020.0	2.1531246280596568
150.0	1030.0	2.1623293199687987
150.0	1040.0	2.150807567717522
150.0	1050.0	2.1638963213494504
150.0	1060.0	2.1447184929408394
150.0	1070.0	2.1438359365893622
150.0	1080.0	2.1519340046907343
150.0	1090.0	2.119037329832706
150.0	1100.0	2.138967207215342
150.0	1110.0	2.1382441876364773
150.0	1120.0	2.1346489252254504
150.0	1130.0	2.1342004605491756
150.0	1140.0	2.121382657245041
150.0	1150.0	2.1237861400860942
150.0	1160.0	2.1359544158785213
150.0	1170.0	2.138467190948359
150.0	1180.0	2.165162376598318
150.0	1190.0	2.167975814492744
150.0	1200.0	2.1719377865229164
150.0	1210.0	2.111415935901503
150.0	1220.0	2.150791503059134
150.0	1230.0	2.195177215341578
150.0	1240.0	2.234826334069872
150.0	1250.0	2.218386802107447
150.0	1260.0	2.171547949955828
150.0	1270.0	2.153080453434219
150.0	1280.0	2.164068388112269
150.0	1290.0	2.167809405542038
150.0	1300.0	2.180259463852519
150.0	1310.0	2.178123875616173
150.0	1320.0	2.1573758296867553
150.0	1330.0	2.1601177189522045
150.0	1340.0	2.1064619292424687
150.0	1350.0	2.136608640501458
150.0	1360.0	2.1527280728118434
150.0	1370.0	2.182016039420456
150.0	1380.0	2.18971898847824
150.0	1390.0	2.176381022057016
150.0	1400.0	2.1854880860922434
150.0	1410.0	2.178265647883825
150.0	1420.0	2.17887027627946
150.0	1430.0	2.183354813786373
150.0	1440.0	2.1852486086889877
150.0	1450.0	2.175123233843255
150.0	1460.0	2.1643919844244377
150.0	1470.0	2.1325698786274794
150.0	1480.0	2.1410453374999285
150.0	1490.0	2.1099868557070756
150.0	1500.0	2.0796104289555752
150.0	1510.0	2.0853024388626884
150.0	1520.0	2.0714785096250226
150.0	1530.0	2.0722203257509615
150.0	1540.0	2.03514158528777
150.0	1550.0	2.03514158528777
150.0	1560.0	2.03514158528777
150.0	1570.0	2.03514158528777
150.0	1580.0	2.03514158528777
150.0	1590.0	2.03514158528777
150.0	1600.0	2.03514158528777
150.0	1610.0	2.03514158528777
150.0	1620.0	2.03514158528777
150.0	1630.0	2.03514158528777
150.0	1640.0	2.03514158528777
150.0	1650.0	2.03514158528777
150.0	1660.0	2.03514158528777
150.0	1670.0	2.03514158528777
150.0	1680.0	2.03514158528777
150.0	1690.0	2.03514158528777
150.0	1700.0	2.03514158528777
150.0	1710.0	2.03514158528777
150.0	1720.0	2.03514158528777
150.0	1730.0	2.03514158528777
150.0	1740.0	2.03514158528777
150.0	1750.0	2.03514158528777
150.0	1760.0	2.03514158528777
150.0	1770.0	2.03514158528777
150.0	1780.0	2.03514158528777
150.0	1790.0	2.03514158528777
150.0	1800.0	2.03514158528777
150.0	1810.0	2.03514158528777
150.0	1820.0	2.03514158528777
150.0	1830.0	2.03514158528777
150.0	1840.0	2.03514158528777
[truncated: 15,836 more rows]
