# Supplementary material for: Characterizing Visual Neurosurgical Expertise in Brain MRI Visualization Using Eye-Tracking and 3D Fractal Dimension Analysis
Source: J Eye Mov Res. 2026 Jun 2;19(3):62. doi: 10.3390/jemr19030062 (PMC13301434; doi:10.3390/jemr19030062)
Supplement: Supplementary file 1 [file jemr-19-00062-s001.zip › jemr-4253847-supplementary/Supplementary files/4_3DFDmapsCalculation/3DFD_Stimuli_BRN40/3DFDs_BRAIN_5_PATH_Dural ring.png_Heatmap_100_10.csv]

50.0	50.0	2.03514158528777
50.0	60.0	2.03514158528777
50.0	70.0	2.03514158528777
50.0	80.0	2.03514158528777
50.0	90.0	2.03514158528777
50.0	100.0	2.03514158528777
50.0	110.0	2.03514158528777
50.0	120.0	2.03514158528777
50.0	130.0	2.03514158528777
50.0	140.0	2.03514158528777
50.0	150.0	2.03514158528777
50.0	160.0	2.03514158528777
50.0	170.0	2.03514158528777
50.0	180.0	2.03514158528777
50.0	190.0	2.03514158528777
50.0	200.0	2.03514158528777
50.0	210.0	2.03514158528777
50.0	220.0	2.03514158528777
50.0	230.0	2.03514158528777
50.0	240.0	2.03514158528777
50.0	250.0	2.03514158528777
50.0	260.0	2.03514158528777
50.0	270.0	2.03514158528777
50.0	280.0	2.03514158528777
50.0	290.0	2.03514158528777
50.0	300.0	2.03514158528777
50.0	310.0	2.03514158528777
50.0	320.0	2.03514158528777
50.0	330.0	2.03514158528777
50.0	340.0	2.03514158528777
50.0	350.0	2.03514158528777
50.0	360.0	2.03514158528777
50.0	370.0	2.03514158528777
50.0	380.0	2.03514158528777
50.0	390.0	2.03514158528777
50.0	400.0	2.03514158528777
50.0	410.0	2.03514158528777
50.0	420.0	2.03514158528777
50.0	430.0	2.03514158528777
50.0	440.0	2.03514158528777
50.0	450.0	2.03514158528777
50.0	460.0	2.0609150547521713
50.0	470.0	2.0611933400018887
50.0	480.0	2.0621177530426515
50.0	490.0	2.062755580082115
50.0	500.0	2.0635824507597236
50.0	510.0	2.0642001737859936
50.0	520.0	2.065767531336537
50.0	530.0	2.0658009535307618
50.0	540.0	2.0665307726764754
50.0	550.0	2.0677886090667776
50.0	560.0	2.0442198231959026
50.0	570.0	2.0448683497194207
50.0	580.0	2.044741464979923
50.0	590.0	2.045274967060828
50.0	600.0	2.045040861164852
50.0	610.0	2.0456266842772033
50.0	620.0	2.04552495142479
50.0	630.0	2.0463985202582045
50.0	640.0	2.0471221731767555
50.0	650.0	2.047986081964576
50.0	660.0	2.050849185035373
50.0	670.0	2.053479914882786
50.0	680.0	2.056414753043962
50.0	690.0	2.057313172224196
50.0	700.0	2.0611659858737563
50.0	710.0	2.065533814747221
50.0	720.0	2.076186487301484
50.0	730.0	2.0687817593181705
50.0	740.0	2.088523960163
50.0	750.0	2.103406193538047
50.0	760.0	2.1352316447438793
50.0	770.0	2.153835500482675
50.0	780.0	2.159569838544902
50.0	790.0	2.193036361303698
50.0	800.0	2.1872066062063116
50.0	810.0	2.1965348936803855
50.0	820.0	2.194001548676612
50.0	830.0	2.1889623478513713
50.0	840.0	2.2043352667737643
50.0	850.0	2.1913940381927195
50.0	860.0	2.1837720270249257
50.0	870.0	2.1908253187370756
50.0	880.0	2.1749382347957265
50.0	890.0	2.1703808332961443
50.0	900.0	2.160085268272851
50.0	910.0	2.161767849962382
50.0	920.0	2.151598958149223
50.0	930.0	2.1522429383763813
50.0	940.0	2.15677638194786
50.0	950.0	2.1613931568021223
50.0	960.0	2.1624040334345773
50.0	970.0	2.15823249218993
50.0	980.0	2.1584600141287913
50.0	990.0	2.1633707297759304
50.0	1000.0	2.1660073342562542
50.0	1010.0	2.173041815759262
50.0	1020.0	2.1837729946336175
50.0	1030.0	2.183676629294155
50.0	1040.0	2.1831963682728
50.0	1050.0	2.194024761820886
50.0	1060.0	2.196189905448307
50.0	1070.0	2.2151461645054935
50.0	1080.0	2.2161109690951677
50.0	1090.0	2.2153600211984132
50.0	1100.0	2.2098357423437767
50.0	1110.0	2.2087152508836136
50.0	1120.0	2.215882092100347
50.0	1130.0	2.189554108760006
50.0	1140.0	2.1684486048195053
50.0	1150.0	2.168600139091738
50.0	1160.0	2.167079827438523
50.0	1170.0	2.137269727179017
50.0	1180.0	2.1121457397074996
50.0	1190.0	2.0685547046631387
50.0	1200.0	2.0650347683223447
50.0	1210.0	2.0928555973916767
50.0	1220.0	2.083071953629703
50.0	1230.0	2.07999647000024
50.0	1240.0	2.0783464190768304
50.0	1250.0	2.0758837697220507
50.0	1260.0	2.071555675058663
50.0	1270.0	2.0700435979337652
50.0	1280.0	2.067842497549628
50.0	1290.0	2.065615201906135
50.0	1300.0	2.0634218634967443
50.0	1310.0	2.06143006274027
50.0	1320.0	2.05993933485261
50.0	1330.0	2.0570071702793826
50.0	1340.0	2.0552341566663945
50.0	1350.0	2.052069751378879
50.0	1360.0	2.073504298570843
50.0	1370.0	2.070637051305803
50.0	1380.0	2.0690098505166246
50.0	1390.0	2.067664267260686
50.0	1400.0	2.066387976951579
50.0	1410.0	2.064893562258176
50.0	1420.0	2.0636317418437735
50.0	1430.0	2.0635674625744516
50.0	1440.0	2.062283455277261
50.0	1450.0	2.061697979673442
50.0	1460.0	2.03514158528777
50.0	1470.0	2.03514158528777
50.0	1480.0	2.03514158528777
50.0	1490.0	2.03514158528777
50.0	1500.0	2.03514158528777
50.0	1510.0	2.03514158528777
50.0	1520.0	2.03514158528777
50.0	1530.0	2.03514158528777
50.0	1540.0	2.03514158528777
50.0	1550.0	2.03514158528777
50.0	1560.0	2.03514158528777
50.0	1570.0	2.03514158528777
50.0	1580.0	2.03514158528777
50.0	1590.0	2.03514158528777
50.0	1600.0	2.03514158528777
50.0	1610.0	2.03514158528777
50.0	1620.0	2.03514158528777
50.0	1630.0	2.03514158528777
50.0	1640.0	2.03514158528777
50.0	1650.0	2.03514158528777
50.0	1660.0	2.03514158528777
50.0	1670.0	2.03514158528777
50.0	1680.0	2.03514158528777
50.0	1690.0	2.03514158528777
50.0	1700.0	2.03514158528777
50.0	1710.0	2.03514158528777
50.0	1720.0	2.03514158528777
50.0	1730.0	2.03514158528777
50.0	1740.0	2.03514158528777
50.0	1750.0	2.03514158528777
50.0	1760.0	2.03514158528777
50.0	1770.0	2.03514158528777
50.0	1780.0	2.03514158528777
50.0	1790.0	2.03514158528777
50.0	1800.0	2.03514158528777
50.0	1810.0	2.03514158528777
50.0	1820.0	2.03514158528777
50.0	1830.0	2.03514158528777
50.0	1840.0	2.03514158528777
50.0	1850.0	2.03514158528777
50.0	1860.0	2.03514158528777
60.0	50.0	2.03514158528777
60.0	60.0	2.03514158528777
60.0	70.0	2.03514158528777
60.0	80.0	2.03514158528777
60.0	90.0	2.03514158528777
60.0	100.0	2.03514158528777
60.0	110.0	2.03514158528777
60.0	120.0	2.03514158528777
60.0	130.0	2.03514158528777
60.0	140.0	2.03514158528777
60.0	150.0	2.03514158528777
60.0	160.0	2.03514158528777
60.0	170.0	2.03514158528777
60.0	180.0	2.03514158528777
60.0	190.0	2.03514158528777
60.0	200.0	2.03514158528777
60.0	210.0	2.03514158528777
60.0	220.0	2.03514158528777
60.0	230.0	2.03514158528777
60.0	240.0	2.03514158528777
60.0	250.0	2.03514158528777
60.0	260.0	2.03514158528777
60.0	270.0	2.03514158528777
60.0	280.0	2.03514158528777
60.0	290.0	2.03514158528777
60.0	300.0	2.03514158528777
60.0	310.0	2.03514158528777
60.0	320.0	2.03514158528777
60.0	330.0	2.03514158528777
60.0	340.0	2.03514158528777
60.0	350.0	2.03514158528777
60.0	360.0	2.03514158528777
60.0	370.0	2.03514158528777
60.0	380.0	2.03514158528777
60.0	390.0	2.03514158528777
60.0	400.0	2.03514158528777
60.0	410.0	2.03514158528777
60.0	420.0	2.03514158528777
60.0	430.0	2.03514158528777
60.0	440.0	2.03514158528777
60.0	450.0	2.03514158528777
60.0	460.0	2.0610301068102594
60.0	470.0	2.061272981955399
60.0	480.0	2.062397721190031
60.0	490.0	2.0627794053625603
60.0	500.0	2.063622352327683
60.0	510.0	2.064454039917007
60.0	520.0	2.065704924743453
60.0	530.0	2.0659916376206966
60.0	540.0	2.0669681766057897
60.0	550.0	2.068502215119717
60.0	560.0	2.04533601745346
60.0	570.0	2.0457700707119493
60.0	580.0	2.0454516633545126
60.0	590.0	2.0465228373445914
60.0	600.0	2.0464979695733088
60.0	610.0	2.0466668613101757
60.0	620.0	2.047100432534761
60.0	630.0	2.0484640229785454
60.0	640.0	2.0496014508334732
60.0	650.0	2.0508614849894298
60.0	660.0	2.054076628120362
60.0	670.0	2.0577986851386525
60.0	680.0	2.0611013821032733
60.0	690.0	2.063443274642385
60.0	700.0	2.072292299544788
60.0	710.0	2.086181978441074
60.0	720.0	2.079016521768852
60.0	730.0	2.080797366348109
60.0	740.0	2.1257174911693792
60.0	750.0	2.160803270110067
60.0	760.0	2.1780116909307075
60.0	770.0	2.179589704492123
60.0	780.0	2.1820618254045674
60.0	790.0	2.183905117674596
60.0	800.0	2.202305379822101
60.0	810.0	2.219832238463943
60.0	820.0	2.226656768983878
60.0	830.0	2.226977427370564
60.0	840.0	2.1995819767044376
60.0	850.0	2.1953020551039746
60.0	860.0	2.1892906300350363
60.0	870.0	2.1916312097269346
60.0	880.0	2.1880805105500656
60.0	890.0	2.186504147796433
60.0	900.0	2.166509719519011
60.0	910.0	2.16246987146249
60.0	920.0	2.1548304447831397
60.0	930.0	2.162437502574476
60.0	940.0	2.174749039184335
60.0	950.0	2.179089444707736
60.0	960.0	2.1839932680835545
60.0	970.0	2.178184879448243
60.0	980.0	2.1847786050380713
60.0	990.0	2.18605791184616
60.0	1000.0	2.1838553505241904
60.0	1010.0	2.194240544210119
60.0	1020.0	2.1885383334265063
60.0	1030.0	2.1958862798629077
60.0	1040.0	2.1961882639054213
60.0	1050.0	2.208679582663137
60.0	1060.0	2.208067782791806
60.0	1070.0	2.2055110926251005
60.0	1080.0	2.2092800493292035
60.0	1090.0	2.2209691630007695
60.0	1100.0	2.2291683818027916
60.0	1110.0	2.2173951210325833
60.0	1120.0	2.2047074973297884
60.0	1130.0	2.1993145371153484
60.0	1140.0	2.2049394436656193
60.0	1150.0	2.182778015569223
60.0	1160.0	2.1746370987219557
60.0	1170.0	2.167373129560777
60.0	1180.0	2.151771682881222
60.0	1190.0	2.1186595514706865
60.0	1200.0	2.1229751703240174
60.0	1210.0	2.0950615850556633
60.0	1220.0	2.0701115188493886
60.0	1230.0	2.0929354745276108
60.0	1240.0	2.085935170651587
60.0	1250.0	2.082061468691293
60.0	1260.0	2.0768917314609956
60.0	1270.0	2.073818579731708
60.0	1280.0	2.071437280597581
60.0	1290.0	2.0683803052975795
60.0	1300.0	2.0655279295404814
60.0	1310.0	2.063302368052261
60.0	1320.0	2.0620706713910644
60.0	1330.0	2.059440267415209
60.0	1340.0	2.0575939725768286
60.0	1350.0	2.0538682494023575
60.0	1360.0	2.07434198445871
60.0	1370.0	2.0714836853627814
60.0	1380.0	2.0697237502962578
60.0	1390.0	2.0682390924501215
60.0	1400.0	2.066818753789369
60.0	1410.0	2.065346762162699
60.0	1420.0	2.0640857733266316
60.0	1430.0	2.063647834024653
60.0	1440.0	2.062351079100148
60.0	1450.0	2.061629444843248
60.0	1460.0	2.03514158528777
60.0	1470.0	2.03514158528777
60.0	1480.0	2.03514158528777
60.0	1490.0	2.03514158528777
60.0	1500.0	2.03514158528777
60.0	1510.0	2.03514158528777
60.0	1520.0	2.03514158528777
60.0	1530.0	2.03514158528777
60.0	1540.0	2.03514158528777
60.0	1550.0	2.03514158528777
60.0	1560.0	2.03514158528777
60.0	1570.0	2.03514158528777
60.0	1580.0	2.03514158528777
60.0	1590.0	2.03514158528777
60.0	1600.0	2.03514158528777
60.0	1610.0	2.03514158528777
60.0	1620.0	2.03514158528777
60.0	1630.0	2.03514158528777
60.0	1640.0	2.03514158528777
60.0	1650.0	2.03514158528777
60.0	1660.0	2.03514158528777
60.0	1670.0	2.03514158528777
60.0	1680.0	2.03514158528777
60.0	1690.0	2.03514158528777
60.0	1700.0	2.03514158528777
60.0	1710.0	2.03514158528777
60.0	1720.0	2.03514158528777
60.0	1730.0	2.03514158528777
60.0	1740.0	2.03514158528777
60.0	1750.0	2.03514158528777
60.0	1760.0	2.03514158528777
60.0	1770.0	2.03514158528777
60.0	1780.0	2.03514158528777
60.0	1790.0	2.03514158528777
60.0	1800.0	2.03514158528777
60.0	1810.0	2.03514158528777
60.0	1820.0	2.03514158528777
60.0	1830.0	2.03514158528777
60.0	1840.0	2.03514158528777
60.0	1850.0	2.03514158528777
60.0	1860.0	2.03514158528777
70.0	50.0	2.03514158528777
70.0	60.0	2.03514158528777
70.0	70.0	2.03514158528777
70.0	80.0	2.03514158528777
70.0	90.0	2.03514158528777
70.0	100.0	2.03514158528777
70.0	110.0	2.03514158528777
70.0	120.0	2.03514158528777
70.0	130.0	2.03514158528777
70.0	140.0	2.03514158528777
70.0	150.0	2.03514158528777
70.0	160.0	2.03514158528777
70.0	170.0	2.03514158528777
70.0	180.0	2.03514158528777
70.0	190.0	2.03514158528777
70.0	200.0	2.03514158528777
70.0	210.0	2.03514158528777
70.0	220.0	2.03514158528777
70.0	230.0	2.03514158528777
70.0	240.0	2.03514158528777
70.0	250.0	2.03514158528777
70.0	260.0	2.03514158528777
70.0	270.0	2.03514158528777
70.0	280.0	2.03514158528777
70.0	290.0	2.03514158528777
70.0	300.0	2.03514158528777
70.0	310.0	2.03514158528777
70.0	320.0	2.03514158528777
70.0	330.0	2.03514158528777
70.0	340.0	2.03514158528777
70.0	350.0	2.03514158528777
70.0	360.0	2.03514158528777
70.0	370.0	2.03514158528777
70.0	380.0	2.03514158528777
70.0	390.0	2.03514158528777
70.0	400.0	2.03514158528777
70.0	410.0	2.03514158528777
70.0	420.0	2.03514158528777
70.0	430.0	2.03514158528777
70.0	440.0	2.03514158528777
70.0	450.0	2.03514158528777
70.0	460.0	2.0609150547521713
70.0	470.0	2.061224985681573
70.0	480.0	2.062524540194941
70.0	490.0	2.0629673681807708
70.0	500.0	2.0638075734254673
70.0	510.0	2.0647433037905545
70.0	520.0	2.066057208478251
70.0	530.0	2.066690907293499
70.0	540.0	2.068082864086899
70.0	550.0	2.070182242256607
70.0	560.0	2.0472099558668226
70.0	570.0	2.0479466107768145
70.0	580.0	2.0473798339650346
70.0	590.0	2.048362561079175
70.0	600.0	2.0484949450160097
70.0	610.0	2.0488190422173833
70.0	620.0	2.0493205696559595
70.0	630.0	2.051249545963807
70.0	640.0	2.0527291713312814
70.0	650.0	2.05366349381064
70.0	660.0	2.0575011280330293
70.0	670.0	2.0619063929374706
70.0	680.0	2.0670252449661084
70.0	690.0	2.075767046028285
70.0	700.0	2.0599003119103445
70.0	710.0	2.057359796875663
70.0	720.0	2.103627864640593
70.0	730.0	2.136997186025795
70.0	740.0	2.1700023042337078
70.0	750.0	2.174970221013915
70.0	760.0	2.189007707569726
70.0	770.0	2.207698616217313
70.0	780.0	2.206650767354475
70.0	790.0	2.2317663220220196
70.0	800.0	2.243217752478607
70.0	810.0	2.250389390912862
70.0	820.0	2.242316338503652
70.0	830.0	2.2139295022647545
70.0	840.0	2.226079451431764
70.0	850.0	2.22096151159447
70.0	860.0	2.2108496219823963
70.0	870.0	2.205091405872957
70.0	880.0	2.1929621921672107
70.0	890.0	2.2020940739438943
70.0	900.0	2.1822182468076745
70.0	910.0	2.1812397730515634
70.0	920.0	2.187486221510317
70.0	930.0	2.1795428028731
70.0	940.0	2.184825257102956
70.0	950.0	2.2001272034219195
70.0	960.0	2.1998676551244567
70.0	970.0	2.193526933445776
70.0	980.0	2.1975324828253724
70.0	990.0	2.20265373185147
70.0	1000.0	2.198466715938135
70.0	1010.0	2.209020346751712
70.0	1020.0	2.2159028884290244
70.0	1030.0	2.218124337390883
70.0	1040.0	2.198342226867444
70.0	1050.0	2.2101394161877117
70.0	1060.0	2.211898032715124
70.0	1070.0	2.215404316011725
70.0	1080.0	2.2125520844206457
70.0	1090.0	2.205389857894546
70.0	1100.0	2.201959079461273
70.0	1110.0	2.2108428741712727
70.0	1120.0	2.2166050007636473
70.0	1130.0	2.2055772075915967
70.0	1140.0	2.197404355472991
70.0	1150.0	2.1800648601613224
70.0	1160.0	2.20204038643959
70.0	1170.0	2.1613212770738883
70.0	1180.0	2.1492350024531297
70.0	1190.0	2.1401672526903224
70.0	1200.0	2.1407795691190143
70.0	1210.0	2.133170565314129
70.0	1220.0	2.113366544795464
70.0	1230.0	2.079715783611229
70.0	1240.0	2.049410474566248
70.0	1250.0	2.0911324125935473
70.0	1260.0	2.083611943230988
70.0	1270.0	2.078375549201653
70.0	1280.0	2.0748574065106538
70.0	1290.0	2.0720243866955026
70.0	1300.0	2.0684612151635395
70.0	1310.0	2.0658068304227637
70.0	1320.0	2.0643486767597516
70.0	1330.0	2.0611825449140855
70.0	1340.0	2.0589354769279034
70.0	1350.0	2.055446392651549
70.0	1360.0	2.0758612054461105
70.0	1370.0	2.0731785504795517
70.0	1380.0	2.071302826421878
70.0	1390.0	2.06924834287826
70.0	1400.0	2.0677356275613867
70.0	1410.0	2.0660999175812633
70.0	1420.0	2.06485719853456
70.0	1430.0	2.0646576565528902
70.0	1440.0	2.063194495708837
70.0	1450.0	2.0621224524762334
70.0	1460.0	2.03514158528777
70.0	1470.0	2.03514158528777
70.0	1480.0	2.03514158528777
70.0	1490.0	2.03514158528777
70.0	1500.0	2.03514158528777
70.0	1510.0	2.03514158528777
70.0	1520.0	2.03514158528777
70.0	1530.0	2.03514158528777
70.0	1540.0	2.03514158528777
70.0	1550.0	2.03514158528777
70.0	1560.0	2.03514158528777
70.0	1570.0	2.03514158528777
70.0	1580.0	2.03514158528777
70.0	1590.0	2.03514158528777
70.0	1600.0	2.03514158528777
70.0	1610.0	2.03514158528777
70.0	1620.0	2.03514158528777
70.0	1630.0	2.03514158528777
70.0	1640.0	2.03514158528777
70.0	1650.0	2.03514158528777
70.0	1660.0	2.03514158528777
70.0	1670.0	2.03514158528777
70.0	1680.0	2.03514158528777
70.0	1690.0	2.03514158528777
70.0	1700.0	2.03514158528777
70.0	1710.0	2.03514158528777
70.0	1720.0	2.03514158528777
70.0	1730.0	2.03514158528777
70.0	1740.0	2.03514158528777
70.0	1750.0	2.03514158528777
70.0	1760.0	2.03514158528777
70.0	1770.0	2.03514158528777
70.0	1780.0	2.03514158528777
70.0	1790.0	2.03514158528777
70.0	1800.0	2.03514158528777
70.0	1810.0	2.03514158528777
70.0	1820.0	2.03514158528777
70.0	1830.0	2.03514158528777
70.0	1840.0	2.03514158528777
70.0	1850.0	2.03514158528777
70.0	1860.0	2.03514158528777
80.0	50.0	2.03514158528777
80.0	60.0	2.03514158528777
80.0	70.0	2.03514158528777
80.0	80.0	2.03514158528777
80.0	90.0	2.03514158528777
80.0	100.0	2.03514158528777
80.0	110.0	2.03514158528777
80.0	120.0	2.03514158528777
80.0	130.0	2.03514158528777
80.0	140.0	2.03514158528777
80.0	150.0	2.03514158528777
80.0	160.0	2.03514158528777
80.0	170.0	2.03514158528777
80.0	180.0	2.03514158528777
80.0	190.0	2.03514158528777
80.0	200.0	2.03514158528777
80.0	210.0	2.03514158528777
80.0	220.0	2.03514158528777
80.0	230.0	2.03514158528777
80.0	240.0	2.03514158528777
80.0	250.0	2.03514158528777
80.0	260.0	2.03514158528777
80.0	270.0	2.03514158528777
80.0	280.0	2.03514158528777
80.0	290.0	2.03514158528777
80.0	300.0	2.03514158528777
80.0	310.0	2.03514158528777
80.0	320.0	2.03514158528777
80.0	330.0	2.03514158528777
80.0	340.0	2.03514158528777
80.0	350.0	2.03514158528777
80.0	360.0	2.03514158528777
80.0	370.0	2.03514158528777
80.0	380.0	2.03514158528777
80.0	390.0	2.03514158528777
80.0	400.0	2.03514158528777
80.0	410.0	2.03514158528777
80.0	420.0	2.03514158528777
80.0	430.0	2.03514158528777
80.0	440.0	2.03514158528777
80.0	450.0	2.03514158528777
80.0	460.0	2.0610144038469294
80.0	470.0	2.061725026184069
80.0	480.0	2.063171498224925
80.0	490.0	2.0637373764063818
80.0	500.0	2.0647419547359305
80.0	510.0	2.066185699421874
80.0	520.0	2.067482324851826
80.0	530.0	2.0681721913301305
80.0	540.0	2.0695756092118627
80.0	550.0	2.071727829533684
80.0	560.0	2.0487868525012902
80.0	570.0	2.0494758676450004
80.0	580.0	2.0490084928677876
80.0	590.0	2.050805923609185
80.0	600.0	2.0516110132602474
80.0	610.0	2.0517442435290416
80.0	620.0	2.0524955101616142
80.0	630.0	2.056310774025722
80.0	640.0	2.0588744117305273
80.0	650.0	2.0608634447563965
80.0	660.0	2.065545000797056
80.0	670.0	2.0723788882015413
80.0	680.0	2.0845613418131386
80.0	690.0	2.0464616626777414
80.0	700.0	2.082866892752663
80.0	710.0	2.1320537343325503
80.0	720.0	2.1668149354348736
80.0	730.0	2.184850409167988
80.0	740.0	2.17697572972092
80.0	750.0	2.201217959326193
80.0	760.0	2.201303433696277
80.0	770.0	2.217364745847636
80.0	780.0	2.2249204035097314
80.0	790.0	2.231327080882396
80.0	800.0	2.2455526569337265
80.0	810.0	2.2332119414091913
80.0	820.0	2.2190546116950687
80.0	830.0	2.2178545151356337
80.0	840.0	2.2251063397074287
80.0	850.0	2.2278895338033524
80.0	860.0	2.2136478377967514
80.0	870.0	2.210622675057621
80.0	880.0	2.2116374396653518
80.0	890.0	2.222183831257238
80.0	900.0	2.2060277837237083
80.0	910.0	2.213358364973218
80.0	920.0	2.2077088650670604
80.0	930.0	2.201718092798597
80.0	940.0	2.2131915104124396
80.0	950.0	2.2192451326499314
80.0	960.0	2.218292229838575
80.0	970.0	2.2161867620118683
80.0	980.0	2.221455914985461
80.0	990.0	2.2262471293126094
80.0	1000.0	2.223974845455323
80.0	1010.0	2.2310303553073343
80.0	1020.0	2.237404000230167
80.0	1030.0	2.2351813134831295
80.0	1040.0	2.2168369323669253
80.0	1050.0	2.2231166017199997
80.0	1060.0	2.215441900028519
80.0	1070.0	2.228340528161293
80.0	1080.0	2.234924572426334
80.0	1090.0	2.2186664352201166
80.0	1100.0	2.2192464624885533
80.0	1110.0	2.2121954358827636
80.0	1120.0	2.2169876882584796
80.0	1130.0	2.2165781005573324
80.0	1140.0	2.2249161007820546
80.0	1150.0	2.21500271270809
80.0	1160.0	2.2134041067924737
80.0	1170.0	2.1976490458314593
80.0	1180.0	2.1891346665257436
80.0	1190.0	2.1568985824543727
80.0	1200.0	2.1558398127409735
80.0	1210.0	2.165723516114339
80.0	1220.0	2.1573374858279384
80.0	1230.0	2.1407750912587495
80.0	1240.0	2.1004252445667877
80.0	1250.0	2.0556324118076774
80.0	1260.0	2.096189783640545
80.0	1270.0	2.086545321851788
80.0	1280.0	2.081503212727185
80.0	1290.0	2.0778994222874916
80.0	1300.0	2.0738071006647463
80.0	1310.0	2.0702727226376583
80.0	1320.0	2.068073720873099
80.0	1330.0	2.0645050932314497
80.0	1340.0	2.0611482580805895
80.0	1350.0	2.0574173167840377
80.0	1360.0	2.0782567405582077
80.0	1370.0	2.0752077251333283
80.0	1380.0	2.0733183956987857
80.0	1390.0	2.070726693656776
80.0	1400.0	2.068998772544607
80.0	1410.0	2.0672733454715773
80.0	1420.0	2.0658218980232483
80.0	1430.0	2.065421930832115
80.0	1440.0	2.064209654232483
80.0	1450.0	2.0627523002679014
80.0	1460.0	2.03514158528777
80.0	1470.0	2.03514158528777
80.0	1480.0	2.03514158528777
80.0	1490.0	2.03514158528777
80.0	1500.0	2.03514158528777
80.0	1510.0	2.03514158528777
80.0	1520.0	2.03514158528777
80.0	1530.0	2.03514158528777
80.0	1540.0	2.03514158528777
80.0	1550.0	2.03514158528777
80.0	1560.0	2.03514158528777
80.0	1570.0	2.03514158528777
80.0	1580.0	2.03514158528777
80.0	1590.0	2.03514158528777
80.0	1600.0	2.03514158528777
80.0	1610.0	2.03514158528777
80.0	1620.0	2.03514158528777
80.0	1630.0	2.03514158528777
80.0	1640.0	2.03514158528777
80.0	1650.0	2.03514158528777
80.0	1660.0	2.03514158528777
80.0	1670.0	2.03514158528777
80.0	1680.0	2.03514158528777
80.0	1690.0	2.03514158528777
80.0	1700.0	2.03514158528777
80.0	1710.0	2.03514158528777
80.0	1720.0	2.03514158528777
80.0	1730.0	2.03514158528777
80.0	1740.0	2.03514158528777
80.0	1750.0	2.03514158528777
80.0	1760.0	2.03514158528777
80.0	1770.0	2.03514158528777
80.0	1780.0	2.03514158528777
80.0	1790.0	2.03514158528777
80.0	1800.0	2.03514158528777
80.0	1810.0	2.03514158528777
80.0	1820.0	2.03514158528777
80.0	1830.0	2.03514158528777
80.0	1840.0	2.03514158528777
80.0	1850.0	2.03514158528777
80.0	1860.0	2.03514158528777
90.0	50.0	2.03514158528777
90.0	60.0	2.03514158528777
90.0	70.0	2.03514158528777
90.0	80.0	2.03514158528777
90.0	90.0	2.03514158528777
90.0	100.0	2.03514158528777
90.0	110.0	2.03514158528777
90.0	120.0	2.03514158528777
90.0	130.0	2.03514158528777
90.0	140.0	2.03514158528777
90.0	150.0	2.03514158528777
90.0	160.0	2.03514158528777
90.0	170.0	2.03514158528777
90.0	180.0	2.03514158528777
90.0	190.0	2.03514158528777
90.0	200.0	2.03514158528777
90.0	210.0	2.03514158528777
90.0	220.0	2.03514158528777
90.0	230.0	2.03514158528777
90.0	240.0	2.03514158528777
90.0	250.0	2.03514158528777
90.0	260.0	2.03514158528777
90.0	270.0	2.03514158528777
90.0	280.0	2.03514158528777
90.0	290.0	2.03514158528777
90.0	300.0	2.03514158528777
90.0	310.0	2.03514158528777
90.0	320.0	2.03514158528777
90.0	330.0	2.03514158528777
90.0	340.0	2.03514158528777
90.0	350.0	2.03514158528777
90.0	360.0	2.03514158528777
90.0	370.0	2.03514158528777
90.0	380.0	2.03514158528777
90.0	390.0	2.03514158528777
90.0	400.0	2.03514158528777
90.0	410.0	2.03514158528777
90.0	420.0	2.03514158528777
90.0	430.0	2.03514158528777
90.0	440.0	2.03514158528777
90.0	450.0	2.03514158528777
90.0	460.0	2.061010941160299
90.0	470.0	2.061684523494043
90.0	480.0	2.0631745836636752
90.0	490.0	2.063937218617885
90.0	500.0	2.0650534105812497
90.0	510.0	2.06650857191385
90.0	520.0	2.0676838865954275
90.0	530.0	2.0683919457766073
90.0	540.0	2.070024834239224
90.0	550.0	2.072402080188756
90.0	560.0	2.04978626116268
90.0	570.0	2.0510681292674278
90.0	580.0	2.0507118621974185
90.0	590.0	2.053283180594454
90.0	600.0	2.054582309204809
90.0	610.0	2.0556721443429127
90.0	620.0	2.057007852007856
90.0	630.0	2.061610087567311
90.0	640.0	2.065062207773671
90.0	650.0	2.0673807884473328
90.0	660.0	2.0753708623789993
90.0	670.0	2.090661285024782
90.0	680.0	2.052335685152816
90.0	690.0	2.106125413336697
90.0	700.0	2.1519916168657267
90.0	710.0	2.1800757909163613
90.0	720.0	2.19563334170842
90.0	730.0	2.1877020997263106
90.0	740.0	2.21363815359868
90.0	750.0	2.213703039204246
90.0	760.0	2.2319027379934084
90.0	770.0	2.241325217703341
90.0	780.0	2.2448510456730073
90.0	790.0	2.2539811024623155
90.0	800.0	2.2542169255678566
90.0	810.0	2.2461693488084435
90.0	820.0	2.24959250261285
90.0	830.0	2.2361129420388792
90.0	840.0	2.2339335921766343
90.0	850.0	2.2360543489544584
90.0	860.0	2.2385491134250435
90.0	870.0	2.2268631948735393
90.0	880.0	2.224575144438312
90.0	890.0	2.227854884189682
90.0	900.0	2.2122437716613383
90.0	910.0	2.210712317409941
90.0	920.0	2.200391739496512
90.0	930.0	2.1923879697104436
90.0	940.0	2.199511376244586
90.0	950.0	2.2032346540587837
90.0	960.0	2.2009314067475354
90.0	970.0	2.2008307730090086
90.0	980.0	2.198980342970188
90.0	990.0	2.204697136896879
90.0	1000.0	2.217683480397844
90.0	1010.0	2.2286433417718503
90.0	1020.0	2.2350632627731013
90.0	1030.0	2.2460656825451624
90.0	1040.0	2.227906957258454
90.0	1050.0	2.2348852211227914
90.0	1060.0	2.2383117018045398
90.0	1070.0	2.242291407673836
90.0	1080.0	2.2421583698584975
90.0	1090.0	2.2329649808584624
90.0	1100.0	2.2302157142231795
90.0	1110.0	2.227459624865506
90.0	1120.0	2.212634105554587
90.0	1130.0	2.2025604153069565
90.0	1140.0	2.2181318544451405
90.0	1150.0	2.2278099673415275
90.0	1160.0	2.2331258046905087
90.0	1170.0	2.2085609542760487
90.0	1180.0	2.204058537807351
90.0	1190.0	2.1975662469966153
90.0	1200.0	2.185066314667994
90.0	1210.0	2.1775132356807325
90.0	1220.0	2.179375884541211
90.0	1230.0	2.1804734459320363
90.0	1240.0	2.1602792564261004
90.0	1250.0	2.12115578095819
90.0	1260.0	2.069893719996281
90.0	1270.0	2.0752160377516327
90.0	1280.0	2.0906129580457327
90.0	1290.0	2.0857327222934807
90.0	1300.0	2.0807733060838727
90.0	1310.0	2.075910192853965
90.0	1320.0	2.072830713604983
90.0	1330.0	2.068598133963813
90.0	1340.0	2.064587271843474
90.0	1350.0	2.0602448346122944
90.0	1360.0	2.080213613647454
90.0	1370.0	2.0761706501052344
90.0	1380.0	2.074275098945775
90.0	1390.0	2.071432172351841
90.0	1400.0	2.069733494902919
90.0	1410.0	2.0679880652051654
90.0	1420.0	2.0666512655551887
90.0	1430.0	2.0660323224781223
90.0	1440.0	2.0648995257645826
90.0	1450.0	2.0629811096921635
90.0	1460.0	2.03514158528777
90.0	1470.0	2.03514158528777
90.0	1480.0	2.03514158528777
90.0	1490.0	2.03514158528777
90.0	1500.0	2.03514158528777
90.0	1510.0	2.03514158528777
90.0	1520.0	2.03514158528777
90.0	1530.0	2.03514158528777
90.0	1540.0	2.03514158528777
90.0	1550.0	2.03514158528777
90.0	1560.0	2.03514158528777
90.0	1570.0	2.03514158528777
90.0	1580.0	2.03514158528777
90.0	1590.0	2.03514158528777
90.0	1600.0	2.03514158528777
90.0	1610.0	2.03514158528777
90.0	1620.0	2.03514158528777
90.0	1630.0	2.03514158528777
90.0	1640.0	2.03514158528777
90.0	1650.0	2.03514158528777
90.0	1660.0	2.03514158528777
90.0	1670.0	2.03514158528777
90.0	1680.0	2.03514158528777
90.0	1690.0	2.03514158528777
90.0	1700.0	2.03514158528777
90.0	1710.0	2.03514158528777
90.0	1720.0	2.03514158528777
90.0	1730.0	2.03514158528777
90.0	1740.0	2.03514158528777
90.0	1750.0	2.03514158528777
90.0	1760.0	2.03514158528777
90.0	1770.0	2.03514158528777
90.0	1780.0	2.03514158528777
90.0	1790.0	2.03514158528777
90.0	1800.0	2.03514158528777
90.0	1810.0	2.03514158528777
90.0	1820.0	2.03514158528777
90.0	1830.0	2.03514158528777
90.0	1840.0	2.03514158528777
90.0	1850.0	2.03514158528777
90.0	1860.0	2.03514158528777
100.0	50.0	2.03514158528777
100.0	60.0	2.03514158528777
100.0	70.0	2.03514158528777
100.0	80.0	2.03514158528777
100.0	90.0	2.03514158528777
100.0	100.0	2.03514158528777
100.0	110.0	2.03514158528777
100.0	120.0	2.03514158528777
100.0	130.0	2.03514158528777
100.0	140.0	2.03514158528777
100.0	150.0	2.03514158528777
100.0	160.0	2.03514158528777
100.0	170.0	2.03514158528777
100.0	180.0	2.03514158528777
100.0	190.0	2.03514158528777
100.0	200.0	2.03514158528777
100.0	210.0	2.03514158528777
100.0	220.0	2.03514158528777
100.0	230.0	2.03514158528777
100.0	240.0	2.03514158528777
100.0	250.0	2.03514158528777
100.0	260.0	2.03514158528777
100.0	270.0	2.03514158528777
100.0	280.0	2.03514158528777
100.0	290.0	2.03514158528777
100.0	300.0	2.03514158528777
100.0	310.0	2.03514158528777
100.0	320.0	2.03514158528777
100.0	330.0	2.03514158528777
100.0	340.0	2.03514158528777
100.0	350.0	2.03514158528777
100.0	360.0	2.03514158528777
100.0	370.0	2.03514158528777
100.0	380.0	2.03514158528777
100.0	390.0	2.03514158528777
100.0	400.0	2.03514158528777
100.0	410.0	2.03514158528777
100.0	420.0	2.03514158528777
100.0	430.0	2.03514158528777
100.0	440.0	2.03514158528777
100.0	450.0	2.03514158528777
100.0	460.0	2.06112570911321
100.0	470.0	2.0619705347143054
100.0	480.0	2.0631909229562266
100.0	490.0	2.0640069318824215
100.0	500.0	2.0650915685242115
100.0	510.0	2.0667315857973514
100.0	520.0	2.0683751229714864
100.0	530.0	2.0690972969150607
100.0	540.0	2.0706697642151153
100.0	550.0	2.0734068735446183
100.0	560.0	2.050877126471598
100.0	570.0	2.0518068541936745
100.0	580.0	2.0525739362793316
100.0	590.0	2.0553094190880237
100.0	600.0	2.0567229067142567
100.0	610.0	2.0583011762523316
100.0	620.0	2.0601441430462533
100.0	630.0	2.0651770054241068
100.0	640.0	2.06974002655804
100.0	650.0	2.0749477521228408
100.0	660.0	2.0651496451197233
100.0	670.0	2.0571280323093406
100.0	680.0	2.1185094819432635
100.0	690.0	2.164899881694884
100.0	700.0	2.186096917516568
100.0	710.0	2.1925524676560344
100.0	720.0	2.208750595395188
100.0	730.0	2.198966491923083
100.0	740.0	2.2216055885062356
100.0	750.0	2.2313149611534815
100.0	760.0	2.2404421756399873
100.0	770.0	2.2379493464109457
100.0	780.0	2.248639601862053
100.0	790.0	2.260326065810025
100.0	800.0	2.251017949113033
100.0	810.0	2.2498035291139717
100.0	820.0	2.23813511340493
100.0	830.0	2.2404798829728985
100.0	840.0	2.23634554778344
100.0	850.0	2.2375258256745316
100.0	860.0	2.2357529853284905
100.0	870.0	2.2241075426521855
100.0	880.0	2.211851125739014
100.0	890.0	2.204796786098843
100.0	900.0	2.184290244234379
100.0	910.0	2.175567413718434
100.0	920.0	2.1729651885766024
100.0	930.0	2.170914951447616
100.0	940.0	2.1835323287939614
100.0	950.0	2.193067460965223
100.0	960.0	2.193844329108124
100.0	970.0	2.1902391388335873
100.0	980.0	2.1968986930581886
100.0	990.0	2.1977047187925054
100.0	1000.0	2.2072508405728923
100.0	1010.0	2.2142736744617797
100.0	1020.0	2.223700041567506
100.0	1030.0	2.2265564384455074
100.0	1040.0	2.2256194750136804
100.0	1050.0	2.242112284873771
100.0	1060.0	2.235317321613553
100.0	1070.0	2.240541654621713
100.0	1080.0	2.2401780015159214
100.0	1090.0	2.2519080103151548
100.0	1100.0	2.2431013719389465
100.0	1110.0	2.2387137812291025
100.0	1120.0	2.2249928853873224
100.0	1130.0	2.221569293679083
100.0	1140.0	2.224332481359976
100.0	1150.0	2.2330088567031643
100.0	1160.0	2.2460315767229586
100.0	1170.0	2.2303645073418856
100.0	1180.0	2.243217254144117
100.0	1190.0	2.2127786896848725
100.0	1200.0	2.2066248701951494
100.0	1210.0	2.208278217326644
100.0	1220.0	2.203787774034754
100.0	1230.0	2.2146628810525995
100.0	1240.0	2.1910368581517154
100.0	1250.0	2.180073906045649
100.0	1260.0	2.121950388277301
100.0	1270.0	2.066287888459851
100.0	1280.0	2.1012506490261194
100.0	1290.0	2.092983728490004
100.0	1300.0	2.0871968219344774
100.0	1310.0	2.082039104035066
100.0	1320.0	2.079420822594237
100.0	1330.0	2.074356351686906
100.0	1340.0	2.069782496714237
100.0	1350.0	2.0647804101642673
100.0	1360.0	2.083791376693756
100.0	1370.0	2.078778522281341
100.0	1380.0	2.0764536578137074
100.0	1390.0	2.073299076475797
100.0	1400.0	2.07177034544946
100.0	1410.0	2.0693185122505575
100.0	1420.0	2.0677175677907624
100.0	1430.0	2.066963885750386
100.0	1440.0	2.065679101656055
100.0	1450.0	2.063500168168418
100.0	1460.0	2.03514158528777
100.0	1470.0	2.03514158528777
100.0	1480.0	2.03514158528777
100.0	1490.0	2.03514158528777
100.0	1500.0	2.03514158528777
100.0	1510.0	2.03514158528777
100.0	1520.0	2.03514158528777
100.0	1530.0	2.03514158528777
100.0	1540.0	2.03514158528777
100.0	1550.0	2.03514158528777
100.0	1560.0	2.03514158528777
100.0	1570.0	2.03514158528777
100.0	1580.0	2.03514158528777
100.0	1590.0	2.03514158528777
100.0	1600.0	2.03514158528777
100.0	1610.0	2.03514158528777
100.0	1620.0	2.03514158528777
100.0	1630.0	2.03514158528777
100.0	1640.0	2.03514158528777
100.0	1650.0	2.03514158528777
100.0	1660.0	2.03514158528777
100.0	1670.0	2.03514158528777
100.0	1680.0	2.03514158528777
100.0	1690.0	2.03514158528777
100.0	1700.0	2.03514158528777
100.0	1710.0	2.03514158528777
100.0	1720.0	2.03514158528777
100.0	1730.0	2.03514158528777
100.0	1740.0	2.03514158528777
100.0	1750.0	2.03514158528777
100.0	1760.0	2.03514158528777
100.0	1770.0	2.03514158528777
100.0	1780.0	2.03514158528777
100.0	1790.0	2.03514158528777
100.0	1800.0	2.03514158528777
100.0	1810.0	2.03514158528777
100.0	1820.0	2.03514158528777
100.0	1830.0	2.03514158528777
100.0	1840.0	2.03514158528777
100.0	1850.0	2.03514158528777
100.0	1860.0	2.03514158528777
110.0	50.0	2.03514158528777
110.0	60.0	2.03514158528777
110.0	70.0	2.03514158528777
110.0	80.0	2.03514158528777
110.0	90.0	2.03514158528777
110.0	100.0	2.03514158528777
110.0	110.0	2.03514158528777
110.0	120.0	2.03514158528777
110.0	130.0	2.03514158528777
110.0	140.0	2.03514158528777
110.0	150.0	2.03514158528777
110.0	160.0	2.03514158528777
110.0	170.0	2.03514158528777
110.0	180.0	2.03514158528777
110.0	190.0	2.03514158528777
110.0	200.0	2.03514158528777
110.0	210.0	2.03514158528777
110.0	220.0	2.03514158528777
110.0	230.0	2.03514158528777
110.0	240.0	2.03514158528777
110.0	250.0	2.03514158528777
110.0	260.0	2.03514158528777
110.0	270.0	2.03514158528777
110.0	280.0	2.03514158528777
110.0	290.0	2.03514158528777
110.0	300.0	2.03514158528777
110.0	310.0	2.03514158528777
110.0	320.0	2.03514158528777
110.0	330.0	2.03514158528777
110.0	340.0	2.03514158528777
110.0	350.0	2.03514158528777
110.0	360.0	2.03514158528777
110.0	370.0	2.03514158528777
110.0	380.0	2.03514158528777
110.0	390.0	2.03514158528777
110.0	400.0	2.03514158528777
110.0	410.0	2.03514158528777
110.0	420.0	2.03514158528777
110.0	430.0	2.03514158528777
110.0	440.0	2.03514158528777
110.0	450.0	2.03514158528777
110.0	460.0	2.06097378336881
110.0	470.0	2.06190656276784
110.0	480.0	2.063113259641183
110.0	490.0	2.063747093371852
110.0	500.0	2.064735667813652
110.0	510.0	2.066330835804998
110.0	520.0	2.068353715254902
110.0	530.0	2.068982213244496
110.0	540.0	2.0713724346742706
110.0	550.0	2.074766104458085
110.0	560.0	2.0524933001115735
110.0	570.0	2.053875590325584
110.0	580.0	2.05514539723871
110.0	590.0	2.059109429608778
110.0	600.0	2.0612472173165726
110.0	610.0	2.0630582559733313
110.0	620.0	2.065071284881315
110.0	630.0	2.0712359230366686
110.0	640.0	2.079034599287555
110.0	650.0	2.0725112903745933
110.0	660.0	2.073045660427425
110.0	670.0	2.134524775561665
110.0	680.0	2.1859070122111417
110.0	690.0	2.201404378744752
110.0	700.0	2.2150102700558914
110.0	710.0	2.233270855922996
110.0	720.0	2.2374393613064307
110.0	730.0	2.22655508088424
110.0	740.0	2.2475971965943953
110.0	750.0	2.256015618412068
110.0	760.0	2.2726704033929193
110.0	770.0	2.244142947872429
110.0	780.0	2.240153672373467
110.0	790.0	2.2457974421334708
110.0	800.0	2.2469589248554196
110.0	810.0	2.2408433200311655
110.0	820.0	2.218370791916552
110.0	830.0	2.2248808027021183
110.0	840.0	2.215946302166204
110.0	850.0	2.2184022631378393
110.0	860.0	2.2172396904271294
110.0	870.0	2.200007777944859
110.0	880.0	2.2095522487449615
110.0	890.0	2.1933721098346384
110.0	900.0	2.180285913034977
110.0	910.0	2.183835234044028
110.0	920.0	2.1721470984082014
110.0	930.0	2.183477369509881
110.0	940.0	2.183967144164359
110.0	950.0	2.1884537485621425
110.0	960.0	2.188666264976512
110.0	970.0	2.1816598537998644
110.0	980.0	2.191583900458045
110.0	990.0	2.1939657047969203
110.0	1000.0	2.2031715468580906
110.0	1010.0	2.212724891203215
110.0	1020.0	2.2057809405999915
110.0	1030.0	2.191480436798804
110.0	1040.0	2.200696965545922
110.0	1050.0	2.2150048579158694
110.0	1060.0	2.231078024963835
110.0	1070.0	2.2260816291717673
110.0	1080.0	2.2267070759527314
110.0	1090.0	2.2342647127440616
110.0	1100.0	2.2350819689742387
110.0	1110.0	2.2401125398649113
110.0	1120.0	2.228933307967249
110.0	1130.0	2.234226925804523
110.0	1140.0	2.2442850328031736
110.0	1150.0	2.25023848014269
110.0	1160.0	2.251845010254748
110.0	1170.0	2.241432419015794
110.0	1180.0	2.257762050837709
110.0	1190.0	2.247609664882369
110.0	1200.0	2.230664215204906
110.0	1210.0	2.210165577297472
110.0	1220.0	2.2107439592706655
110.0	1230.0	2.231187025434352
110.0	1240.0	2.215472663381408
110.0	1250.0	2.184053817683735
110.0	1260.0	2.1711337073294716
110.0	1270.0	2.105179417355927
110.0	1280.0	2.0863910813279323
110.0	1290.0	2.0986391856285542
110.0	1300.0	2.089998762151893
110.0	1310.0	2.0860421660926134
110.0	1320.0	2.0834168353802536
110.0	1330.0	2.079339894076147
110.0	1340.0	2.0746647081138305
110.0	1350.0	2.069917030778837
110.0	1360.0	2.0885275108331114
110.0	1370.0	2.082996371837343
110.0	1380.0	2.0802871335379143
110.0	1390.0	2.0758986632059924
110.0	1400.0	2.0736843308273847
110.0	1410.0	2.0705374839393134
110.0	1420.0	2.0682590622189507
110.0	1430.0	2.0671950716996927
110.0	1440.0	2.0659948325233257
110.0	1450.0	2.0635250116749564
110.0	1460.0	2.03514158528777
110.0	1470.0	2.03514158528777
110.0	1480.0	2.03514158528777
110.0	1490.0	2.03514158528777
110.0	1500.0	2.03514158528777
110.0	1510.0	2.03514158528777
110.0	1520.0	2.03514158528777
110.0	1530.0	2.03514158528777
110.0	1540.0	2.03514158528777
110.0	1550.0	2.03514158528777
110.0	1560.0	2.03514158528777
110.0	1570.0	2.03514158528777
110.0	1580.0	2.03514158528777
110.0	1590.0	2.03514158528777
110.0	1600.0	2.03514158528777
110.0	1610.0	2.03514158528777
110.0	1620.0	2.03514158528777
110.0	1630.0	2.03514158528777
110.0	1640.0	2.03514158528777
110.0	1650.0	2.03514158528777
110.0	1660.0	2.03514158528777
110.0	1670.0	2.03514158528777
110.0	1680.0	2.03514158528777
110.0	1690.0	2.03514158528777
110.0	1700.0	2.03514158528777
110.0	1710.0	2.03514158528777
110.0	1720.0	2.03514158528777
110.0	1730.0	2.03514158528777
110.0	1740.0	2.03514158528777
110.0	1750.0	2.03514158528777
110.0	1760.0	2.03514158528777
110.0	1770.0	2.03514158528777
110.0	1780.0	2.03514158528777
110.0	1790.0	2.03514158528777
110.0	1800.0	2.03514158528777
110.0	1810.0	2.03514158528777
110.0	1820.0	2.03514158528777
110.0	1830.0	2.03514158528777
110.0	1840.0	2.03514158528777
110.0	1850.0	2.03514158528777
110.0	1860.0	2.03514158528777
120.0	50.0	2.03514158528777
120.0	60.0	2.03514158528777
120.0	70.0	2.03514158528777
120.0	80.0	2.03514158528777
120.0	90.0	2.03514158528777
120.0	100.0	2.03514158528777
120.0	110.0	2.03514158528777
120.0	120.0	2.03514158528777
120.0	130.0	2.03514158528777
120.0	140.0	2.03514158528777
120.0	150.0	2.03514158528777
120.0	160.0	2.03514158528777
120.0	170.0	2.03514158528777
120.0	180.0	2.03514158528777
120.0	190.0	2.03514158528777
120.0	200.0	2.03514158528777
120.0	210.0	2.03514158528777
120.0	220.0	2.03514158528777
120.0	230.0	2.03514158528777
120.0	240.0	2.03514158528777
120.0	250.0	2.03514158528777
120.0	260.0	2.03514158528777
120.0	270.0	2.03514158528777
120.0	280.0	2.03514158528777
120.0	290.0	2.03514158528777
120.0	300.0	2.03514158528777
120.0	310.0	2.03514158528777
120.0	320.0	2.03514158528777
120.0	330.0	2.03514158528777
120.0	340.0	2.03514158528777
120.0	350.0	2.03514158528777
120.0	360.0	2.03514158528777
120.0	370.0	2.03514158528777
120.0	380.0	2.03514158528777
120.0	390.0	2.03514158528777
120.0	400.0	2.03514158528777
120.0	410.0	2.03514158528777
120.0	420.0	2.03514158528777
120.0	430.0	2.03514158528777
120.0	440.0	2.03514158528777
120.0	450.0	2.03514158528777
120.0	460.0	2.060985258589061
120.0	470.0	2.0620946957301136
120.0	480.0	2.0633128682797173
120.0	490.0	2.0641687305836287
120.0	500.0	2.0651561694373326
120.0	510.0	2.0668553836983072
120.0	520.0	2.068888471446341
120.0	530.0	2.0696108024519186
120.0	540.0	2.0725069924600947
120.0	550.0	2.077286256624506
120.0	560.0	2.0560206471340092
120.0	570.0	2.0571535962431526
120.0	580.0	2.0582110784640886
120.0	590.0	2.062434072693428
120.0	600.0	2.064800071727475
120.0	610.0	2.0679051290558412
120.0	620.0	2.0709735549704016
120.0	630.0	2.079084098759414
120.0	640.0	2.0679277243088023
120.0	650.0	2.0736351167694504
120.0	660.0	2.1454908293695985
120.0	670.0	2.193198481382046
120.0	680.0	2.211956586453329
120.0	690.0	2.241210904731948
120.0	700.0	2.2326094648298636
120.0	710.0	2.2260724108734653
120.0	720.0	2.234287746287047
120.0	730.0	2.2491883832826067
120.0	740.0	2.252542727594266
120.0	750.0	2.239716102258555
120.0	760.0	2.2304827607022384
120.0	770.0	2.230342353607815
120.0	780.0	2.244782869327609
120.0	790.0	2.2373469001897592
120.0	800.0	2.2240810392913133
120.0	810.0	2.214989176017474
120.0	820.0	2.2159276479693344
120.0	830.0	2.2170770077351194
120.0	840.0	2.219376252989051
120.0	850.0	2.2241638970072235
120.0	860.0	2.2055167570224627
120.0	870.0	2.1805784354811246
120.0	880.0	2.171357983429898
120.0	890.0	2.1772790389177357
120.0	900.0	2.1793118538204843
120.0	910.0	2.1673846848175806
120.0	920.0	2.1541394948670356
120.0	930.0	2.1424540994321526
120.0	940.0	2.149319994432771
120.0	950.0	2.1430877129397476
120.0	960.0	2.144472344037711
120.0	970.0	2.1502658170598865
120.0	980.0	2.154548254589707
120.0	990.0	2.1555293834758693
120.0	1000.0	2.1541065808705704
120.0	1010.0	2.1564384953898093
120.0	1020.0	2.1611591706330526
120.0	1030.0	2.1637260468194572
120.0	1040.0	2.1608644865698854
120.0	1050.0	2.169234694976813
120.0	1060.0	2.1848063627005643
120.0	1070.0	2.1959921145094845
120.0	1080.0	2.2022694794163877
120.0	1090.0	2.2097905432954232
120.0	1100.0	2.2049445898537114
120.0	1110.0	2.2255732714617675
120.0	1120.0	2.215534435050464
120.0	1130.0	2.216381311964557
120.0	1140.0	2.2264279837585206
120.0	1150.0	2.2409218775937445
120.0	1160.0	2.246656415590907
120.0	1170.0	2.2382786829581716
120.0	1180.0	2.255702886221815
120.0	1190.0	2.2409737770423095
120.0	1200.0	2.247664954084865
120.0	1210.0	2.2209357960320264
120.0	1220.0	2.216592108471366
120.0	1230.0	2.2033704720239333
120.0	1240.0	2.192383558081486
120.0	1250.0	2.2180201554804113
120.0	1260.0	2.169802742029656
120.0	1270.0	2.161717763154232
120.0	1280.0	2.0988654074989106
120.0	1290.0	2.0520419888020056
120.0	1300.0	2.0958531664005795
120.0	1310.0	2.0892478326801136
120.0	1320.0	2.0861158587226876
120.0	1330.0	2.082083363715937
120.0	1340.0	2.077902717017893
120.0	1350.0	2.073422100725221
120.0	1360.0	2.0912697281277444
120.0	1370.0	2.0853548722338617
120.0	1380.0	2.0829358678315733
120.0	1390.0	2.0776682078383244
120.0	1400.0	2.0749540179554127
120.0	1410.0	2.071398029217148
120.0	1420.0	2.0683287036523703
120.0	1430.0	2.0672843887226517
120.0	1440.0	2.066037157420238
120.0	1450.0	2.063541026865847
120.0	1460.0	2.03514158528777
120.0	1470.0	2.03514158528777
120.0	1480.0	2.03514158528777
120.0	1490.0	2.03514158528777
120.0	1500.0	2.03514158528777
120.0	1510.0	2.03514158528777
120.0	1520.0	2.03514158528777
120.0	1530.0	2.03514158528777
120.0	1540.0	2.03514158528777
120.0	1550.0	2.03514158528777
120.0	1560.0	2.03514158528777
120.0	1570.0	2.03514158528777
120.0	1580.0	2.03514158528777
120.0	1590.0	2.03514158528777
120.0	1600.0	2.03514158528777
120.0	1610.0	2.03514158528777
120.0	1620.0	2.03514158528777
120.0	1630.0	2.03514158528777
120.0	1640.0	2.03514158528777
120.0	1650.0	2.03514158528777
120.0	1660.0	2.03514158528777
120.0	1670.0	2.03514158528777
120.0	1680.0	2.03514158528777
120.0	1690.0	2.03514158528777
120.0	1700.0	2.03514158528777
120.0	1710.0	2.03514158528777
120.0	1720.0	2.03514158528777
120.0	1730.0	2.03514158528777
120.0	1740.0	2.03514158528777
120.0	1750.0	2.03514158528777
120.0	1760.0	2.03514158528777
120.0	1770.0	2.03514158528777
120.0	1780.0	2.03514158528777
120.0	1790.0	2.03514158528777
120.0	1800.0	2.03514158528777
120.0	1810.0	2.03514158528777
120.0	1820.0	2.03514158528777
120.0	1830.0	2.03514158528777
120.0	1840.0	2.03514158528777
120.0	1850.0	2.03514158528777
120.0	1860.0	2.03514158528777
130.0	50.0	2.03514158528777
130.0	60.0	2.03514158528777
130.0	70.0	2.03514158528777
130.0	80.0	2.03514158528777
130.0	90.0	2.03514158528777
130.0	100.0	2.03514158528777
130.0	110.0	2.03514158528777
130.0	120.0	2.03514158528777
130.0	130.0	2.03514158528777
130.0	140.0	2.03514158528777
130.0	150.0	2.03514158528777
130.0	160.0	2.03514158528777
130.0	170.0	2.03514158528777
130.0	180.0	2.03514158528777
130.0	190.0	2.03514158528777
130.0	200.0	2.03514158528777
130.0	210.0	2.03514158528777
130.0	220.0	2.03514158528777
130.0	230.0	2.03514158528777
130.0	240.0	2.03514158528777
130.0	250.0	2.03514158528777
130.0	260.0	2.03514158528777
130.0	270.0	2.03514158528777
130.0	280.0	2.03514158528777
130.0	290.0	2.03514158528777
130.0	300.0	2.03514158528777
130.0	310.0	2.03514158528777
130.0	320.0	2.03514158528777
130.0	330.0	2.03514158528777
130.0	340.0	2.03514158528777
130.0	350.0	2.03514158528777
130.0	360.0	2.03514158528777
130.0	370.0	2.03514158528777
130.0	380.0	2.03514158528777
130.0	390.0	2.03514158528777
130.0	400.0	2.03514158528777
130.0	410.0	2.03514158528777
130.0	420.0	2.03514158528777
130.0	430.0	2.03514158528777
130.0	440.0	2.03514158528777
130.0	450.0	2.03514158528777
130.0	460.0	2.060985258589061
130.0	470.0	2.06228633962546
130.0	480.0	2.063647834024653
130.0	490.0	2.064441635895327
130.0	500.0	2.065543078081869
130.0	510.0	2.067150940139514
130.0	520.0	2.069012641497767
130.0	530.0	2.0704996864315905
130.0	540.0	2.07315798837852
130.0	550.0	2.0781366499666487
130.0	560.0	2.057627536819598
130.0	570.0	2.0585229948316424
130.0	580.0	2.0598383774959266
130.0	590.0	2.064699182279829
130.0	600.0	2.067105696512724
130.0	610.0	2.071274022213938
130.0	620.0	2.0758585531446605
130.0	630.0	2.063378718610681
130.0	640.0	2.0911047637536093
130.0	650.0	2.1330733051766178
130.0	660.0	2.1991111529476015
130.0	670.0	2.2160510086524288
130.0	680.0	2.243719087971231
130.0	690.0	2.246226922614892
130.0	700.0	2.249975552290088
130.0	710.0	2.2513609572426883
130.0	720.0	2.2705242938009884
130.0	730.0	2.274064811960759
130.0	740.0	2.2422511729546533
130.0	750.0	2.249271465709095
130.0	760.0	2.2499406043090846
130.0	770.0	2.2355867060950736
130.0	780.0	2.2473453779076724
130.0	790.0	2.242746244334456
130.0	800.0	2.229779936270496
130.0	810.0	2.2092071646782614
130.0	820.0	2.213898365903447
130.0	830.0	2.2187079946271546
130.0	840.0	2.216694323190308
130.0	850.0	2.2015463069888117
130.0	860.0	2.2010834901896437
130.0	870.0	2.1732549719698047
130.0	880.0	2.1660513851044474
130.0	890.0	2.166653061536932
130.0	900.0	2.171239824025252
130.0	910.0	2.1628076945346204
130.0	920.0	2.159067468539537
130.0	930.0	2.1613480166003805
130.0	940.0	2.154274230412146
130.0	950.0	2.1564683820295327
130.0	960.0	2.155946541971266
130.0	970.0	2.1652691572426437
130.0	980.0	2.1635826757943017
130.0	990.0	2.165418665664218
130.0	1000.0	2.154146515349157
130.0	1010.0	2.1528097287712598
130.0	1020.0	2.1528917583987273
130.0	1030.0	2.155678600355368
130.0	1040.0	2.1419452321510413
130.0	1050.0	2.1542385102965573
130.0	1060.0	2.165123995792748
130.0	1070.0	2.1750861971103324
130.0	1080.0	2.1890108629118505
130.0	1090.0	2.2008415716815692
130.0	1100.0	2.203836734556762
130.0	1110.0	2.224966194966282
130.0	1120.0	2.2267204714441973
130.0	1130.0	2.228025537141207
130.0	1140.0	2.232899930352407
130.0	1150.0	2.2524107039194443
130.0	1160.0	2.2596120208927286
130.0	1170.0	2.254730759443468
130.0	1180.0	2.2687744901153923
130.0	1190.0	2.265970517709514
130.0	1200.0	2.2422571023342073
130.0	1210.0	2.258546155793212
130.0	1220.0	2.2392388404478747
130.0	1230.0	2.221375561418033
130.0	1240.0	2.224580872751451
130.0	1250.0	2.2014069647860954
130.0	1260.0	2.218573570375609
130.0	1270.0	2.1774194961960913
130.0	1280.0	2.1705477471574324
130.0	1290.0	2.1053480465742695
130.0	1300.0	2.044113663562272
130.0	1310.0	2.0938119782906646
130.0	1320.0	2.08970660097925
130.0	1330.0	2.0841745491556094
130.0	1340.0	2.080505754014877
130.0	1350.0	2.076954834624765
130.0	1360.0	2.094745099871585
130.0	1370.0	2.0887252313150886
130.0	1380.0	2.085782952722762
130.0	1390.0	2.079878146787603
130.0	1400.0	2.0762141018190405
130.0	1410.0	2.072527335718733
130.0	1420.0	2.068807098496275
130.0	1430.0	2.067745450869021
130.0	1440.0	2.066337973538605
130.0	1450.0	2.0634955108203346
130.0	1460.0	2.03514158528777
130.0	1470.0	2.03514158528777
130.0	1480.0	2.03514158528777
130.0	1490.0	2.03514158528777
130.0	1500.0	2.03514158528777
130.0	1510.0	2.03514158528777
130.0	1520.0	2.03514158528777
130.0	1530.0	2.03514158528777
130.0	1540.0	2.03514158528777
130.0	1550.0	2.03514158528777
130.0	1560.0	2.03514158528777
130.0	1570.0	2.03514158528777
130.0	1580.0	2.03514158528777
130.0	1590.0	2.03514158528777
130.0	1600.0	2.03514158528777
130.0	1610.0	2.03514158528777
130.0	1620.0	2.03514158528777
130.0	1630.0	2.03514158528777
130.0	1640.0	2.03514158528777
130.0	1650.0	2.03514158528777
130.0	1660.0	2.03514158528777
130.0	1670.0	2.03514158528777
130.0	1680.0	2.03514158528777
130.0	1690.0	2.03514158528777
130.0	1700.0	2.03514158528777
130.0	1710.0	2.03514158528777
130.0	1720.0	2.03514158528777
130.0	1730.0	2.03514158528777
130.0	1740.0	2.03514158528777
130.0	1750.0	2.03514158528777
130.0	1760.0	2.03514158528777
130.0	1770.0	2.03514158528777
130.0	1780.0	2.03514158528777
130.0	1790.0	2.03514158528777
130.0	1800.0	2.03514158528777
130.0	1810.0	2.03514158528777
130.0	1820.0	2.03514158528777
130.0	1830.0	2.03514158528777
130.0	1840.0	2.03514158528777
130.0	1850.0	2.03514158528777
130.0	1860.0	2.03514158528777
140.0	50.0	2.03514158528777
140.0	60.0	2.03514158528777
140.0	70.0	2.03514158528777
140.0	80.0	2.03514158528777
140.0	90.0	2.03514158528777
140.0	100.0	2.03514158528777
140.0	110.0	2.03514158528777
140.0	120.0	2.03514158528777
140.0	130.0	2.03514158528777
140.0	140.0	2.03514158528777
140.0	150.0	2.03514158528777
140.0	160.0	2.03514158528777
140.0	170.0	2.03514158528777
140.0	180.0	2.03514158528777
140.0	190.0	2.03514158528777
140.0	200.0	2.03514158528777
140.0	210.0	2.03514158528777
140.0	220.0	2.03514158528777
140.0	230.0	2.03514158528777
140.0	240.0	2.03514158528777
140.0	250.0	2.03514158528777
140.0	260.0	2.03514158528777
140.0	270.0	2.03514158528777
140.0	280.0	2.03514158528777
140.0	290.0	2.03514158528777
140.0	300.0	2.03514158528777
140.0	310.0	2.03514158528777
140.0	320.0	2.03514158528777
140.0	330.0	2.03514158528777
140.0	340.0	2.03514158528777
140.0	350.0	2.03514158528777
140.0	360.0	2.03514158528777
140.0	370.0	2.03514158528777
140.0	380.0	2.03514158528777
140.0	390.0	2.03514158528777
140.0	400.0	2.03514158528777
140.0	410.0	2.03514158528777
140.0	420.0	2.03514158528777
140.0	430.0	2.03514158528777
140.0	440.0	2.03514158528777
140.0	450.0	2.03514158528777
140.0	460.0	2.0610311489793935
140.0	470.0	2.0624889381874865
140.0	480.0	2.06389089801694
140.0	490.0	2.064974814783493
140.0	500.0	2.0662227661807835
140.0	510.0	2.0680551673702072
140.0	520.0	2.070111629436333
140.0	530.0	2.072185505136559
140.0	540.0	2.0750251617388984
140.0	550.0	2.080382048677858
140.0	560.0	2.060141613081906
140.0	570.0	2.061709437777634
140.0	580.0	2.0634527893434047
140.0	590.0	2.068910110395944
140.0	600.0	2.0722361512531937
140.0	610.0	2.0776641363624586
140.0	620.0	2.0868936166644025
140.0	630.0	2.0579458318186576
140.0	640.0	2.1272529572375607
140.0	650.0	2.192818864405682
140.0	660.0	2.218241647810727
140.0	670.0	2.265851771000051
140.0	680.0	2.2375503651053816
140.0	690.0	2.2568362966246704
140.0	700.0	2.2527959047693686
140.0	710.0	2.2706996348935515
140.0	720.0	2.2785937457367766
140.0	730.0	2.254541475762638
140.0	740.0	2.2440105479388377
140.0	750.0	2.247940927531486
140.0	760.0	2.234752187415805
140.0	770.0	2.220262925364948
140.0	780.0	2.2279290996554275
140.0	790.0	2.2251888409567284
140.0	800.0	2.2165719014165703
140.0	810.0	2.1978936856749574
140.0	820.0	2.1970539206471953
140.0	830.0	2.194095008391212
140.0	840.0	2.1931269693708355
140.0	850.0	2.1972144294242977
140.0	860.0	2.1953081740404667
140.0	870.0	2.1752126561021132
140.0	880.0	2.153656057480319
140.0	890.0	2.151577348204275
140.0	900.0	2.1643469918624456
140.0	910.0	2.162133880685852
140.0	920.0	2.169337172622671
140.0	930.0	2.1577394999721666
140.0	940.0	2.1399750527180097
140.0	950.0	2.14193006139373
140.0	960.0	2.1475195803194227
140.0	970.0	2.162884555395248
140.0	980.0	2.156195043760825
140.0	990.0	2.1535007937107706
140.0	1000.0	2.146130920249752
140.0	1010.0	2.1610274447163396
140.0	1020.0	2.151366360544483
140.0	1030.0	2.142592714490255
140.0	1040.0	2.134608068889298
140.0	1050.0	2.140151757427594
140.0	1060.0	2.160383781564185
140.0	1070.0	2.1654350143913694
140.0	1080.0	2.1664789886058964
140.0	1090.0	2.175970201212404
140.0	1100.0	2.180011358325783
140.0	1110.0	2.2016074059004973
140.0	1120.0	2.199422363332227
140.0	1130.0	2.2128886984780562
140.0	1140.0	2.2153622716370514
140.0	1150.0	2.227932762874481
140.0	1160.0	2.243530181127134
140.0	1170.0	2.246496652269853
140.0	1180.0	2.262458669001949
140.0	1190.0	2.2626547323410255
140.0	1200.0	2.25455357499372
140.0	1210.0	2.240513852940944
140.0	1220.0	2.2592294502594683
140.0	1230.0	2.2446810791083167
140.0	1240.0	2.231039563322424
140.0	1250.0	2.2318178322228706
140.0	1260.0	2.2114157234092717
140.0	1270.0	2.1899359831799248
140.0	1280.0	2.193104018891582
140.0	1290.0	2.163454598463119
140.0	1300.0	2.09058719065538
140.0	1310.0	2.0713159743044005
140.0	1320.0	2.095695161058114
140.0	1330.0	2.0884476406992154
140.0	1340.0	2.0839976221373337
140.0	1350.0	2.080728867367702
140.0	1360.0	2.0980199482863586
140.0	1370.0	2.091876809218881
140.0	1380.0	2.088267233411234
140.0	1390.0	2.082388132035517
140.0	1400.0	2.078185769316165
140.0	1410.0	2.0740788853026433
140.0	1420.0	2.0701148906003475
140.0	1430.0	2.0688517317841386
140.0	1440.0	2.0670649818774094
140.0	1450.0	2.0635480072485826
140.0	1460.0	2.03514158528777
140.0	1470.0	2.03514158528777
140.0	1480.0	2.03514158528777
140.0	1490.0	2.03514158528777
140.0	1500.0	2.03514158528777
140.0	1510.0	2.03514158528777
140.0	1520.0	2.03514158528777
140.0	1530.0	2.03514158528777
140.0	1540.0	2.03514158528777
140.0	1550.0	2.03514158528777
140.0	1560.0	2.03514158528777
140.0	1570.0	2.03514158528777
140.0	1580.0	2.03514158528777
140.0	1590.0	2.03514158528777
140.0	1600.0	2.03514158528777
140.0	1610.0	2.03514158528777
140.0	1620.0	2.03514158528777
140.0	1630.0	2.03514158528777
140.0	1640.0	2.03514158528777
140.0	1650.0	2.03514158528777
140.0	1660.0	2.03514158528777
140.0	1670.0	2.03514158528777
140.0	1680.0	2.03514158528777
140.0	1690.0	2.03514158528777
140.0	1700.0	2.03514158528777
140.0	1710.0	2.03514158528777
140.0	1720.0	2.03514158528777
140.0	1730.0	2.03514158528777
140.0	1740.0	2.03514158528777
140.0	1750.0	2.03514158528777
140.0	1760.0	2.03514158528777
140.0	1770.0	2.03514158528777
140.0	1780.0	2.03514158528777
140.0	1790.0	2.03514158528777
140.0	1800.0	2.03514158528777
140.0	1810.0	2.03514158528777
140.0	1820.0	2.03514158528777
140.0	1830.0	2.03514158528777
140.0	1840.0	2.03514158528777
140.0	1850.0	2.03514158528777
140.0	1860.0	2.03514158528777
150.0	50.0	2.03514158528777
150.0	60.0	2.03514158528777
150.0	70.0	2.03514158528777
150.0	80.0	2.03514158528777
150.0	90.0	2.03514158528777
150.0	100.0	2.03514158528777
150.0	110.0	2.03514158528777
150.0	120.0	2.03514158528777
150.0	130.0	2.03514158528777
150.0	140.0	2.03514158528777
150.0	150.0	2.03514158528777
150.0	160.0	2.03514158528777
150.0	170.0	2.03514158528777
150.0	180.0	2.03514158528777
150.0	190.0	2.03514158528777
150.0	200.0	2.03514158528777
150.0	210.0	2.03514158528777
150.0	220.0	2.03514158528777
150.0	230.0	2.03514158528777
150.0	240.0	2.03514158528777
150.0	250.0	2.03514158528777
150.0	260.0	2.03514158528777
150.0	270.0	2.03514158528777
150.0	280.0	2.03514158528777
150.0	290.0	2.03514158528777
150.0	300.0	2.03514158528777
150.0	310.0	2.03514158528777
150.0	320.0	2.03514158528777
150.0	330.0	2.03514158528777
150.0	340.0	2.03514158528777
150.0	350.0	2.03514158528777
150.0	360.0	2.03514158528777
150.0	370.0	2.03514158528777
150.0	380.0	2.03514158528777
150.0	390.0	2.03514158528777
150.0	400.0	2.03514158528777
150.0	410.0	2.03514158528777
150.0	420.0	2.03514158528777
150.0	430.0	2.03514158528777
150.0	440.0	2.03514158528777
150.0	450.0	2.03514158528777
150.0	460.0	2.0611142370401603
150.0	470.0	2.062632453429809
150.0	480.0	2.0639350409321673
150.0	490.0	2.0651257501194746
150.0	500.0	2.066265423535138
150.0	510.0	2.068864926956174
150.0	520.0	2.0719440601566146
150.0	530.0	2.0740285841682913
150.0	540.0	2.0775453696236936
150.0	550.0	2.082928817288928
150.0	560.0	2.062994702236129
150.0	570.0	2.065417753848516
150.0	580.0	2.067852254586835
150.0	590.0	2.073349312892568
150.0	600.0	2.077155338990762
150.0	610.0	2.086785247963268
150.0	620.0	2.051935003066798
150.0	630.0	2.1281270811288704
150.0	640.0	2.1876579683464366
150.0	650.0	2.226900963093052
150.0	660.0	2.260359559269841
150.0	670.0	2.2440226057232624
150.0	680.0	2.264686584925524
150.0	690.0	2.259218630900785
150.0	700.0	2.2865389278915855
150.0	710.0	2.2679255969577645
150.0	720.0	2.253183008921408
150.0	730.0	2.2516499658311933
150.0	740.0	2.2311564919840907
150.0	750.0	2.2264401608796236
150.0	760.0	2.2113697413497264
150.0	770.0	2.199513975571607
150.0	780.0	2.2072131827667505
150.0	790.0	2.199573248743061
150.0	800.0	2.1900006626343065
150.0	810.0	2.1656498125876125
150.0	820.0	2.1719321659489146
150.0	830.0	2.170648777470651
150.0	840.0	2.177655548474611
150.0	850.0	2.185178470442397
150.0	860.0	2.1755990017868028
150.0	870.0	2.1582785710841397
150.0	880.0	2.1565187676057564
150.0	890.0	2.1580988898453626
150.0	900.0	2.1520009707069865
150.0	910.0	2.161773644982306
150.0	920.0	2.1670386614157913
150.0	930.0	2.1438522120835524
150.0	940.0	2.1468918148499636
150.0	950.0	2.136057515521017
150.0	960.0	2.1351648016803755
150.0	970.0	2.1433146970494104
150.0	980.0	2.133417638326655
150.0	990.0	2.136072356432604
150.0	1000.0	2.1283687668955866
150.0	1010.0	2.1336370357278978
150.0	1020.0	2.132059419368641
150.0	1030.0	2.12626848249979
150.0	1040.0	2.1210226298753088
150.0	1050.0	2.1294914298157144
150.0	1060.0	2.128529885319142
150.0	1070.0	2.139083998260259
150.0	1080.0	2.1518869588867258
150.0	1090.0	2.168324996169211
150.0	1100.0	2.171707157466054
150.0	1110.0	2.197075557780724
150.0	1120.0	2.1867950518420463
150.0	1130.0	2.1912757213628007
150.0	1140.0	2.212205550104937
150.0	1150.0	2.228871914503754
150.0	1160.0	2.239516328893483
150.0	1170.0	2.2451475091496733
150.0	1180.0	2.265549128535555
150.0	1190.0	2.2658928215197673
150.0	1200.0	2.2618296284716624
150.0	1210.0	2.2629019352448396
150.0	1220.0	2.2508491141101397
150.0	1230.0	2.2660695421790966
150.0	1240.0	2.2478995723095596
150.0	1250.0	2.2392767291219178
150.0	1260.0	2.2163427801334104
150.0	1270.0	2.209462178464779
150.0	1280.0	2.2138514076225566
150.0	1290.0	2.1841125951476434
150.0	1300.0	2.142535673995907
150.0	1310.0	2.069914843770162
150.0	1320.0	2.1006332522764812
150.0	1330.0	2.0911402364245335
150.0	1340.0	2.086036629571657
150.0	1350.0	2.0825733697577533
150.0	1360.0	2.100463866464465
150.0	1370.0	2.094471085765509
150.0	1380.0	2.0914495241408755
150.0	1390.0	2.0858138103192636
150.0	1400.0	2.081023204328724
150.0	1410.0	2.0759942016189536
150.0	1420.0	2.0716921225670943
150.0	1430.0	2.0698418975625463
150.0	1440.0	2.0678464828531133
150.0	1450.0	2.063828658790187
150.0	1460.0	2.03514158528777
150.0	1470.0	2.03514158528777
150.0	1480.0	2.03514158528777
150.0	1490.0	2.03514158528777
150.0	1500.0	2.03514158528777
150.0	1510.0	2.03514158528777
150.0	1520.0	2.03514158528777
150.0	1530.0	2.03514158528777
150.0	1540.0	2.03514158528777
150.0	1550.0	2.03514158528777
150.0	1560.0	2.03514158528777
150.0	1570.0	2.03514158528777
150.0	1580.0	2.03514158528777
150.0	1590.0	2.03514158528777
150.0	1600.0	2.03514158528777
150.0	1610.0	2.03514158528777
150.0	1620.0	2.03514158528777
150.0	1630.0	2.03514158528777
150.0	1640.0	2.03514158528777
150.0	1650.0	2.03514158528777
150.0	1660.0	2.03514158528777
150.0	1670.0	2.03514158528777
150.0	1680.0	2.03514158528777
150.0	1690.0	2.03514158528777
150.0	1700.0	2.03514158528777
150.0	1710.0	2.03514158528777
150.0	1720.0	2.03514158528777
150.0	1730.0	2.03514158528777
150.0	1740.0	2.03514158528777
150.0	1750.0	2.03514158528777
150.0	1760.0	2.03514158528777
150.0	1770.0	2.03514158528777
150.0	1780.0	2.03514158528777
150.0	1790.0	2.03514158528777
150.0	1800.0	2.03514158528777
150.0	1810.0	2.03514158528777
150.0	1820.0	2.03514158528777
150.0	1830.0	2.03514158528777
150.0	1840.0	2.03514158528777
[truncated: 15,836 more rows]
