# Supplementary material for: Characterizing Visual Neurosurgical Expertise in Brain MRI Visualization Using Eye-Tracking and 3D Fractal Dimension Analysis
Source: J Eye Mov Res. 2026 Jun 2;19(3):62. doi: 10.3390/jemr19030062 (PMC13301434; doi:10.3390/jemr19030062)
Supplement: Supplementary file 1 [file jemr-19-00062-s001.zip › jemr-4253847-supplementary/Supplementary files/4_3DFDmapsCalculation/3DFD_Stimuli_BRN40/3DFDs_BRAIN_6_PATH_Post surgical pit adenoma.png_Heatmap_100_10.csv]

50.0	50.0	2.03514158528777
50.0	60.0	2.03514158528777
50.0	70.0	2.03514158528777
50.0	80.0	2.03514158528777
50.0	90.0	2.03514158528777
50.0	100.0	2.03514158528777
50.0	110.0	2.03514158528777
50.0	120.0	2.03514158528777
50.0	130.0	2.03514158528777
50.0	140.0	2.03514158528777
50.0	150.0	2.03514158528777
50.0	160.0	2.03514158528777
50.0	170.0	2.03514158528777
50.0	180.0	2.03514158528777
50.0	190.0	2.03514158528777
50.0	200.0	2.03514158528777
50.0	210.0	2.03514158528777
50.0	220.0	2.03514158528777
50.0	230.0	2.03514158528777
50.0	240.0	2.03514158528777
50.0	250.0	2.03514158528777
50.0	260.0	2.03514158528777
50.0	270.0	2.03514158528777
50.0	280.0	2.03514158528777
50.0	290.0	2.086777161875748
50.0	300.0	2.1127752958529027
50.0	310.0	2.1347388378449423
50.0	320.0	2.1595632530228013
50.0	330.0	2.187266338616762
50.0	340.0	2.209443920283139
50.0	350.0	2.2344744776743766
50.0	360.0	2.249713726917513
50.0	370.0	2.2644919873342557
50.0	380.0	2.2768184534137204
50.0	390.0	2.2798089055109934
50.0	400.0	2.278843166744948
50.0	410.0	2.2778712353214208
50.0	420.0	2.277728049307877
50.0	430.0	2.2813438250821103
50.0	440.0	2.2853294895748064
50.0	450.0	2.288626628666236
50.0	460.0	2.286524210104068
50.0	470.0	2.281688132224807
50.0	480.0	2.2793932391118927
50.0	490.0	2.2792334285923763
50.0	500.0	2.277184989578222
50.0	510.0	2.281791538343627
50.0	520.0	2.2811274434244817
50.0	530.0	2.280343880202976
50.0	540.0	2.284116778125311
50.0	550.0	2.2832970822914005
50.0	560.0	2.2857131945579763
50.0	570.0	2.292442074212833
50.0	580.0	2.298922564239489
50.0	590.0	2.2981120796460788
50.0	600.0	2.2903755949081237
50.0	610.0	2.2804533152120534
50.0	620.0	2.275025254532018
50.0	630.0	2.2730396368827663
50.0	640.0	2.270275957070495
50.0	650.0	2.2672791548213285
50.0	660.0	2.261307075771786
50.0	670.0	2.2533081423015897
50.0	680.0	2.251166746250243
50.0	690.0	2.2493254493594543
50.0	700.0	2.2459057966600056
50.0	710.0	2.2458121101970363
50.0	720.0	2.24117586658721
50.0	730.0	2.242170127048976
50.0	740.0	2.2409560949620606
50.0	750.0	2.2386655524317702
50.0	760.0	2.2352733094839525
50.0	770.0	2.234933028005769
50.0	780.0	2.2323894341561417
50.0	790.0	2.205664383376973
50.0	800.0	2.18022633836522
50.0	810.0	2.2160815771593305
50.0	820.0	2.2117983293121934
50.0	830.0	2.2038183187114773
50.0	840.0	2.2054738583120383
50.0	850.0	2.2209225364426413
50.0	860.0	2.252345234148083
50.0	870.0	2.2581119774019824
50.0	880.0	2.265780981233852
50.0	890.0	2.255532765951444
50.0	900.0	2.260078846919946
50.0	910.0	2.2640527825855634
50.0	920.0	2.284236909710121
50.0	930.0	2.2826101526324516
50.0	940.0	2.2972789209082722
50.0	950.0	2.2984275560352905
50.0	960.0	2.2928126880667743
50.0	970.0	2.277802965467962
50.0	980.0	2.2649999073896336
50.0	990.0	2.264482700200845
50.0	1000.0	2.2588085446153197
50.0	1010.0	2.252250460130428
50.0	1020.0	2.243762794974436
50.0	1030.0	2.233749216576316
50.0	1040.0	2.209011683712195
50.0	1050.0	2.188913553565828
50.0	1060.0	2.1737943374800626
50.0	1070.0	2.192542557872344
50.0	1080.0	2.206341360544274
50.0	1090.0	2.1892086183269073
50.0	1100.0	2.190132095654179
50.0	1110.0	2.1867557217165547
50.0	1120.0	2.194775363336343
50.0	1130.0	2.1831536116074624
50.0	1140.0	2.1946475876798774
50.0	1150.0	2.1950156826449025
50.0	1160.0	2.191966779431724
50.0	1170.0	2.185594002028782
50.0	1180.0	2.165836965572485
50.0	1190.0	2.18815224236346
50.0	1200.0	2.19289657732072
50.0	1210.0	2.1867244942132484
50.0	1220.0	2.188748482726606
50.0	1230.0	2.191458913167508
50.0	1240.0	2.1845828316320324
50.0	1250.0	2.201239845264613
50.0	1260.0	2.2065619002924266
50.0	1270.0	2.1961667823801494
50.0	1280.0	2.198389442556174
50.0	1290.0	2.202869182366593
50.0	1300.0	2.2174003655992456
50.0	1310.0	2.213688097011009
50.0	1320.0	2.206651162838705
50.0	1330.0	2.2062497801420107
50.0	1340.0	2.2082678836080696
50.0	1350.0	2.2065287440839882
50.0	1360.0	2.2033991919475047
50.0	1370.0	2.202387536351444
50.0	1380.0	2.2020107114675844
50.0	1390.0	2.2002434445294297
50.0	1400.0	2.1998989179584054
50.0	1410.0	2.199984489430549
50.0	1420.0	2.20250714882994
50.0	1430.0	2.2037774102417433
50.0	1440.0	2.198930656005431
50.0	1450.0	2.2015899136826445
50.0	1460.0	2.200285058088154
50.0	1470.0	2.200334071187289
50.0	1480.0	2.2024874614381735
50.0	1490.0	2.2001887430537064
50.0	1500.0	2.198118206123094
50.0	1510.0	2.199927550804834
50.0	1520.0	2.1989594038701608
50.0	1530.0	2.2159163578125285
50.0	1540.0	2.2033245801713734
50.0	1550.0	2.193581816957133
50.0	1560.0	2.1798965588751886
50.0	1570.0	2.166166694216947
50.0	1580.0	2.1517122617895383
50.0	1590.0	2.136008834747837
50.0	1600.0	2.1186568856668413
50.0	1610.0	2.1036365717625274
50.0	1620.0	2.0856110128194647
50.0	1630.0	2.03514158528777
50.0	1640.0	2.03514158528777
50.0	1650.0	2.03514158528777
50.0	1660.0	2.03514158528777
50.0	1670.0	2.03514158528777
50.0	1680.0	2.03514158528777
50.0	1690.0	2.03514158528777
50.0	1700.0	2.03514158528777
50.0	1710.0	2.03514158528777
50.0	1720.0	2.03514158528777
50.0	1730.0	2.03514158528777
50.0	1740.0	2.03514158528777
50.0	1750.0	2.03514158528777
50.0	1760.0	2.03514158528777
50.0	1770.0	2.03514158528777
50.0	1780.0	2.03514158528777
50.0	1790.0	2.03514158528777
50.0	1800.0	2.03514158528777
50.0	1810.0	2.03514158528777
50.0	1820.0	2.03514158528777
50.0	1830.0	2.03514158528777
50.0	1840.0	2.03514158528777
50.0	1850.0	2.03514158528777
50.0	1860.0	2.03514158528777
60.0	50.0	2.03514158528777
60.0	60.0	2.03514158528777
60.0	70.0	2.03514158528777
60.0	80.0	2.03514158528777
60.0	90.0	2.03514158528777
60.0	100.0	2.03514158528777
60.0	110.0	2.03514158528777
60.0	120.0	2.03514158528777
60.0	130.0	2.03514158528777
60.0	140.0	2.03514158528777
60.0	150.0	2.03514158528777
60.0	160.0	2.03514158528777
60.0	170.0	2.03514158528777
60.0	180.0	2.03514158528777
60.0	190.0	2.03514158528777
60.0	200.0	2.03514158528777
60.0	210.0	2.03514158528777
60.0	220.0	2.03514158528777
60.0	230.0	2.03514158528777
60.0	240.0	2.03514158528777
60.0	250.0	2.03514158528777
60.0	260.0	2.03514158528777
60.0	270.0	2.03514158528777
60.0	280.0	2.03514158528777
60.0	290.0	2.0871103363543293
60.0	300.0	2.1113923461081527
60.0	310.0	2.1372985480544275
60.0	320.0	2.16057777304904
60.0	330.0	2.188913706865339
60.0	340.0	2.2109994211291197
60.0	350.0	2.235819780023991
60.0	360.0	2.2490926456488287
60.0	370.0	2.264295516991766
60.0	380.0	2.275370544584169
60.0	390.0	2.277309122425052
60.0	400.0	2.2765118531394415
60.0	410.0	2.2790594083863884
60.0	420.0	2.2769249798435305
60.0	430.0	2.282837911181982
60.0	440.0	2.283291959777017
60.0	450.0	2.2933959866052525
60.0	460.0	2.2859516230708685
60.0	470.0	2.283803867628443
60.0	480.0	2.282872294931513
60.0	490.0	2.2815587061928997
60.0	500.0	2.2804968048841667
60.0	510.0	2.2839989296874887
60.0	520.0	2.281615121054194
60.0	530.0	2.2790379111005685
60.0	540.0	2.285747401083657
60.0	550.0	2.2837357092503
60.0	560.0	2.286848380071295
60.0	570.0	2.2937405833429403
60.0	580.0	2.297891168598244
60.0	590.0	2.2935370779094546
60.0	600.0	2.2849286970671154
60.0	610.0	2.2768441249697453
60.0	620.0	2.2720110134409426
60.0	630.0	2.274379322382044
60.0	640.0	2.268754557095917
60.0	650.0	2.23641361278674
60.0	660.0	2.2311955487512716
60.0	670.0	2.23444946709044
60.0	680.0	2.2334221988317036
60.0	690.0	2.225531334017007
60.0	700.0	2.1953180385428834
60.0	710.0	2.197936917223881
60.0	720.0	2.1914403686483097
60.0	730.0	2.1850231778195033
60.0	740.0	2.1889192003905
60.0	750.0	2.187334590074309
60.0	760.0	2.181847404650249
60.0	770.0	2.179673193776403
60.0	780.0	2.165901321578032
60.0	790.0	2.154221186176191
60.0	800.0	2.1795603652658277
60.0	810.0	2.2073583981985894
60.0	820.0	2.2011340920779814
60.0	830.0	2.195137651389142
60.0	840.0	2.2014175379312806
60.0	850.0	2.2098636698738994
60.0	860.0	2.236402920922483
60.0	870.0	2.251227985642682
60.0	880.0	2.2646953629495954
60.0	890.0	2.2492656848932673
60.0	900.0	2.259454279985979
60.0	910.0	2.263318316593183
60.0	920.0	2.278785504957884
60.0	930.0	2.2853452356101314
60.0	940.0	2.2978841029182298
60.0	950.0	2.300523237018514
60.0	960.0	2.2893979658007364
60.0	970.0	2.282691025876927
60.0	980.0	2.268659167103827
60.0	990.0	2.2579349237319004
60.0	1000.0	2.2551380981161597
60.0	1010.0	2.2488761729819844
60.0	1020.0	2.2415876091243714
60.0	1030.0	2.2406740026536998
60.0	1040.0	2.2097128556652317
60.0	1050.0	2.1812445420168145
60.0	1060.0	2.1781821652370583
60.0	1070.0	2.1800124126258504
60.0	1080.0	2.1901435618039984
60.0	1090.0	2.1861757723090127
60.0	1100.0	2.1764735452353587
60.0	1110.0	2.1828941613625408
60.0	1120.0	2.1832711827835602
60.0	1130.0	2.1747595725745827
60.0	1140.0	2.173057251448606
60.0	1150.0	2.1745353621192005
60.0	1160.0	2.168931331696629
60.0	1170.0	2.1728229856035215
60.0	1180.0	2.163978807485559
60.0	1190.0	2.1709282955667106
60.0	1200.0	2.1769022392048285
60.0	1210.0	2.183492499805802
60.0	1220.0	2.1839493048287397
60.0	1230.0	2.1766289068699525
60.0	1240.0	2.178079245634881
60.0	1250.0	2.1786048010384076
60.0	1260.0	2.193705897237178
60.0	1270.0	2.2111660212756594
60.0	1280.0	2.2117632451788123
60.0	1290.0	2.1917124620534456
60.0	1300.0	2.1653539731065288
60.0	1310.0	2.1816756724429136
60.0	1320.0	2.2041273070251886
60.0	1330.0	2.2012867066126645
60.0	1340.0	2.2028553135871003
60.0	1350.0	2.201091259220464
60.0	1360.0	2.200088468020674
60.0	1370.0	2.200642602456725
60.0	1380.0	2.1999395381359648
60.0	1390.0	2.1963339765505387
60.0	1400.0	2.1990443183289816
60.0	1410.0	2.1997031759689545
60.0	1420.0	2.202065642708225
60.0	1430.0	2.2009902735907962
60.0	1440.0	2.198688094419757
60.0	1450.0	2.2007849241458346
60.0	1460.0	2.200720138923149
60.0	1470.0	2.202298592849701
60.0	1480.0	2.205158329894789
60.0	1490.0	2.2027357981443534
60.0	1500.0	2.2006362911156945
60.0	1510.0	2.2017190704846974
60.0	1520.0	2.202016102796695
60.0	1530.0	2.2179952260911153
60.0	1540.0	2.204652033259808
60.0	1550.0	2.194321656654206
60.0	1560.0	2.1800099985714665
60.0	1570.0	2.1647135978612253
60.0	1580.0	2.1505684829909093
60.0	1590.0	2.13494452403815
60.0	1600.0	2.1173495721545037
60.0	1610.0	2.1020184000328856
60.0	1620.0	2.0854787699618447
60.0	1630.0	2.03514158528777
60.0	1640.0	2.03514158528777
60.0	1650.0	2.03514158528777
60.0	1660.0	2.03514158528777
60.0	1670.0	2.03514158528777
60.0	1680.0	2.03514158528777
60.0	1690.0	2.03514158528777
60.0	1700.0	2.03514158528777
60.0	1710.0	2.03514158528777
60.0	1720.0	2.03514158528777
60.0	1730.0	2.03514158528777
60.0	1740.0	2.03514158528777
60.0	1750.0	2.03514158528777
60.0	1760.0	2.03514158528777
60.0	1770.0	2.03514158528777
60.0	1780.0	2.03514158528777
60.0	1790.0	2.03514158528777
60.0	1800.0	2.03514158528777
60.0	1810.0	2.03514158528777
60.0	1820.0	2.03514158528777
60.0	1830.0	2.03514158528777
60.0	1840.0	2.03514158528777
60.0	1850.0	2.03514158528777
60.0	1860.0	2.03514158528777
70.0	50.0	2.03514158528777
70.0	60.0	2.03514158528777
70.0	70.0	2.03514158528777
70.0	80.0	2.03514158528777
70.0	90.0	2.03514158528777
70.0	100.0	2.03514158528777
70.0	110.0	2.03514158528777
70.0	120.0	2.03514158528777
70.0	130.0	2.03514158528777
70.0	140.0	2.03514158528777
70.0	150.0	2.03514158528777
70.0	160.0	2.03514158528777
70.0	170.0	2.03514158528777
70.0	180.0	2.03514158528777
70.0	190.0	2.03514158528777
70.0	200.0	2.03514158528777
70.0	210.0	2.03514158528777
70.0	220.0	2.03514158528777
70.0	230.0	2.03514158528777
70.0	240.0	2.03514158528777
70.0	250.0	2.03514158528777
70.0	260.0	2.03514158528777
70.0	270.0	2.03514158528777
70.0	280.0	2.03514158528777
70.0	290.0	2.0869034153894126
70.0	300.0	2.112069373567352
70.0	310.0	2.1386983858436386
70.0	320.0	2.161679740559861
70.0	330.0	2.1894776652281203
70.0	340.0	2.2116439635660154
70.0	350.0	2.23387248491362
70.0	360.0	2.2482813728106104
70.0	370.0	2.266870958489249
70.0	380.0	2.276638184099682
70.0	390.0	2.2787896618910954
70.0	400.0	2.278337021756067
70.0	410.0	2.2775334488879664
70.0	420.0	2.276605063816303
70.0	430.0	2.279653728203331
70.0	440.0	2.2831481573672705
70.0	450.0	2.2860721750871966
70.0	460.0	2.282047442598078
70.0	470.0	2.2781430947908716
70.0	480.0	2.2812234990764932
70.0	490.0	2.2762656651144595
70.0	500.0	2.275248686634311
70.0	510.0	2.2809656449083753
70.0	520.0	2.276743118489699
70.0	530.0	2.2771962087321467
70.0	540.0	2.277397234705155
70.0	550.0	2.2795842424080304
70.0	560.0	2.279175465115548
70.0	570.0	2.285215572469617
70.0	580.0	2.2945933703544013
70.0	590.0	2.2881455183375388
70.0	600.0	2.2823427556506535
70.0	610.0	2.2727362464321255
70.0	620.0	2.2415678571642803
70.0	630.0	2.2431499806751845
70.0	640.0	2.2486040575021518
70.0	650.0	2.2543755005749775
70.0	660.0	2.2565272289670237
70.0	670.0	2.2251446558412082
70.0	680.0	2.231593964992563
70.0	690.0	2.202737508375915
70.0	700.0	2.197607090594433
70.0	710.0	2.1979406404865025
70.0	720.0	2.196604884449564
70.0	730.0	2.1905547647485357
70.0	740.0	2.190263897599534
70.0	750.0	2.177333310471391
70.0	760.0	2.164921551626674
70.0	770.0	2.17045776294006
70.0	780.0	2.1726426272575114
70.0	790.0	2.189139139713659
70.0	800.0	2.2038607808950337
70.0	810.0	2.1907263409936886
70.0	820.0	2.1999912978194316
70.0	830.0	2.2059867235485937
70.0	840.0	2.2128265453446088
70.0	850.0	2.2188327603496973
70.0	860.0	2.2466959790446865
70.0	870.0	2.2606903995303536
70.0	880.0	2.2717650590473224
70.0	890.0	2.2622647387424397
70.0	900.0	2.27097838373396
70.0	910.0	2.274681202283594
70.0	920.0	2.289871619913392
70.0	930.0	2.296410739740971
70.0	940.0	2.3057174952970954
70.0	950.0	2.3107147454566572
70.0	960.0	2.3026260369149876
70.0	970.0	2.2901791596212524
70.0	980.0	2.278286888294908
70.0	990.0	2.268482282313348
70.0	1000.0	2.265193898886777
70.0	1010.0	2.261763429875352
70.0	1020.0	2.227096253950586
70.0	1030.0	2.2337037577830983
70.0	1040.0	2.2213746947660553
70.0	1050.0	2.1931586608536473
70.0	1060.0	2.1772313865531867
70.0	1070.0	2.1729527575320993
70.0	1080.0	2.1795700776087066
70.0	1090.0	2.1742258162721706
70.0	1100.0	2.1772443635964236
70.0	1110.0	2.1880228622968936
70.0	1120.0	2.186145081749708
70.0	1130.0	2.176214249345814
70.0	1140.0	2.181177630487407
70.0	1150.0	2.1725389648563898
70.0	1160.0	2.159715805123059
70.0	1170.0	2.1548995529683523
70.0	1180.0	2.1643898486792765
70.0	1190.0	2.167482656480352
70.0	1200.0	2.1730373830317284
70.0	1210.0	2.17268631442295
70.0	1220.0	2.1799134872739248
70.0	1230.0	2.1835099466979635
70.0	1240.0	2.1797656186524037
70.0	1250.0	2.170678180209474
70.0	1260.0	2.178520165406905
70.0	1270.0	2.1836118544706067
70.0	1280.0	2.182216781273969
70.0	1290.0	2.191591267074571
70.0	1300.0	2.1971548566628085
70.0	1310.0	2.1795898010842607
70.0	1320.0	2.156745504847075
70.0	1330.0	2.172529489349195
70.0	1340.0	2.2051910574777254
70.0	1350.0	2.2015790170838057
70.0	1360.0	2.2028637044031307
70.0	1370.0	2.2023557860024794
70.0	1380.0	2.199333589360925
70.0	1390.0	2.197825817000275
70.0	1400.0	2.2006826993473525
70.0	1410.0	2.203065990280508
70.0	1420.0	2.2038271154452227
70.0	1430.0	2.2029153276615587
70.0	1440.0	2.2005233492511693
70.0	1450.0	2.202812844420033
70.0	1460.0	2.2016138831240135
70.0	1470.0	2.2026285909852334
70.0	1480.0	2.2048109385235093
70.0	1490.0	2.2015539941872815
70.0	1500.0	2.1992064812064953
70.0	1510.0	2.199582871444202
70.0	1520.0	2.2000428924504383
70.0	1530.0	2.2162455276782684
70.0	1540.0	2.202973028603305
70.0	1550.0	2.191046578682751
70.0	1560.0	2.179497934933297
70.0	1570.0	2.163460658378919
70.0	1580.0	2.1486879571079354
70.0	1590.0	2.134702408300707
70.0	1600.0	2.1191421100116044
70.0	1610.0	2.1022194835816115
70.0	1620.0	2.0848523929263845
70.0	1630.0	2.03514158528777
70.0	1640.0	2.03514158528777
70.0	1650.0	2.03514158528777
70.0	1660.0	2.03514158528777
70.0	1670.0	2.03514158528777
70.0	1680.0	2.03514158528777
70.0	1690.0	2.03514158528777
70.0	1700.0	2.03514158528777
70.0	1710.0	2.03514158528777
70.0	1720.0	2.03514158528777
70.0	1730.0	2.03514158528777
70.0	1740.0	2.03514158528777
70.0	1750.0	2.03514158528777
70.0	1760.0	2.03514158528777
70.0	1770.0	2.03514158528777
70.0	1780.0	2.03514158528777
70.0	1790.0	2.03514158528777
70.0	1800.0	2.03514158528777
70.0	1810.0	2.03514158528777
70.0	1820.0	2.03514158528777
70.0	1830.0	2.03514158528777
70.0	1840.0	2.03514158528777
70.0	1850.0	2.03514158528777
70.0	1860.0	2.03514158528777
80.0	50.0	2.03514158528777
80.0	60.0	2.03514158528777
80.0	70.0	2.03514158528777
80.0	80.0	2.03514158528777
80.0	90.0	2.03514158528777
80.0	100.0	2.03514158528777
80.0	110.0	2.03514158528777
80.0	120.0	2.03514158528777
80.0	130.0	2.03514158528777
80.0	140.0	2.03514158528777
80.0	150.0	2.03514158528777
80.0	160.0	2.03514158528777
80.0	170.0	2.03514158528777
80.0	180.0	2.03514158528777
80.0	190.0	2.03514158528777
80.0	200.0	2.03514158528777
80.0	210.0	2.03514158528777
80.0	220.0	2.03514158528777
80.0	230.0	2.03514158528777
80.0	240.0	2.03514158528777
80.0	250.0	2.03514158528777
80.0	260.0	2.03514158528777
80.0	270.0	2.03514158528777
80.0	280.0	2.03514158528777
80.0	290.0	2.084502304142248
80.0	300.0	2.108986620705064
80.0	310.0	2.140906611638582
80.0	320.0	2.1647432275142293
80.0	330.0	2.191024787632888
80.0	340.0	2.213188585336906
80.0	350.0	2.2351324269568087
80.0	360.0	2.244091149257585
80.0	370.0	2.260089126251119
80.0	380.0	2.27025551661593
80.0	390.0	2.2751084920417664
80.0	400.0	2.2757274365908855
80.0	410.0	2.2748293549358705
80.0	420.0	2.272896170552797
80.0	430.0	2.2772401240030353
80.0	440.0	2.284031772093643
80.0	450.0	2.2877203521711165
80.0	460.0	2.2844954109817897
80.0	470.0	2.279996971274984
80.0	480.0	2.282247168333916
80.0	490.0	2.280520116375267
80.0	500.0	2.280805222123228
80.0	510.0	2.283592969368609
80.0	520.0	2.282972947990722
80.0	530.0	2.282811194770614
80.0	540.0	2.287248563894211
80.0	550.0	2.2877396742787823
80.0	560.0	2.28686084266081
80.0	570.0	2.2913546915257417
80.0	580.0	2.2947602202115847
80.0	590.0	2.2923108518829816
80.0	600.0	2.2847192378164616
80.0	610.0	2.2231270608624354
80.0	620.0	2.2333889276904495
80.0	630.0	2.2367539663265643
80.0	640.0	2.235704286554237
80.0	650.0	2.2347459510666874
80.0	660.0	2.1951634842297802
80.0	670.0	2.19749854636283
80.0	680.0	2.187963191355868
80.0	690.0	2.1833322156954917
80.0	700.0	2.1840059575487607
80.0	710.0	2.180541255503726
80.0	720.0	2.168583243342083
80.0	730.0	2.165921421949853
80.0	740.0	2.1649806882085856
80.0	750.0	2.1615462977079845
80.0	760.0	2.1645879636466465
80.0	770.0	2.1645649656106793
80.0	780.0	2.1727429711978963
80.0	790.0	2.1741280535054393
80.0	800.0	2.1771478390716217
80.0	810.0	2.1702063736694845
80.0	820.0	2.1882669073282477
80.0	830.0	2.1979279621320194
80.0	840.0	2.2028251281206046
80.0	850.0	2.2171079723422062
80.0	860.0	2.2285131940066885
80.0	870.0	2.254086439300643
80.0	880.0	2.2643903178075835
80.0	890.0	2.26858443911454
80.0	900.0	2.277529919007927
80.0	910.0	2.2831862740934117
80.0	920.0	2.297061217620213
80.0	930.0	2.304937859667754
80.0	940.0	2.3112963191343305
80.0	950.0	2.3199193033652565
80.0	960.0	2.3087329759902917
80.0	970.0	2.303840459132829
80.0	980.0	2.293104150809054
80.0	990.0	2.2762505657050784
80.0	1000.0	2.272803968316043
80.0	1010.0	2.2688823212452243
80.0	1020.0	2.2371476357606763
80.0	1030.0	2.227395812465836
80.0	1040.0	2.2170923709172707
80.0	1050.0	2.2024790183831877
80.0	1060.0	2.1889199623399764
80.0	1070.0	2.1758337903953944
80.0	1080.0	2.1843651604011622
80.0	1090.0	2.1796232569202534
80.0	1100.0	2.1843239614377894
80.0	1110.0	2.19501931039456
80.0	1120.0	2.2024584892425065
80.0	1130.0	2.192988965979252
80.0	1140.0	2.195021594163532
80.0	1150.0	2.196641241997561
80.0	1160.0	2.1942812178815516
80.0	1170.0	2.189742524022728
80.0	1180.0	2.1813894900568034
80.0	1190.0	2.182508156766547
80.0	1200.0	2.184681831904931
80.0	1210.0	2.185827580251263
80.0	1220.0	2.192898612064595
80.0	1230.0	2.19427184190546
80.0	1240.0	2.1994448920207166
80.0	1250.0	2.1878169937070715
80.0	1260.0	2.1841598629896843
80.0	1270.0	2.178862125729211
80.0	1280.0	2.1842131174413493
80.0	1290.0	2.175567149049278
80.0	1300.0	2.1968193017802986
80.0	1310.0	2.196724267730888
80.0	1320.0	2.183110695148404
80.0	1330.0	2.1666129002191443
80.0	1340.0	2.1522485080314953
80.0	1350.0	2.2047241446299934
80.0	1360.0	2.205975073100741
80.0	1370.0	2.207871139008025
80.0	1380.0	2.206634023075328
80.0	1390.0	2.204927419499428
80.0	1400.0	2.2055305608754763
80.0	1410.0	2.2054960048714047
80.0	1420.0	2.206159178307187
80.0	1430.0	2.2056873524148277
80.0	1440.0	2.202424395507507
80.0	1450.0	2.2039874870900444
80.0	1460.0	2.2005565191775873
80.0	1470.0	2.202129983544949
80.0	1480.0	2.205332400207854
80.0	1490.0	2.200255732022636
80.0	1500.0	2.199842465490668
80.0	1510.0	2.1998642624547786
80.0	1520.0	2.20066722113478
80.0	1530.0	2.2160353018352352
80.0	1540.0	2.2036394699553266
80.0	1550.0	2.191058657917304
80.0	1560.0	2.1800701645025753
80.0	1570.0	2.1643820077253997
80.0	1580.0	2.1483539423815037
80.0	1590.0	2.13371005856837
80.0	1600.0	2.1174248831885083
80.0	1610.0	2.1026438717341267
80.0	1620.0	2.08503431308571
80.0	1630.0	2.03514158528777
80.0	1640.0	2.03514158528777
80.0	1650.0	2.03514158528777
80.0	1660.0	2.03514158528777
80.0	1670.0	2.03514158528777
80.0	1680.0	2.03514158528777
80.0	1690.0	2.03514158528777
80.0	1700.0	2.03514158528777
80.0	1710.0	2.03514158528777
80.0	1720.0	2.03514158528777
80.0	1730.0	2.03514158528777
80.0	1740.0	2.03514158528777
80.0	1750.0	2.03514158528777
80.0	1760.0	2.03514158528777
80.0	1770.0	2.03514158528777
80.0	1780.0	2.03514158528777
80.0	1790.0	2.03514158528777
80.0	1800.0	2.03514158528777
80.0	1810.0	2.03514158528777
80.0	1820.0	2.03514158528777
80.0	1830.0	2.03514158528777
80.0	1840.0	2.03514158528777
80.0	1850.0	2.03514158528777
80.0	1860.0	2.03514158528777
90.0	50.0	2.03514158528777
90.0	60.0	2.03514158528777
90.0	70.0	2.03514158528777
90.0	80.0	2.03514158528777
90.0	90.0	2.03514158528777
90.0	100.0	2.03514158528777
90.0	110.0	2.03514158528777
90.0	120.0	2.03514158528777
90.0	130.0	2.03514158528777
90.0	140.0	2.03514158528777
90.0	150.0	2.03514158528777
90.0	160.0	2.03514158528777
90.0	170.0	2.03514158528777
90.0	180.0	2.03514158528777
90.0	190.0	2.03514158528777
90.0	200.0	2.03514158528777
90.0	210.0	2.03514158528777
90.0	220.0	2.03514158528777
90.0	230.0	2.03514158528777
90.0	240.0	2.03514158528777
90.0	250.0	2.03514158528777
90.0	260.0	2.03514158528777
90.0	270.0	2.03514158528777
90.0	280.0	2.03514158528777
90.0	290.0	2.0846259138646057
90.0	300.0	2.1070392967842966
90.0	310.0	2.1372710826318118
90.0	320.0	2.1619736251942547
90.0	330.0	2.1884862715713345
90.0	340.0	2.210294314654532
90.0	350.0	2.229399998683384
90.0	360.0	2.2408571630612477
90.0	370.0	2.256661035094167
90.0	380.0	2.2703976868419335
90.0	390.0	2.272646725406904
90.0	400.0	2.2782185501196164
90.0	410.0	2.2700507168181847
90.0	420.0	2.271067508713209
90.0	430.0	2.2695190970673433
90.0	440.0	2.280767773957862
90.0	450.0	2.274626979180607
90.0	460.0	2.2761883828792255
90.0	470.0	2.2698549638931116
90.0	480.0	2.2738129481774987
90.0	490.0	2.271129201783562
90.0	500.0	2.270601612701374
90.0	510.0	2.2769780818932452
90.0	520.0	2.2718595726568274
90.0	530.0	2.268357928667531
90.0	540.0	2.2707973747770254
90.0	550.0	2.2735215835352798
90.0	560.0	2.2725647326992457
90.0	570.0	2.274029416909682
90.0	580.0	2.284565348699126
90.0	590.0	2.2457279048188563
90.0	600.0	2.217462041842938
90.0	610.0	2.2304242458140475
90.0	620.0	2.2517761614715424
90.0	630.0	2.2405918518915535
90.0	640.0	2.2222325909802323
90.0	650.0	2.2123773960605355
90.0	660.0	2.2030785309990377
90.0	670.0	2.1916285103509994
90.0	680.0	2.1986647157063497
90.0	690.0	2.194428645005874
90.0	700.0	2.1865037408301595
90.0	710.0	2.17733638978296
90.0	720.0	2.1767794390776127
90.0	730.0	2.1710783097476503
90.0	740.0	2.167790790527113
90.0	750.0	2.1696512600046782
90.0	760.0	2.17279542260897
90.0	770.0	2.1789251377032004
90.0	780.0	2.1932590286719815
90.0	790.0	2.1753618675802184
90.0	800.0	2.1754134986221714
90.0	810.0	2.1780024081008844
90.0	820.0	2.2057940867055446
90.0	830.0	2.2074905907189026
90.0	840.0	2.213388790268574
90.0	850.0	2.2175855114354333
90.0	860.0	2.23425258829991
90.0	870.0	2.252367525070364
90.0	880.0	2.262505753962826
90.0	890.0	2.2772375295560714
90.0	900.0	2.2741397690268346
90.0	910.0	2.2811326261967
90.0	920.0	2.296597806744916
90.0	930.0	2.302688055235366
90.0	940.0	2.313918464102238
90.0	950.0	2.3176417614144036
90.0	960.0	2.307985901728436
90.0	970.0	2.30168611372978
90.0	980.0	2.2946997377653773
90.0	990.0	2.274753746827389
90.0	1000.0	2.2720045011201817
90.0	1010.0	2.2704602940857526
90.0	1020.0	2.2413779809336365
90.0	1030.0	2.239272609025924
90.0	1040.0	2.2156007888035845
90.0	1050.0	2.2139189289782646
90.0	1060.0	2.1981000066918486
90.0	1070.0	2.176875481423763
90.0	1080.0	2.183112402000747
90.0	1090.0	2.1770595492505223
90.0	1100.0	2.182846480010507
90.0	1110.0	2.1916101239967407
90.0	1120.0	2.1800682418622133
90.0	1130.0	2.1714557913024444
90.0	1140.0	2.171946657312793
90.0	1150.0	2.176303347764517
90.0	1160.0	2.168519873696529
90.0	1170.0	2.167357322284945
90.0	1180.0	2.154287224947011
90.0	1190.0	2.1712800443451656
90.0	1200.0	2.178989922161963
90.0	1210.0	2.1607508151487544
90.0	1220.0	2.1765526125788717
90.0	1230.0	2.1790789796911736
90.0	1240.0	2.176572747348341
90.0	1250.0	2.1762185303261035
90.0	1260.0	2.168801113990349
90.0	1270.0	2.1777446170164017
90.0	1280.0	2.1604496932231845
90.0	1290.0	2.156545659910965
90.0	1300.0	2.1613717117038127
90.0	1310.0	2.1828403217416565
90.0	1320.0	2.1800088659847545
90.0	1330.0	2.166394490858634
90.0	1340.0	2.1767165964382387
90.0	1350.0	2.1440018000141126
90.0	1360.0	2.2087717719922635
90.0	1370.0	2.2097439348096004
90.0	1380.0	2.2089047525412973
90.0	1390.0	2.2075720993117285
90.0	1400.0	2.2087699896246518
90.0	1410.0	2.2094079477154946
90.0	1420.0	2.208357958936313
90.0	1430.0	2.2078962517915466
90.0	1440.0	2.2041092893679366
90.0	1450.0	2.205729069122553
90.0	1460.0	2.205199798870657
90.0	1470.0	2.205508872700958
90.0	1480.0	2.208670242535134
90.0	1490.0	2.2028386441890415
90.0	1500.0	2.203907177715525
90.0	1510.0	2.2043445579879988
90.0	1520.0	2.2054662070103337
90.0	1530.0	2.220901645733457
90.0	1540.0	2.2075757044101834
90.0	1550.0	2.1944762231124404
90.0	1560.0	2.182549148779949
90.0	1570.0	2.1665696804127217
90.0	1580.0	2.150420975508219
90.0	1590.0	2.134696583023209
90.0	1600.0	2.1177841571235216
90.0	1610.0	2.1016531972388
90.0	1620.0	2.084628108687088
90.0	1630.0	2.03514158528777
90.0	1640.0	2.03514158528777
90.0	1650.0	2.03514158528777
90.0	1660.0	2.03514158528777
90.0	1670.0	2.03514158528777
90.0	1680.0	2.03514158528777
90.0	1690.0	2.03514158528777
90.0	1700.0	2.03514158528777
90.0	1710.0	2.03514158528777
90.0	1720.0	2.03514158528777
90.0	1730.0	2.03514158528777
90.0	1740.0	2.03514158528777
90.0	1750.0	2.03514158528777
90.0	1760.0	2.03514158528777
90.0	1770.0	2.03514158528777
90.0	1780.0	2.03514158528777
90.0	1790.0	2.03514158528777
90.0	1800.0	2.03514158528777
90.0	1810.0	2.03514158528777
90.0	1820.0	2.03514158528777
90.0	1830.0	2.03514158528777
90.0	1840.0	2.03514158528777
90.0	1850.0	2.03514158528777
90.0	1860.0	2.03514158528777
100.0	50.0	2.03514158528777
100.0	60.0	2.03514158528777
100.0	70.0	2.03514158528777
100.0	80.0	2.03514158528777
100.0	90.0	2.03514158528777
100.0	100.0	2.03514158528777
100.0	110.0	2.03514158528777
100.0	120.0	2.03514158528777
100.0	130.0	2.03514158528777
100.0	140.0	2.03514158528777
100.0	150.0	2.03514158528777
100.0	160.0	2.03514158528777
100.0	170.0	2.03514158528777
100.0	180.0	2.03514158528777
100.0	190.0	2.03514158528777
100.0	200.0	2.03514158528777
100.0	210.0	2.03514158528777
100.0	220.0	2.03514158528777
100.0	230.0	2.03514158528777
100.0	240.0	2.03514158528777
100.0	250.0	2.03514158528777
100.0	260.0	2.03514158528777
100.0	270.0	2.03514158528777
100.0	280.0	2.03514158528777
100.0	290.0	2.085826733351449
100.0	300.0	2.1053072975951173
100.0	310.0	2.1342923546073584
100.0	320.0	2.1596674407359595
100.0	330.0	2.1863934238295433
100.0	340.0	2.20828616810297
100.0	350.0	2.225963851814149
100.0	360.0	2.2375972452511514
100.0	370.0	2.2535050230547844
100.0	380.0	2.267524278653834
100.0	390.0	2.2681576920839506
100.0	400.0	2.2739112878933923
100.0	410.0	2.27034839515579
100.0	420.0	2.2733590424085808
100.0	430.0	2.273963170609907
100.0	440.0	2.2800939883455893
100.0	450.0	2.2771351136126774
100.0	460.0	2.2768511956238062
100.0	470.0	2.273110081098008
100.0	480.0	2.2774730197683573
100.0	490.0	2.274132719881638
100.0	500.0	2.275167660525193
100.0	510.0	2.274769360865243
100.0	520.0	2.2741660113675337
100.0	530.0	2.2713635283565803
100.0	540.0	2.2741264545986875
100.0	550.0	2.2756354061829347
100.0	560.0	2.27442751849968
100.0	570.0	2.2676036583347643
100.0	580.0	2.2269340600555747
100.0	590.0	2.2261663965886216
100.0	600.0	2.2387019559047694
100.0	610.0	2.2503124275396473
100.0	620.0	2.24298287877094
100.0	630.0	2.2042767951002493
100.0	640.0	2.2062762021735134
100.0	650.0	2.20313536239371
100.0	660.0	2.1962906729788068
100.0	670.0	2.212665441847707
100.0	680.0	2.2018524570100872
100.0	690.0	2.193096723752855
100.0	700.0	2.1940343040828116
100.0	710.0	2.1976737994961946
100.0	720.0	2.1893656727263
100.0	730.0	2.194719292101051
100.0	740.0	2.2087545563273214
100.0	750.0	2.212801413727419
100.0	760.0	2.2089034440651654
100.0	770.0	2.2090036003991127
100.0	780.0	2.220723376949867
100.0	790.0	2.1997402042060012
100.0	800.0	2.190338376246121
100.0	810.0	2.207895036928009
100.0	820.0	2.2085941871950565
100.0	830.0	2.216260076131465
100.0	840.0	2.21565563677487
100.0	850.0	2.2130982216785897
100.0	860.0	2.2391284171893204
100.0	870.0	2.2467058241665714
100.0	880.0	2.2606678851948
100.0	890.0	2.2744122655357835
100.0	900.0	2.2806993543179814
100.0	910.0	2.2824125867495795
100.0	920.0	2.2991493076987846
100.0	930.0	2.3081815954931835
100.0	940.0	2.312771935324427
100.0	950.0	2.3142534693140666
100.0	960.0	2.3111043068159725
100.0	970.0	2.3055423550506124
100.0	980.0	2.2907181051943764
100.0	990.0	2.2837462326627618
100.0	1000.0	2.2773545236336816
100.0	1010.0	2.259437494053105
100.0	1020.0	2.2347265102360363
100.0	1030.0	2.221926513459271
100.0	1040.0	2.2218683310235794
100.0	1050.0	2.2039148403663456
100.0	1060.0	2.187201861816016
100.0	1070.0	2.1801269473451477
100.0	1080.0	2.1735180430124412
100.0	1090.0	2.1698618654434028
100.0	1100.0	2.16872069833695
100.0	1110.0	2.1756544517154466
100.0	1120.0	2.172082776323606
100.0	1130.0	2.1590779851330386
100.0	1140.0	2.1604872174833276
100.0	1150.0	2.157896454311447
100.0	1160.0	2.1583524174903443
100.0	1170.0	2.1553061860587412
100.0	1180.0	2.1371032864551815
100.0	1190.0	2.166257929154325
100.0	1200.0	2.1555706731703568
100.0	1210.0	2.154297378759865
100.0	1220.0	2.164566932998057
100.0	1230.0	2.1626621568484343
100.0	1240.0	2.165035614867936
100.0	1250.0	2.1678505228647347
100.0	1260.0	2.174470759195008
100.0	1270.0	2.166313257988213
100.0	1280.0	2.1595556173189174
100.0	1290.0	2.1443743491254277
100.0	1300.0	2.155494485054346
100.0	1310.0	2.1553151261342363
100.0	1320.0	2.1706809311438686
100.0	1330.0	2.193726011637276
100.0	1340.0	2.1752565473156134
100.0	1350.0	2.1518033959517155
100.0	1360.0	2.145081547397762
100.0	1370.0	2.2107651367492336
100.0	1380.0	2.2108122871746017
100.0	1390.0	2.2076445307885515
100.0	1400.0	2.2094983634502356
100.0	1410.0	2.209611258055263
100.0	1420.0	2.2075994044166185
100.0	1430.0	2.204880926511614
100.0	1440.0	2.2027758048249373
100.0	1450.0	2.202148874079034
100.0	1460.0	2.202341978294125
100.0	1470.0	2.2032214826797625
100.0	1480.0	2.202985275646602
100.0	1490.0	2.198522116884456
100.0	1500.0	2.198713051519633
100.0	1510.0	2.1995004928353636
100.0	1520.0	2.201725868701124
100.0	1530.0	2.219358613891841
100.0	1540.0	2.205933364314026
100.0	1550.0	2.1932860646763874
100.0	1560.0	2.1820006285463664
100.0	1570.0	2.1655090376848944
100.0	1580.0	2.149997058918765
100.0	1590.0	2.1348129185855633
100.0	1600.0	2.119124784398789
100.0	1610.0	2.103015553159384
100.0	1620.0	2.085860769142258
100.0	1630.0	2.03514158528777
100.0	1640.0	2.03514158528777
100.0	1650.0	2.03514158528777
100.0	1660.0	2.03514158528777
100.0	1670.0	2.03514158528777
100.0	1680.0	2.03514158528777
100.0	1690.0	2.03514158528777
100.0	1700.0	2.03514158528777
100.0	1710.0	2.03514158528777
100.0	1720.0	2.03514158528777
100.0	1730.0	2.03514158528777
100.0	1740.0	2.03514158528777
100.0	1750.0	2.03514158528777
100.0	1760.0	2.03514158528777
100.0	1770.0	2.03514158528777
100.0	1780.0	2.03514158528777
100.0	1790.0	2.03514158528777
100.0	1800.0	2.03514158528777
100.0	1810.0	2.03514158528777
100.0	1820.0	2.03514158528777
100.0	1830.0	2.03514158528777
100.0	1840.0	2.03514158528777
100.0	1850.0	2.03514158528777
100.0	1860.0	2.03514158528777
110.0	50.0	2.03514158528777
110.0	60.0	2.03514158528777
110.0	70.0	2.03514158528777
110.0	80.0	2.03514158528777
110.0	90.0	2.03514158528777
110.0	100.0	2.03514158528777
110.0	110.0	2.03514158528777
110.0	120.0	2.03514158528777
110.0	130.0	2.03514158528777
110.0	140.0	2.03514158528777
110.0	150.0	2.03514158528777
110.0	160.0	2.03514158528777
110.0	170.0	2.03514158528777
110.0	180.0	2.03514158528777
110.0	190.0	2.03514158528777
110.0	200.0	2.03514158528777
110.0	210.0	2.03514158528777
110.0	220.0	2.03514158528777
110.0	230.0	2.03514158528777
110.0	240.0	2.03514158528777
110.0	250.0	2.03514158528777
110.0	260.0	2.03514158528777
110.0	270.0	2.03514158528777
110.0	280.0	2.03514158528777
110.0	290.0	2.087695881910528
110.0	300.0	2.1080013594746516
110.0	310.0	2.135643883518387
110.0	320.0	2.159239681651284
110.0	330.0	2.1865614635733146
110.0	340.0	2.2095904082134887
110.0	350.0	2.227300896410501
110.0	360.0	2.2342392601066625
110.0	370.0	2.251737046223334
110.0	380.0	2.2644036998758197
110.0	390.0	2.2615702401457174
110.0	400.0	2.2673750193152715
110.0	410.0	2.263439198484941
110.0	420.0	2.268308752264357
110.0	430.0	2.265611169969925
110.0	440.0	2.274737042750333
110.0	450.0	2.268150721558873
110.0	460.0	2.2664886630304832
110.0	470.0	2.2626919601727766
110.0	480.0	2.267744187932259
110.0	490.0	2.2656043072622065
110.0	500.0	2.2655836454592744
110.0	510.0	2.263140620961628
110.0	520.0	2.2637108100564887
110.0	530.0	2.2593780743280285
110.0	540.0	2.2636397312401546
110.0	550.0	2.2650872953041556
110.0	560.0	2.2443304958908814
110.0	570.0	2.209939908280673
110.0	580.0	2.21630609715939
110.0	590.0	2.229009059401142
110.0	600.0	2.226754476326734
110.0	610.0	2.2091129518916475
110.0	620.0	2.204066673880266
110.0	630.0	2.199035982174005
110.0	640.0	2.1984010464064374
110.0	650.0	2.1949850882231923
110.0	660.0	2.2023417679061112
110.0	670.0	2.1896399600620695
110.0	680.0	2.197763292313137
110.0	690.0	2.1945163227289384
110.0	700.0	2.169201093427087
110.0	710.0	2.171758176562162
110.0	720.0	2.1774725250675973
110.0	730.0	2.1734321994728827
110.0	740.0	2.175108288872809
110.0	750.0	2.178732046036205
110.0	760.0	2.182570330863108
110.0	770.0	2.185648966499271
110.0	780.0	2.1833738590565686
110.0	790.0	2.18732666901661
110.0	800.0	2.1929182113063663
110.0	810.0	2.195001218586713
110.0	820.0	2.213440330703054
110.0	830.0	2.2072332142829505
110.0	840.0	2.2113093218711866
110.0	850.0	2.2212807323431925
110.0	860.0	2.2397703422304716
110.0	870.0	2.2502654585091904
110.0	880.0	2.2574043543746205
110.0	890.0	2.2808148936669244
110.0	900.0	2.28291621709495
110.0	910.0	2.289580843243516
110.0	920.0	2.2989757874534402
110.0	930.0	2.3109789741748923
110.0	940.0	2.312551863485469
110.0	950.0	2.3143424914959785
110.0	960.0	2.310735926095755
110.0	970.0	2.3017953253819146
110.0	980.0	2.290565253334999
110.0	990.0	2.27345703998247
110.0	1000.0	2.268014216734568
110.0	1010.0	2.262645588580765
110.0	1020.0	2.2343154587434846
110.0	1030.0	2.2225862492136974
110.0	1040.0	2.2207230824134307
110.0	1050.0	2.203858003354572
110.0	1060.0	2.1876364474168475
110.0	1070.0	2.1845994420748713
110.0	1080.0	2.1890802693196894
110.0	1090.0	2.180344944651203
110.0	1100.0	2.1678298485410985
110.0	1110.0	2.176548044476969
110.0	1120.0	2.17609536717409
110.0	1130.0	2.1559354410245573
110.0	1140.0	2.1527909201036577
110.0	1150.0	2.1479649590685272
110.0	1160.0	2.1430817410152097
110.0	1170.0	2.1443928925247597
110.0	1180.0	2.134289561428698
110.0	1190.0	2.1421700867730378
110.0	1200.0	2.1547686029685176
110.0	1210.0	2.1559929906899926
110.0	1220.0	2.1516957637020795
110.0	1230.0	2.1590891992151313
110.0	1240.0	2.1582575139258577
110.0	1250.0	2.1668620032416213
110.0	1260.0	2.1719136015227583
110.0	1270.0	2.179223569439524
110.0	1280.0	2.16828076908136
110.0	1290.0	2.1401421678884622
110.0	1300.0	2.1399079433026174
110.0	1310.0	2.1619784704348493
110.0	1320.0	2.165682298880959
110.0	1330.0	2.159661713944
110.0	1340.0	2.1959552272010487
110.0	1350.0	2.1644987837592744
110.0	1360.0	2.163763335732142
110.0	1370.0	2.175030415022295
110.0	1380.0	2.2102018376133117
110.0	1390.0	2.208106719829705
110.0	1400.0	2.2101874464334945
110.0	1410.0	2.213011799037059
110.0	1420.0	2.21160731230314
110.0	1430.0	2.2083252354278824
110.0	1440.0	2.205984657093007
110.0	1450.0	2.2095035723354814
110.0	1460.0	2.2090134961268535
110.0	1470.0	2.2060346539880173
110.0	1480.0	2.2076718720474484
110.0	1490.0	2.2049335755776127
110.0	1500.0	2.2033279992431645
110.0	1510.0	2.2030157159540873
110.0	1520.0	2.203960663132712
110.0	1530.0	2.223448923137612
110.0	1540.0	2.208672480500195
110.0	1550.0	2.1954828438491596
110.0	1560.0	2.1841348886365113
110.0	1570.0	2.167622094664923
110.0	1580.0	2.152042109023534
110.0	1590.0	2.1379838261162223
110.0	1600.0	2.1230519937134615
110.0	1610.0	2.1049686892922317
110.0	1620.0	2.086958665287269
110.0	1630.0	2.03514158528777
110.0	1640.0	2.03514158528777
110.0	1650.0	2.03514158528777
110.0	1660.0	2.03514158528777
110.0	1670.0	2.03514158528777
110.0	1680.0	2.03514158528777
110.0	1690.0	2.03514158528777
110.0	1700.0	2.03514158528777
110.0	1710.0	2.03514158528777
110.0	1720.0	2.03514158528777
110.0	1730.0	2.03514158528777
110.0	1740.0	2.03514158528777
110.0	1750.0	2.03514158528777
110.0	1760.0	2.03514158528777
110.0	1770.0	2.03514158528777
110.0	1780.0	2.03514158528777
110.0	1790.0	2.03514158528777
110.0	1800.0	2.03514158528777
110.0	1810.0	2.03514158528777
110.0	1820.0	2.03514158528777
110.0	1830.0	2.03514158528777
110.0	1840.0	2.03514158528777
110.0	1850.0	2.03514158528777
110.0	1860.0	2.03514158528777
120.0	50.0	2.03514158528777
120.0	60.0	2.03514158528777
120.0	70.0	2.03514158528777
120.0	80.0	2.03514158528777
120.0	90.0	2.03514158528777
120.0	100.0	2.03514158528777
120.0	110.0	2.03514158528777
120.0	120.0	2.03514158528777
120.0	130.0	2.03514158528777
120.0	140.0	2.03514158528777
120.0	150.0	2.03514158528777
120.0	160.0	2.03514158528777
120.0	170.0	2.03514158528777
120.0	180.0	2.03514158528777
120.0	190.0	2.03514158528777
120.0	200.0	2.03514158528777
120.0	210.0	2.03514158528777
120.0	220.0	2.03514158528777
120.0	230.0	2.03514158528777
120.0	240.0	2.03514158528777
120.0	250.0	2.03514158528777
120.0	260.0	2.03514158528777
120.0	270.0	2.03514158528777
120.0	280.0	2.03514158528777
120.0	290.0	2.087829152356912
120.0	300.0	2.1096929347700693
120.0	310.0	2.134878522285455
120.0	320.0	2.1573999226581533
120.0	330.0	2.1863752115405557
120.0	340.0	2.2090886776149516
120.0	350.0	2.2246664262533407
120.0	360.0	2.2305002232828754
120.0	370.0	2.247870055798267
120.0	380.0	2.264422825957319
120.0	390.0	2.256595538604078
120.0	400.0	2.263140857912747
120.0	410.0	2.2625565591180363
120.0	420.0	2.268010070073968
120.0	430.0	2.2631717163790284
120.0	440.0	2.2772040898041346
120.0	450.0	2.2712381794890506
120.0	460.0	2.2699447822665406
120.0	470.0	2.266793097921
120.0	480.0	2.2701080536698686
120.0	490.0	2.2688933920588097
120.0	500.0	2.2645168608474515
120.0	510.0	2.261539556246087
120.0	520.0	2.2631562074019973
120.0	530.0	2.262276589950961
120.0	540.0	2.2608749549705967
120.0	550.0	2.240176912120936
120.0	560.0	2.208338122874168
120.0	570.0	2.2179557377533548
120.0	580.0	2.2362323461261124
120.0	590.0	2.225242959906933
120.0	600.0	2.2136376085668394
120.0	610.0	2.1968921515179574
120.0	620.0	2.176146393152877
120.0	630.0	2.190814208230252
120.0	640.0	2.1969893992109593
120.0	650.0	2.205589881118054
120.0	660.0	2.196726712619094
120.0	670.0	2.170319504232288
120.0	680.0	2.1770432767466854
120.0	690.0	2.1610596580555135
120.0	700.0	2.1641732504361193
120.0	710.0	2.1641530397331294
120.0	720.0	2.1597857522870147
120.0	730.0	2.158627313754957
120.0	740.0	2.1566206824467264
120.0	750.0	2.1638507275081693
120.0	760.0	2.1563413274115133
120.0	770.0	2.1625749229387474
120.0	780.0	2.1769380729023076
120.0	790.0	2.1832611569083697
120.0	800.0	2.1893518574798123
120.0	810.0	2.2011843761988423
120.0	820.0	2.2035906145030597
120.0	830.0	2.203770043324153
120.0	840.0	2.207596395466401
120.0	850.0	2.220207654512176
120.0	860.0	2.245619528557041
120.0	870.0	2.2368180769724324
120.0	880.0	2.2498310783971203
120.0	890.0	2.273665387186327
120.0	900.0	2.2708157928894734
120.0	910.0	2.2802376543513243
120.0	920.0	2.2885980171013887
120.0	930.0	2.300922513958785
120.0	940.0	2.3015423006255546
120.0	950.0	2.306170513955453
120.0	960.0	2.2994515892321146
120.0	970.0	2.292137385132136
120.0	980.0	2.2842721623698363
120.0	990.0	2.270200174827124
120.0	1000.0	2.2604518041029382
120.0	1010.0	2.258747667738147
120.0	1020.0	2.2369190278275712
120.0	1030.0	2.229003078022583
120.0	1040.0	2.226833034854762
120.0	1050.0	2.216337106924298
120.0	1060.0	2.208744943367878
120.0	1070.0	2.202614997612113
120.0	1080.0	2.1976687010354405
120.0	1090.0	2.1965903549012373
120.0	1100.0	2.181606718006498
120.0	1110.0	2.1918706060590014
120.0	1120.0	2.18192968275368
120.0	1130.0	2.1695456000624
120.0	1140.0	2.1581094575778366
120.0	1150.0	2.1515935307438623
120.0	1160.0	2.1531067962870263
120.0	1170.0	2.151970875258898
120.0	1180.0	2.1435110130079726
120.0	1190.0	2.1448807249708643
120.0	1200.0	2.155133821398308
120.0	1210.0	2.146512789771175
120.0	1220.0	2.163344694317163
120.0	1230.0	2.1751672668332938
120.0	1240.0	2.165548613594798
120.0	1250.0	2.1663535284245974
120.0	1260.0	2.1688285878365483
120.0	1270.0	2.1691115312916533
120.0	1280.0	2.174705617904052
120.0	1290.0	2.165817084177867
120.0	1300.0	2.154518191159846
120.0	1310.0	2.1501164026428548
120.0	1320.0	2.145534624433562
120.0	1330.0	2.1635480238831146
120.0	1340.0	2.1671065022908764
120.0	1350.0	2.1906691851315676
120.0	1360.0	2.169147400813815
120.0	1370.0	2.147636608901258
120.0	1380.0	2.1824779096846063
120.0	1390.0	2.2143824677322885
120.0	1400.0	2.216116509109516
120.0	1410.0	2.2182742949278142
120.0	1420.0	2.2160373837153515
120.0	1430.0	2.214843690447857
120.0	1440.0	2.212328964937762
120.0	1450.0	2.2151366938521067
120.0	1460.0	2.21281682779049
120.0	1470.0	2.2093617996552664
120.0	1480.0	2.2099638196160045
120.0	1490.0	2.205771520405672
120.0	1500.0	2.2031068019252094
120.0	1510.0	2.203176838186433
120.0	1520.0	2.2044264157716893
120.0	1530.0	2.2236742460568184
120.0	1540.0	2.2084317306354015
120.0	1550.0	2.1945844536188686
120.0	1560.0	2.183354719085841
120.0	1570.0	2.169446523588326
120.0	1580.0	2.151459047607734
120.0	1590.0	2.137299061316033
120.0	1600.0	2.123377008589796
120.0	1610.0	2.10511399491102
120.0	1620.0	2.0867690045097227
120.0	1630.0	2.03514158528777
120.0	1640.0	2.03514158528777
120.0	1650.0	2.03514158528777
120.0	1660.0	2.03514158528777
120.0	1670.0	2.03514158528777
120.0	1680.0	2.03514158528777
120.0	1690.0	2.03514158528777
120.0	1700.0	2.03514158528777
120.0	1710.0	2.03514158528777
120.0	1720.0	2.03514158528777
120.0	1730.0	2.03514158528777
120.0	1740.0	2.03514158528777
120.0	1750.0	2.03514158528777
120.0	1760.0	2.03514158528777
120.0	1770.0	2.03514158528777
120.0	1780.0	2.03514158528777
120.0	1790.0	2.03514158528777
120.0	1800.0	2.03514158528777
120.0	1810.0	2.03514158528777
120.0	1820.0	2.03514158528777
120.0	1830.0	2.03514158528777
120.0	1840.0	2.03514158528777
120.0	1850.0	2.03514158528777
120.0	1860.0	2.03514158528777
130.0	50.0	2.03514158528777
130.0	60.0	2.03514158528777
130.0	70.0	2.03514158528777
130.0	80.0	2.03514158528777
130.0	90.0	2.03514158528777
130.0	100.0	2.03514158528777
130.0	110.0	2.03514158528777
130.0	120.0	2.03514158528777
130.0	130.0	2.03514158528777
130.0	140.0	2.03514158528777
130.0	150.0	2.03514158528777
130.0	160.0	2.03514158528777
130.0	170.0	2.03514158528777
130.0	180.0	2.03514158528777
130.0	190.0	2.03514158528777
130.0	200.0	2.03514158528777
130.0	210.0	2.03514158528777
130.0	220.0	2.03514158528777
130.0	230.0	2.03514158528777
130.0	240.0	2.03514158528777
130.0	250.0	2.03514158528777
130.0	260.0	2.03514158528777
130.0	270.0	2.03514158528777
130.0	280.0	2.03514158528777
130.0	290.0	2.0884432456795596
130.0	300.0	2.1115262024548866
130.0	310.0	2.135088714953182
130.0	320.0	2.155159898965659
130.0	330.0	2.182655663407694
130.0	340.0	2.2060603021289236
130.0	350.0	2.2210076566531973
130.0	360.0	2.2275678280114737
130.0	370.0	2.245444325010035
130.0	380.0	2.259317871319784
130.0	390.0	2.2508165191329943
130.0	400.0	2.253701871778469
130.0	410.0	2.2573292262854343
130.0	420.0	2.2577163816722363
130.0	430.0	2.2567546824660134
130.0	440.0	2.265124831099056
130.0	450.0	2.2598922036191444
130.0	460.0	2.2554781838687266
130.0	470.0	2.25450683226815
130.0	480.0	2.2558729891128784
130.0	490.0	2.2543275734840873
130.0	500.0	2.2518273928949424
130.0	510.0	2.248414007100556
130.0	520.0	2.2512217830785586
130.0	530.0	2.2469164764610485
130.0	540.0	2.2253383001513405
130.0	550.0	2.203377013120703
130.0	560.0	2.209501823404136
130.0	570.0	2.225178265474202
130.0	580.0	2.2218873332817632
130.0	590.0	2.2082184895642514
130.0	600.0	2.198199887802976
130.0	610.0	2.1646337844740016
130.0	620.0	2.172699902819379
130.0	630.0	2.1769363346224626
130.0	640.0	2.1982644156818587
130.0	650.0	2.2032282683361277
130.0	660.0	2.166641237122195
130.0	670.0	2.160511621601995
130.0	680.0	2.1613526379000683
130.0	690.0	2.167452940751986
130.0	700.0	2.1603735636823136
130.0	710.0	2.157455336658277
130.0	720.0	2.157558464286371
130.0	730.0	2.1511677397884075
130.0	740.0	2.1553143460062945
130.0	750.0	2.1576402811492383
130.0	760.0	2.1635104979745687
130.0	770.0	2.1706955155773797
130.0	780.0	2.183187738273495
130.0	790.0	2.1880081663469233
130.0	800.0	2.199162030350457
130.0	810.0	2.21450971503252
130.0	820.0	2.2167289845334963
130.0	830.0	2.2201272904743448
130.0	840.0	2.222791106175533
130.0	850.0	2.2290356078813143
130.0	860.0	2.247242588937316
130.0	870.0	2.249737173969551
130.0	880.0	2.2455244891672557
130.0	890.0	2.2674972380836484
130.0	900.0	2.2696020383538564
130.0	910.0	2.2779708414194784
130.0	920.0	2.2858838342597454
130.0	930.0	2.298433652648736
130.0	940.0	2.30045273528347
130.0	950.0	2.298875711920586
130.0	960.0	2.2975085300223457
130.0	970.0	2.296842738507414
130.0	980.0	2.2776294801698893
130.0	990.0	2.2626282087652556
130.0	1000.0	2.2529021411584695
130.0	1010.0	2.2460819008515114
130.0	1020.0	2.2343749051164217
130.0	1030.0	2.229136334546563
130.0	1040.0	2.2156060363635937
130.0	1050.0	2.216747499929366
130.0	1060.0	2.204900523998614
130.0	1070.0	2.1983984318308813
130.0	1080.0	2.219220287500702
130.0	1090.0	2.208446540294056
130.0	1100.0	2.19928775619619
130.0	1110.0	2.207140501596501
130.0	1120.0	2.195505197570445
130.0	1130.0	2.175181959637571
130.0	1140.0	2.1663519162457674
130.0	1150.0	2.1632849240847865
130.0	1160.0	2.1534321481663525
130.0	1170.0	2.1517332567581864
130.0	1180.0	2.1470755171403075
130.0	1190.0	2.153199706296507
130.0	1200.0	2.154533784428319
130.0	1210.0	2.1560619750413323
130.0	1220.0	2.168153101420473
130.0	1230.0	2.1744900315375015
130.0	1240.0	2.17245868850449
130.0	1250.0	2.1773893585932016
130.0	1260.0	2.1785136046770806
130.0	1270.0	2.1833163703336305
130.0	1280.0	2.173339917191462
130.0	1290.0	2.1614598055432923
130.0	1300.0	2.1722166175874307
130.0	1310.0	2.1573410534052626
130.0	1320.0	2.1455780438462977
130.0	1330.0	2.1577777613640765
130.0	1340.0	2.1676503196217314
130.0	1350.0	2.173968585225425
130.0	1360.0	2.1954223462139035
130.0	1370.0	2.1594949167033795
130.0	1380.0	2.161343480634724
130.0	1390.0	2.21789276317728
130.0	1400.0	2.218789300258157
130.0	1410.0	2.2185094566433183
130.0	1420.0	2.2159995420250365
130.0	1430.0	2.2153643683461746
130.0	1440.0	2.2134118400137677
130.0	1450.0	2.214221125191709
130.0	1460.0	2.211330943719737
130.0	1470.0	2.2090947769838065
130.0	1480.0	2.2105761260744337
130.0	1490.0	2.204490546885351
130.0	1500.0	2.2027853879174777
130.0	1510.0	2.202565887999636
130.0	1520.0	2.204570467747065
130.0	1530.0	2.221360531507312
130.0	1540.0	2.207386240477031
130.0	1550.0	2.1954430487841834
130.0	1560.0	2.182182249153843
130.0	1570.0	2.1677817197766274
130.0	1580.0	2.1509712588308023
130.0	1590.0	2.1366854284550114
130.0	1600.0	2.120931068487799
130.0	1610.0	2.1034577715678857
130.0	1620.0	2.0860884169413056
130.0	1630.0	2.03514158528777
130.0	1640.0	2.03514158528777
130.0	1650.0	2.03514158528777
130.0	1660.0	2.03514158528777
130.0	1670.0	2.03514158528777
130.0	1680.0	2.03514158528777
130.0	1690.0	2.03514158528777
130.0	1700.0	2.03514158528777
130.0	1710.0	2.03514158528777
130.0	1720.0	2.03514158528777
130.0	1730.0	2.03514158528777
130.0	1740.0	2.03514158528777
130.0	1750.0	2.03514158528777
130.0	1760.0	2.03514158528777
130.0	1770.0	2.03514158528777
130.0	1780.0	2.03514158528777
130.0	1790.0	2.03514158528777
130.0	1800.0	2.03514158528777
130.0	1810.0	2.03514158528777
130.0	1820.0	2.03514158528777
130.0	1830.0	2.03514158528777
130.0	1840.0	2.03514158528777
130.0	1850.0	2.03514158528777
130.0	1860.0	2.03514158528777
140.0	50.0	2.03514158528777
140.0	60.0	2.03514158528777
140.0	70.0	2.03514158528777
140.0	80.0	2.03514158528777
140.0	90.0	2.03514158528777
140.0	100.0	2.03514158528777
140.0	110.0	2.03514158528777
140.0	120.0	2.03514158528777
140.0	130.0	2.03514158528777
140.0	140.0	2.03514158528777
140.0	150.0	2.03514158528777
140.0	160.0	2.03514158528777
140.0	170.0	2.03514158528777
140.0	180.0	2.03514158528777
140.0	190.0	2.03514158528777
140.0	200.0	2.03514158528777
140.0	210.0	2.03514158528777
140.0	220.0	2.03514158528777
140.0	230.0	2.03514158528777
140.0	240.0	2.03514158528777
140.0	250.0	2.03514158528777
140.0	260.0	2.03514158528777
140.0	270.0	2.03514158528777
140.0	280.0	2.03514158528777
140.0	290.0	2.090192487141688
140.0	300.0	2.1117980367358493
140.0	310.0	2.1348398580131183
140.0	320.0	2.1544356383865977
140.0	330.0	2.181069355588074
140.0	340.0	2.2044075230067426
140.0	350.0	2.218401338967248
140.0	360.0	2.224994287589922
140.0	370.0	2.2434543332005834
140.0	380.0	2.2590667811130083
140.0	390.0	2.2499337707084144
140.0	400.0	2.25148182313976
140.0	410.0	2.252692790805708
140.0	420.0	2.25866706394176
140.0	430.0	2.255262815483531
140.0	440.0	2.2652340264638653
140.0	450.0	2.2565706631999674
140.0	460.0	2.2571894908966956
140.0	470.0	2.2527336898865795
140.0	480.0	2.256781388241258
140.0	490.0	2.255602733520272
140.0	500.0	2.25763633106067
140.0	510.0	2.252461824164881
140.0	520.0	2.2544552990786744
140.0	530.0	2.2548740337871434
140.0	540.0	2.201793588816551
140.0	550.0	2.209405732335488
140.0	560.0	2.2364038986707686
140.0	570.0	2.2249956120712833
140.0	580.0	2.23272784276839
140.0	590.0	2.192519971446526
140.0	600.0	2.1871523612949977
140.0	610.0	2.18957225784427
140.0	620.0	2.1871986549100986
140.0	630.0	2.199556457413513
140.0	640.0	2.2117351787342057
140.0	650.0	2.1914321521268842
140.0	660.0	2.1797507312227387
140.0	670.0	2.181907582943026
140.0	680.0	2.1766088442842917
140.0	690.0	2.184273312687965
140.0	700.0	2.1647720080603188
140.0	710.0	2.1662395504118224
140.0	720.0	2.160558549274022
140.0	730.0	2.1594847743957493
140.0	740.0	2.15951529314414
140.0	750.0	2.1574201330929306
140.0	760.0	2.166749148070767
140.0	770.0	2.1740624128237003
140.0	780.0	2.187070370044225
140.0	790.0	2.1917139502476006
140.0	800.0	2.199405228257312
140.0	810.0	2.1983171104576993
140.0	820.0	2.2092231547797536
140.0	830.0	2.2151349183942517
140.0	840.0	2.2222155585052974
140.0	850.0	2.23248768853343
140.0	860.0	2.2413812038570975
140.0	870.0	2.2424405146559896
140.0	880.0	2.2500352702555846
140.0	890.0	2.273093390162824
140.0	900.0	2.278128306718007
140.0	910.0	2.28470972251848
140.0	920.0	2.2900677782878462
140.0	930.0	2.3052856796895016
140.0	940.0	2.304796833253506
140.0	950.0	2.3017911971076015
140.0	960.0	2.3010841044546706
140.0	970.0	2.3029978285672414
140.0	980.0	2.2887168143654364
140.0	990.0	2.267968594605033
140.0	1000.0	2.256918675277379
140.0	1010.0	2.244589780331523
140.0	1020.0	2.231302478362571
140.0	1030.0	2.2273347169127344
140.0	1040.0	2.2275651753923364
140.0	1050.0	2.2144317777878713
140.0	1060.0	2.206915433666394
140.0	1070.0	2.198744714722546
140.0	1080.0	2.209147229218154
140.0	1090.0	2.198984516111056
140.0	1100.0	2.2060672903528302
140.0	1110.0	2.21418839399449
140.0	1120.0	2.203199202821202
140.0	1130.0	2.187280796760351
140.0	1140.0	2.1716692442621883
140.0	1150.0	2.178754341801418
140.0	1160.0	2.167628171701499
140.0	1170.0	2.157010792550069
140.0	1180.0	2.1708910747267063
140.0	1190.0	2.1672355233349565
140.0	1200.0	2.1812320713096187
140.0	1210.0	2.1666319118464137
140.0	1220.0	2.176731541999531
140.0	1230.0	2.1877839016011205
140.0	1240.0	2.1805750074068415
140.0	1250.0	2.1704146029171314
140.0	1260.0	2.176768879208389
140.0	1270.0	2.1810368968522007
140.0	1280.0	2.1730984129958535
140.0	1290.0	2.165593793861918
140.0	1300.0	2.151203033439509
140.0	1310.0	2.1553130563934495
140.0	1320.0	2.1390480054082257
140.0	1330.0	2.1448380943546117
140.0	1340.0	2.165189359120305
140.0	1350.0	2.158836986841045
140.0	1360.0	2.1714001826141405
140.0	1370.0	2.175587389096323
140.0	1380.0	2.170199070839286
140.0	1390.0	2.18641942387181
140.0	1400.0	2.22312841316859
140.0	1410.0	2.223811915709484
140.0	1420.0	2.2194794533221285
140.0	1430.0	2.2179035113356385
140.0	1440.0	2.2179867006218057
140.0	1450.0	2.2203008301768334
140.0	1460.0	2.2170893913894667
140.0	1470.0	2.2143737522731954
140.0	1480.0	2.2158564046626443
140.0	1490.0	2.2112524372301405
140.0	1500.0	2.20867475363134
140.0	1510.0	2.206501455760588
140.0	1520.0	2.2071717933551835
140.0	1530.0	2.224080797573603
140.0	1540.0	2.2078090845630887
140.0	1550.0	2.1941086994175176
140.0	1560.0	2.180308594090032
140.0	1570.0	2.1658788370738016
140.0	1580.0	2.1474594788040524
140.0	1590.0	2.1328339061565815
140.0	1600.0	2.1169080719852995
140.0	1610.0	2.101024952171735
140.0	1620.0	2.0837801315203874
140.0	1630.0	2.03514158528777
140.0	1640.0	2.03514158528777
140.0	1650.0	2.03514158528777
140.0	1660.0	2.03514158528777
140.0	1670.0	2.03514158528777
140.0	1680.0	2.03514158528777
140.0	1690.0	2.03514158528777
140.0	1700.0	2.03514158528777
140.0	1710.0	2.03514158528777
140.0	1720.0	2.03514158528777
140.0	1730.0	2.03514158528777
140.0	1740.0	2.03514158528777
140.0	1750.0	2.03514158528777
140.0	1760.0	2.03514158528777
140.0	1770.0	2.03514158528777
140.0	1780.0	2.03514158528777
140.0	1790.0	2.03514158528777
140.0	1800.0	2.03514158528777
140.0	1810.0	2.03514158528777
140.0	1820.0	2.03514158528777
140.0	1830.0	2.03514158528777
140.0	1840.0	2.03514158528777
140.0	1850.0	2.03514158528777
140.0	1860.0	2.03514158528777
150.0	50.0	2.03514158528777
150.0	60.0	2.03514158528777
150.0	70.0	2.03514158528777
150.0	80.0	2.03514158528777
150.0	90.0	2.03514158528777
150.0	100.0	2.03514158528777
150.0	110.0	2.03514158528777
150.0	120.0	2.03514158528777
150.0	130.0	2.03514158528777
150.0	140.0	2.03514158528777
150.0	150.0	2.03514158528777
150.0	160.0	2.03514158528777
150.0	170.0	2.03514158528777
150.0	180.0	2.03514158528777
150.0	190.0	2.03514158528777
150.0	200.0	2.03514158528777
150.0	210.0	2.03514158528777
150.0	220.0	2.03514158528777
150.0	230.0	2.03514158528777
150.0	240.0	2.03514158528777
150.0	250.0	2.03514158528777
150.0	260.0	2.03514158528777
150.0	270.0	2.03514158528777
150.0	280.0	2.03514158528777
150.0	290.0	2.0911758057737226
150.0	300.0	2.1121001647480364
150.0	310.0	2.1338889721625462
150.0	320.0	2.152671965149281
150.0	330.0	2.179404308748103
150.0	340.0	2.201976638160877
150.0	350.0	2.214569524910607
150.0	360.0	2.22323568622438
150.0	370.0	2.2426132090608357
150.0	380.0	2.2588363890530005
150.0	390.0	2.247354195658199
150.0	400.0	2.2447982529286135
150.0	410.0	2.25017265471281
150.0	420.0	2.2508987943919263
150.0	430.0	2.2498387322539406
150.0	440.0	2.253741964554501
150.0	450.0	2.2460803255044803
150.0	460.0	2.2449997694650317
150.0	470.0	2.241766031647962
150.0	480.0	2.244899682630758
150.0	490.0	2.2446063219861396
150.0	500.0	2.2453971671292274
150.0	510.0	2.237549465468574
150.0	520.0	2.2408491690830306
150.0	530.0	2.185519698925931
150.0	540.0	2.191054595903609
150.0	550.0	2.2169353357732393
150.0	560.0	2.2248086287346944
150.0	570.0	2.2188772883632923
150.0	580.0	2.171652454660027
150.0	590.0	2.186391444662689
150.0	600.0	2.184667452250996
150.0	610.0	2.1869716513246718
150.0	620.0	2.203080377760945
150.0	630.0	2.1973920359940236
150.0	640.0	2.202919257833555
150.0	650.0	2.191013671749473
150.0	660.0	2.191825575202046
150.0	670.0	2.1873367848438807
150.0	680.0	2.1799789665868343
150.0	690.0	2.185118592970417
150.0	700.0	2.172309652964092
150.0	710.0	2.1759223719624927
150.0	720.0	2.1720934067002706
150.0	730.0	2.159743587992602
150.0	740.0	2.16104133990283
150.0	750.0	2.1654467201193865
150.0	760.0	2.196111294561768
150.0	770.0	2.1981090842839284
150.0	780.0	2.2049809693735516
150.0	790.0	2.209782834783667
150.0	800.0	2.213613505925657
150.0	810.0	2.2112444763002164
150.0	820.0	2.221230254861557
150.0	830.0	2.236179846297495
150.0	840.0	2.2264491261166417
150.0	850.0	2.2393832121280135
150.0	860.0	2.2433136448646818
150.0	870.0	2.234275318348906
150.0	880.0	2.2390874098788545
150.0	890.0	2.2622728292203207
150.0	900.0	2.266767196023174
150.0	910.0	2.2769096697604323
150.0	920.0	2.2833662738903087
150.0	930.0	2.2963261321015906
150.0	940.0	2.2965538462125727
150.0	950.0	2.295144529337539
150.0	960.0	2.2951547599295843
150.0	970.0	2.3022672417420025
150.0	980.0	2.2944588225001445
150.0	990.0	2.2732210355763627
150.0	1000.0	2.2607448208890486
150.0	1010.0	2.2470061146942277
150.0	1020.0	2.237104277177614
150.0	1030.0	2.2204230368591373
150.0	1040.0	2.2408867761161604
150.0	1050.0	2.2280439405837043
150.0	1060.0	2.2090143112849256
150.0	1070.0	2.200968720963548
150.0	1080.0	2.2005220424171434
150.0	1090.0	2.21871315134952
150.0	1100.0	2.2147835141886585
150.0	1110.0	2.216435084086298
150.0	1120.0	2.2050997782647905
150.0	1130.0	2.1929984843016577
150.0	1140.0	2.199284030274725
150.0	1150.0	2.1846918478343147
150.0	1160.0	2.173850199272267
150.0	1170.0	2.17413814325964
150.0	1180.0	2.179195375852927
150.0	1190.0	2.1892987744197256
150.0	1200.0	2.182538325316621
150.0	1210.0	2.1781445461431055
150.0	1220.0	2.1908431189817064
150.0	1230.0	2.197846771702765
150.0	1240.0	2.2055667460985835
150.0	1250.0	2.1975995570567437
150.0	1260.0	2.1960368311802823
150.0	1270.0	2.1836652131360017
150.0	1280.0	2.1828655755024964
150.0	1290.0	2.1730957254186034
150.0	1300.0	2.160276108413021
150.0	1310.0	2.1606323559186285
150.0	1320.0	2.149213907486755
150.0	1330.0	2.151001323920794
150.0	1340.0	2.1396397277778165
150.0	1350.0	2.1444962988211063
150.0	1360.0	2.1523909872970584
150.0	1370.0	2.1699157856376843
150.0	1380.0	2.1795662631913104
150.0	1390.0	2.1635445786182337
150.0	1400.0	2.18836796285612
150.0	1410.0	2.224163076375942
150.0	1420.0	2.2202570814192986
150.0	1430.0	2.2175817363099948
150.0	1440.0	2.2177380583634916
150.0	1450.0	2.2236823479160734
150.0	1460.0	2.221178902223175
150.0	1470.0	2.2161319968681243
150.0	1480.0	2.2171448353878227
150.0	1490.0	2.2134888596067612
150.0	1500.0	2.2096782657201723
150.0	1510.0	2.20872577541598
150.0	1520.0	2.210051252538547
150.0	1530.0	2.2274001534367223
150.0	1540.0	2.2096715550967905
150.0	1550.0	2.1942783489456974
150.0	1560.0	2.1801935543541022
150.0	1570.0	2.166056479125137
150.0	1580.0	2.149421230092337
150.0	1590.0	2.1342571044418484
150.0	1600.0	2.1173703497213867
150.0	1610.0	2.100441291526387
150.0	1620.0	2.0841726132160807
150.0	1630.0	2.03514158528777
150.0	1640.0	2.03514158528777
150.0	1650.0	2.03514158528777
150.0	1660.0	2.03514158528777
150.0	1670.0	2.03514158528777
150.0	1680.0	2.03514158528777
150.0	1690.0	2.03514158528777
150.0	1700.0	2.03514158528777
150.0	1710.0	2.03514158528777
150.0	1720.0	2.03514158528777
150.0	1730.0	2.03514158528777
150.0	1740.0	2.03514158528777
150.0	1750.0	2.03514158528777
150.0	1760.0	2.03514158528777
150.0	1770.0	2.03514158528777
150.0	1780.0	2.03514158528777
150.0	1790.0	2.03514158528777
150.0	1800.0	2.03514158528777
150.0	1810.0	2.03514158528777
150.0	1820.0	2.03514158528777
150.0	1830.0	2.03514158528777
150.0	1840.0	2.03514158528777
[truncated: 15,836 more rows]
