# Supplementary material for: Characterizing Visual Neurosurgical Expertise in Brain MRI Visualization Using Eye-Tracking and 3D Fractal Dimension Analysis
Source: J Eye Mov Res. 2026 Jun 2;19(3):62. doi: 10.3390/jemr19030062 (PMC13301434; doi:10.3390/jemr19030062)
Supplement: Supplementary file 1 [file jemr-19-00062-s001.zip › jemr-4253847-supplementary/Supplementary files/4_3DFDmapsCalculation/3DFD_Stimuli_BRN40/3DFDs_BRAIN_7_PATH_Ax schwannoma.png_Heatmap_100_10.csv]

50.0	50.0	2.03514158528777
50.0	60.0	2.03514158528777
50.0	70.0	2.03514158528777
50.0	80.0	2.03514158528777
50.0	90.0	2.03514158528777
50.0	100.0	2.03514158528777
50.0	110.0	2.03514158528777
50.0	120.0	2.03514158528777
50.0	130.0	2.03514158528777
50.0	140.0	2.03514158528777
50.0	150.0	2.03514158528777
50.0	160.0	2.03514158528777
50.0	170.0	2.03514158528777
50.0	180.0	2.03514158528777
50.0	190.0	2.03514158528777
50.0	200.0	2.03514158528777
50.0	210.0	2.03514158528777
50.0	220.0	2.03514158528777
50.0	230.0	2.03514158528777
50.0	240.0	2.03514158528777
50.0	250.0	2.03514158528777
50.0	260.0	2.03514158528777
50.0	270.0	2.03514158528777
50.0	280.0	2.03514158528777
50.0	290.0	2.03514158528777
50.0	300.0	2.03514158528777
50.0	310.0	2.03514158528777
50.0	320.0	2.03514158528777
50.0	330.0	2.03514158528777
50.0	340.0	2.03514158528777
50.0	350.0	2.03514158528777
50.0	360.0	2.03514158528777
50.0	370.0	2.03514158528777
50.0	380.0	2.03514158528777
50.0	390.0	2.0333036804074394
50.0	400.0	2.0903620760629007
50.0	410.0	2.1385088605092237
50.0	420.0	2.1567576682941287
50.0	430.0	2.170392021974687
50.0	440.0	2.1927604293555674
50.0	450.0	2.1913512166441875
50.0	460.0	2.1671749675318264
50.0	470.0	2.170065575093779
50.0	480.0	2.1845423020883734
50.0	490.0	2.2090185860514318
50.0	500.0	2.215205408298783
50.0	510.0	2.2183957759337436
50.0	520.0	2.203568393630074
50.0	530.0	2.180061593689803
50.0	540.0	2.236364879257073
50.0	550.0	2.2662252732320924
50.0	560.0	2.2217888652897413
50.0	570.0	2.231877335422816
50.0	580.0	2.2280517177834414
50.0	590.0	2.236920445755121
50.0	600.0	2.243245956108983
50.0	610.0	2.2436857648942987
50.0	620.0	2.2255041141856644
50.0	630.0	2.2135134748770224
50.0	640.0	2.213290116425401
50.0	650.0	2.216971648931727
50.0	660.0	2.2266103747980495
50.0	670.0	2.2145641171501476
50.0	680.0	2.2267907380659793
50.0	690.0	2.2317444332712406
50.0	700.0	2.2082579761787926
50.0	710.0	2.2320714953111747
50.0	720.0	2.2285162032506842
50.0	730.0	2.2260087920404996
50.0	740.0	2.226833000202079
50.0	750.0	2.2376334595395626
50.0	760.0	2.217512050173436
50.0	770.0	2.2241290327181225
50.0	780.0	2.19529213622502
50.0	790.0	2.2109272934266455
50.0	800.0	2.2402366213354146
50.0	810.0	2.194027651519106
50.0	820.0	2.1783257277042116
50.0	830.0	2.1924341727139893
50.0	840.0	2.18190403053247
50.0	850.0	2.1871736390752363
50.0	860.0	2.2195597436438366
50.0	870.0	2.219216725026487
50.0	880.0	2.2164950064065336
50.0	890.0	2.2191165859377384
50.0	900.0	2.222766749012238
50.0	910.0	2.2279040582230065
50.0	920.0	2.2411296221269
50.0	930.0	2.2517170142969634
50.0	940.0	2.260359018335656
50.0	950.0	2.2639157641497714
50.0	960.0	2.259037948839421
50.0	970.0	2.258196743463343
50.0	980.0	2.2679348245141697
50.0	990.0	2.271903586248765
50.0	1000.0	2.2766901957528747
50.0	1010.0	2.277858091320221
50.0	1020.0	2.2669375009549055
50.0	1030.0	2.2642723340653266
50.0	1040.0	2.2642148975062093
50.0	1050.0	2.244131858860299
50.0	1060.0	2.222383323825112
50.0	1070.0	2.218812555427887
50.0	1080.0	2.214522514426906
50.0	1090.0	2.2141427804845413
50.0	1100.0	2.201319914239885
50.0	1110.0	2.1887213381407244
50.0	1120.0	2.172832732465573
50.0	1130.0	2.1562855665864977
50.0	1140.0	2.2372215344772624
50.0	1150.0	2.245719373632601
50.0	1160.0	2.250038749226061
50.0	1170.0	2.24639271236069
50.0	1180.0	2.23945491843619
50.0	1190.0	2.2398621979940194
50.0	1200.0	2.242867156740125
50.0	1210.0	2.2712600351629755
50.0	1220.0	2.273041767039476
50.0	1230.0	2.269470553596141
50.0	1240.0	2.273016724941948
50.0	1250.0	2.2333091697666987
50.0	1260.0	2.2555662267564554
50.0	1270.0	2.2638046111350585
50.0	1280.0	2.259001115516406
50.0	1290.0	2.264669943883866
50.0	1300.0	2.2323819746414624
50.0	1310.0	2.245439858857107
50.0	1320.0	2.2542644395233395
50.0	1330.0	2.240166490231264
50.0	1340.0	2.2328650724373023
50.0	1350.0	2.245451724883518
50.0	1360.0	2.2378945362261478
50.0	1370.0	2.252158852706436
50.0	1380.0	2.2580784742372058
50.0	1390.0	2.2689016051654507
50.0	1400.0	2.256220973071138
50.0	1410.0	2.280407845921391
50.0	1420.0	2.2561824207247714
50.0	1430.0	2.24261299370839
50.0	1440.0	2.269821189549375
50.0	1450.0	2.266708871460993
50.0	1460.0	2.2333618988195716
50.0	1470.0	2.2058296203349563
50.0	1480.0	2.192296705046283
50.0	1490.0	2.1718859585866266
50.0	1500.0	2.1739054044647137
50.0	1510.0	2.165675698867101
50.0	1520.0	2.1569843142869582
50.0	1530.0	2.120565591545942
50.0	1540.0	1.9820787040910224
50.0	1550.0	2.03514158528777
50.0	1560.0	2.03514158528777
50.0	1570.0	2.03514158528777
50.0	1580.0	2.03514158528777
50.0	1590.0	2.03514158528777
50.0	1600.0	2.03514158528777
50.0	1610.0	2.03514158528777
50.0	1620.0	2.03514158528777
50.0	1630.0	2.03514158528777
50.0	1640.0	2.03514158528777
50.0	1650.0	2.03514158528777
50.0	1660.0	2.03514158528777
50.0	1670.0	2.03514158528777
50.0	1680.0	2.03514158528777
50.0	1690.0	2.03514158528777
50.0	1700.0	2.03514158528777
50.0	1710.0	2.03514158528777
50.0	1720.0	2.03514158528777
50.0	1730.0	2.03514158528777
50.0	1740.0	2.03514158528777
50.0	1750.0	2.03514158528777
50.0	1760.0	2.03514158528777
50.0	1770.0	2.03514158528777
50.0	1780.0	2.03514158528777
50.0	1790.0	2.03514158528777
50.0	1800.0	2.03514158528777
50.0	1810.0	2.03514158528777
50.0	1820.0	2.03514158528777
50.0	1830.0	2.03514158528777
50.0	1840.0	2.03514158528777
50.0	1850.0	2.03514158528777
50.0	1860.0	2.03514158528777
60.0	50.0	2.03514158528777
60.0	60.0	2.03514158528777
60.0	70.0	2.03514158528777
60.0	80.0	2.03514158528777
60.0	90.0	2.03514158528777
60.0	100.0	2.03514158528777
60.0	110.0	2.03514158528777
60.0	120.0	2.03514158528777
60.0	130.0	2.03514158528777
60.0	140.0	2.03514158528777
60.0	150.0	2.03514158528777
60.0	160.0	2.03514158528777
60.0	170.0	2.03514158528777
60.0	180.0	2.03514158528777
60.0	190.0	2.03514158528777
60.0	200.0	2.03514158528777
60.0	210.0	2.03514158528777
60.0	220.0	2.03514158528777
60.0	230.0	2.03514158528777
60.0	240.0	2.03514158528777
60.0	250.0	2.03514158528777
60.0	260.0	2.03514158528777
60.0	270.0	2.03514158528777
60.0	280.0	2.03514158528777
60.0	290.0	2.03514158528777
60.0	300.0	2.03514158528777
60.0	310.0	2.03514158528777
60.0	320.0	2.03514158528777
60.0	330.0	2.03514158528777
60.0	340.0	2.03514158528777
60.0	350.0	2.03514158528777
60.0	360.0	2.03514158528777
60.0	370.0	2.03514158528777
60.0	380.0	2.03514158528777
60.0	390.0	2.0419729096986603
60.0	400.0	2.124238441222727
60.0	410.0	2.144309450513762
60.0	420.0	2.165278976010607
60.0	430.0	2.1858807037477286
60.0	440.0	2.1977968841135547
60.0	450.0	2.1950520015609714
60.0	460.0	2.1907406698451664
60.0	470.0	2.1944643436775593
60.0	480.0	2.205619544094904
60.0	490.0	2.2359978966196405
60.0	500.0	2.242190012613405
60.0	510.0	2.239039263677518
60.0	520.0	2.228914399758814
60.0	530.0	2.2108452869378996
60.0	540.0	2.258291024663411
60.0	550.0	2.2661077363468314
60.0	560.0	2.25270695249201
60.0	570.0	2.2604642653706706
60.0	580.0	2.259561844636988
60.0	590.0	2.2611270099322316
60.0	600.0	2.2068867708743247
60.0	610.0	2.2298263536410423
60.0	620.0	2.2206564818555257
60.0	630.0	2.2235043645437482
60.0	640.0	2.223551201873711
60.0	650.0	2.198474056522635
60.0	660.0	2.2056278403094947
60.0	670.0	2.2198724684162596
60.0	680.0	2.2278047662524325
60.0	690.0	2.2213033971205856
60.0	700.0	2.214455653652366
60.0	710.0	2.234097468250703
60.0	720.0	2.250961735713758
60.0	730.0	2.2471152350460883
60.0	740.0	2.244989858531589
60.0	750.0	2.242422048394142
60.0	760.0	2.2242411154706447
60.0	770.0	2.237805215053591
60.0	780.0	2.2201751929597395
60.0	790.0	2.2391931922261237
60.0	800.0	2.2427849177529384
60.0	810.0	2.2105966816730382
60.0	820.0	2.2084907492013124
60.0	830.0	2.230409432903485
60.0	840.0	2.2011351297376756
60.0	850.0	2.206120753110581
60.0	860.0	2.2291566116011
60.0	870.0	2.246665675191217
60.0	880.0	2.23892388034501
60.0	890.0	2.2369558678479886
60.0	900.0	2.2356061547022446
60.0	910.0	2.251872223655608
60.0	920.0	2.2593485405350338
60.0	930.0	2.2750646441220006
60.0	940.0	2.2881293138884025
60.0	950.0	2.2913600707568675
60.0	960.0	2.281541415817691
60.0	970.0	2.2866884914180146
60.0	980.0	2.29820610465183
60.0	990.0	2.293082562270613
60.0	1000.0	2.2936655947799798
60.0	1010.0	2.294712824433788
60.0	1020.0	2.2895801605469535
60.0	1030.0	2.29178340943908
60.0	1040.0	2.281367420133557
60.0	1050.0	2.2617126788392987
60.0	1060.0	2.23919290609568
60.0	1070.0	2.2377859990465554
60.0	1080.0	2.2379991070256655
60.0	1090.0	2.2345547894245392
60.0	1100.0	2.219029456089399
60.0	1110.0	2.208241068336832
60.0	1120.0	2.1842301381655527
60.0	1130.0	2.173756496717466
60.0	1140.0	2.2476774744380386
60.0	1150.0	2.2570028921285914
60.0	1160.0	2.2614528541248564
60.0	1170.0	2.2626659414185344
60.0	1180.0	2.2583394653419906
60.0	1190.0	2.261749805421929
60.0	1200.0	2.261880717061782
60.0	1210.0	2.283699552111181
60.0	1220.0	2.2868435917944017
60.0	1230.0	2.2597989512412773
60.0	1240.0	2.253833999257024
60.0	1250.0	2.225964464123686
60.0	1260.0	2.2510711969336707
60.0	1270.0	2.264299132884399
60.0	1280.0	2.234584953906399
60.0	1290.0	2.2251177658454604
60.0	1300.0	2.2333496262331556
60.0	1310.0	2.236002183955431
60.0	1320.0	2.2335318048957156
60.0	1330.0	2.2198598546863484
60.0	1340.0	2.250274480109855
60.0	1350.0	2.2497604266015347
60.0	1360.0	2.2515603422878243
60.0	1370.0	2.252395481407002
60.0	1380.0	2.2560500471173826
60.0	1390.0	2.2903762183880416
60.0	1400.0	2.2848763726004564
60.0	1410.0	2.3035826391548757
60.0	1420.0	2.283461116835544
60.0	1430.0	2.2703714071658725
60.0	1440.0	2.2939608012128927
60.0	1450.0	2.285500580852307
60.0	1460.0	2.2555355189619526
60.0	1470.0	2.226544566044531
60.0	1480.0	2.213431960625154
60.0	1490.0	2.1899079284768814
60.0	1500.0	2.1951736669966335
60.0	1510.0	2.182226619354311
60.0	1520.0	2.1752204983516843
60.0	1530.0	2.1345678351936845
60.0	1540.0	1.9906161112780156
60.0	1550.0	2.03514158528777
60.0	1560.0	2.03514158528777
60.0	1570.0	2.03514158528777
60.0	1580.0	2.03514158528777
60.0	1590.0	2.03514158528777
60.0	1600.0	2.03514158528777
60.0	1610.0	2.03514158528777
60.0	1620.0	2.03514158528777
60.0	1630.0	2.03514158528777
60.0	1640.0	2.03514158528777
60.0	1650.0	2.03514158528777
60.0	1660.0	2.03514158528777
60.0	1670.0	2.03514158528777
60.0	1680.0	2.03514158528777
60.0	1690.0	2.03514158528777
60.0	1700.0	2.03514158528777
60.0	1710.0	2.03514158528777
60.0	1720.0	2.03514158528777
60.0	1730.0	2.03514158528777
60.0	1740.0	2.03514158528777
60.0	1750.0	2.03514158528777
60.0	1760.0	2.03514158528777
60.0	1770.0	2.03514158528777
60.0	1780.0	2.03514158528777
60.0	1790.0	2.03514158528777
60.0	1800.0	2.03514158528777
60.0	1810.0	2.03514158528777
60.0	1820.0	2.03514158528777
60.0	1830.0	2.03514158528777
60.0	1840.0	2.03514158528777
60.0	1850.0	2.03514158528777
60.0	1860.0	2.03514158528777
70.0	50.0	2.03514158528777
70.0	60.0	2.03514158528777
70.0	70.0	2.03514158528777
70.0	80.0	2.03514158528777
70.0	90.0	2.03514158528777
70.0	100.0	2.03514158528777
70.0	110.0	2.03514158528777
70.0	120.0	2.03514158528777
70.0	130.0	2.03514158528777
70.0	140.0	2.03514158528777
70.0	150.0	2.03514158528777
70.0	160.0	2.03514158528777
70.0	170.0	2.03514158528777
70.0	180.0	2.03514158528777
70.0	190.0	2.03514158528777
70.0	200.0	2.03514158528777
70.0	210.0	2.03514158528777
70.0	220.0	2.03514158528777
70.0	230.0	2.03514158528777
70.0	240.0	2.03514158528777
70.0	250.0	2.03514158528777
70.0	260.0	2.03514158528777
70.0	270.0	2.03514158528777
70.0	280.0	2.03514158528777
70.0	290.0	2.03514158528777
70.0	300.0	2.03514158528777
70.0	310.0	2.03514158528777
70.0	320.0	2.03514158528777
70.0	330.0	2.03514158528777
70.0	340.0	2.03514158528777
70.0	350.0	2.03514158528777
70.0	360.0	2.03514158528777
70.0	370.0	2.03514158528777
70.0	380.0	2.03514158528777
70.0	390.0	2.0873139362394024
70.0	400.0	2.138048410692997
70.0	410.0	2.157483851389689
70.0	420.0	2.1724596971481236
70.0	430.0	2.1957005354948507
70.0	440.0	2.2039307427716692
70.0	450.0	2.194736176130728
70.0	460.0	2.1764897103603804
70.0	470.0	2.195752361011865
70.0	480.0	2.22853977360281
70.0	490.0	2.222946328904876
70.0	500.0	2.234932372707256
70.0	510.0	2.230341899982327
70.0	520.0	2.2268149649688236
70.0	530.0	2.2246870992895054
70.0	540.0	2.2367653043521676
70.0	550.0	2.2552753872886586
70.0	560.0	2.26195348153648
70.0	570.0	2.2783944886941585
70.0	580.0	2.2829968785972747
70.0	590.0	2.2731543616989636
70.0	600.0	2.246418350053099
70.0	610.0	2.2626425252406297
70.0	620.0	2.248175536641676
70.0	630.0	2.2544298736977417
70.0	640.0	2.2452420689562613
70.0	650.0	2.2268772629955507
70.0	660.0	2.2252707221541774
70.0	670.0	2.2439647181038356
70.0	680.0	2.2420588373145964
70.0	690.0	2.2434969870750083
70.0	700.0	2.223245237534045
70.0	710.0	2.229871712968574
70.0	720.0	2.2582595681780653
70.0	730.0	2.2455002207875325
70.0	740.0	2.234036902740614
70.0	750.0	2.2259551314028228
70.0	760.0	2.2157564071824574
70.0	770.0	2.214792911449354
70.0	780.0	2.216555006057967
70.0	790.0	2.2115925326617267
70.0	800.0	2.214229111412262
70.0	810.0	2.1921517266058523
70.0	820.0	2.1909714667142164
70.0	830.0	2.2229997554027596
70.0	840.0	2.211862832907407
70.0	850.0	2.208459785825115
70.0	860.0	2.219424877872754
70.0	870.0	2.236707750476505
70.0	880.0	2.2490896039493187
70.0	890.0	2.2243646129163075
70.0	900.0	2.22035337202783
70.0	910.0	2.2303464389669827
70.0	920.0	2.24959169310591
70.0	930.0	2.2667600435204416
70.0	940.0	2.272567134903244
70.0	950.0	2.279808908090298
70.0	960.0	2.263047808258852
70.0	970.0	2.2735316318313714
70.0	980.0	2.2788077263726314
70.0	990.0	2.284679348626966
70.0	1000.0	2.2846125717536268
70.0	1010.0	2.285527370306484
70.0	1020.0	2.28233406954579
70.0	1030.0	2.2745788015876256
70.0	1040.0	2.2657001590445227
70.0	1050.0	2.239574910791162
70.0	1060.0	2.230320487831952
70.0	1070.0	2.2166303128742353
70.0	1080.0	2.2141605924665915
70.0	1090.0	2.2157187352219285
70.0	1100.0	2.200955628015485
70.0	1110.0	2.1854346523805157
70.0	1120.0	2.166211929958587
70.0	1130.0	2.1701691284281135
70.0	1140.0	2.2393131379737365
70.0	1150.0	2.252212938453418
70.0	1160.0	2.2550664217836327
70.0	1170.0	2.212944285213885
70.0	1180.0	2.232143846040862
70.0	1190.0	2.261338366745418
70.0	1200.0	2.2701411201728656
70.0	1210.0	2.2793179037928346
70.0	1220.0	2.236169628355595
70.0	1230.0	2.2220594024990317
70.0	1240.0	2.223117584713716
70.0	1250.0	2.22086418532694
70.0	1260.0	2.2343984439245763
70.0	1270.0	2.2397274520378807
70.0	1280.0	2.2221240177158212
70.0	1290.0	2.2261522652755916
70.0	1300.0	2.2361467050358006
70.0	1310.0	2.2341395512699185
70.0	1320.0	2.2411790101559173
70.0	1330.0	2.2338948647605803
70.0	1340.0	2.2415315148904846
70.0	1350.0	2.2606944713310355
70.0	1360.0	2.2582220665492665
70.0	1370.0	2.249668432634585
70.0	1380.0	2.254002093978379
70.0	1390.0	2.2585281100807393
70.0	1400.0	2.270021728675591
70.0	1410.0	2.275495939893005
70.0	1420.0	2.243871170304022
70.0	1430.0	2.258230474661161
70.0	1440.0	2.2660349838229474
70.0	1450.0	2.2658754909627405
70.0	1460.0	2.233398009700384
70.0	1470.0	2.209607024880899
70.0	1480.0	2.2069584974026584
70.0	1490.0	2.1817394955551324
70.0	1500.0	2.182621637580044
70.0	1510.0	2.1582189630434807
70.0	1520.0	2.14679323424726
70.0	1530.0	2.1163918533500814
70.0	1540.0	1.994107047045905
70.0	1550.0	2.03514158528777
70.0	1560.0	2.03514158528777
70.0	1570.0	2.03514158528777
70.0	1580.0	2.03514158528777
70.0	1590.0	2.03514158528777
70.0	1600.0	2.03514158528777
70.0	1610.0	2.03514158528777
70.0	1620.0	2.03514158528777
70.0	1630.0	2.03514158528777
70.0	1640.0	2.03514158528777
70.0	1650.0	2.03514158528777
70.0	1660.0	2.03514158528777
70.0	1670.0	2.03514158528777
70.0	1680.0	2.03514158528777
70.0	1690.0	2.03514158528777
70.0	1700.0	2.03514158528777
70.0	1710.0	2.03514158528777
70.0	1720.0	2.03514158528777
70.0	1730.0	2.03514158528777
70.0	1740.0	2.03514158528777
70.0	1750.0	2.03514158528777
70.0	1760.0	2.03514158528777
70.0	1770.0	2.03514158528777
70.0	1780.0	2.03514158528777
70.0	1790.0	2.03514158528777
70.0	1800.0	2.03514158528777
70.0	1810.0	2.03514158528777
70.0	1820.0	2.03514158528777
70.0	1830.0	2.03514158528777
70.0	1840.0	2.03514158528777
70.0	1850.0	2.03514158528777
70.0	1860.0	2.03514158528777
80.0	50.0	2.03514158528777
80.0	60.0	2.03514158528777
80.0	70.0	2.03514158528777
80.0	80.0	2.03514158528777
80.0	90.0	2.03514158528777
80.0	100.0	2.03514158528777
80.0	110.0	2.03514158528777
80.0	120.0	2.03514158528777
80.0	130.0	2.03514158528777
80.0	140.0	2.03514158528777
80.0	150.0	2.03514158528777
80.0	160.0	2.03514158528777
80.0	170.0	2.03514158528777
80.0	180.0	2.03514158528777
80.0	190.0	2.03514158528777
80.0	200.0	2.03514158528777
80.0	210.0	2.03514158528777
80.0	220.0	2.03514158528777
80.0	230.0	2.03514158528777
80.0	240.0	2.03514158528777
80.0	250.0	2.03514158528777
80.0	260.0	2.03514158528777
80.0	270.0	2.03514158528777
80.0	280.0	2.03514158528777
80.0	290.0	2.03514158528777
80.0	300.0	2.03514158528777
80.0	310.0	2.03514158528777
80.0	320.0	2.03514158528777
80.0	330.0	2.03514158528777
80.0	340.0	2.03514158528777
80.0	350.0	2.03514158528777
80.0	360.0	2.03514158528777
80.0	370.0	2.03514158528777
80.0	380.0	2.03514158528777
80.0	390.0	2.1107476595457633
80.0	400.0	2.1231359710060587
80.0	410.0	2.162046577679207
80.0	420.0	2.1775057606393373
80.0	430.0	2.1929558434821974
80.0	440.0	2.2011616974989145
80.0	450.0	2.189569587213226
80.0	460.0	2.1867764070096594
80.0	470.0	2.2101201912053985
80.0	480.0	2.234708910211805
80.0	490.0	2.2267518724707407
80.0	500.0	2.2421493781326176
80.0	510.0	2.2378380200150056
80.0	520.0	2.233322127009894
80.0	530.0	2.223024627031902
80.0	540.0	2.25158479056286
80.0	550.0	2.261984502886217
80.0	560.0	2.272650922374063
80.0	570.0	2.268594645964359
80.0	580.0	2.2711211610698454
80.0	590.0	2.272034459051912
80.0	600.0	2.237071434449276
80.0	610.0	2.2514040383412284
80.0	620.0	2.2487317743691984
80.0	630.0	2.2366650769887633
80.0	640.0	2.2219136429176567
80.0	650.0	2.2218784739578354
80.0	660.0	2.2216520927051397
80.0	670.0	2.2273388614100913
80.0	680.0	2.234367509089707
80.0	690.0	2.234480879999043
80.0	700.0	2.2225588619033405
80.0	710.0	2.2339713279101496
80.0	720.0	2.2382227534801578
80.0	730.0	2.247252996416091
80.0	740.0	2.2518825952210504
80.0	750.0	2.239950010623708
80.0	760.0	2.227371298434582
80.0	770.0	2.214040260139507
80.0	780.0	2.2235065090685753
80.0	790.0	2.2352396723122485
80.0	800.0	2.2136411803367197
80.0	810.0	2.1899621458905596
80.0	820.0	2.19170345817262
80.0	830.0	2.234242233269654
80.0	840.0	2.2015214346048357
80.0	850.0	2.230206623984726
80.0	860.0	2.2247134786149747
80.0	870.0	2.2560276405577233
80.0	880.0	2.243557561324633
80.0	890.0	2.228638688230338
80.0	900.0	2.232705488132474
80.0	910.0	2.229973718075594
80.0	920.0	2.253530542652921
80.0	930.0	2.274062324241767
80.0	940.0	2.2834771615318705
80.0	950.0	2.2866521661544232
80.0	960.0	2.2745804664468423
80.0	970.0	2.2904120836417245
80.0	980.0	2.2867348992127643
80.0	990.0	2.294749816565682
80.0	1000.0	2.2921312255406896
80.0	1010.0	2.2860349621948455
80.0	1020.0	2.2909484053159295
80.0	1030.0	2.272415755275065
80.0	1040.0	2.2539241513775043
80.0	1050.0	2.2385714151995897
80.0	1060.0	2.223318693754489
80.0	1070.0	2.2122868946888645
80.0	1080.0	2.208946528478798
80.0	1090.0	2.2005758525782206
80.0	1100.0	2.1979162536214987
80.0	1110.0	2.168842908646231
80.0	1120.0	2.1452300973982292
80.0	1130.0	2.1774037490817637
80.0	1140.0	2.240753514559569
80.0	1150.0	2.2494253599930767
80.0	1160.0	2.2674692914533385
80.0	1170.0	2.2357338744151525
80.0	1180.0	2.232325724363926
80.0	1190.0	2.249740165127121
80.0	1200.0	2.2581568180128264
80.0	1210.0	2.255975877689696
80.0	1220.0	2.2442893484153053
80.0	1230.0	2.2293373403632177
80.0	1240.0	2.2287958823181677
80.0	1250.0	2.218673438773529
80.0	1260.0	2.233692401502503
80.0	1270.0	2.24516361896406
80.0	1280.0	2.2449640196251037
80.0	1290.0	2.2453702102245385
80.0	1300.0	2.241998844477795
80.0	1310.0	2.24419094832154
80.0	1320.0	2.2559146900369345
80.0	1330.0	2.245333043108489
80.0	1340.0	2.246695995895977
80.0	1350.0	2.2603205741004264
80.0	1360.0	2.269684603345865
80.0	1370.0	2.2568644861898046
80.0	1380.0	2.2530512285542876
80.0	1390.0	2.251194738769341
80.0	1400.0	2.2576723460272388
80.0	1410.0	2.27729432413374
80.0	1420.0	2.249683958572915
80.0	1430.0	2.2548666618780624
80.0	1440.0	2.284168793746597
80.0	1450.0	2.2782403841864016
80.0	1460.0	2.2503970472905324
80.0	1470.0	2.2351234169211986
80.0	1480.0	2.228863165375346
80.0	1490.0	2.2234562447296295
80.0	1500.0	2.224591214607651
80.0	1510.0	2.1943975458978944
80.0	1520.0	2.1843194374371633
80.0	1530.0	2.147141572435974
80.0	1540.0	2.0272962935013243
80.0	1550.0	2.03514158528777
80.0	1560.0	2.03514158528777
80.0	1570.0	2.03514158528777
80.0	1580.0	2.03514158528777
80.0	1590.0	2.03514158528777
80.0	1600.0	2.03514158528777
80.0	1610.0	2.03514158528777
80.0	1620.0	2.03514158528777
80.0	1630.0	2.03514158528777
80.0	1640.0	2.03514158528777
80.0	1650.0	2.03514158528777
80.0	1660.0	2.03514158528777
80.0	1670.0	2.03514158528777
80.0	1680.0	2.03514158528777
80.0	1690.0	2.03514158528777
80.0	1700.0	2.03514158528777
80.0	1710.0	2.03514158528777
80.0	1720.0	2.03514158528777
80.0	1730.0	2.03514158528777
80.0	1740.0	2.03514158528777
80.0	1750.0	2.03514158528777
80.0	1760.0	2.03514158528777
80.0	1770.0	2.03514158528777
80.0	1780.0	2.03514158528777
80.0	1790.0	2.03514158528777
80.0	1800.0	2.03514158528777
80.0	1810.0	2.03514158528777
80.0	1820.0	2.03514158528777
80.0	1830.0	2.03514158528777
80.0	1840.0	2.03514158528777
80.0	1850.0	2.03514158528777
80.0	1860.0	2.03514158528777
90.0	50.0	2.03514158528777
90.0	60.0	2.03514158528777
90.0	70.0	2.03514158528777
90.0	80.0	2.03514158528777
90.0	90.0	2.03514158528777
90.0	100.0	2.03514158528777
90.0	110.0	2.03514158528777
90.0	120.0	2.03514158528777
90.0	130.0	2.03514158528777
90.0	140.0	2.03514158528777
90.0	150.0	2.03514158528777
90.0	160.0	2.03514158528777
90.0	170.0	2.03514158528777
90.0	180.0	2.03514158528777
90.0	190.0	2.03514158528777
90.0	200.0	2.03514158528777
90.0	210.0	2.03514158528777
90.0	220.0	2.03514158528777
90.0	230.0	2.03514158528777
90.0	240.0	2.03514158528777
90.0	250.0	2.03514158528777
90.0	260.0	2.03514158528777
90.0	270.0	2.03514158528777
90.0	280.0	2.03514158528777
90.0	290.0	2.03514158528777
90.0	300.0	2.03514158528777
90.0	310.0	2.03514158528777
90.0	320.0	2.03514158528777
90.0	330.0	2.03514158528777
90.0	340.0	2.03514158528777
90.0	350.0	2.03514158528777
90.0	360.0	2.03514158528777
90.0	370.0	2.03514158528777
90.0	380.0	2.03514158528777
90.0	390.0	2.098296254312924
90.0	400.0	2.131160702089815
90.0	410.0	2.1718499740840764
90.0	420.0	2.162023157999566
90.0	430.0	2.1929906585430476
90.0	440.0	2.1861104960213535
90.0	450.0	2.176211571288046
90.0	460.0	2.1883105169299166
90.0	470.0	2.2045827501902
90.0	480.0	2.230148175291306
90.0	490.0	2.222176647065265
90.0	500.0	2.2462137112723113
90.0	510.0	2.2290927420558058
90.0	520.0	2.239500874716539
90.0	530.0	2.236256805327662
90.0	540.0	2.250199976557594
90.0	550.0	2.2815107454640726
90.0	560.0	2.2901195800428353
90.0	570.0	2.2645088981284176
90.0	580.0	2.2835691244416205
90.0	590.0	2.2808466989837473
90.0	600.0	2.2650438984323764
90.0	610.0	2.2747258350943356
90.0	620.0	2.2423332759467023
90.0	630.0	2.229059265217307
90.0	640.0	2.225940187883981
90.0	650.0	2.2286051988072
90.0	660.0	2.2191128274610277
90.0	670.0	2.216960026909063
90.0	680.0	2.2164790659327753
90.0	690.0	2.2184595927530166
90.0	700.0	2.215268063626373
90.0	710.0	2.224555197237518
90.0	720.0	2.227084455691985
90.0	730.0	2.231923083300131
90.0	740.0	2.238650818104129
90.0	750.0	2.2421396806731866
90.0	760.0	2.219691786398018
90.0	770.0	2.2318693628060764
90.0	780.0	2.2143989512684352
90.0	790.0	2.2211113149002233
90.0	800.0	2.2410410347787377
90.0	810.0	2.2008465440752656
90.0	820.0	2.1889864680231623
90.0	830.0	2.1876747550381257
90.0	840.0	2.162134562379902
90.0	850.0	2.2177935959700252
90.0	860.0	2.2295452739462505
90.0	870.0	2.2474604876902626
90.0	880.0	2.2432906508140116
90.0	890.0	2.2236860513770638
90.0	900.0	2.228902321173033
90.0	910.0	2.234674344422644
90.0	920.0	2.2460081717610008
90.0	930.0	2.2707281395431975
90.0	940.0	2.2895377855852477
90.0	950.0	2.2859798275330276
90.0	960.0	2.27504097433398
90.0	970.0	2.289136625216904
90.0	980.0	2.2854008837092294
90.0	990.0	2.290165821119086
90.0	1000.0	2.2832590439492235
90.0	1010.0	2.280662360742991
90.0	1020.0	2.294154377877669
90.0	1030.0	2.2690700546772726
90.0	1040.0	2.2482916451797896
90.0	1050.0	2.224731204900409
90.0	1060.0	2.219236107713974
90.0	1070.0	2.212320233866782
90.0	1080.0	2.207849095362388
90.0	1090.0	2.201586396689782
90.0	1100.0	2.1880660041915463
90.0	1110.0	2.1642987568216094
90.0	1120.0	2.1492440906955457
90.0	1130.0	2.168998603208156
90.0	1140.0	2.219639731699697
90.0	1150.0	2.2442971491659223
90.0	1160.0	2.262829484039475
90.0	1170.0	2.243813389822261
90.0	1180.0	2.231240769750024
90.0	1190.0	2.2346830096162016
90.0	1200.0	2.2426613893750007
90.0	1210.0	2.239779847963707
90.0	1220.0	2.24173697207387
90.0	1230.0	2.224554277116985
90.0	1240.0	2.2214527851499972
90.0	1250.0	2.2081847273291935
90.0	1260.0	2.219711711987056
90.0	1270.0	2.233875355461234
90.0	1280.0	2.23955466403858
90.0	1290.0	2.2518730550876294
90.0	1300.0	2.2522912447287884
90.0	1310.0	2.259459792659383
90.0	1320.0	2.2686646073340797
90.0	1330.0	2.251913713419208
90.0	1340.0	2.2715595649114655
90.0	1350.0	2.28081619313517
90.0	1360.0	2.288026812346546
90.0	1370.0	2.2866342266878044
90.0	1380.0	2.2705996029805866
90.0	1390.0	2.2685101598291437
90.0	1400.0	2.2690871902059464
90.0	1410.0	2.286877340869379
90.0	1420.0	2.274586389528041
90.0	1430.0	2.2561783045063453
90.0	1440.0	2.270663061167769
90.0	1450.0	2.284626460576298
90.0	1460.0	2.251118068895099
90.0	1470.0	2.239629492889715
90.0	1480.0	2.2365293514186027
90.0	1490.0	2.2085567981492034
90.0	1500.0	2.2244507552488084
90.0	1510.0	2.2027101693417963
90.0	1520.0	2.184856814228203
90.0	1530.0	2.149179112584334
90.0	1540.0	2.032495377318951
90.0	1550.0	2.03514158528777
90.0	1560.0	2.03514158528777
90.0	1570.0	2.03514158528777
90.0	1580.0	2.03514158528777
90.0	1590.0	2.03514158528777
90.0	1600.0	2.03514158528777
90.0	1610.0	2.03514158528777
90.0	1620.0	2.03514158528777
90.0	1630.0	2.03514158528777
90.0	1640.0	2.03514158528777
90.0	1650.0	2.03514158528777
90.0	1660.0	2.03514158528777
90.0	1670.0	2.03514158528777
90.0	1680.0	2.03514158528777
90.0	1690.0	2.03514158528777
90.0	1700.0	2.03514158528777
90.0	1710.0	2.03514158528777
90.0	1720.0	2.03514158528777
90.0	1730.0	2.03514158528777
90.0	1740.0	2.03514158528777
90.0	1750.0	2.03514158528777
90.0	1760.0	2.03514158528777
90.0	1770.0	2.03514158528777
90.0	1780.0	2.03514158528777
90.0	1790.0	2.03514158528777
90.0	1800.0	2.03514158528777
90.0	1810.0	2.03514158528777
90.0	1820.0	2.03514158528777
90.0	1830.0	2.03514158528777
90.0	1840.0	2.03514158528777
90.0	1850.0	2.03514158528777
90.0	1860.0	2.03514158528777
100.0	50.0	2.03514158528777
100.0	60.0	2.03514158528777
100.0	70.0	2.03514158528777
100.0	80.0	2.03514158528777
100.0	90.0	2.03514158528777
100.0	100.0	2.03514158528777
100.0	110.0	2.03514158528777
100.0	120.0	2.03514158528777
100.0	130.0	2.03514158528777
100.0	140.0	2.03514158528777
100.0	150.0	2.03514158528777
100.0	160.0	2.03514158528777
100.0	170.0	2.03514158528777
100.0	180.0	2.03514158528777
100.0	190.0	2.03514158528777
100.0	200.0	2.03514158528777
100.0	210.0	2.03514158528777
100.0	220.0	2.03514158528777
100.0	230.0	2.03514158528777
100.0	240.0	2.03514158528777
100.0	250.0	2.03514158528777
100.0	260.0	2.03514158528777
100.0	270.0	2.03514158528777
100.0	280.0	2.03514158528777
100.0	290.0	2.03514158528777
100.0	300.0	2.03514158528777
100.0	310.0	2.03514158528777
100.0	320.0	2.03514158528777
100.0	330.0	2.03514158528777
100.0	340.0	2.03514158528777
100.0	350.0	2.03514158528777
100.0	360.0	2.03514158528777
100.0	370.0	2.03514158528777
100.0	380.0	2.03514158528777
100.0	390.0	2.0967831729922723
100.0	400.0	2.1135257513050494
100.0	410.0	2.1694550887996096
100.0	420.0	2.1536585812052382
100.0	430.0	2.1868341050468922
100.0	440.0	2.168953728397763
100.0	450.0	2.156926812516484
100.0	460.0	2.191689543283954
100.0	470.0	2.1981159383800426
100.0	480.0	2.228655680676857
100.0	490.0	2.2299974440762806
100.0	500.0	2.2306705653395564
100.0	510.0	2.2436793273891125
100.0	520.0	2.2419575173364703
100.0	530.0	2.2405931933263257
100.0	540.0	2.2781595250081192
100.0	550.0	2.279462982913166
100.0	560.0	2.276519546095999
100.0	570.0	2.28902937430683
100.0	580.0	2.2939655264293557
100.0	590.0	2.2852397896440504
100.0	600.0	2.2750186566984456
100.0	610.0	2.273944461614721
100.0	620.0	2.2589425111814645
100.0	630.0	2.2482503903002606
100.0	640.0	2.248261824569363
100.0	650.0	2.2422005548612765
100.0	660.0	2.2303078064025064
100.0	670.0	2.223890375862961
100.0	680.0	2.2327520972303794
100.0	690.0	2.23000532287603
100.0	700.0	2.221149319551132
100.0	710.0	2.231257651411526
100.0	720.0	2.238461854382014
100.0	730.0	2.2408076792345115
100.0	740.0	2.2468579062079286
100.0	750.0	2.257746973737566
100.0	760.0	2.2449784236214954
100.0	770.0	2.2454996921193247
100.0	780.0	2.2219523505429675
100.0	790.0	2.2296160176076607
100.0	800.0	2.2377192575423077
100.0	810.0	2.2349892509331766
100.0	820.0	2.207803629746572
100.0	830.0	2.199249665753791
100.0	840.0	2.159249227869459
100.0	850.0	2.203633590621775
100.0	860.0	2.233603941105972
100.0	870.0	2.2633708810052107
100.0	880.0	2.2452618781085882
100.0	890.0	2.2260570185087643
100.0	900.0	2.225973099798669
100.0	910.0	2.229075251229119
100.0	920.0	2.2449016207317514
100.0	930.0	2.2697496268088084
100.0	940.0	2.2906734412333645
100.0	950.0	2.2937333476824087
100.0	960.0	2.2734736931271806
100.0	970.0	2.2844954668958795
100.0	980.0	2.2929198228162377
100.0	990.0	2.2928186513245774
100.0	1000.0	2.288111047501905
100.0	1010.0	2.288826538491013
100.0	1020.0	2.3007490879255545
100.0	1030.0	2.277534359906152
100.0	1040.0	2.2524626094385614
100.0	1050.0	2.2317934388582845
100.0	1060.0	2.2218208214953474
100.0	1070.0	2.2235684497978436
100.0	1080.0	2.222731181816685
100.0	1090.0	2.211777406102905
100.0	1100.0	2.1927798514143144
100.0	1110.0	2.154738705111203
100.0	1120.0	2.1610720359140876
100.0	1130.0	2.1786960165022493
100.0	1140.0	2.229233084926414
100.0	1150.0	2.2532086155124382
100.0	1160.0	2.262648586695167
100.0	1170.0	2.2451678391513785
100.0	1180.0	2.2229617137535627
100.0	1190.0	2.2150349993908582
100.0	1200.0	2.222496308232177
100.0	1210.0	2.2248489605119595
100.0	1220.0	2.2364318532551954
100.0	1230.0	2.2224876722687865
100.0	1240.0	2.211841945479939
100.0	1250.0	2.1998912867709737
100.0	1260.0	2.217412188049285
100.0	1270.0	2.22890871169697
100.0	1280.0	2.2360765181560613
100.0	1290.0	2.2531602469511123
100.0	1300.0	2.25827868578105
100.0	1310.0	2.258526274355627
100.0	1320.0	2.2662817782376323
100.0	1330.0	2.2528103638811876
100.0	1340.0	2.267951637875957
100.0	1350.0	2.2669682724448807
100.0	1360.0	2.281553779459285
100.0	1370.0	2.2843374925020288
100.0	1380.0	2.2822321844288265
100.0	1390.0	2.2791046095949272
100.0	1400.0	2.281068798386486
100.0	1410.0	2.2906083076727968
100.0	1420.0	2.274165673921324
100.0	1430.0	2.2722798134303077
100.0	1440.0	2.281218002055638
100.0	1450.0	2.2911302111101173
100.0	1460.0	2.2661834458184895
100.0	1470.0	2.243585832733148
100.0	1480.0	2.2400691967281645
100.0	1490.0	2.2103729862918806
100.0	1500.0	2.2159056019870036
100.0	1510.0	2.190540065225829
100.0	1520.0	2.1780342671644344
100.0	1530.0	2.1444071143340184
100.0	1540.0	2.033549531207216
100.0	1550.0	2.03514158528777
100.0	1560.0	2.03514158528777
100.0	1570.0	2.03514158528777
100.0	1580.0	2.03514158528777
100.0	1590.0	2.03514158528777
100.0	1600.0	2.03514158528777
100.0	1610.0	2.03514158528777
100.0	1620.0	2.03514158528777
100.0	1630.0	2.03514158528777
100.0	1640.0	2.03514158528777
100.0	1650.0	2.03514158528777
100.0	1660.0	2.03514158528777
100.0	1670.0	2.03514158528777
100.0	1680.0	2.03514158528777
100.0	1690.0	2.03514158528777
100.0	1700.0	2.03514158528777
100.0	1710.0	2.03514158528777
100.0	1720.0	2.03514158528777
100.0	1730.0	2.03514158528777
100.0	1740.0	2.03514158528777
100.0	1750.0	2.03514158528777
100.0	1760.0	2.03514158528777
100.0	1770.0	2.03514158528777
100.0	1780.0	2.03514158528777
100.0	1790.0	2.03514158528777
100.0	1800.0	2.03514158528777
100.0	1810.0	2.03514158528777
100.0	1820.0	2.03514158528777
100.0	1830.0	2.03514158528777
100.0	1840.0	2.03514158528777
100.0	1850.0	2.03514158528777
100.0	1860.0	2.03514158528777
110.0	50.0	2.03514158528777
110.0	60.0	2.03514158528777
110.0	70.0	2.03514158528777
110.0	80.0	2.03514158528777
110.0	90.0	2.03514158528777
110.0	100.0	2.03514158528777
110.0	110.0	2.03514158528777
110.0	120.0	2.03514158528777
110.0	130.0	2.03514158528777
110.0	140.0	2.03514158528777
110.0	150.0	2.03514158528777
110.0	160.0	2.03514158528777
110.0	170.0	2.03514158528777
110.0	180.0	2.03514158528777
110.0	190.0	2.03514158528777
110.0	200.0	2.03514158528777
110.0	210.0	2.03514158528777
110.0	220.0	2.03514158528777
110.0	230.0	2.03514158528777
110.0	240.0	2.03514158528777
110.0	250.0	2.03514158528777
110.0	260.0	2.03514158528777
110.0	270.0	2.03514158528777
110.0	280.0	2.03514158528777
110.0	290.0	2.03514158528777
110.0	300.0	2.03514158528777
110.0	310.0	2.03514158528777
110.0	320.0	2.03514158528777
110.0	330.0	2.03514158528777
110.0	340.0	2.03514158528777
110.0	350.0	2.03514158528777
110.0	360.0	2.03514158528777
110.0	370.0	2.03514158528777
110.0	380.0	2.03514158528777
110.0	390.0	2.101708714850426
110.0	400.0	2.1226197667703377
110.0	410.0	2.1813404974940407
110.0	420.0	2.1655043809512584
110.0	430.0	2.193047923429216
110.0	440.0	2.1751425393962034
110.0	450.0	2.172243684526493
110.0	460.0	2.192196984483502
110.0	470.0	2.201723925059333
110.0	480.0	2.234651538116876
110.0	490.0	2.2442230118361755
110.0	500.0	2.2456966440013058
110.0	510.0	2.2525297874172345
110.0	520.0	2.2478388367479196
110.0	530.0	2.246681427553619
110.0	540.0	2.295074424193296
110.0	550.0	2.2781938695770796
110.0	560.0	2.290960260130607
110.0	570.0	2.2971898582296872
110.0	580.0	2.2930423239573634
110.0	590.0	2.3016743175647023
110.0	600.0	2.271699784720301
110.0	610.0	2.2657774874119667
110.0	620.0	2.249541385632787
110.0	630.0	2.236905867499548
110.0	640.0	2.2288012165540483
110.0	650.0	2.2212930391778025
110.0	660.0	2.2122395428333146
110.0	670.0	2.2112718878285325
110.0	680.0	2.225430723848143
110.0	690.0	2.215936463957718
110.0	700.0	2.2091333530237525
110.0	710.0	2.229882327097231
110.0	720.0	2.244367116444132
110.0	730.0	2.2518149575554443
110.0	740.0	2.2607940411476313
110.0	750.0	2.2478220827524633
110.0	760.0	2.23877101299806
110.0	770.0	2.2432791318357146
110.0	780.0	2.2152846610629253
110.0	790.0	2.2208839936639766
110.0	800.0	2.198139324838528
110.0	810.0	2.192732712549457
110.0	820.0	2.2127632989245702
110.0	830.0	2.1859449750906372
110.0	840.0	2.162205112740823
110.0	850.0	2.184919295782854
110.0	860.0	2.2283150008658814
110.0	870.0	2.2836102179715057
110.0	880.0	2.253470802972843
110.0	890.0	2.2360460685321026
110.0	900.0	2.233600448924417
110.0	910.0	2.2312046919344177
110.0	920.0	2.2409606098132153
110.0	930.0	2.272793866249069
110.0	940.0	2.2916473811529476
110.0	950.0	2.295344728098695
110.0	960.0	2.2769871379292295
110.0	970.0	2.28127287648422
110.0	980.0	2.2911111465935656
110.0	990.0	2.2944894066053894
110.0	1000.0	2.290000469152493
110.0	1010.0	2.2888547129823014
110.0	1020.0	2.3040992689500035
110.0	1030.0	2.286001624932486
110.0	1040.0	2.254083406686546
110.0	1050.0	2.2480828564334576
110.0	1060.0	2.2391759787690617
110.0	1070.0	2.236168281617912
110.0	1080.0	2.2187783716066836
110.0	1090.0	2.2041363761622423
110.0	1100.0	2.2176861615436665
110.0	1110.0	2.173926243291292
110.0	1120.0	2.1421489469729758
110.0	1130.0	2.1832193293392557
110.0	1140.0	2.236713868633358
110.0	1150.0	2.2331246778011065
110.0	1160.0	2.255588664000839
110.0	1170.0	2.2302317653090356
110.0	1180.0	2.2383315413655307
110.0	1190.0	2.225334099339072
110.0	1200.0	2.2434666105729253
110.0	1210.0	2.2433601059828883
110.0	1220.0	2.252995925479257
110.0	1230.0	2.228251477119466
110.0	1240.0	2.2180246130522434
110.0	1250.0	2.207423549553524
110.0	1260.0	2.211715737185955
110.0	1270.0	2.226700600573191
110.0	1280.0	2.221473663587391
110.0	1290.0	2.2428495467369665
110.0	1300.0	2.242312586651926
110.0	1310.0	2.245806454711957
110.0	1320.0	2.267840096391985
110.0	1330.0	2.250533171001903
110.0	1340.0	2.263526656164442
110.0	1350.0	2.2618215667691666
110.0	1360.0	2.2783612558314443
110.0	1370.0	2.2858647557714575
110.0	1380.0	2.282439638546265
110.0	1390.0	2.275224417854092
110.0	1400.0	2.2734835474453825
110.0	1410.0	2.279752006955123
110.0	1420.0	2.2598018432334857
110.0	1430.0	2.25622718416784
110.0	1440.0	2.2703616764921377
110.0	1450.0	2.281613523775948
110.0	1460.0	2.25059438194232
110.0	1470.0	2.234949317399113
110.0	1480.0	2.217082053670672
110.0	1490.0	2.194138422080905
110.0	1500.0	2.2110025097861845
110.0	1510.0	2.1793355057392487
110.0	1520.0	2.1703478940535135
110.0	1530.0	2.134418770095799
110.0	1540.0	2.0312970185019426
110.0	1550.0	2.03514158528777
110.0	1560.0	2.03514158528777
110.0	1570.0	2.03514158528777
110.0	1580.0	2.03514158528777
110.0	1590.0	2.03514158528777
110.0	1600.0	2.03514158528777
110.0	1610.0	2.03514158528777
110.0	1620.0	2.03514158528777
110.0	1630.0	2.03514158528777
110.0	1640.0	2.03514158528777
110.0	1650.0	2.03514158528777
110.0	1660.0	2.03514158528777
110.0	1670.0	2.03514158528777
110.0	1680.0	2.03514158528777
110.0	1690.0	2.03514158528777
110.0	1700.0	2.03514158528777
110.0	1710.0	2.03514158528777
110.0	1720.0	2.03514158528777
110.0	1730.0	2.03514158528777
110.0	1740.0	2.03514158528777
110.0	1750.0	2.03514158528777
110.0	1760.0	2.03514158528777
110.0	1770.0	2.03514158528777
110.0	1780.0	2.03514158528777
110.0	1790.0	2.03514158528777
110.0	1800.0	2.03514158528777
110.0	1810.0	2.03514158528777
110.0	1820.0	2.03514158528777
110.0	1830.0	2.03514158528777
110.0	1840.0	2.03514158528777
110.0	1850.0	2.03514158528777
110.0	1860.0	2.03514158528777
120.0	50.0	2.03514158528777
120.0	60.0	2.03514158528777
120.0	70.0	2.03514158528777
120.0	80.0	2.03514158528777
120.0	90.0	2.03514158528777
120.0	100.0	2.03514158528777
120.0	110.0	2.03514158528777
120.0	120.0	2.03514158528777
120.0	130.0	2.03514158528777
120.0	140.0	2.03514158528777
120.0	150.0	2.03514158528777
120.0	160.0	2.03514158528777
120.0	170.0	2.03514158528777
120.0	180.0	2.03514158528777
120.0	190.0	2.03514158528777
120.0	200.0	2.03514158528777
120.0	210.0	2.03514158528777
120.0	220.0	2.03514158528777
120.0	230.0	2.03514158528777
120.0	240.0	2.03514158528777
120.0	250.0	2.03514158528777
120.0	260.0	2.03514158528777
120.0	270.0	2.03514158528777
120.0	280.0	2.03514158528777
120.0	290.0	2.03514158528777
120.0	300.0	2.03514158528777
120.0	310.0	2.03514158528777
120.0	320.0	2.03514158528777
120.0	330.0	2.03514158528777
120.0	340.0	2.03514158528777
120.0	350.0	2.03514158528777
120.0	360.0	2.03514158528777
120.0	370.0	2.03514158528777
120.0	380.0	2.03514158528777
120.0	390.0	2.115359103967849
120.0	400.0	2.145132991877614
120.0	410.0	2.191376127024124
120.0	420.0	2.173406156142421
120.0	430.0	2.207074849388862
120.0	440.0	2.1950819330765703
120.0	450.0	2.1757353957130072
120.0	460.0	2.2069864738459386
120.0	470.0	2.2212693994835884
120.0	480.0	2.2618738428297904
120.0	490.0	2.2469531951186266
120.0	500.0	2.2460530091364164
120.0	510.0	2.245776325730833
120.0	520.0	2.253376082247674
120.0	530.0	2.2790052146797337
120.0	540.0	2.2447476232883847
120.0	550.0	2.260244299454167
120.0	560.0	2.2859942842785754
120.0	570.0	2.2938153979877067
120.0	580.0	2.2954641621066574
120.0	590.0	2.2810793666036595
120.0	600.0	2.2713851897801627
120.0	610.0	2.2707432046207088
120.0	620.0	2.2759088755440566
120.0	630.0	2.2553113219485925
120.0	640.0	2.2580404141636277
120.0	650.0	2.2544506359341097
120.0	660.0	2.223832502177548
120.0	670.0	2.240883875574634
120.0	680.0	2.247034212890025
120.0	690.0	2.2361335979579233
120.0	700.0	2.233486459831662
120.0	710.0	2.2319315037121177
120.0	720.0	2.2452226129860633
120.0	730.0	2.2533704831023664
120.0	740.0	2.258600856863732
120.0	750.0	2.2421872733956376
120.0	760.0	2.2472883018801784
120.0	770.0	2.24118205041358
120.0	780.0	2.238697887740048
120.0	790.0	2.224649821928578
120.0	800.0	2.1887340921506993
120.0	810.0	2.195241723874832
120.0	820.0	2.189365615343211
120.0	830.0	2.2117608451194264
120.0	840.0	2.173516721874472
120.0	850.0	2.1872490510599563
120.0	860.0	2.223316726231976
120.0	870.0	2.2584583434916317
120.0	880.0	2.252445740751301
120.0	890.0	2.2277927716688306
120.0	900.0	2.233638023702155
120.0	910.0	2.2345960610319
120.0	920.0	2.2484206596968725
120.0	930.0	2.2710236486066737
120.0	940.0	2.2936826641509955
120.0	950.0	2.2953076480842047
120.0	960.0	2.277996955043638
120.0	970.0	2.2808191771060535
120.0	980.0	2.2941953318230506
120.0	990.0	2.2876862194674485
120.0	1000.0	2.2824618027910106
120.0	1010.0	2.2799429160388938
120.0	1020.0	2.292149271419952
120.0	1030.0	2.2757177675731306
120.0	1040.0	2.2390461884353914
120.0	1050.0	2.2265599116342454
120.0	1060.0	2.226643332054867
120.0	1070.0	2.224634047114476
120.0	1080.0	2.2076269343490087
120.0	1090.0	2.2019474682255717
120.0	1100.0	2.19893250374794
120.0	1110.0	2.153892190900843
120.0	1120.0	2.1371208495131713
120.0	1130.0	2.214909673524974
120.0	1140.0	2.2488327551549867
120.0	1150.0	2.2499790924160563
120.0	1160.0	2.2608840990198313
120.0	1170.0	2.224960785760744
120.0	1180.0	2.224494174693517
120.0	1190.0	2.2389903861860234
120.0	1200.0	2.2613834559250083
120.0	1210.0	2.262251432948234
120.0	1220.0	2.2479880243108434
120.0	1230.0	2.2215443517943103
120.0	1240.0	2.2051529256876927
120.0	1250.0	2.205236842728453
120.0	1260.0	2.212116152376898
120.0	1270.0	2.220434836716847
120.0	1280.0	2.2316361555458393
120.0	1290.0	2.2388428801978852
120.0	1300.0	2.2141647243179694
120.0	1310.0	2.2449367257503208
120.0	1320.0	2.265642179704329
120.0	1330.0	2.248556762179899
120.0	1340.0	2.262935594116426
120.0	1350.0	2.272152794816565
120.0	1360.0	2.2759112395148544
120.0	1370.0	2.275849804066049
120.0	1380.0	2.271548747798127
120.0	1390.0	2.284930077634003
120.0	1400.0	2.2857575836296
120.0	1410.0	2.2757554543104193
120.0	1420.0	2.2532385595561757
120.0	1430.0	2.2371924065070443
120.0	1440.0	2.2671738567585096
120.0	1450.0	2.2700502859594422
120.0	1460.0	2.2519720805064605
120.0	1470.0	2.233573346162034
120.0	1480.0	2.218400158953708
120.0	1490.0	2.1881896309333984
120.0	1500.0	2.205036198874173
120.0	1510.0	2.1823560858667586
120.0	1520.0	2.1655259937093443
120.0	1530.0	2.1295556961201516
120.0	1540.0	2.028240036684435
120.0	1550.0	2.03514158528777
120.0	1560.0	2.03514158528777
120.0	1570.0	2.03514158528777
120.0	1580.0	2.03514158528777
120.0	1590.0	2.03514158528777
120.0	1600.0	2.03514158528777
120.0	1610.0	2.03514158528777
120.0	1620.0	2.03514158528777
120.0	1630.0	2.03514158528777
120.0	1640.0	2.03514158528777
120.0	1650.0	2.03514158528777
120.0	1660.0	2.03514158528777
120.0	1670.0	2.03514158528777
120.0	1680.0	2.03514158528777
120.0	1690.0	2.03514158528777
120.0	1700.0	2.03514158528777
120.0	1710.0	2.03514158528777
120.0	1720.0	2.03514158528777
120.0	1730.0	2.03514158528777
120.0	1740.0	2.03514158528777
120.0	1750.0	2.03514158528777
120.0	1760.0	2.03514158528777
120.0	1770.0	2.03514158528777
120.0	1780.0	2.03514158528777
120.0	1790.0	2.03514158528777
120.0	1800.0	2.03514158528777
120.0	1810.0	2.03514158528777
120.0	1820.0	2.03514158528777
120.0	1830.0	2.03514158528777
120.0	1840.0	2.03514158528777
120.0	1850.0	2.03514158528777
120.0	1860.0	2.03514158528777
130.0	50.0	2.03514158528777
130.0	60.0	2.03514158528777
130.0	70.0	2.03514158528777
130.0	80.0	2.03514158528777
130.0	90.0	2.03514158528777
130.0	100.0	2.03514158528777
130.0	110.0	2.03514158528777
130.0	120.0	2.03514158528777
130.0	130.0	2.03514158528777
130.0	140.0	2.03514158528777
130.0	150.0	2.03514158528777
130.0	160.0	2.03514158528777
130.0	170.0	2.03514158528777
130.0	180.0	2.03514158528777
130.0	190.0	2.03514158528777
130.0	200.0	2.03514158528777
130.0	210.0	2.03514158528777
130.0	220.0	2.03514158528777
130.0	230.0	2.03514158528777
130.0	240.0	2.03514158528777
130.0	250.0	2.03514158528777
130.0	260.0	2.03514158528777
130.0	270.0	2.03514158528777
130.0	280.0	2.03514158528777
130.0	290.0	2.03514158528777
130.0	300.0	2.03514158528777
130.0	310.0	2.03514158528777
130.0	320.0	2.03514158528777
130.0	330.0	2.03514158528777
130.0	340.0	2.03514158528777
130.0	350.0	2.03514158528777
130.0	360.0	2.03514158528777
130.0	370.0	2.03514158528777
130.0	380.0	2.03514158528777
130.0	390.0	2.1167432616340798
130.0	400.0	2.135616244950699
130.0	410.0	2.177998114138429
130.0	420.0	2.1569902820191507
130.0	430.0	2.200802603292122
130.0	440.0	2.1844183403394686
130.0	450.0	2.1744539254744155
130.0	460.0	2.2155146386592395
130.0	470.0	2.2327741733701973
130.0	480.0	2.262826864108368
130.0	490.0	2.248725574489378
130.0	500.0	2.2637949227139806
130.0	510.0	2.264856009440607
130.0	520.0	2.270025115423659
130.0	530.0	2.285026877465897
130.0	540.0	2.2551160327794415
130.0	550.0	2.2765964647323838
130.0	560.0	2.282977272959276
130.0	570.0	2.281240145723481
130.0	580.0	2.282349901325601
130.0	590.0	2.2633403717944542
130.0	600.0	2.2640670729053425
130.0	610.0	2.2640806830422546
130.0	620.0	2.2586508741479245
130.0	630.0	2.250241417236933
130.0	640.0	2.2454730997460413
130.0	650.0	2.2355991318913295
130.0	660.0	2.2162145733194243
130.0	670.0	2.228754711015974
130.0	680.0	2.2441306558768863
130.0	690.0	2.234608711688965
130.0	700.0	2.238149966364546
130.0	710.0	2.2500440450705423
130.0	720.0	2.2497786595472014
130.0	730.0	2.256794502181381
130.0	740.0	2.262186521102316
130.0	750.0	2.249958706739925
130.0	760.0	2.267004799020271
130.0	770.0	2.2609833996114768
130.0	780.0	2.2559664291038635
130.0	790.0	2.2549693606383063
130.0	800.0	2.209506534858497
130.0	810.0	2.208298099760006
130.0	820.0	2.2053587493875004
130.0	830.0	2.234254998562341
130.0	840.0	2.2068061397486183
130.0	850.0	2.2119443117408806
130.0	860.0	2.2295051874206666
130.0	870.0	2.2535409200843226
130.0	880.0	2.254134521721794
130.0	890.0	2.2480465968518017
130.0	900.0	2.243677419880428
130.0	910.0	2.2379646677288108
130.0	920.0	2.2519686978790596
130.0	930.0	2.2655229612026564
130.0	940.0	2.289744205720525
130.0	950.0	2.3033249687166486
130.0	960.0	2.2806706910355192
130.0	970.0	2.296245987095196
130.0	980.0	2.301608774580746
130.0	990.0	2.2987313840498778
130.0	1000.0	2.2949993942900777
130.0	1010.0	2.295398495156939
130.0	1020.0	2.3067289727302236
130.0	1030.0	2.28495673665908
130.0	1040.0	2.2540329417330214
130.0	1050.0	2.237647660410826
130.0	1060.0	2.243959268849549
130.0	1070.0	2.2321506867601446
130.0	1080.0	2.2228888188590394
130.0	1090.0	2.1936665435393414
130.0	1100.0	2.207657576959081
130.0	1110.0	2.1666787251797928
130.0	1120.0	2.170199737491251
130.0	1130.0	2.23000878221447
130.0	1140.0	2.2458134390808424
130.0	1150.0	2.2489360400497564
130.0	1160.0	2.2609303088259103
130.0	1170.0	2.227465680415154
130.0	1180.0	2.2465735945033214
130.0	1190.0	2.246391082418187
130.0	1200.0	2.2655022889945986
130.0	1210.0	2.2490277953809032
130.0	1220.0	2.2427234167323826
130.0	1230.0	2.2251704602265896
130.0	1240.0	2.1928929612743815
130.0	1250.0	2.199108703072978
130.0	1260.0	2.2022277769088903
130.0	1270.0	2.212221187238879
130.0	1280.0	2.2181275419961
130.0	1290.0	2.229184580731407
130.0	1300.0	2.208784687034406
130.0	1310.0	2.2292680978264996
130.0	1320.0	2.249183607646146
130.0	1330.0	2.242658244980438
130.0	1340.0	2.2633987687490373
130.0	1350.0	2.2513332487072115
130.0	1360.0	2.265310250364501
130.0	1370.0	2.270438545545074
130.0	1380.0	2.2589301252047096
130.0	1390.0	2.2656358833486694
130.0	1400.0	2.271827938013148
130.0	1410.0	2.253833918153397
130.0	1420.0	2.243263314512671
130.0	1430.0	2.2258513520539593
130.0	1440.0	2.256439961137627
130.0	1450.0	2.2666987037921835
130.0	1460.0	2.240368307768669
130.0	1470.0	2.226656679498704
130.0	1480.0	2.214304509321996
130.0	1490.0	2.1947229570371642
130.0	1500.0	2.2127982566799917
130.0	1510.0	2.179675986728726
130.0	1520.0	2.1696970543032728
130.0	1530.0	2.13974176224586
130.0	1540.0	2.0300453892838153
130.0	1550.0	2.03514158528777
130.0	1560.0	2.03514158528777
130.0	1570.0	2.03514158528777
130.0	1580.0	2.03514158528777
130.0	1590.0	2.03514158528777
130.0	1600.0	2.03514158528777
130.0	1610.0	2.03514158528777
130.0	1620.0	2.03514158528777
130.0	1630.0	2.03514158528777
130.0	1640.0	2.03514158528777
130.0	1650.0	2.03514158528777
130.0	1660.0	2.03514158528777
130.0	1670.0	2.03514158528777
130.0	1680.0	2.03514158528777
130.0	1690.0	2.03514158528777
130.0	1700.0	2.03514158528777
130.0	1710.0	2.03514158528777
130.0	1720.0	2.03514158528777
130.0	1730.0	2.03514158528777
130.0	1740.0	2.03514158528777
130.0	1750.0	2.03514158528777
130.0	1760.0	2.03514158528777
130.0	1770.0	2.03514158528777
130.0	1780.0	2.03514158528777
130.0	1790.0	2.03514158528777
130.0	1800.0	2.03514158528777
130.0	1810.0	2.03514158528777
130.0	1820.0	2.03514158528777
130.0	1830.0	2.03514158528777
130.0	1840.0	2.03514158528777
130.0	1850.0	2.03514158528777
130.0	1860.0	2.03514158528777
140.0	50.0	2.03514158528777
140.0	60.0	2.03514158528777
140.0	70.0	2.03514158528777
140.0	80.0	2.03514158528777
140.0	90.0	2.03514158528777
140.0	100.0	2.03514158528777
140.0	110.0	2.03514158528777
140.0	120.0	2.03514158528777
140.0	130.0	2.03514158528777
140.0	140.0	2.03514158528777
140.0	150.0	2.03514158528777
140.0	160.0	2.03514158528777
140.0	170.0	2.03514158528777
140.0	180.0	2.03514158528777
140.0	190.0	2.03514158528777
140.0	200.0	2.03514158528777
140.0	210.0	2.03514158528777
140.0	220.0	2.03514158528777
140.0	230.0	2.03514158528777
140.0	240.0	2.03514158528777
140.0	250.0	2.03514158528777
140.0	260.0	2.03514158528777
140.0	270.0	2.03514158528777
140.0	280.0	2.03514158528777
140.0	290.0	2.03514158528777
140.0	300.0	2.03514158528777
140.0	310.0	2.03514158528777
140.0	320.0	2.03514158528777
140.0	330.0	2.03514158528777
140.0	340.0	2.03514158528777
140.0	350.0	2.03514158528777
140.0	360.0	2.03514158528777
140.0	370.0	2.03514158528777
140.0	380.0	2.03514158528777
140.0	390.0	2.1408944417620672
140.0	400.0	2.1436123987722144
140.0	410.0	2.1993044150694705
140.0	420.0	2.1752791645851905
140.0	430.0	2.2233932888406653
140.0	440.0	2.201330357244378
140.0	450.0	2.197701451964673
140.0	460.0	2.235585476216739
140.0	470.0	2.248552807153333
140.0	480.0	2.2692696173172853
140.0	490.0	2.260339733812169
140.0	500.0	2.2686007282288196
140.0	510.0	2.2653109749869937
140.0	520.0	2.2758832929634787
140.0	530.0	2.272975195426581
140.0	540.0	2.264302992666266
140.0	550.0	2.2748130352058316
140.0	560.0	2.290806179773025
140.0	570.0	2.283343759713803
140.0	580.0	2.278556268696592
140.0	590.0	2.261466717810914
140.0	600.0	2.2753493275716052
140.0	610.0	2.272591744377478
140.0	620.0	2.2668368401391867
140.0	630.0	2.250209738905151
140.0	640.0	2.2482888048798166
140.0	650.0	2.255944007202182
140.0	660.0	2.2213205856784053
140.0	670.0	2.2359613397749496
140.0	680.0	2.249884256457456
140.0	690.0	2.2426775533021006
140.0	700.0	2.2410308204315816
140.0	710.0	2.2437063746084496
140.0	720.0	2.255673996040073
140.0	730.0	2.2645645151895706
140.0	740.0	2.271546688135218
140.0	750.0	2.251521141184131
140.0	760.0	2.245063585001748
140.0	770.0	2.2472506845519153
140.0	780.0	2.239149882868149
140.0	790.0	2.225362862375651
140.0	800.0	2.21437612355172
140.0	810.0	2.2082778365483247
140.0	820.0	2.2030153903203944
140.0	830.0	2.1971648697865103
140.0	840.0	2.1720603098828093
140.0	850.0	2.213270836270432
140.0	860.0	2.2324027918590796
140.0	870.0	2.257784111667086
140.0	880.0	2.262358553961546
140.0	890.0	2.233368405480737
140.0	900.0	2.2579982936864424
140.0	910.0	2.2528059299752505
140.0	920.0	2.266848494355347
140.0	930.0	2.273021129592769
140.0	940.0	2.297728190636493
140.0	950.0	2.3062697342714484
140.0	960.0	2.301897101971279
140.0	970.0	2.305809441311279
140.0	980.0	2.3089870659326333
140.0	990.0	2.307542430860323
140.0	1000.0	2.3035578519177644
140.0	1010.0	2.2999753713196176
140.0	1020.0	2.309171635349152
140.0	1030.0	2.288153452134567
140.0	1040.0	2.26068502390549
140.0	1050.0	2.250537840328217
140.0	1060.0	2.2560723579533635
140.0	1070.0	2.244801673631661
140.0	1080.0	2.227651158345469
140.0	1090.0	2.213656516936055
140.0	1100.0	2.2235773067638993
140.0	1110.0	2.174465149702145
140.0	1120.0	2.1820441322968054
140.0	1130.0	2.2251111442603144
140.0	1140.0	2.240001701589018
140.0	1150.0	2.2616155077824924
140.0	1160.0	2.2559100850453673
140.0	1170.0	2.253174349210671
140.0	1180.0	2.250338406928963
140.0	1190.0	2.2491000648179775
140.0	1200.0	2.2710261705854347
140.0	1210.0	2.2590882751871417
140.0	1220.0	2.2489380008513153
140.0	1230.0	2.2310125917638426
140.0	1240.0	2.199693436756144
140.0	1250.0	2.2052598267593884
140.0	1260.0	2.198161199082486
140.0	1270.0	2.2069231008681633
140.0	1280.0	2.2070919706079586
140.0	1290.0	2.2417475754236236
140.0	1300.0	2.2271027875091627
140.0	1310.0	2.219993932983165
140.0	1320.0	2.2397614439263407
140.0	1330.0	2.2445494522383114
140.0	1340.0	2.2630357556184686
140.0	1350.0	2.2558025766893
140.0	1360.0	2.2564663075232105
140.0	1370.0	2.2588049611951257
140.0	1380.0	2.240203254095568
140.0	1390.0	2.245806774937269
140.0	1400.0	2.2541488258254443
140.0	1410.0	2.241522999661859
140.0	1420.0	2.226081695292376
140.0	1430.0	2.219164614743452
140.0	1440.0	2.2334354448203775
140.0	1450.0	2.2514995202093684
140.0	1460.0	2.2368265189801457
140.0	1470.0	2.212925772823164
140.0	1480.0	2.2046085967928732
140.0	1490.0	2.172333821600975
140.0	1500.0	2.195850665750416
140.0	1510.0	2.177027741383249
140.0	1520.0	2.1586413380355114
140.0	1530.0	2.127632655572137
140.0	1540.0	2.0282544602690056
140.0	1550.0	2.03514158528777
140.0	1560.0	2.03514158528777
140.0	1570.0	2.03514158528777
140.0	1580.0	2.03514158528777
140.0	1590.0	2.03514158528777
140.0	1600.0	2.03514158528777
140.0	1610.0	2.03514158528777
140.0	1620.0	2.03514158528777
140.0	1630.0	2.03514158528777
140.0	1640.0	2.03514158528777
140.0	1650.0	2.03514158528777
140.0	1660.0	2.03514158528777
140.0	1670.0	2.03514158528777
140.0	1680.0	2.03514158528777
140.0	1690.0	2.03514158528777
140.0	1700.0	2.03514158528777
140.0	1710.0	2.03514158528777
140.0	1720.0	2.03514158528777
140.0	1730.0	2.03514158528777
140.0	1740.0	2.03514158528777
140.0	1750.0	2.03514158528777
140.0	1760.0	2.03514158528777
140.0	1770.0	2.03514158528777
140.0	1780.0	2.03514158528777
140.0	1790.0	2.03514158528777
140.0	1800.0	2.03514158528777
140.0	1810.0	2.03514158528777
140.0	1820.0	2.03514158528777
140.0	1830.0	2.03514158528777
140.0	1840.0	2.03514158528777
140.0	1850.0	2.03514158528777
140.0	1860.0	2.03514158528777
150.0	50.0	2.03514158528777
150.0	60.0	2.03514158528777
150.0	70.0	2.03514158528777
150.0	80.0	2.03514158528777
150.0	90.0	2.03514158528777
150.0	100.0	2.03514158528777
150.0	110.0	2.03514158528777
150.0	120.0	2.03514158528777
150.0	130.0	2.03514158528777
150.0	140.0	2.03514158528777
150.0	150.0	2.03514158528777
150.0	160.0	2.03514158528777
150.0	170.0	2.03514158528777
150.0	180.0	2.03514158528777
150.0	190.0	2.03514158528777
150.0	200.0	2.03514158528777
150.0	210.0	2.03514158528777
150.0	220.0	2.03514158528777
150.0	230.0	2.03514158528777
150.0	240.0	2.03514158528777
150.0	250.0	2.03514158528777
150.0	260.0	2.03514158528777
150.0	270.0	2.03514158528777
150.0	280.0	2.03514158528777
150.0	290.0	2.03514158528777
150.0	300.0	2.03514158528777
150.0	310.0	2.03514158528777
150.0	320.0	2.03514158528777
150.0	330.0	2.03514158528777
150.0	340.0	2.03514158528777
150.0	350.0	2.03514158528777
150.0	360.0	2.03514158528777
150.0	370.0	2.03514158528777
150.0	380.0	2.03514158528777
150.0	390.0	2.1355422307412977
150.0	400.0	2.146760940836611
150.0	410.0	2.200823482078369
150.0	420.0	2.181845418277895
150.0	430.0	2.224095719189651
150.0	440.0	2.203509192976195
150.0	450.0	2.2049849560182624
150.0	460.0	2.2494954081630727
150.0	470.0	2.2550419234163885
150.0	480.0	2.2714117694659617
150.0	490.0	2.259655343652586
150.0	500.0	2.2586987250940638
150.0	510.0	2.2719399382217595
150.0	520.0	2.2706316730712954
150.0	530.0	2.2665848234957147
150.0	540.0	2.2445576350810006
150.0	550.0	2.2524219746553165
150.0	560.0	2.2735891746320966
150.0	570.0	2.270259989230284
150.0	580.0	2.26261818001881
150.0	590.0	2.257846012252789
150.0	600.0	2.2640617454527514
150.0	610.0	2.260975267772962
150.0	620.0	2.2439811891175636
150.0	630.0	2.223981245290421
150.0	640.0	2.221736414983195
150.0	650.0	2.2394164905049454
150.0	660.0	2.2116028176727363
150.0	670.0	2.222799039862003
150.0	680.0	2.2256774955302663
150.0	690.0	2.217353732487285
150.0	700.0	2.220620306626361
150.0	710.0	2.2243480053642757
150.0	720.0	2.2443035070250468
150.0	730.0	2.2661256282535334
150.0	740.0	2.268648097757223
150.0	750.0	2.243655723298051
150.0	760.0	2.239511617429544
150.0	770.0	2.238642503846073
150.0	780.0	2.2379595266269656
150.0	790.0	2.22465030416965
150.0	800.0	2.198383373660385
150.0	810.0	2.2170537276517486
150.0	820.0	2.2029027588353656
150.0	830.0	2.1946750565869326
150.0	840.0	2.1766573283799056
150.0	850.0	2.199031371165224
150.0	860.0	2.2305711584991865
150.0	870.0	2.259019649898731
150.0	880.0	2.2530852739373217
150.0	890.0	2.2467197423016088
150.0	900.0	2.2622442570938723
150.0	910.0	2.2540237565061516
150.0	920.0	2.2749920442518103
150.0	930.0	2.2845969028038375
150.0	940.0	2.3051498730320206
150.0	950.0	2.3083987750517143
150.0	960.0	2.307175072853676
150.0	970.0	2.3077868470546004
150.0	980.0	2.3163594008135027
150.0	990.0	2.313570522208517
150.0	1000.0	2.3070840122171576
150.0	1010.0	2.300674548182589
150.0	1020.0	2.305346462862701
150.0	1030.0	2.2861344780373325
150.0	1040.0	2.2653824118918546
150.0	1050.0	2.254720766361542
150.0	1060.0	2.256897954802491
150.0	1070.0	2.247803726390286
150.0	1080.0	2.2461175554843624
150.0	1090.0	2.2159566473517693
150.0	1100.0	2.242512244830223
150.0	1110.0	2.202996774229564
150.0	1120.0	2.226638262417882
150.0	1130.0	2.253101649048794
150.0	1140.0	2.268061284690322
150.0	1150.0	2.270255080013025
150.0	1160.0	2.2776787694863048
150.0	1170.0	2.2583929090211106
150.0	1180.0	2.249593323883623
150.0	1190.0	2.2474687245921894
150.0	1200.0	2.2702702622633257
150.0	1210.0	2.255428859447807
150.0	1220.0	2.244076522775601
150.0	1230.0	2.2193810461086287
150.0	1240.0	2.1889808561214252
150.0	1250.0	2.200126900915287
150.0	1260.0	2.1830835219240434
150.0	1270.0	2.1962335074251165
150.0	1280.0	2.205864049938476
150.0	1290.0	2.230379126356982
150.0	1300.0	2.2180565246485875
150.0	1310.0	2.2335578755684713
150.0	1320.0	2.250835238562047
150.0	1330.0	2.2460263226585093
150.0	1340.0	2.2564059673756094
150.0	1350.0	2.244484240419633
150.0	1360.0	2.26276492980855
150.0	1370.0	2.260444577405672
150.0	1380.0	2.245210046197484
150.0	1390.0	2.240739333597372
150.0	1400.0	2.249269921274827
150.0	1410.0	2.2335772493272916
150.0	1420.0	2.2216290001367214
150.0	1430.0	2.2170515863030236
150.0	1440.0	2.23416549872172
150.0	1450.0	2.237157084454743
150.0	1460.0	2.222674761607304
150.0	1470.0	2.207297787393525
150.0	1480.0	2.1997745284463672
150.0	1490.0	2.197129047211055
150.0	1500.0	2.192578954575025
150.0	1510.0	2.171820739311773
150.0	1520.0	2.1482835507743023
150.0	1530.0	2.117300366295239
150.0	1540.0	2.0443142790742104
150.0	1550.0	2.03514158528777
150.0	1560.0	2.03514158528777
150.0	1570.0	2.03514158528777
150.0	1580.0	2.03514158528777
150.0	1590.0	2.03514158528777
150.0	1600.0	2.03514158528777
150.0	1610.0	2.03514158528777
150.0	1620.0	2.03514158528777
150.0	1630.0	2.03514158528777
150.0	1640.0	2.03514158528777
150.0	1650.0	2.03514158528777
150.0	1660.0	2.03514158528777
150.0	1670.0	2.03514158528777
150.0	1680.0	2.03514158528777
150.0	1690.0	2.03514158528777
150.0	1700.0	2.03514158528777
150.0	1710.0	2.03514158528777
150.0	1720.0	2.03514158528777
150.0	1730.0	2.03514158528777
150.0	1740.0	2.03514158528777
150.0	1750.0	2.03514158528777
150.0	1760.0	2.03514158528777
150.0	1770.0	2.03514158528777
150.0	1780.0	2.03514158528777
150.0	1790.0	2.03514158528777
150.0	1800.0	2.03514158528777
150.0	1810.0	2.03514158528777
150.0	1820.0	2.03514158528777
150.0	1830.0	2.03514158528777
150.0	1840.0	2.03514158528777
[truncated: 15,836 more rows]
