# Supplementary material for: Characterizing Visual Neurosurgical Expertise in Brain MRI Visualization Using Eye-Tracking and 3D Fractal Dimension Analysis
Source: J Eye Mov Res. 2026 Jun 2;19(3):62. doi: 10.3390/jemr19030062 (PMC13301434; doi:10.3390/jemr19030062)
Supplement: Supplementary file 1 [file jemr-19-00062-s001.zip › jemr-4253847-supplementary/Supplementary files/4_3DFDmapsCalculation/3DFD_Stimuli_BRN40/3DFDs_BRAIN_9_NORMAL_Normal SSS.png_Heatmap_100_10.csv]

50.0	50.0	2.03514158528777
50.0	60.0	2.03514158528777
50.0	70.0	2.03514158528777
50.0	80.0	2.03514158528777
50.0	90.0	2.03514158528777
50.0	100.0	2.03514158528777
50.0	110.0	2.03514158528777
50.0	120.0	2.03514158528777
50.0	130.0	2.03514158528777
50.0	140.0	2.03514158528777
50.0	150.0	2.03514158528777
50.0	160.0	2.03514158528777
50.0	170.0	2.03514158528777
50.0	180.0	2.03514158528777
50.0	190.0	2.03514158528777
50.0	200.0	2.03514158528777
50.0	210.0	2.03514158528777
50.0	220.0	2.03514158528777
50.0	230.0	2.03514158528777
50.0	240.0	2.03514158528777
50.0	250.0	2.03514158528777
50.0	260.0	2.03514158528777
50.0	270.0	2.03514158528777
50.0	280.0	2.03514158528777
50.0	290.0	2.03514158528777
50.0	300.0	2.03514158528777
50.0	310.0	2.03514158528777
50.0	320.0	2.03514158528777
50.0	330.0	2.03514158528777
50.0	340.0	2.03514158528777
50.0	350.0	2.03514158528777
50.0	360.0	2.03514158528777
50.0	370.0	2.03514158528777
50.0	380.0	2.03514158528777
50.0	390.0	2.03514158528777
50.0	400.0	2.03514158528777
50.0	410.0	2.03514158528777
50.0	420.0	2.03514158528777
50.0	430.0	2.03514158528777
50.0	440.0	2.03514158528777
50.0	450.0	2.03514158528777
50.0	460.0	2.03514158528777
50.0	470.0	2.03514158528777
50.0	480.0	2.03514158528777
50.0	490.0	2.03514158528777
50.0	500.0	2.03514158528777
50.0	510.0	2.03514158528777
50.0	520.0	2.03514158528777
50.0	530.0	2.03514158528777
50.0	540.0	2.035304612795092
50.0	550.0	2.0353923091892927
50.0	560.0	2.035479944339935
50.0	570.0	2.0359241099470595
50.0	580.0	2.0371589833168913
50.0	590.0	2.0401899568908886
50.0	600.0	2.0443867697839937
50.0	610.0	2.049704141024271
50.0	620.0	2.060978419273839
50.0	630.0	2.072643510305316
50.0	640.0	2.082639715349922
50.0	650.0	2.0962200584137824
50.0	660.0	2.106832240064306
50.0	670.0	2.114396811453563
50.0	680.0	2.120086901863828
50.0	690.0	2.123060422203148
50.0	700.0	2.1279487183179064
50.0	710.0	2.132007677267809
50.0	720.0	2.129881130424079
50.0	730.0	2.131245137378738
50.0	740.0	2.137759206554171
50.0	750.0	2.1390774493221194
50.0	760.0	2.1389324893782318
50.0	770.0	2.1464812149263244
50.0	780.0	2.1526259304927247
50.0	790.0	2.162660847265215
50.0	800.0	2.171359228465331
50.0	810.0	2.1786500626147713
50.0	820.0	2.1872230801550234
50.0	830.0	2.1999646056930895
50.0	840.0	2.1817695648848168
50.0	850.0	2.1571551290161346
50.0	860.0	2.1766067871496197
50.0	870.0	2.200497591460234
50.0	880.0	2.2091576704008644
50.0	890.0	2.195118925292775
50.0	900.0	2.1745325624462497
50.0	910.0	2.1723284586662177
50.0	920.0	2.1734154187376897
50.0	930.0	2.178002623653618
50.0	940.0	2.17926827083544
50.0	950.0	2.1741260796985022
50.0	960.0	2.1661367104378284
50.0	970.0	2.1620367061807646
50.0	980.0	2.1637901044413286
50.0	990.0	2.1689670280585713
50.0	1000.0	2.1635709241391226
50.0	1010.0	2.162241360655101
50.0	1020.0	2.178127097410117
50.0	1030.0	2.1694253169090927
50.0	1040.0	2.1888358155360237
50.0	1050.0	2.1993556115379542
50.0	1060.0	2.186010753005311
50.0	1070.0	2.1960003346284207
50.0	1080.0	2.1676341506034027
50.0	1090.0	2.1863872108415032
50.0	1100.0	2.2091458529963517
50.0	1110.0	2.193741783304776
50.0	1120.0	2.183473624504245
50.0	1130.0	2.1741272753155116
50.0	1140.0	2.1583830747580732
50.0	1150.0	2.1462353568578783
50.0	1160.0	2.139639300632765
50.0	1170.0	2.1345544971120556
50.0	1180.0	2.130129179821953
50.0	1190.0	2.1211794481400483
50.0	1200.0	2.1125027585909764
50.0	1210.0	2.1081804589777082
50.0	1220.0	2.102604176210102
50.0	1230.0	2.0949511747966554
50.0	1240.0	2.0908752242385904
50.0	1250.0	2.088743462713818
50.0	1260.0	2.0815470262663305
50.0	1270.0	2.073560209118144
50.0	1280.0	2.0665366542986807
50.0	1290.0	2.062731053428458
50.0	1300.0	2.0562157560639953
50.0	1310.0	2.049514788432781
50.0	1320.0	2.0450191477888606
50.0	1330.0	2.040891775228761
50.0	1340.0	2.038023564779946
50.0	1350.0	2.036409266721306
50.0	1360.0	2.035254473039768
50.0	1370.0	2.03514158528777
50.0	1380.0	2.03514158528777
50.0	1390.0	2.03514158528777
50.0	1400.0	2.03514158528777
50.0	1410.0	2.03514158528777
50.0	1420.0	2.03514158528777
50.0	1430.0	2.03514158528777
50.0	1440.0	2.03514158528777
50.0	1450.0	2.03514158528777
50.0	1460.0	2.03514158528777
50.0	1470.0	2.03514158528777
50.0	1480.0	2.03514158528777
50.0	1490.0	2.03514158528777
50.0	1500.0	2.03514158528777
50.0	1510.0	2.03514158528777
50.0	1520.0	2.03514158528777
50.0	1530.0	2.03514158528777
50.0	1540.0	2.03514158528777
50.0	1550.0	2.03514158528777
50.0	1560.0	2.03514158528777
50.0	1570.0	2.03514158528777
50.0	1580.0	2.03514158528777
50.0	1590.0	2.03514158528777
50.0	1600.0	2.03514158528777
50.0	1610.0	2.03514158528777
50.0	1620.0	2.03514158528777
50.0	1630.0	2.03514158528777
50.0	1640.0	2.03514158528777
50.0	1650.0	2.03514158528777
50.0	1660.0	2.03514158528777
50.0	1670.0	2.03514158528777
50.0	1680.0	2.03514158528777
50.0	1690.0	2.03514158528777
50.0	1700.0	2.03514158528777
50.0	1710.0	2.03514158528777
50.0	1720.0	2.03514158528777
50.0	1730.0	2.03514158528777
50.0	1740.0	2.03514158528777
50.0	1750.0	2.03514158528777
50.0	1760.0	2.03514158528777
50.0	1770.0	2.03514158528777
50.0	1780.0	2.03514158528777
50.0	1790.0	2.03514158528777
50.0	1800.0	2.03514158528777
50.0	1810.0	2.03514158528777
50.0	1820.0	2.03514158528777
50.0	1830.0	2.03514158528777
50.0	1840.0	2.03514158528777
50.0	1850.0	2.03514158528777
50.0	1860.0	2.03514158528777
60.0	50.0	2.03514158528777
60.0	60.0	2.03514158528777
60.0	70.0	2.03514158528777
60.0	80.0	2.03514158528777
60.0	90.0	2.03514158528777
60.0	100.0	2.03514158528777
60.0	110.0	2.03514158528777
60.0	120.0	2.03514158528777
60.0	130.0	2.03514158528777
60.0	140.0	2.03514158528777
60.0	150.0	2.03514158528777
60.0	160.0	2.03514158528777
60.0	170.0	2.03514158528777
60.0	180.0	2.03514158528777
60.0	190.0	2.03514158528777
60.0	200.0	2.03514158528777
60.0	210.0	2.03514158528777
60.0	220.0	2.03514158528777
60.0	230.0	2.03514158528777
60.0	240.0	2.03514158528777
60.0	250.0	2.03514158528777
60.0	260.0	2.03514158528777
60.0	270.0	2.03514158528777
60.0	280.0	2.03514158528777
60.0	290.0	2.03514158528777
60.0	300.0	2.03514158528777
60.0	310.0	2.03514158528777
60.0	320.0	2.03514158528777
60.0	330.0	2.03514158528777
60.0	340.0	2.03514158528777
60.0	350.0	2.03514158528777
60.0	360.0	2.03514158528777
60.0	370.0	2.03514158528777
60.0	380.0	2.03514158528777
60.0	390.0	2.03514158528777
60.0	400.0	2.03514158528777
60.0	410.0	2.03514158528777
60.0	420.0	2.03514158528777
60.0	430.0	2.03514158528777
60.0	440.0	2.03514158528777
60.0	450.0	2.03514158528777
60.0	460.0	2.03514158528777
60.0	470.0	2.03514158528777
60.0	480.0	2.03514158528777
60.0	490.0	2.03514158528777
60.0	500.0	2.03514158528777
60.0	510.0	2.03514158528777
60.0	520.0	2.03514158528777
60.0	530.0	2.03514158528777
60.0	540.0	2.035304612795092
60.0	550.0	2.0353923091892927
60.0	560.0	2.0359664838959244
60.0	570.0	2.0370709481835827
60.0	580.0	2.039842918866961
60.0	590.0	2.043468861978891
60.0	600.0	2.0507273832616253
60.0	610.0	2.057887356422947
60.0	620.0	2.0710354727521714
60.0	630.0	2.0849899098348854
60.0	640.0	2.096596406554433
60.0	650.0	2.1114641761314306
60.0	660.0	2.121114366289662
60.0	670.0	2.12801726209968
60.0	680.0	2.1324775204042052
60.0	690.0	2.1353438260434054
60.0	700.0	2.1374633220633044
60.0	710.0	2.1401385502566517
60.0	720.0	2.1359737357256714
60.0	730.0	2.136634303450826
60.0	740.0	2.1417180774129463
60.0	750.0	2.1443583095213627
60.0	760.0	2.148145638948234
60.0	770.0	2.1566248149124743
60.0	780.0	2.1667718226466053
60.0	790.0	2.1812413528395167
60.0	800.0	2.1937927742610546
60.0	810.0	2.2071862012515107
60.0	820.0	2.1622600691384233
60.0	830.0	2.1698155034396427
60.0	840.0	2.1870076256827744
60.0	850.0	2.207308003431892
60.0	860.0	2.2194991723994746
60.0	870.0	2.184952637925566
60.0	880.0	2.184087195109879
60.0	890.0	2.1745857659075205
60.0	900.0	2.1657257082708257
60.0	910.0	2.164295933621118
60.0	920.0	2.1709437369592406
60.0	930.0	2.1626319271559082
60.0	940.0	2.1600709802149582
60.0	950.0	2.156638203308811
60.0	960.0	2.1490261315143657
60.0	970.0	2.1512223794269247
60.0	980.0	2.148211219975077
60.0	990.0	2.1517945863408046
60.0	1000.0	2.1659979503085363
60.0	1010.0	2.1650552655412083
60.0	1020.0	2.1616488231841253
60.0	1030.0	2.1578825433696727
60.0	1040.0	2.1580994479630453
60.0	1050.0	2.166844576500779
60.0	1060.0	2.1712744297785016
60.0	1070.0	2.1805157051572284
60.0	1080.0	2.1851937190075446
60.0	1090.0	2.1790265682937924
60.0	1100.0	2.1872902194932387
60.0	1110.0	2.1738466612016256
60.0	1120.0	2.18195710543636
60.0	1130.0	2.201404276239042
60.0	1140.0	2.179605689155711
60.0	1150.0	2.1643419054431066
60.0	1160.0	2.1546868259804612
60.0	1170.0	2.1483360506785165
60.0	1180.0	2.14335038381687
60.0	1190.0	2.1345881505471525
60.0	1200.0	2.124791874963228
60.0	1210.0	2.1198733276854442
60.0	1220.0	2.1131716669076086
60.0	1230.0	2.1066496650286446
60.0	1240.0	2.103588299039566
60.0	1250.0	2.1019136991790304
60.0	1260.0	2.096299211541843
60.0	1270.0	2.0888233154121765
60.0	1280.0	2.0803662382067105
60.0	1290.0	2.075337475450175
60.0	1300.0	2.0675353035551156
60.0	1310.0	2.0593835498922157
60.0	1320.0	2.0530475844970586
60.0	1330.0	2.0466533140878416
60.0	1340.0	2.0418099680845283
60.0	1350.0	2.0386091667840542
60.0	1360.0	2.035973219014699
60.0	1370.0	2.035254473039768
60.0	1380.0	2.03514158528777
60.0	1390.0	2.03514158528777
60.0	1400.0	2.03514158528777
60.0	1410.0	2.03514158528777
60.0	1420.0	2.03514158528777
60.0	1430.0	2.03514158528777
60.0	1440.0	2.03514158528777
60.0	1450.0	2.03514158528777
60.0	1460.0	2.03514158528777
60.0	1470.0	2.03514158528777
60.0	1480.0	2.03514158528777
60.0	1490.0	2.03514158528777
60.0	1500.0	2.03514158528777
60.0	1510.0	2.03514158528777
60.0	1520.0	2.03514158528777
60.0	1530.0	2.03514158528777
60.0	1540.0	2.03514158528777
60.0	1550.0	2.03514158528777
60.0	1560.0	2.03514158528777
60.0	1570.0	2.03514158528777
60.0	1580.0	2.03514158528777
60.0	1590.0	2.03514158528777
60.0	1600.0	2.03514158528777
60.0	1610.0	2.03514158528777
60.0	1620.0	2.03514158528777
60.0	1630.0	2.03514158528777
60.0	1640.0	2.03514158528777
60.0	1650.0	2.03514158528777
60.0	1660.0	2.03514158528777
60.0	1670.0	2.03514158528777
60.0	1680.0	2.03514158528777
60.0	1690.0	2.03514158528777
60.0	1700.0	2.03514158528777
60.0	1710.0	2.03514158528777
60.0	1720.0	2.03514158528777
60.0	1730.0	2.03514158528777
60.0	1740.0	2.03514158528777
60.0	1750.0	2.03514158528777
60.0	1760.0	2.03514158528777
60.0	1770.0	2.03514158528777
60.0	1780.0	2.03514158528777
60.0	1790.0	2.03514158528777
60.0	1800.0	2.03514158528777
60.0	1810.0	2.03514158528777
60.0	1820.0	2.03514158528777
60.0	1830.0	2.03514158528777
60.0	1840.0	2.03514158528777
60.0	1850.0	2.03514158528777
60.0	1860.0	2.03514158528777
70.0	50.0	2.03514158528777
70.0	60.0	2.03514158528777
70.0	70.0	2.03514158528777
70.0	80.0	2.03514158528777
70.0	90.0	2.03514158528777
70.0	100.0	2.03514158528777
70.0	110.0	2.03514158528777
70.0	120.0	2.03514158528777
70.0	130.0	2.03514158528777
70.0	140.0	2.03514158528777
70.0	150.0	2.03514158528777
70.0	160.0	2.03514158528777
70.0	170.0	2.03514158528777
70.0	180.0	2.03514158528777
70.0	190.0	2.03514158528777
70.0	200.0	2.03514158528777
70.0	210.0	2.03514158528777
70.0	220.0	2.03514158528777
70.0	230.0	2.03514158528777
70.0	240.0	2.03514158528777
70.0	250.0	2.03514158528777
70.0	260.0	2.03514158528777
70.0	270.0	2.03514158528777
70.0	280.0	2.03514158528777
70.0	290.0	2.03514158528777
70.0	300.0	2.03514158528777
70.0	310.0	2.03514158528777
70.0	320.0	2.03514158528777
70.0	330.0	2.03514158528777
70.0	340.0	2.03514158528777
70.0	350.0	2.03514158528777
70.0	360.0	2.03514158528777
70.0	370.0	2.03514158528777
70.0	380.0	2.03514158528777
70.0	390.0	2.03514158528777
70.0	400.0	2.03514158528777
70.0	410.0	2.03514158528777
70.0	420.0	2.03514158528777
70.0	430.0	2.03514158528777
70.0	440.0	2.03514158528777
70.0	450.0	2.03514158528777
70.0	460.0	2.03514158528777
70.0	470.0	2.03514158528777
70.0	480.0	2.03514158528777
70.0	490.0	2.03514158528777
70.0	500.0	2.03514158528777
70.0	510.0	2.03514158528777
70.0	520.0	2.03514158528777
70.0	530.0	2.03514158528777
70.0	540.0	2.035304612795092
70.0	550.0	2.035617533188071
70.0	560.0	2.036411406167112
70.0	570.0	2.039185564681413
70.0	580.0	2.043703801543507
70.0	590.0	2.051492415397997
70.0	600.0	2.0609884055308387
70.0	610.0	2.0705503062035557
70.0	620.0	2.0852212067206475
70.0	630.0	2.100156696042365
70.0	640.0	2.1129505876296877
70.0	650.0	2.1268762017260494
70.0	660.0	2.135914946649853
70.0	670.0	2.140725965667772
70.0	680.0	2.1459079326697355
70.0	690.0	2.1471794329257623
70.0	700.0	2.1492492725299224
70.0	710.0	2.150280140939423
70.0	720.0	2.14524731571675
70.0	730.0	2.1450937812336313
70.0	740.0	2.15000895216684
70.0	750.0	2.1553382631622275
70.0	760.0	2.163049320815064
70.0	770.0	2.175638719898993
70.0	780.0	2.192247485406789
70.0	790.0	2.17545522129805
70.0	800.0	2.1700702482993472
70.0	810.0	2.1715523393104728
70.0	820.0	2.190254299746818
70.0	830.0	2.209887237315768
70.0	840.0	2.2091454021288137
70.0	850.0	2.1889879392091887
70.0	860.0	2.1895884564933352
70.0	870.0	2.180141461889479
70.0	880.0	2.1750739380172566
70.0	890.0	2.1808790834066745
70.0	900.0	2.164505848148539
70.0	910.0	2.163257787657018
70.0	920.0	2.1594253389506575
70.0	930.0	2.15874809257588
70.0	940.0	2.1496437658150787
70.0	950.0	2.146336952963229
70.0	960.0	2.1382879463812747
70.0	970.0	2.1347725677410225
70.0	980.0	2.1390831340550314
70.0	990.0	2.139572823654239
70.0	1000.0	2.14880527364327
70.0	1010.0	2.141971856004984
70.0	1020.0	2.1455409754491965
70.0	1030.0	2.1452365433148777
70.0	1040.0	2.1491035172514614
70.0	1050.0	2.1544286507184927
70.0	1060.0	2.157255087811423
70.0	1070.0	2.1513090251737204
70.0	1080.0	2.173090715584394
70.0	1090.0	2.1744952728235183
70.0	1100.0	2.1940085420823485
70.0	1110.0	2.178848547478843
70.0	1120.0	2.1724560963352317
70.0	1130.0	2.1687900769604114
70.0	1140.0	2.1746853291914663
70.0	1150.0	2.1871913294754317
70.0	1160.0	2.1738372856632764
70.0	1170.0	2.1632147480232518
70.0	1180.0	2.1568305604685687
70.0	1190.0	2.1477959916852787
70.0	1200.0	2.13801511346869
70.0	1210.0	2.1316339091260375
70.0	1220.0	2.123524440711474
70.0	1230.0	2.117787331359038
70.0	1240.0	2.1150592888982014
70.0	1250.0	2.1132633277059787
70.0	1260.0	2.1076550841904904
70.0	1270.0	2.0998949677538716
70.0	1280.0	2.0914231813741413
70.0	1290.0	2.0857011849756226
70.0	1300.0	2.076671331283361
70.0	1310.0	2.0679965229368436
70.0	1320.0	2.0602517417848163
70.0	1330.0	2.052054658705678
70.0	1340.0	2.044970808561446
70.0	1350.0	2.041249567167094
70.0	1360.0	2.036819816144487
70.0	1370.0	2.0355550115032703
70.0	1380.0	2.0351792258232626
70.0	1390.0	2.03514158528777
70.0	1400.0	2.03514158528777
70.0	1410.0	2.03514158528777
70.0	1420.0	2.03514158528777
70.0	1430.0	2.03514158528777
70.0	1440.0	2.03514158528777
70.0	1450.0	2.03514158528777
70.0	1460.0	2.03514158528777
70.0	1470.0	2.03514158528777
70.0	1480.0	2.03514158528777
70.0	1490.0	2.03514158528777
70.0	1500.0	2.03514158528777
70.0	1510.0	2.03514158528777
70.0	1520.0	2.03514158528777
70.0	1530.0	2.03514158528777
70.0	1540.0	2.03514158528777
70.0	1550.0	2.03514158528777
70.0	1560.0	2.03514158528777
70.0	1570.0	2.03514158528777
70.0	1580.0	2.03514158528777
70.0	1590.0	2.03514158528777
70.0	1600.0	2.03514158528777
70.0	1610.0	2.03514158528777
70.0	1620.0	2.03514158528777
70.0	1630.0	2.03514158528777
70.0	1640.0	2.03514158528777
70.0	1650.0	2.03514158528777
70.0	1660.0	2.03514158528777
70.0	1670.0	2.03514158528777
70.0	1680.0	2.03514158528777
70.0	1690.0	2.03514158528777
70.0	1700.0	2.03514158528777
70.0	1710.0	2.03514158528777
70.0	1720.0	2.03514158528777
70.0	1730.0	2.03514158528777
70.0	1740.0	2.03514158528777
70.0	1750.0	2.03514158528777
70.0	1760.0	2.03514158528777
70.0	1770.0	2.03514158528777
70.0	1780.0	2.03514158528777
70.0	1790.0	2.03514158528777
70.0	1800.0	2.03514158528777
70.0	1810.0	2.03514158528777
70.0	1820.0	2.03514158528777
70.0	1830.0	2.03514158528777
70.0	1840.0	2.03514158528777
70.0	1850.0	2.03514158528777
70.0	1860.0	2.03514158528777
80.0	50.0	2.03514158528777
80.0	60.0	2.03514158528777
80.0	70.0	2.03514158528777
80.0	80.0	2.03514158528777
80.0	90.0	2.03514158528777
80.0	100.0	2.03514158528777
80.0	110.0	2.03514158528777
80.0	120.0	2.03514158528777
80.0	130.0	2.03514158528777
80.0	140.0	2.03514158528777
80.0	150.0	2.03514158528777
80.0	160.0	2.03514158528777
80.0	170.0	2.03514158528777
80.0	180.0	2.03514158528777
80.0	190.0	2.03514158528777
80.0	200.0	2.03514158528777
80.0	210.0	2.03514158528777
80.0	220.0	2.03514158528777
80.0	230.0	2.03514158528777
80.0	240.0	2.03514158528777
80.0	250.0	2.03514158528777
80.0	260.0	2.03514158528777
80.0	270.0	2.03514158528777
80.0	280.0	2.03514158528777
80.0	290.0	2.03514158528777
80.0	300.0	2.03514158528777
80.0	310.0	2.03514158528777
80.0	320.0	2.03514158528777
80.0	330.0	2.03514158528777
80.0	340.0	2.03514158528777
80.0	350.0	2.03514158528777
80.0	360.0	2.03514158528777
80.0	370.0	2.03514158528777
80.0	380.0	2.03514158528777
80.0	390.0	2.03514158528777
80.0	400.0	2.03514158528777
80.0	410.0	2.03514158528777
80.0	420.0	2.03514158528777
80.0	430.0	2.03514158528777
80.0	440.0	2.03514158528777
80.0	450.0	2.03514158528777
80.0	460.0	2.03514158528777
80.0	470.0	2.03514158528777
80.0	480.0	2.03514158528777
80.0	490.0	2.03514158528777
80.0	500.0	2.03514158528777
80.0	510.0	2.03514158528777
80.0	520.0	2.03514158528777
80.0	530.0	2.03514158528777
80.0	540.0	2.036272321444843
80.0	550.0	2.0375551251174544
80.0	560.0	2.040138732157148
80.0	570.0	2.044932299608077
80.0	580.0	2.0512457771322237
80.0	590.0	2.0617446407077473
80.0	600.0	2.0737535966318568
80.0	610.0	2.084266830253565
80.0	620.0	2.099934325181811
80.0	630.0	2.1153162451099328
80.0	640.0	2.126818479617024
80.0	650.0	2.1390993812557375
80.0	660.0	2.145778457050212
80.0	670.0	2.1494347376421445
80.0	680.0	2.155398976529689
80.0	690.0	2.1556688537383697
80.0	700.0	2.15693639305872
80.0	710.0	2.1596606043247646
80.0	720.0	2.154958084893088
80.0	730.0	2.1551209905244417
80.0	740.0	2.1627429483985074
80.0	750.0	2.1731378266052706
80.0	760.0	2.18573760545322
80.0	770.0	2.205315420669646
80.0	780.0	2.171079592629895
80.0	790.0	2.1707425714113957
80.0	800.0	2.191291470314388
80.0	810.0	2.21606333324324
80.0	820.0	2.2234618404953688
80.0	830.0	2.1896467117212257
80.0	840.0	2.1882339332456993
80.0	850.0	2.177681660585032
80.0	860.0	2.1743598236311317
80.0	870.0	2.1725579588252653
80.0	880.0	2.1783672092048514
80.0	890.0	2.1603731016043546
80.0	900.0	2.1503322120600408
80.0	910.0	2.14744996501341
80.0	920.0	2.152297230559678
80.0	930.0	2.153739866056392
80.0	940.0	2.139724247441517
80.0	950.0	2.14972160364751
80.0	960.0	2.149132483333102
80.0	970.0	2.1453687667815373
80.0	980.0	2.1489863481655003
80.0	990.0	2.138143683460397
80.0	1000.0	2.1437894569310356
80.0	1010.0	2.140266052533506
80.0	1020.0	2.136678611117766
80.0	1030.0	2.145716715510824
80.0	1040.0	2.141348948754368
80.0	1050.0	2.1514592163563977
80.0	1060.0	2.153225420662685
80.0	1070.0	2.149090688963409
80.0	1080.0	2.1459309468240844
80.0	1090.0	2.1621108352780904
80.0	1100.0	2.1725568865975458
80.0	1110.0	2.1891975501574925
80.0	1120.0	2.193516702491314
80.0	1130.0	2.191728077361003
80.0	1140.0	2.170480885433171
80.0	1150.0	2.1515001266172393
80.0	1160.0	2.2024237438571057
80.0	1170.0	2.185862023893425
80.0	1180.0	2.174604859232177
80.0	1190.0	2.1636125558313672
80.0	1200.0	2.152204238859768
80.0	1210.0	2.143546093689702
80.0	1220.0	2.1352035134769314
80.0	1230.0	2.127840663394526
80.0	1240.0	2.123702273168124
80.0	1250.0	2.122212780615056
80.0	1260.0	2.1158771379070758
80.0	1270.0	2.1097641781776786
80.0	1280.0	2.102374245515311
80.0	1290.0	2.0971471795982697
80.0	1300.0	2.0879167723554026
80.0	1310.0	2.078504165596503
80.0	1320.0	2.06977801790265
80.0	1330.0	2.059735119773924
80.0	1340.0	2.0516045651857957
80.0	1350.0	2.045834057964294
80.0	1360.0	2.040400048627802
80.0	1370.0	2.0369757321792514
80.0	1380.0	2.035757969242027
80.0	1390.0	2.035254473039768
80.0	1400.0	2.03514158528777
80.0	1410.0	2.03514158528777
80.0	1420.0	2.03514158528777
80.0	1430.0	2.03514158528777
80.0	1440.0	2.03514158528777
80.0	1450.0	2.03514158528777
80.0	1460.0	2.03514158528777
80.0	1470.0	2.03514158528777
80.0	1480.0	2.03514158528777
80.0	1490.0	2.03514158528777
80.0	1500.0	2.03514158528777
80.0	1510.0	2.03514158528777
80.0	1520.0	2.03514158528777
80.0	1530.0	2.03514158528777
80.0	1540.0	2.03514158528777
80.0	1550.0	2.03514158528777
80.0	1560.0	2.03514158528777
80.0	1570.0	2.03514158528777
80.0	1580.0	2.03514158528777
80.0	1590.0	2.03514158528777
80.0	1600.0	2.03514158528777
80.0	1610.0	2.03514158528777
80.0	1620.0	2.03514158528777
80.0	1630.0	2.03514158528777
80.0	1640.0	2.03514158528777
80.0	1650.0	2.03514158528777
80.0	1660.0	2.03514158528777
80.0	1670.0	2.03514158528777
80.0	1680.0	2.03514158528777
80.0	1690.0	2.03514158528777
80.0	1700.0	2.03514158528777
80.0	1710.0	2.03514158528777
80.0	1720.0	2.03514158528777
80.0	1730.0	2.03514158528777
80.0	1740.0	2.03514158528777
80.0	1750.0	2.03514158528777
80.0	1760.0	2.03514158528777
80.0	1770.0	2.03514158528777
80.0	1780.0	2.03514158528777
80.0	1790.0	2.03514158528777
80.0	1800.0	2.03514158528777
80.0	1810.0	2.03514158528777
80.0	1820.0	2.03514158528777
80.0	1830.0	2.03514158528777
80.0	1840.0	2.03514158528777
80.0	1850.0	2.03514158528777
80.0	1860.0	2.03514158528777
90.0	50.0	2.03514158528777
90.0	60.0	2.03514158528777
90.0	70.0	2.03514158528777
90.0	80.0	2.03514158528777
90.0	90.0	2.03514158528777
90.0	100.0	2.03514158528777
90.0	110.0	2.03514158528777
90.0	120.0	2.03514158528777
90.0	130.0	2.03514158528777
90.0	140.0	2.03514158528777
90.0	150.0	2.03514158528777
90.0	160.0	2.03514158528777
90.0	170.0	2.03514158528777
90.0	180.0	2.03514158528777
90.0	190.0	2.03514158528777
90.0	200.0	2.03514158528777
90.0	210.0	2.03514158528777
90.0	220.0	2.03514158528777
90.0	230.0	2.03514158528777
90.0	240.0	2.03514158528777
90.0	250.0	2.03514158528777
90.0	260.0	2.03514158528777
90.0	270.0	2.03514158528777
90.0	280.0	2.03514158528777
90.0	290.0	2.03514158528777
90.0	300.0	2.03514158528777
90.0	310.0	2.03514158528777
90.0	320.0	2.03514158528777
90.0	330.0	2.03514158528777
90.0	340.0	2.03514158528777
90.0	350.0	2.03514158528777
90.0	360.0	2.03514158528777
90.0	370.0	2.03514158528777
90.0	380.0	2.03514158528777
90.0	390.0	2.03514158528777
90.0	400.0	2.03514158528777
90.0	410.0	2.03514158528777
90.0	420.0	2.03514158528777
90.0	430.0	2.03514158528777
90.0	440.0	2.03514158528777
90.0	450.0	2.03514158528777
90.0	460.0	2.03514158528777
90.0	470.0	2.03514158528777
90.0	480.0	2.03514158528777
90.0	490.0	2.03514158528777
90.0	500.0	2.03514158528777
90.0	510.0	2.03514158528777
90.0	520.0	2.03514158528777
90.0	530.0	2.0353547325245507
90.0	540.0	2.037364745857161
90.0	550.0	2.0412837051462915
90.0	560.0	2.046980035671798
90.0	570.0	2.0543984166499554
90.0	580.0	2.06297277064535
90.0	590.0	2.0748468706378835
90.0	600.0	2.0879566566853702
90.0	610.0	2.098629109380577
90.0	620.0	2.1140748515758383
90.0	630.0	2.128282813866261
90.0	640.0	2.1388147680036416
90.0	650.0	2.150074862765551
90.0	660.0	2.155862776295347
90.0	670.0	2.15959529308687
90.0	680.0	2.1655914439583315
90.0	690.0	2.166714741592475
90.0	700.0	2.1681298810705063
90.0	710.0	2.1725136561453935
90.0	720.0	2.169694599302841
90.0	730.0	2.172310575959077
90.0	740.0	2.1827384018948033
90.0	750.0	2.1988512589936
90.0	760.0	2.1891008557040315
90.0	770.0	2.1719837025212057
90.0	780.0	2.183401259883315
90.0	790.0	2.2182866979964744
90.0	800.0	2.22841763482218
90.0	810.0	2.2016628237178026
90.0	820.0	2.1975314631966074
90.0	830.0	2.169579223581078
90.0	840.0	2.164651216155018
90.0	850.0	2.161226756686035
90.0	860.0	2.1577522332278862
90.0	870.0	2.150341120049463
90.0	880.0	2.1335961480377272
90.0	890.0	2.1360601172200195
90.0	900.0	2.1421330340286833
90.0	910.0	2.138530761058946
90.0	920.0	2.1472997226190755
90.0	930.0	2.1525119065071627
90.0	940.0	2.1580254988433145
90.0	950.0	2.1553730106152087
90.0	960.0	2.153055578682308
90.0	970.0	2.152917986965267
90.0	980.0	2.152035878716674
90.0	990.0	2.1496856704994247
90.0	1000.0	2.1366622130820114
90.0	1010.0	2.133937560166028
90.0	1020.0	2.1248912738658414
90.0	1030.0	2.121571402157451
90.0	1040.0	2.1258363913966307
90.0	1050.0	2.1314793152448313
90.0	1060.0	2.1435478592962744
90.0	1070.0	2.1385835779114952
90.0	1080.0	2.1501415490989313
90.0	1090.0	2.1438590909236077
90.0	1100.0	2.152284112967787
90.0	1110.0	2.1690963424337744
90.0	1120.0	2.2000772903070356
90.0	1130.0	2.1978782153457996
90.0	1140.0	2.188435225518277
90.0	1150.0	2.171644395844607
90.0	1160.0	2.1584457186177657
90.0	1170.0	2.2078805709749183
90.0	1180.0	2.191543072502511
90.0	1190.0	2.1748417187717495
90.0	1200.0	2.1629307809233804
90.0	1210.0	2.1511668935826074
90.0	1220.0	2.141272293394962
90.0	1230.0	2.1336543755318407
90.0	1240.0	2.129806228240245
90.0	1250.0	2.1291082158398114
90.0	1260.0	2.122546056008703
90.0	1270.0	2.119626935918139
90.0	1280.0	2.114974129846477
90.0	1290.0	2.1109489922861293
90.0	1300.0	2.1013372881018793
90.0	1310.0	2.091449492185516
90.0	1320.0	2.08259808154108
90.0	1330.0	2.0716958650608315
90.0	1340.0	2.062455824734619
90.0	1350.0	2.0549294836062315
90.0	1360.0	2.0483496964851637
90.0	1370.0	2.0415221644506842
90.0	1380.0	2.0373686254139387
90.0	1390.0	2.035490526923948
90.0	1400.0	2.03514158528777
90.0	1410.0	2.03514158528777
90.0	1420.0	2.03514158528777
90.0	1430.0	2.03514158528777
90.0	1440.0	2.03514158528777
90.0	1450.0	2.03514158528777
90.0	1460.0	2.03514158528777
90.0	1470.0	2.03514158528777
90.0	1480.0	2.03514158528777
90.0	1490.0	2.03514158528777
90.0	1500.0	2.03514158528777
90.0	1510.0	2.03514158528777
90.0	1520.0	2.03514158528777
90.0	1530.0	2.03514158528777
90.0	1540.0	2.03514158528777
90.0	1550.0	2.03514158528777
90.0	1560.0	2.03514158528777
90.0	1570.0	2.03514158528777
90.0	1580.0	2.03514158528777
90.0	1590.0	2.03514158528777
90.0	1600.0	2.03514158528777
90.0	1610.0	2.03514158528777
90.0	1620.0	2.03514158528777
90.0	1630.0	2.03514158528777
90.0	1640.0	2.03514158528777
90.0	1650.0	2.03514158528777
90.0	1660.0	2.03514158528777
90.0	1670.0	2.03514158528777
90.0	1680.0	2.03514158528777
90.0	1690.0	2.03514158528777
90.0	1700.0	2.03514158528777
90.0	1710.0	2.03514158528777
90.0	1720.0	2.03514158528777
90.0	1730.0	2.03514158528777
90.0	1740.0	2.03514158528777
90.0	1750.0	2.03514158528777
90.0	1760.0	2.03514158528777
90.0	1770.0	2.03514158528777
90.0	1780.0	2.03514158528777
90.0	1790.0	2.03514158528777
90.0	1800.0	2.03514158528777
90.0	1810.0	2.03514158528777
90.0	1820.0	2.03514158528777
90.0	1830.0	2.03514158528777
90.0	1840.0	2.03514158528777
90.0	1850.0	2.03514158528777
90.0	1860.0	2.03514158528777
100.0	50.0	2.03514158528777
100.0	60.0	2.03514158528777
100.0	70.0	2.03514158528777
100.0	80.0	2.03514158528777
100.0	90.0	2.03514158528777
100.0	100.0	2.03514158528777
100.0	110.0	2.03514158528777
100.0	120.0	2.03514158528777
100.0	130.0	2.03514158528777
100.0	140.0	2.03514158528777
100.0	150.0	2.03514158528777
100.0	160.0	2.03514158528777
100.0	170.0	2.03514158528777
100.0	180.0	2.03514158528777
100.0	190.0	2.03514158528777
100.0	200.0	2.03514158528777
100.0	210.0	2.03514158528777
100.0	220.0	2.03514158528777
100.0	230.0	2.03514158528777
100.0	240.0	2.03514158528777
100.0	250.0	2.03514158528777
100.0	260.0	2.03514158528777
100.0	270.0	2.03514158528777
100.0	280.0	2.03514158528777
100.0	290.0	2.03514158528777
100.0	300.0	2.03514158528777
100.0	310.0	2.03514158528777
100.0	320.0	2.03514158528777
100.0	330.0	2.03514158528777
100.0	340.0	2.03514158528777
100.0	350.0	2.03514158528777
100.0	360.0	2.03514158528777
100.0	370.0	2.03514158528777
100.0	380.0	2.03514158528777
100.0	390.0	2.03514158528777
100.0	400.0	2.03514158528777
100.0	410.0	2.03514158528777
100.0	420.0	2.03514158528777
100.0	430.0	2.03514158528777
100.0	440.0	2.03514158528777
100.0	450.0	2.03514158528777
100.0	460.0	2.03514158528777
100.0	470.0	2.03514158528777
100.0	480.0	2.03514158528777
100.0	490.0	2.03514158528777
100.0	500.0	2.03514158528777
100.0	510.0	2.0352881257947124
100.0	520.0	2.0357771605336517
100.0	530.0	2.0363226861998265
100.0	540.0	2.0402596239074846
100.0	550.0	2.0472857196057785
100.0	560.0	2.0555694526922963
100.0	570.0	2.0645068955349717
100.0	580.0	2.0754482528702956
100.0	590.0	2.0889515343622467
100.0	600.0	2.102704486307365
100.0	610.0	2.1134309801639293
100.0	620.0	2.127808908799734
100.0	630.0	2.1406020713764398
100.0	640.0	2.1502983612617963
100.0	650.0	2.1597028326562198
100.0	660.0	2.166496931728002
100.0	670.0	2.169755473895847
100.0	680.0	2.1756496460269457
100.0	690.0	2.1763531134925223
100.0	700.0	2.179056385170707
100.0	710.0	2.1850549034148026
100.0	720.0	2.184503905907339
100.0	730.0	2.189688653493185
100.0	740.0	2.207166053077464
100.0	750.0	2.1931476698714105
100.0	760.0	2.170470727760117
100.0	770.0	2.1986585426338365
100.0	780.0	2.2257805798645984
100.0	790.0	2.235988640548753
100.0	800.0	2.189743453443748
100.0	810.0	2.1676946483993116
100.0	820.0	2.1698047863009977
100.0	830.0	2.168907950526966
100.0	840.0	2.1664728323057894
100.0	850.0	2.1492001514573618
100.0	860.0	2.1418743738948423
100.0	870.0	2.1379605970361903
100.0	880.0	2.145451450945648
100.0	890.0	2.146182040343894
100.0	900.0	2.1395050288738577
100.0	910.0	2.1422943950033124
100.0	920.0	2.154122824369896
100.0	930.0	2.157154119867654
100.0	940.0	2.1639283272650722
100.0	950.0	2.1599385792694608
100.0	960.0	2.1519681445962093
100.0	970.0	2.146480513238437
100.0	980.0	2.145393817181483
100.0	990.0	2.1401027700116373
100.0	1000.0	2.1289394848911916
100.0	1010.0	2.1239742517227014
100.0	1020.0	2.1263798632143436
100.0	1030.0	2.119607229850838
100.0	1040.0	2.1132427345127582
100.0	1050.0	2.1255816885947083
100.0	1060.0	2.127151247917379
100.0	1070.0	2.140831199690893
100.0	1080.0	2.145693803534619
100.0	1090.0	2.148547764663781
100.0	1100.0	2.155938002569853
100.0	1110.0	2.15178683807329
100.0	1120.0	2.1741125179325174
100.0	1130.0	2.182109657899012
100.0	1140.0	2.208256517796323
100.0	1150.0	2.1949401958105104
100.0	1160.0	2.1760138439020444
100.0	1170.0	2.167560826912012
100.0	1180.0	2.1767873540629576
100.0	1190.0	2.1961994128523186
100.0	1200.0	2.180874272381567
100.0	1210.0	2.1662042097944854
100.0	1220.0	2.1546306497693513
100.0	1230.0	2.1458996421446717
100.0	1240.0	2.141965990922828
100.0	1250.0	2.1415413678793085
100.0	1260.0	2.133840267120604
100.0	1270.0	2.1307173004615767
100.0	1280.0	2.1263266373153873
100.0	1290.0	2.1230416338456197
100.0	1300.0	2.1146860221281156
100.0	1310.0	2.1042844819410016
100.0	1320.0	2.0958278534876715
100.0	1330.0	2.0844033011924923
100.0	1340.0	2.0737290476873977
100.0	1350.0	2.0638540442077855
100.0	1360.0	2.056145772281398
100.0	1370.0	2.0467327262717268
100.0	1380.0	2.0404614811086996
100.0	1390.0	2.036429159616302
100.0	1400.0	2.035216855071672
100.0	1410.0	2.03514158528777
100.0	1420.0	2.03514158528777
100.0	1430.0	2.03514158528777
100.0	1440.0	2.03514158528777
100.0	1450.0	2.03514158528777
100.0	1460.0	2.03514158528777
100.0	1470.0	2.03514158528777
100.0	1480.0	2.03514158528777
100.0	1490.0	2.03514158528777
100.0	1500.0	2.03514158528777
100.0	1510.0	2.03514158528777
100.0	1520.0	2.03514158528777
100.0	1530.0	2.03514158528777
100.0	1540.0	2.03514158528777
100.0	1550.0	2.03514158528777
100.0	1560.0	2.03514158528777
100.0	1570.0	2.03514158528777
100.0	1580.0	2.03514158528777
100.0	1590.0	2.03514158528777
100.0	1600.0	2.03514158528777
100.0	1610.0	2.03514158528777
100.0	1620.0	2.03514158528777
100.0	1630.0	2.03514158528777
100.0	1640.0	2.03514158528777
100.0	1650.0	2.03514158528777
100.0	1660.0	2.03514158528777
100.0	1670.0	2.03514158528777
100.0	1680.0	2.03514158528777
100.0	1690.0	2.03514158528777
100.0	1700.0	2.03514158528777
100.0	1710.0	2.03514158528777
100.0	1720.0	2.03514158528777
100.0	1730.0	2.03514158528777
100.0	1740.0	2.03514158528777
100.0	1750.0	2.03514158528777
100.0	1760.0	2.03514158528777
100.0	1770.0	2.03514158528777
100.0	1780.0	2.03514158528777
100.0	1790.0	2.03514158528777
100.0	1800.0	2.03514158528777
100.0	1810.0	2.03514158528777
100.0	1820.0	2.03514158528777
100.0	1830.0	2.03514158528777
100.0	1840.0	2.03514158528777
100.0	1850.0	2.03514158528777
100.0	1860.0	2.03514158528777
110.0	50.0	2.03514158528777
110.0	60.0	2.03514158528777
110.0	70.0	2.03514158528777
110.0	80.0	2.03514158528777
110.0	90.0	2.03514158528777
110.0	100.0	2.03514158528777
110.0	110.0	2.03514158528777
110.0	120.0	2.03514158528777
110.0	130.0	2.03514158528777
110.0	140.0	2.03514158528777
110.0	150.0	2.03514158528777
110.0	160.0	2.03514158528777
110.0	170.0	2.03514158528777
110.0	180.0	2.03514158528777
110.0	190.0	2.03514158528777
110.0	200.0	2.03514158528777
110.0	210.0	2.03514158528777
110.0	220.0	2.03514158528777
110.0	230.0	2.03514158528777
110.0	240.0	2.03514158528777
110.0	250.0	2.03514158528777
110.0	260.0	2.03514158528777
110.0	270.0	2.03514158528777
110.0	280.0	2.03514158528777
110.0	290.0	2.03514158528777
110.0	300.0	2.03514158528777
110.0	310.0	2.03514158528777
110.0	320.0	2.03514158528777
110.0	330.0	2.03514158528777
110.0	340.0	2.03514158528777
110.0	350.0	2.03514158528777
110.0	360.0	2.03514158528777
110.0	370.0	2.03514158528777
110.0	380.0	2.03514158528777
110.0	390.0	2.03514158528777
110.0	400.0	2.03514158528777
110.0	410.0	2.03514158528777
110.0	420.0	2.03514158528777
110.0	430.0	2.03514158528777
110.0	440.0	2.03514158528777
110.0	450.0	2.03514158528777
110.0	460.0	2.03514158528777
110.0	470.0	2.03514158528777
110.0	480.0	2.03514158528777
110.0	490.0	2.03514158528777
110.0	500.0	2.03514158528777
110.0	510.0	2.0356059357239054
110.0	520.0	2.037356424975476
110.0	530.0	2.040401439027805
110.0	540.0	2.0468462742170215
110.0	550.0	2.056808239135264
110.0	560.0	2.067634411491501
110.0	570.0	2.0778832426909464
110.0	580.0	2.089467703902322
110.0	590.0	2.1037970932969805
110.0	600.0	2.11922810285376
110.0	610.0	2.1295647479291384
110.0	620.0	2.1424837793249796
110.0	630.0	2.152887981410357
110.0	640.0	2.161588242211426
110.0	650.0	2.1693606514242587
110.0	660.0	2.1750209957467304
110.0	670.0	2.1779962955657863
110.0	680.0	2.1843518659911623
110.0	690.0	2.1853767876363634
110.0	700.0	2.1888675156594353
110.0	710.0	2.19756647543148
110.0	720.0	2.2026376765364857
110.0	730.0	2.2058086400407024
110.0	740.0	2.182066413179752
110.0	750.0	2.183196319074758
110.0	760.0	2.208617937970089
110.0	770.0	2.2335667546600693
110.0	780.0	2.2310228014211053
110.0	790.0	2.1992946159873794
110.0	800.0	2.1755126137409775
110.0	810.0	2.1708528754645346
110.0	820.0	2.1533904345325774
110.0	830.0	2.1554109029872905
110.0	840.0	2.163253353759138
110.0	850.0	2.1533146585885143
110.0	860.0	2.1417077623604692
110.0	870.0	2.1283282754217523
110.0	880.0	2.140854310567002
110.0	890.0	2.158528854226118
110.0	900.0	2.153905524562222
110.0	910.0	2.1639872835529212
110.0	920.0	2.162826635602835
110.0	930.0	2.1704478431865204
110.0	940.0	2.1657391032591473
110.0	950.0	2.1678832701763238
110.0	960.0	2.162689551059192
110.0	970.0	2.157903308476669
110.0	980.0	2.153761039776333
110.0	990.0	2.137556527304589
110.0	1000.0	2.1398341600583795
110.0	1010.0	2.1262178268016902
110.0	1020.0	2.11985520579002
110.0	1030.0	2.120761474630998
110.0	1040.0	2.1118197162830654
110.0	1050.0	2.11632095707391
110.0	1060.0	2.117019709338543
110.0	1070.0	2.124239166751539
110.0	1080.0	2.141213106881764
110.0	1090.0	2.1441533329393385
110.0	1100.0	2.1455443492037136
110.0	1110.0	2.145115961503723
110.0	1120.0	2.1483214612008985
110.0	1130.0	2.174537106016784
110.0	1140.0	2.175549559161928
110.0	1150.0	2.207050631011726
110.0	1160.0	2.199291615670781
110.0	1170.0	2.186833108678073
110.0	1180.0	2.187670521026444
110.0	1190.0	2.1971528616989007
110.0	1200.0	2.202164419536211
110.0	1210.0	2.1911193797615587
110.0	1220.0	2.1758667068096122
110.0	1230.0	2.1627781794953695
110.0	1240.0	2.1567823278312637
110.0	1250.0	2.15544715129123
110.0	1260.0	2.1470345070693866
110.0	1270.0	2.142937203265209
110.0	1280.0	2.1402497155706817
110.0	1290.0	2.135981654350273
110.0	1300.0	2.127212151140508
110.0	1310.0	2.1181561055519342
110.0	1320.0	2.109982480287096
110.0	1330.0	2.098470814687364
110.0	1340.0	2.0873419496023256
110.0	1350.0	2.0751569052197474
110.0	1360.0	2.0647123373939182
110.0	1370.0	2.053479530256951
110.0	1380.0	2.044338062471753
110.0	1390.0	2.038189893581022
110.0	1400.0	2.0354385000139836
110.0	1410.0	2.03514158528777
110.0	1420.0	2.03514158528777
110.0	1430.0	2.03514158528777
110.0	1440.0	2.03514158528777
110.0	1450.0	2.03514158528777
110.0	1460.0	2.03514158528777
110.0	1470.0	2.03514158528777
110.0	1480.0	2.03514158528777
110.0	1490.0	2.03514158528777
110.0	1500.0	2.03514158528777
110.0	1510.0	2.03514158528777
110.0	1520.0	2.03514158528777
110.0	1530.0	2.03514158528777
110.0	1540.0	2.03514158528777
110.0	1550.0	2.03514158528777
110.0	1560.0	2.03514158528777
110.0	1570.0	2.03514158528777
110.0	1580.0	2.03514158528777
110.0	1590.0	2.03514158528777
110.0	1600.0	2.03514158528777
110.0	1610.0	2.03514158528777
110.0	1620.0	2.03514158528777
110.0	1630.0	2.03514158528777
110.0	1640.0	2.03514158528777
110.0	1650.0	2.03514158528777
110.0	1660.0	2.03514158528777
110.0	1670.0	2.03514158528777
110.0	1680.0	2.03514158528777
110.0	1690.0	2.03514158528777
110.0	1700.0	2.03514158528777
110.0	1710.0	2.03514158528777
110.0	1720.0	2.03514158528777
110.0	1730.0	2.03514158528777
110.0	1740.0	2.03514158528777
110.0	1750.0	2.03514158528777
110.0	1760.0	2.03514158528777
110.0	1770.0	2.03514158528777
110.0	1780.0	2.03514158528777
110.0	1790.0	2.03514158528777
110.0	1800.0	2.03514158528777
110.0	1810.0	2.03514158528777
110.0	1820.0	2.03514158528777
110.0	1830.0	2.03514158528777
110.0	1840.0	2.03514158528777
110.0	1850.0	2.03514158528777
110.0	1860.0	2.03514158528777
120.0	50.0	2.03514158528777
120.0	60.0	2.03514158528777
120.0	70.0	2.03514158528777
120.0	80.0	2.03514158528777
120.0	90.0	2.03514158528777
120.0	100.0	2.03514158528777
120.0	110.0	2.03514158528777
120.0	120.0	2.03514158528777
120.0	130.0	2.03514158528777
120.0	140.0	2.03514158528777
120.0	150.0	2.03514158528777
120.0	160.0	2.03514158528777
120.0	170.0	2.03514158528777
120.0	180.0	2.03514158528777
120.0	190.0	2.03514158528777
120.0	200.0	2.03514158528777
120.0	210.0	2.03514158528777
120.0	220.0	2.03514158528777
120.0	230.0	2.03514158528777
120.0	240.0	2.03514158528777
120.0	250.0	2.03514158528777
120.0	260.0	2.03514158528777
120.0	270.0	2.03514158528777
120.0	280.0	2.03514158528777
120.0	290.0	2.03514158528777
120.0	300.0	2.03514158528777
120.0	310.0	2.03514158528777
120.0	320.0	2.03514158528777
120.0	330.0	2.03514158528777
120.0	340.0	2.03514158528777
120.0	350.0	2.03514158528777
120.0	360.0	2.03514158528777
120.0	370.0	2.03514158528777
120.0	380.0	2.03514158528777
120.0	390.0	2.03514158528777
120.0	400.0	2.03514158528777
120.0	410.0	2.03514158528777
120.0	420.0	2.03514158528777
120.0	430.0	2.03514158528777
120.0	440.0	2.03514158528777
120.0	450.0	2.03514158528777
120.0	460.0	2.03514158528777
120.0	470.0	2.03514158528777
120.0	480.0	2.03514158528777
120.0	490.0	2.03514158528777
120.0	500.0	2.03514158528777
120.0	510.0	2.035866583585371
120.0	520.0	2.039834366108026
120.0	530.0	2.044855954441681
120.0	540.0	2.0532379616665204
120.0	550.0	2.0646144915503775
120.0	560.0	2.077066293813068
120.0	570.0	2.0890436197104783
120.0	580.0	2.1027700188863916
120.0	590.0	2.118330209413969
120.0	600.0	2.1337089976696664
120.0	610.0	2.1442108373736883
120.0	620.0	2.1547807784734294
120.0	630.0	2.164475236190899
120.0	640.0	2.1732984328565452
120.0	650.0	2.180954943540583
120.0	660.0	2.1864958883180017
120.0	670.0	2.1912164791788946
120.0	680.0	2.1982689474695274
120.0	690.0	2.199784524291188
120.0	700.0	2.2054565208703143
120.0	710.0	2.2164220979146556
120.0	720.0	2.228950159544785
120.0	730.0	2.187628768555077
120.0	740.0	2.1914681922450594
120.0	750.0	2.226843276478311
120.0	760.0	2.2433663714584493
120.0	770.0	2.2110569758639147
120.0	780.0	2.19033763866023
120.0	790.0	2.169196869746569
120.0	800.0	2.1570540809739445
120.0	810.0	2.156604831509021
120.0	820.0	2.1561730347132713
120.0	830.0	2.1581585613563865
120.0	840.0	2.146365865924022
120.0	850.0	2.136233316554203
120.0	860.0	2.1381238184858518
120.0	870.0	2.143795342355904
120.0	880.0	2.162214279831546
120.0	890.0	2.168472442745267
120.0	900.0	2.1664978021067802
120.0	910.0	2.174351932687883
120.0	920.0	2.1750469767305827
120.0	930.0	2.180311687204765
120.0	940.0	2.18271326278468
120.0	950.0	2.1814209362748294
120.0	960.0	2.1756190695327553
120.0	970.0	2.1720562522863562
120.0	980.0	2.170249620662493
120.0	990.0	2.1565846184357165
120.0	1000.0	2.1478143859421
120.0	1010.0	2.146372726329726
120.0	1020.0	2.1381916383914046
120.0	1030.0	2.140321190672526
120.0	1040.0	2.132493189085248
120.0	1050.0	2.135009433009079
120.0	1060.0	2.132006425175631
120.0	1070.0	2.126889733711589
120.0	1080.0	2.133955867004791
120.0	1090.0	2.146213391683251
120.0	1100.0	2.1536871343132242
120.0	1110.0	2.1478331634220913
120.0	1120.0	2.148830608135627
120.0	1130.0	2.1548100090347204
120.0	1140.0	2.156901665340672
120.0	1150.0	2.181410756762371
120.0	1160.0	2.2016217406583425
120.0	1170.0	2.2100351462111054
120.0	1180.0	2.1893168627625337
120.0	1190.0	2.176012725549267
120.0	1200.0	2.2008092591449886
120.0	1210.0	2.214315150889431
120.0	1220.0	2.194147762692119
120.0	1230.0	2.178010581609783
120.0	1240.0	2.172428753269423
120.0	1250.0	2.1698878940951767
120.0	1260.0	2.1604927058527137
120.0	1270.0	2.1561725283872404
120.0	1280.0	2.154220705149054
120.0	1290.0	2.1500709133499263
120.0	1300.0	2.140744886990412
120.0	1310.0	2.131041932117599
120.0	1320.0	2.1235175386175786
120.0	1330.0	2.1118639461626065
120.0	1340.0	2.0995212802965892
120.0	1350.0	2.0858799001229396
120.0	1360.0	2.074009870338745
120.0	1370.0	2.0611745347030785
120.0	1380.0	2.0499606542370756
120.0	1390.0	2.041146609197878
120.0	1400.0	2.036631973469115
120.0	1410.0	2.03514158528777
120.0	1420.0	2.03514158528777
120.0	1430.0	2.03514158528777
120.0	1440.0	2.03514158528777
120.0	1450.0	2.03514158528777
120.0	1460.0	2.03514158528777
120.0	1470.0	2.03514158528777
120.0	1480.0	2.03514158528777
120.0	1490.0	2.03514158528777
120.0	1500.0	2.03514158528777
120.0	1510.0	2.03514158528777
120.0	1520.0	2.03514158528777
120.0	1530.0	2.03514158528777
120.0	1540.0	2.03514158528777
120.0	1550.0	2.03514158528777
120.0	1560.0	2.03514158528777
120.0	1570.0	2.03514158528777
120.0	1580.0	2.03514158528777
120.0	1590.0	2.03514158528777
120.0	1600.0	2.03514158528777
120.0	1610.0	2.03514158528777
120.0	1620.0	2.03514158528777
120.0	1630.0	2.03514158528777
120.0	1640.0	2.03514158528777
120.0	1650.0	2.03514158528777
120.0	1660.0	2.03514158528777
120.0	1670.0	2.03514158528777
120.0	1680.0	2.03514158528777
120.0	1690.0	2.03514158528777
120.0	1700.0	2.03514158528777
120.0	1710.0	2.03514158528777
120.0	1720.0	2.03514158528777
120.0	1730.0	2.03514158528777
120.0	1740.0	2.03514158528777
120.0	1750.0	2.03514158528777
120.0	1760.0	2.03514158528777
120.0	1770.0	2.03514158528777
120.0	1780.0	2.03514158528777
120.0	1790.0	2.03514158528777
120.0	1800.0	2.03514158528777
120.0	1810.0	2.03514158528777
120.0	1820.0	2.03514158528777
120.0	1830.0	2.03514158528777
120.0	1840.0	2.03514158528777
120.0	1850.0	2.03514158528777
120.0	1860.0	2.03514158528777
130.0	50.0	2.03514158528777
130.0	60.0	2.03514158528777
130.0	70.0	2.03514158528777
130.0	80.0	2.03514158528777
130.0	90.0	2.03514158528777
130.0	100.0	2.03514158528777
130.0	110.0	2.03514158528777
130.0	120.0	2.03514158528777
130.0	130.0	2.03514158528777
130.0	140.0	2.03514158528777
130.0	150.0	2.03514158528777
130.0	160.0	2.03514158528777
130.0	170.0	2.03514158528777
130.0	180.0	2.03514158528777
130.0	190.0	2.03514158528777
130.0	200.0	2.03514158528777
130.0	210.0	2.03514158528777
130.0	220.0	2.03514158528777
130.0	230.0	2.03514158528777
130.0	240.0	2.03514158528777
130.0	250.0	2.03514158528777
130.0	260.0	2.03514158528777
130.0	270.0	2.03514158528777
130.0	280.0	2.03514158528777
130.0	290.0	2.03514158528777
130.0	300.0	2.03514158528777
130.0	310.0	2.03514158528777
130.0	320.0	2.03514158528777
130.0	330.0	2.03514158528777
130.0	340.0	2.03514158528777
130.0	350.0	2.03514158528777
130.0	360.0	2.03514158528777
130.0	370.0	2.03514158528777
130.0	380.0	2.03514158528777
130.0	390.0	2.03514158528777
130.0	400.0	2.03514158528777
130.0	410.0	2.03514158528777
130.0	420.0	2.03514158528777
130.0	430.0	2.03514158528777
130.0	440.0	2.03514158528777
130.0	450.0	2.03514158528777
130.0	460.0	2.03514158528777
130.0	470.0	2.03514158528777
130.0	480.0	2.03514158528777
130.0	490.0	2.03514158528777
130.0	500.0	2.03514158528777
130.0	510.0	2.0382978739867648
130.0	520.0	2.0442897551194656
130.0	530.0	2.0507022471401086
130.0	540.0	2.060948279197285
130.0	550.0	2.0734527863114125
130.0	560.0	2.088124576507822
130.0	570.0	2.1024340242914237
130.0	580.0	2.117879114004778
130.0	590.0	2.1330355218340475
130.0	600.0	2.148100859198953
130.0	610.0	2.1567389420015255
130.0	620.0	2.1646952046855836
130.0	630.0	2.1746983642319617
130.0	640.0	2.183482722236623
130.0	650.0	2.1890650063116914
130.0	660.0	2.194237866206106
130.0	670.0	2.199781080089062
130.0	680.0	2.2071146835300626
130.0	690.0	2.210944534429152
130.0	700.0	2.21773661793455
130.0	710.0	2.2239182079167983
130.0	720.0	2.198857879612493
130.0	730.0	2.1896012400909286
130.0	740.0	2.2250090347414337
130.0	750.0	2.2372201362954924
130.0	760.0	2.2059078382950137
130.0	770.0	2.1857845024578624
130.0	780.0	2.158253597549473
130.0	790.0	2.1561324063403746
130.0	800.0	2.1550441392497226
130.0	810.0	2.14803711159144
130.0	820.0	2.1484184011153094
130.0	830.0	2.140189111521489
130.0	840.0	2.1329492808766064
130.0	850.0	2.138831915327419
130.0	860.0	2.1472553530863703
130.0	870.0	2.146544446631185
130.0	880.0	2.171322848036122
130.0	890.0	2.1736380254071586
130.0	900.0	2.1684951780831483
130.0	910.0	2.1790075519852445
130.0	920.0	2.1832052520538263
130.0	930.0	2.1876981426457354
130.0	940.0	2.186102958949478
130.0	950.0	2.187720045142251
130.0	960.0	2.178704330593649
130.0	970.0	2.1731639052762346
130.0	980.0	2.1783007253401117
130.0	990.0	2.1725005179806325
130.0	1000.0	2.1671925691858847
130.0	1010.0	2.1699719639464248
130.0	1020.0	2.163972678151753
130.0	1030.0	2.1643798851132297
130.0	1040.0	2.1542397534881323
130.0	1050.0	2.151472452091136
130.0	1060.0	2.1559339536096673
130.0	1070.0	2.1538077273598017
130.0	1080.0	2.1443261833059513
130.0	1090.0	2.1360425537803795
130.0	1100.0	2.147349385214462
130.0	1110.0	2.166238923598561
130.0	1120.0	2.1538991835547137
130.0	1130.0	2.158251663191951
130.0	1140.0	2.150141220553565
130.0	1150.0	2.155257560022388
130.0	1160.0	2.187036297584533
130.0	1170.0	2.1984354234892156
130.0	1180.0	2.225851552772015
130.0	1190.0	2.193213762897529
130.0	1200.0	2.1826081472933785
130.0	1210.0	2.1991895444799585
130.0	1220.0	2.2142054313051918
130.0	1230.0	2.195750002312259
130.0	1240.0	2.1865535773744256
130.0	1250.0	2.183357390681438
130.0	1260.0	2.17366301730423
130.0	1270.0	2.170056233145975
130.0	1280.0	2.1691312156390996
130.0	1290.0	2.165755754973409
130.0	1300.0	2.155778872925798
130.0	1310.0	2.1469707420061135
130.0	1320.0	2.1397252186203706
130.0	1330.0	2.1272840357223526
130.0	1340.0	2.1140293174828217
130.0	1350.0	2.0995858556407545
130.0	1360.0	2.0852357484110344
130.0	1370.0	2.071170920504512
130.0	1380.0	2.057374958232985
130.0	1390.0	2.045507756964844
130.0	1400.0	2.039060812998696
130.0	1410.0	2.0359068513993397
130.0	1420.0	2.03514158528777
130.0	1430.0	2.03514158528777
130.0	1440.0	2.03514158528777
130.0	1450.0	2.03514158528777
130.0	1460.0	2.03514158528777
130.0	1470.0	2.03514158528777
130.0	1480.0	2.03514158528777
130.0	1490.0	2.03514158528777
130.0	1500.0	2.03514158528777
130.0	1510.0	2.03514158528777
130.0	1520.0	2.03514158528777
130.0	1530.0	2.03514158528777
130.0	1540.0	2.03514158528777
130.0	1550.0	2.03514158528777
130.0	1560.0	2.03514158528777
130.0	1570.0	2.03514158528777
130.0	1580.0	2.03514158528777
130.0	1590.0	2.03514158528777
130.0	1600.0	2.03514158528777
130.0	1610.0	2.03514158528777
130.0	1620.0	2.03514158528777
130.0	1630.0	2.03514158528777
130.0	1640.0	2.03514158528777
130.0	1650.0	2.03514158528777
130.0	1660.0	2.03514158528777
130.0	1670.0	2.03514158528777
130.0	1680.0	2.03514158528777
130.0	1690.0	2.03514158528777
130.0	1700.0	2.03514158528777
130.0	1710.0	2.03514158528777
130.0	1720.0	2.03514158528777
130.0	1730.0	2.03514158528777
130.0	1740.0	2.03514158528777
130.0	1750.0	2.03514158528777
130.0	1760.0	2.03514158528777
130.0	1770.0	2.03514158528777
130.0	1780.0	2.03514158528777
130.0	1790.0	2.03514158528777
130.0	1800.0	2.03514158528777
130.0	1810.0	2.03514158528777
130.0	1820.0	2.03514158528777
130.0	1830.0	2.03514158528777
130.0	1840.0	2.03514158528777
130.0	1850.0	2.03514158528777
130.0	1860.0	2.03514158528777
140.0	50.0	2.03514158528777
140.0	60.0	2.03514158528777
140.0	70.0	2.03514158528777
140.0	80.0	2.03514158528777
140.0	90.0	2.03514158528777
140.0	100.0	2.03514158528777
140.0	110.0	2.03514158528777
140.0	120.0	2.03514158528777
140.0	130.0	2.03514158528777
140.0	140.0	2.03514158528777
140.0	150.0	2.03514158528777
140.0	160.0	2.03514158528777
140.0	170.0	2.03514158528777
140.0	180.0	2.03514158528777
140.0	190.0	2.03514158528777
140.0	200.0	2.03514158528777
140.0	210.0	2.03514158528777
140.0	220.0	2.03514158528777
140.0	230.0	2.03514158528777
140.0	240.0	2.03514158528777
140.0	250.0	2.03514158528777
140.0	260.0	2.03514158528777
140.0	270.0	2.03514158528777
140.0	280.0	2.03514158528777
140.0	290.0	2.03514158528777
140.0	300.0	2.03514158528777
140.0	310.0	2.03514158528777
140.0	320.0	2.03514158528777
140.0	330.0	2.03514158528777
140.0	340.0	2.03514158528777
140.0	350.0	2.03514158528777
140.0	360.0	2.03514158528777
140.0	370.0	2.03514158528777
140.0	380.0	2.03514158528777
140.0	390.0	2.03514158528777
140.0	400.0	2.03514158528777
140.0	410.0	2.03514158528777
140.0	420.0	2.03514158528777
140.0	430.0	2.03514158528777
140.0	440.0	2.03514158528777
140.0	450.0	2.03514158528777
140.0	460.0	2.03514158528777
140.0	470.0	2.03514158528777
140.0	480.0	2.03514158528777
140.0	490.0	2.03514158528777
140.0	500.0	2.03514158528777
140.0	510.0	2.039599751665058
140.0	520.0	2.0478197130806763
140.0	530.0	2.0560192316936243
140.0	540.0	2.0685163184636433
140.0	550.0	2.083535443736979
140.0	560.0	2.10005908739784
140.0	570.0	2.11542978580131
140.0	580.0	2.1322392177999467
140.0	590.0	2.1487477065416183
140.0	600.0	2.1635279641056804
140.0	610.0	2.171632251608766
140.0	620.0	2.177544158000621
140.0	630.0	2.1863631048849888
140.0	640.0	2.192831078526223
140.0	650.0	2.1973105084131315
140.0	660.0	2.2016390507639634
140.0	670.0	2.2086897589668975
140.0	680.0	2.2160989553492456
140.0	690.0	2.2206934272558327
140.0	700.0	2.2307002581494593
140.0	710.0	2.1942090707033732
140.0	720.0	2.192668835450947
140.0	730.0	2.226783621826857
140.0	740.0	2.2420819962326326
140.0	750.0	2.216629911930301
140.0	760.0	2.180118143213155
140.0	770.0	2.1571068393078607
140.0	780.0	2.159288596466633
140.0	790.0	2.16348956015111
140.0	800.0	2.1597652439183315
140.0	810.0	2.1586527303061147
140.0	820.0	2.1527811368173335
140.0	830.0	2.137940292884963
140.0	840.0	2.1418135836145935
140.0	850.0	2.1526958967951284
140.0	860.0	2.1647925548929696
140.0	870.0	2.161689090105232
140.0	880.0	2.1694411523902195
140.0	890.0	2.1699566414457045
140.0	900.0	2.1810404826622616
140.0	910.0	2.187112123719435
140.0	920.0	2.1953636141775776
140.0	930.0	2.196338900673774
140.0	940.0	2.1910978963008874
140.0	950.0	2.1877741321976467
140.0	960.0	2.1888774844721754
140.0	970.0	2.1947237284917556
140.0	980.0	2.1864485113462093
140.0	990.0	2.1806230430814857
140.0	1000.0	2.176929411445531
140.0	1010.0	2.1718221511967837
140.0	1020.0	2.170890368704523
140.0	1030.0	2.171028495048663
140.0	1040.0	2.1639694916344174
140.0	1050.0	2.1607224133657024
140.0	1060.0	2.1695874199024403
140.0	1070.0	2.1637761391243124
140.0	1080.0	2.1622926875159783
140.0	1090.0	2.1593993091190047
140.0	1100.0	2.145333690826139
140.0	1110.0	2.1566106690577493
140.0	1120.0	2.1721939743469085
140.0	1130.0	2.1644373172448703
140.0	1140.0	2.155455765783598
140.0	1150.0	2.146229672024579
140.0	1160.0	2.1562212652886967
140.0	1170.0	2.1908378548533856
140.0	1180.0	2.195021583077719
140.0	1190.0	2.2223606467513632
140.0	1200.0	2.196880473476742
140.0	1210.0	2.17798655422951
140.0	1220.0	2.1975051535002743
140.0	1230.0	2.213861081130329
140.0	1240.0	2.200038527294184
140.0	1250.0	2.194644572435578
140.0	1260.0	2.1867411294806183
140.0	1270.0	2.1831439429133432
140.0	1280.0	2.183927617164657
140.0	1290.0	2.1810659323639463
140.0	1300.0	2.1710142016958134
140.0	1310.0	2.163723823956856
140.0	1320.0	2.1569808476025085
140.0	1330.0	2.1446981038424413
140.0	1340.0	2.1306693571903104
140.0	1350.0	2.1155539995284807
140.0	1360.0	2.0995463407859853
140.0	1370.0	2.082676630761067
140.0	1380.0	2.065776485619602
140.0	1390.0	2.050392632337759
140.0	1400.0	2.041939824671235
140.0	1410.0	2.0361815500126434
140.0	1420.0	2.03514158528777
140.0	1430.0	2.03514158528777
140.0	1440.0	2.03514158528777
140.0	1450.0	2.03514158528777
140.0	1460.0	2.03514158528777
140.0	1470.0	2.03514158528777
140.0	1480.0	2.03514158528777
140.0	1490.0	2.03514158528777
140.0	1500.0	2.03514158528777
140.0	1510.0	2.03514158528777
140.0	1520.0	2.03514158528777
140.0	1530.0	2.03514158528777
140.0	1540.0	2.03514158528777
140.0	1550.0	2.03514158528777
140.0	1560.0	2.03514158528777
140.0	1570.0	2.03514158528777
140.0	1580.0	2.03514158528777
140.0	1590.0	2.03514158528777
140.0	1600.0	2.03514158528777
140.0	1610.0	2.03514158528777
140.0	1620.0	2.03514158528777
140.0	1630.0	2.03514158528777
140.0	1640.0	2.03514158528777
140.0	1650.0	2.03514158528777
140.0	1660.0	2.03514158528777
140.0	1670.0	2.03514158528777
140.0	1680.0	2.03514158528777
140.0	1690.0	2.03514158528777
140.0	1700.0	2.03514158528777
140.0	1710.0	2.03514158528777
140.0	1720.0	2.03514158528777
140.0	1730.0	2.03514158528777
140.0	1740.0	2.03514158528777
140.0	1750.0	2.03514158528777
140.0	1760.0	2.03514158528777
140.0	1770.0	2.03514158528777
140.0	1780.0	2.03514158528777
140.0	1790.0	2.03514158528777
140.0	1800.0	2.03514158528777
140.0	1810.0	2.03514158528777
140.0	1820.0	2.03514158528777
140.0	1830.0	2.03514158528777
140.0	1840.0	2.03514158528777
140.0	1850.0	2.03514158528777
140.0	1860.0	2.03514158528777
150.0	50.0	2.03514158528777
150.0	60.0	2.03514158528777
150.0	70.0	2.03514158528777
150.0	80.0	2.03514158528777
150.0	90.0	2.03514158528777
150.0	100.0	2.03514158528777
150.0	110.0	2.03514158528777
150.0	120.0	2.03514158528777
150.0	130.0	2.03514158528777
150.0	140.0	2.03514158528777
150.0	150.0	2.03514158528777
150.0	160.0	2.03514158528777
150.0	170.0	2.03514158528777
150.0	180.0	2.03514158528777
150.0	190.0	2.03514158528777
150.0	200.0	2.03514158528777
150.0	210.0	2.03514158528777
150.0	220.0	2.03514158528777
150.0	230.0	2.03514158528777
150.0	240.0	2.03514158528777
150.0	250.0	2.03514158528777
150.0	260.0	2.03514158528777
150.0	270.0	2.03514158528777
150.0	280.0	2.03514158528777
150.0	290.0	2.03514158528777
150.0	300.0	2.03514158528777
150.0	310.0	2.03514158528777
150.0	320.0	2.03514158528777
150.0	330.0	2.03514158528777
150.0	340.0	2.03514158528777
150.0	350.0	2.03514158528777
150.0	360.0	2.03514158528777
150.0	370.0	2.03514158528777
150.0	380.0	2.03514158528777
150.0	390.0	2.03514158528777
150.0	400.0	2.03514158528777
150.0	410.0	2.03514158528777
150.0	420.0	2.03514158528777
150.0	430.0	2.03514158528777
150.0	440.0	2.03514158528777
150.0	450.0	2.03514158528777
150.0	460.0	2.03514158528777
150.0	470.0	2.03514158528777
150.0	480.0	2.03514158528777
150.0	490.0	2.03514158528777
150.0	500.0	2.03514158528777
150.0	510.0	2.0411992347420234
150.0	520.0	2.050422028376347
150.0	530.0	2.0607848651169864
150.0	540.0	2.0752070940794987
150.0	550.0	2.0918474571501524
150.0	560.0	2.109827691999175
150.0	570.0	2.1271291468167446
150.0	580.0	2.1455353932667007
150.0	590.0	2.1626137462691686
150.0	600.0	2.1759236994699815
150.0	610.0	2.18261572991447
150.0	620.0	2.1889251065313653
150.0	630.0	2.1958500353288612
150.0	640.0	2.2000727135962967
150.0	650.0	2.2043252294746645
150.0	660.0	2.2094261129468173
150.0	670.0	2.2168325256039085
150.0	680.0	2.225501652883791
150.0	690.0	2.2309143085702234
150.0	700.0	2.215680848579017
150.0	710.0	2.1905572141060814
150.0	720.0	2.2246725588390825
150.0	730.0	2.22229764846004
150.0	740.0	2.2125564103555115
150.0	750.0	2.194995314255355
150.0	760.0	2.1639220179218643
150.0	770.0	2.1652663192035324
150.0	780.0	2.1538108004704206
150.0	790.0	2.169457436733055
150.0	800.0	2.166195497638809
150.0	810.0	2.1462262089111777
150.0	820.0	2.146605363376359
150.0	830.0	2.1536917470478962
150.0	840.0	2.1616416749142258
150.0	850.0	2.1586592445527097
150.0	860.0	2.164186202130984
150.0	870.0	2.161094841292555
150.0	880.0	2.168941019617025
150.0	890.0	2.1783832190182455
150.0	900.0	2.1791808797757604
150.0	910.0	2.1917505886341573
150.0	920.0	2.1848346509832908
150.0	930.0	2.175984105644364
150.0	940.0	2.175651222185015
150.0	950.0	2.182104892731361
150.0	960.0	2.1717693099975985
150.0	970.0	2.1734904358625657
150.0	980.0	2.176510077199108
150.0	990.0	2.1653311452719444
150.0	1000.0	2.1602300678282598
150.0	1010.0	2.1684668087236485
150.0	1020.0	2.1666807925562757
150.0	1030.0	2.1755423166598096
150.0	1040.0	2.1780465417129093
150.0	1050.0	2.176035641765154
150.0	1060.0	2.1790415006105164
150.0	1070.0	2.1718569083008186
150.0	1080.0	2.176096870070454
150.0	1090.0	2.171406568481339
150.0	1100.0	2.1631314692303354
150.0	1110.0	2.163535165850514
150.0	1120.0	2.1718261949559245
150.0	1130.0	2.174206881597105
150.0	1140.0	2.165179219707064
150.0	1150.0	2.1567477318301957
150.0	1160.0	2.1471937885761876
150.0	1170.0	2.1536307293321193
150.0	1180.0	2.1792016856994976
150.0	1190.0	2.194723034409023
150.0	1200.0	2.223335895312174
150.0	1210.0	2.1977474971601145
150.0	1220.0	2.169238255845538
150.0	1230.0	2.193594585331493
150.0	1240.0	2.211782431596684
150.0	1250.0	2.2053175942112895
150.0	1260.0	2.1958262110301576
150.0	1270.0	2.192789590074363
150.0	1280.0	2.192808057617592
150.0	1290.0	2.1896936598478205
150.0	1300.0	2.1806334904622813
150.0	1310.0	2.173735750959621
150.0	1320.0	2.16858656437139
150.0	1330.0	2.156242098571175
150.0	1340.0	2.141998846321572
150.0	1350.0	2.1266083182868565
150.0	1360.0	2.110316458138173
150.0	1370.0	2.09138969271931
150.0	1380.0	2.0716647342132717
150.0	1390.0	2.0548004112457448
150.0	1400.0	2.044822669754572
150.0	1410.0	2.037165844986615
150.0	1420.0	2.03514158528777
150.0	1430.0	2.03514158528777
150.0	1440.0	2.03514158528777
150.0	1450.0	2.03514158528777
150.0	1460.0	2.03514158528777
150.0	1470.0	2.03514158528777
150.0	1480.0	2.03514158528777
150.0	1490.0	2.03514158528777
150.0	1500.0	2.03514158528777
150.0	1510.0	2.03514158528777
150.0	1520.0	2.03514158528777
150.0	1530.0	2.03514158528777
150.0	1540.0	2.03514158528777
150.0	1550.0	2.03514158528777
150.0	1560.0	2.03514158528777
150.0	1570.0	2.03514158528777
150.0	1580.0	2.03514158528777
150.0	1590.0	2.03514158528777
150.0	1600.0	2.03514158528777
150.0	1610.0	2.03514158528777
150.0	1620.0	2.03514158528777
150.0	1630.0	2.03514158528777
150.0	1640.0	2.03514158528777
150.0	1650.0	2.03514158528777
150.0	1660.0	2.03514158528777
150.0	1670.0	2.03514158528777
150.0	1680.0	2.03514158528777
150.0	1690.0	2.03514158528777
150.0	1700.0	2.03514158528777
150.0	1710.0	2.03514158528777
150.0	1720.0	2.03514158528777
150.0	1730.0	2.03514158528777
150.0	1740.0	2.03514158528777
150.0	1750.0	2.03514158528777
150.0	1760.0	2.03514158528777
150.0	1770.0	2.03514158528777
150.0	1780.0	2.03514158528777
150.0	1790.0	2.03514158528777
150.0	1800.0	2.03514158528777
150.0	1810.0	2.03514158528777
150.0	1820.0	2.03514158528777
150.0	1830.0	2.03514158528777
150.0	1840.0	2.03514158528777
[truncated: 15,836 more rows]
