# Supplementary material for: Characterizing Visual Neurosurgical Expertise in Brain MRI Visualization Using Eye-Tracking and 3D Fractal Dimension Analysis
Source: J Eye Mov Res. 2026 Jun 2;19(3):62. doi: 10.3390/jemr19030062 (PMC13301434; doi:10.3390/jemr19030062)
Supplement: Supplementary file 1 [file jemr-19-00062-s001.zip › jemr-4253847-supplementary/Supplementary files/4_3DFDmapsCalculation/func_create3DFDMatrix.m]

function [img,img_array] = func_create3DFDMatrix(dt,rows_in_actual_image,cols_in_actual_image)

% dt = readtable(fln);

%%%%%%%%%%%%%%%%%%%%%%%%%%%%%%%%%%%%%%%%%%%%%%%%%%%%%%%%
% r1 = min(dt.Var1);
% r2 = max(dt.Var1);
% c1 = min(dt.Var2);
% c2 = max(dt.Var2);

% delta = dt.Var2(2) - dt.Var2(1);
%%%%%%%%%%%%%%%%%%%%%%%%%%%%%%%%%%%%%%%%%%%%%%%%%%%%%%%%

%%%%%%%%%%%%%%%%%%%%%%%%%%%%%%%%%%%%%%%%%%%%%%%%%%%%%%%%
r1 = min(dt(:,1));
r2 = max(dt(:,1));
% c1 = min(dt(:,2));
c2 = max(dt(:,2));
delta = dt(2,2) - dt(1,2);
%%%%%%%%%%%%%%%%%%%%%%%%%%%%%%%%%%%%%%%%%%%%%%%%%%%%%%%%

img = zeros(r2,c2);

check_row = r1;

% initialize
row_index_stacked1 = [];
col_index_stacked1 = [];
img_stacked1 = [];
row_index_stacked = [];
col_index_stacked = [];
img_stacked = [];

%
for kuks1 = 1:length(dt(:,1))
        
    row1 = dt(kuks1,1);
    col1 = dt(kuks1,2);
    col2 = dt(kuks1,2) + delta - 1;        
    
    if (row1 == check_row) % Case: filling the columns of same row, example: rows 50, 60 ...        
        
        img(row1,col1:col2) = dt(kuks1,3);
        
        row_index_stacked1 = [row_index_stacked1 row1*ones(1,length(col1:col2))];
        col_index_stacked1 = [col_index_stacked1 col1:col2];
        img_stacked1 = [img_stacked1 img(row1,col1:col2)];
        
    else % Case: filling the values in between two consequitive rows, example: 51 to 59 rows ...
        
        % Fill the values in between consecutive rows 
        row_index_stacked = [row_index_stacked row_index_stacked1];
        col_index_stacked = [col_index_stacked col_index_stacked1];
        img_stacked = [img_stacked img_stacked1];
        
        for kuks2 = 1:delta
            row_index_stacked = [row_index_stacked row_index_stacked1+kuks2];
            col_index_stacked = [col_index_stacked col_index_stacked1];
            img_stacked = [img_stacked img_stacked1];
        end
        img(check_row+1:row1-1,:) = repmat(img(check_row,:),delta-1,1);
        img(row1,col1:col2) = dt(kuks1,3);
        
        check_row = row1;
        row_index_stacked1 = [];
        col_index_stacked1 = [];
        img_stacked1 = [];
    end
end

%
img(row1+1:rows_in_actual_image,:) = 0;
img(:,c2+1:cols_in_actual_image) = 0;

% figure; imagesc(img,[2 2.5]); colorbar

% Retrun an array of image
img_array(:,1) = row_index_stacked;
img_array(:,2) = col_index_stacked;
img_array(:,3) = img_stacked;
