# Supplementary material for: Characterizing Visual Neurosurgical Expertise in Brain MRI Visualization Using Eye-Tracking and 3D Fractal Dimension Analysis
Source: J Eye Mov Res. 2026 Jun 2;19(3):62. doi: 10.3390/jemr19030062 (PMC13301434; doi:10.3390/jemr19030062)
Supplement: Supplementary file 1 [file jemr-19-00062-s001.zip › jemr-4253847-supplementary/Supplementary files/4_3DFDmapsCalculation/main_3DFDmap_Neuropath.py]

from importlib.resources import path
import matplotlib as mpl
import matplotlib.pyplot as plt
from utils import *
import numpy as np
import datetime
from PIL import Image
import scipy
import imageio
import os

def rgb2gray(rgb):
    r, g, b = rgb[:,:,0], rgb[:,:,1], rgb[:,:,2]
    gray = 0.2989 * r + 0.5870 * g + 0.1140 * b
    return gray
# 3DFD for NSA stimuli files
def main_3DFDmap_Neuropath(nBoxSize, nShiftPixels, showPlot=False,fast_test=False):
    print("HI")
    # This function creates 3DFD map and save it. It also saves the corresponding 3DFD values in a csv file.
    fileList = []
    
    # Write the names of the stimuli files in a *.txt files, each name in a new line, then write the path for the names of the stimuli files with .txt extension in Line 24
    with open(r'../\fileliststimuli.txt','r') as f:
      for line in f:
       fileList.append(line[:-1].strip())
    print('Total files: ' + str(len(fileList)))
    print(fileList)


    for file in fileList:
        print(datetime.datetime.now().strftime("%d.%b %Y %H:%M:%S"))
        print('Reading File:'+file)
        # Give the path of the folder where your stimuli images are located. Example: 1_StimuliImages\Brain_stimuli
        fname = r'../stimuli'
       # above uncommented  and commented 2nd Aug  fname = r'C:/Users/45060681/OneDrive - Macquarie University/PhD/ARC_FF/PK_codes/PK_Carlo_Visual_Tracking/VT_PythonCode_new2 (work in progress)/stimuli_neuropath'
        fname = fname+'/'+file
        print(fname)
        image = np.array(imageio.imread(fname))
        #image[image <= 16] = 0  # for thresholding       

        image=rgb2gray(image)

        patchsize=100
        shift=10
        heatmap=[]
            #for x in range(24,26):
                #for y in range(25,28):
        for x in range(int((image.shape[0]-patchsize)/shift)):
            for y in range(int((image.shape[1]-patchsize)/shift)):
                patch = image[x*shift:x*shift+patchsize+1,y*shift:y*shift+patchsize+1]
                print ("======= patch :", x, "-", y)
    
                    # finding all the non-zero pixels
                pixels=[]
                for i in range(patch.shape[0]-1):
                    for j in range(patch.shape[1]-1):
                            #QUI TRA I PIXELS ADIACENTI BISOGNA AGGIUNGERE TUTTI QUELLI INTERMEDI TRA I VARI GRIGI
                            #PER RICREARE LA SUPERFICIE COMPLETA
                        imin=int(np.min(patch[i:i+2,j:j+2]))
                        imax=int(np.max(patch[i:i+2,j:j+2]))
                        for k in range(imin,imax+1):
                            pixels.append((i,j,k))

    
                Lx=patch.shape[1]
                Ly=patch.shape[0]
                print (Lx, Ly)
                pixels=np.array(pixels)
                print (pixels.shape)
    
                    # computing the fractal dimension
                    #considering only scales in a logarithmic list
                scales=np.logspace(0, np.log10(patchsize/2), num=10, endpoint=True, base=10)
                Ns=[]
                    # looping over several scales
                for scale in scales:
                    print ("======= Scale :",scale)
                        # computing the histogram
                    H, edges=np.histogramdd(pixels, bins=(np.arange(0,Lx,scale),np.arange(0,Ly,scale),np.arange(0,255+scale,scale)))
                    Ns.append(np.sum(H>0))
    
                    # linear fit, polynomial of degree 1
                coeffs=np.polyfit(np.log(scales), np.log(Ns), 1)
                heatmap.append((x*shift+patchsize/2,y*shift+patchsize/2,-coeffs[0]))
    
                    #plt.plot(np.log(scales),np.log(Ns), 'o', mfc='none')
                    #plt.plot(np.log(scales), np.polyval(coeffs,np.log(scales)))
                    #plt.xlabel('log $\epsilon$')
                    #plt.ylabel('log N')
                    #plt.show()
                    #plt.savefig('sierpinski_dimension.pdf')
    
                print ("The Hausdorff dimension is", -coeffs[0]) #the fractal dimension is the OPPOSITE of the fitting coefficient
                    #np.savetxt("scaling.txt", list(zip(scales,Ns)))
            
        heatmap=np.array(heatmap)
        UniqueValues=sorted(np.unique(heatmap[:,2]))
        N=len(UniqueValues)
            # define the colormap
        cmap = plt.cm.jet
            # extract all colors from the .jet map
        cmaplist = [cmap(i) for i in range(cmap.N)]
            # create the new map
        cmap = cmap.from_list('Custom cmap', cmaplist, cmap.N)
            # define the bins and normalize
            #bounds = np.linspace(0,N,N+1)
        if (N==1):
            bounds = np.linspace(UniqueValues[0],UniqueValues[0]+1,min(N+2,30))
        else:
            bounds = np.linspace(UniqueValues[0],UniqueValues[N-1],min(N+1,30))
        norm = mpl.colors.BoundaryNorm(bounds, cmap.N)
        fig = plt.figure(figsize=(10,6))
        ax = plt.subplot(111)
        scat = ax.scatter(heatmap[:,1],heatmap[:,0], c=heatmap[:,2], s=10, alpha=0.5, cmap=cmap,norm=norm)
        cb = plt.colorbar(scat, spacing='proportional',ticks=bounds, shrink=0.75)
            #cb.set_label('Custom cbar')
        strFigureName="Heatmap"
        cb.set_label(strFigureName)

        plt.xlim([0,1919])
        plt.ylim([1079,0])
        plt.title(file)
            
        implot = plt.imshow(np.tile(image.reshape(image.shape[0],image.shape[1],1), (1, 1, 3)).astype(int))
        # In lines 129, 130, write the path instead of ".." where you want to save
        np.savetxt(r'../csv/3DFD_' + file + '_'  + strFigureName + '_' + str(patchsize) + '_' + str(shift) + '.csv', heatmap, delimiter=",", fmt="%s")
        plt.savefig(r'../maps/Graph3DFDs_' + file + '_'  + strFigureName + '_' + str(patchsize) + '_' + str(shift) + '.png', dpi=300,pad_inches=0.1)

        print(datetime.datetime.now().strftime("%d.%b %Y %H:%M:%S"))
