# Supplementary material for: Characterizing Visual Neurosurgical Expertise in Brain MRI Visualization Using Eye-Tracking and 3D Fractal Dimension Analysis
Source: J Eye Mov Res. 2026 Jun 2;19(3):62. doi: 10.3390/jemr19030062 (PMC13301434; doi:10.3390/jemr19030062)
Supplement: Supplementary file 1 [file jemr-19-00062-s001.zip › jemr-4253847-supplementary/Supplementary files/4_3DFDmapsCalculation/VisualTracking_PK_NeuroPath.py]

import matplotlib as mpl
import matplotlib.pyplot as plt
from utils import *
import numpy as np
from numpy import genfromtxt
import datetime
from scipy import stats
import pandas as pd

from main_3DFDmap_Neuropath import *
import time
start = time.time()

if __name__ == '__main__':
    print(datetime.datetime.now().strftime("%d.%b %Y %H:%M:%S"))
    
    fast_test=False
    
    strModality='Full' #
    #strModality='FirstS' #
    #strModality='Timeshift'
    nTimeInterval=1000
    nShiftInterval=100

    strEye='Right'
    #strEye='Left'
    #strVectorType='Vector'
    #strVectorType='DifferencesVector'
    strVectorType='DistancesVector' # for R/S and DFA
    #strVectorType='2DPlot' # for FD 
    fLimitFDWindow=False
    #bHurstIndex=True
    bDFA=True # for DFA both bHurstIndex and bDFA have to be true
    showPlot=False   #False True

    # main(strModality=strModality, nTimeInterval=nTimeInterval, nShiftInterval=nShiftInterval,
    #           strEye=strEye,strVectorType=strVectorType,fLimitFDWindow=fLimitFDWindow,bHurstIndex=bHurstIndex,bDFA=bDFA,showPlot=showPlot,fast_test=fast_test)
    # main_stat(strModality=strModality, nTimeInterval=nTimeInterval, nShiftInterval=nShiftInterval, 
    #             strEye=strEye,strVectorType=strVectorType,fLimitFDWindow=fLimitFDWindow,bHurstIndex=bHurstIndex,bDFA=bDFA,showPlot=showPlot)
    #main_stat_correlation(strModality=strModality, nTimeInterval=nTimeInterval, nShiftInterval=nShiftInterval, 
    #            strEye=strEye,strVectorType=strVectorType,fLimitFDWindow=fLimitFDWindow,bHurstIndex=bHurstIndex,bDFA=bDFA,showPlot=showPlot)
    #main_create_plot_csv(strModality=strModality, nTimeInterval=nTimeInterval, nShiftInterval=nShiftInterval, 
    #            strEye=strEye,strVectorType=strVectorType,fLimitFDWindow=fLimitFDWindow,bHurstIndex=bHurstIndex,bDFA=bDFA,showPlot=showPlot,fast_test=fast_test)
    #main_plot(strModality=strModality, nTimeInterval=nTimeInterval, nShiftInterval=nShiftInterval, 
    #            strEye=strEye,strVectorType=strVectorType,fLimitFDWindow=fLimitFDWindow,bHurstIndex=bHurstIndex,bDFA=bDFA,showPlot=showPlot,fast_test=fast_test)

    nBoxSize=100
    nShiftPixels=10

    #main_pixelheatmap(nBoxSize=nBoxSize, nShiftPixels=nShiftPixels, showPlot=showPlot,fast_test=fast_test)

    # main_statCal(strModality=strModality, nTimeInterval=nTimeInterval, nShiftInterval=nShiftInterval, 
    #             strEye=strEye,strVectorType=strVectorType,fLimitFDWindow=fLimitFDWindow,bHurstIndex=bHurstIndex,bDFA=bDFA,showPlot=showPlot)
    #main_pixelheatmap_vt(nBoxSize, nShiftPixels, showPlot=False,fast_test=False)
main_3DFDmap_Neuropath(nBoxSize, nShiftPixels, showPlot=False,fast_test=False)

end = time.time()
